# Supplementary material for: Comprehensive Transcriptional Profiling and Mouse Phenotyping Reveals Dispensable Role for Adipose Tissue Selective Long Noncoding RNA Gm15551
Source: Noncoding RNA. 2022 May 6;8(3):32. doi: 10.3390/ncrna8030032 (PMC9149892; doi:10.3390/ncrna8030032)
Supplement: Supplementary file 1 [file ncrna-08-00032-s001.zip]

Archive with 15 entries (15 files):
- Table S10_gm15551-iBAT_ko_wald.csv
- Table S11_gm15551-iBAT_temperature_wald.csv
- Figure S1.pdf
- Figure S2.pdf
- Figure S3.pdf
- Figure S4.pdf
- Table S1_genotyping.csv
- Table S2_sgRNA.csv
- Table S3_LNA.csv
- Table S4_qPCR.csv
- Table S5_antibodies.csv
- Table S6_bl6-iBAT_temperatureDiet_lrt.csv
- Table S7_bl6_tissueScores.csv
- Table S8_bl6-iBAT_temperature_wald.csv
- Table S9_gm15551-iBAT_temperatureKo_lrt.csv
