# Supplementary material for: Comprehensive Transcriptional Profiling and Mouse Phenotyping Reveals Dispensable Role for Adipose Tissue Selective Long Noncoding RNA Gm15551
Source: Noncoding RNA. 2022 May 6;8(3):32. doi: 10.3390/ncrna8030032 (PMC9149892; doi:10.3390/ncrna8030032)
Supplement: Supplementary file 1 [file ncrna-08-00032-s001.zip › Table S10_gm15551-iBAT_ko_wald.csv]

gene_id	mgi_symbol	description	baseMean	log2FoldChange	lfcSE	svalue
ENSMUSG00000000001.4	Gnai3	guanine nucleotide binding protein (G protein), alpha inhibiting 3	558.4040322415617	-6.705917413896553e-7	0.001442614913589166	0.433670524035853
ENSMUSG00000000028.15	Cdc45	cell division cycle 45	85.30227099958013	-8.49444391179685e-6	0.0014426674996629906	0.45193921680889
ENSMUSG00000000031.16	H19	H19, imprinted maternally expressed transcript	61.85830359465373	-1.753129065800506e-7	0.0014426937600887104	0.46906611628361217
ENSMUSG00000000037.17	Scml2	Scm polycomb group protein like 2	2.1484697010980573	-1.6343179746286542e-6	0.0014426944697587098	0.4851550218507754
ENSMUSG00000000049.11	Apoh	apolipoprotein H	1.3852693093208173	4.79392183900012e-7	0.0014426938075827267	0.5002975212081056
ENSMUSG00000000056.7	Narf	nuclear prelamin A recognition factor	491.58381344587394	4.0669549982411155e-5	0.0014429278300375295	0.514574734887874
ENSMUSG00000000058.6	Cav2	caveolin 2	1627.731134289459	-2.393878838348552e-6	0.0014426035494223056	0.5280587700298774
ENSMUSG00000000078.7	Klf6	Kruppel-like factor 6	614.4305609393457	-2.652630818914451e-6	0.0014426417918291952	0.5408139384074484
ENSMUSG00000000085.16	Scmh1	sex comb on midleg homolog 1	183.1266090501273	-7.112249887468221e-6	0.0014426622443357339	0.5528977821335681
ENSMUSG00000000088.7	Cox5a	cytochrome c oxidase subunit 5A	10138.201414662164	1.5128581661837124e-6	0.0014426049061270134	0.5643619415660408
ENSMUSG00000000093.6	Tbx2	T-box 2	216.9273008949164	-5.0258165001507045e-6	0.0014426742938344272	0.5752528930268898
ENSMUSG00000000120.6	Ngfr	nerve growth factor receptor (TNFR superfamily, member 16)	27.796768035619284	-1.7132971828866964e-6	0.0014426866202555302	0.5856125785628192
ENSMUSG00000000126.11	Wnt9a	wingless-type MMTV integration site family, member 9A	26.354961626539627	1.9214618868829008e-7	0.0014426796704386097	0.595478945739895
ENSMUSG00000000127.15	Fer	fer (fms/fps related) protein kinase	109.34515724037547	6.535716404439341e-6	0.0014426657797253046	0.604886412118037
ENSMUSG00000000131.15	Xpo6	exportin 6	468.59183689992324	2.053771814696287e-6	0.0014426617562150925	0.6138662663880816
ENSMUSG00000000134.17	Tfe3	transcription factor E3	540.3090847219843	5.7176485396577195e-6	0.001442604172196936	0.622447016023902
ENSMUSG00000000142.15	Axin2	axin 2	285.6339687489635	3.6785409203307543e-6	0.0014426610635435394	0.6306546895885997
ENSMUSG00000000148.17	Brat1	BRCA1-associated ATM activator 1	191.06129149564305	-1.3811094266086947e-6	0.0014426071257855292	0.6385131004484168
ENSMUSG00000000149.10	Gna12	guanine nucleotide binding protein, alpha 12	1577.5773003737345	-2.7975825369039705e-7	0.0014425643920576575	0.6460440775224081
ENSMUSG00000000154.16	Slc22a18	solute carrier family 22 (organic cation transporter), member 18	5.821597804755389	1.6699401418068473e-6	0.0014426912994813287	0.6532676677770529
ENSMUSG00000000167.14	Pih1d2	PIH1 domain containing 2	8.731122650545494	3.1071962430988688e-6	0.0014426900121212844	0.6602023144215119
ENSMUSG00000000168.9	Dlat	dihydrolipoamide S-acetyltransferase (E2 component of pyruvate dehydrogenase complex)	11526.07521336925	-3.121948501653017e-7	0.001442669383711255	0.6668650141387371
ENSMUSG00000000171.5	Sdhd	succinate dehydrogenase complex, subunit D, integral membrane protein	10343.653539918507	-3.852901513211358e-6	0.0014425127133005612	0.6732714561745307
ENSMUSG00000000184.12	Ccnd2	cyclin D2	359.330907971006	1.5670551144326329e-6	0.0014426539828724613	0.6794361456806716
ENSMUSG00000000194.13	Gpr107	G protein-coupled receptor 107	592.4458161543083	-1.513289477390657e-5	0.0014426679954283525	0.6853725133532517
ENSMUSG00000000197.8	Nalcn	sodium leak channel, non-selective	0.94412656644382	-5.39736277498522e-7	0.0014426945994065233	0.6910930131104653
ENSMUSG00000000202.9	Btbd17	BTB (POZ) domain containing 17	1.6922460680726379	-4.853471507576361e-7	0.0014426944857182855	0.6966092093049213
ENSMUSG00000000204.16	Slfn4	schlafen 4	1.7834924188544348	-2.7318852417176856e-7	0.0014426937509134108	0.7019318547557122
ENSMUSG00000000216.8	Scnn1g	sodium channel, nonvoltage-gated 1 gamma	4.122187941343757	6.539229017392973e-7	0.0014426927254600117	0.7070709607081999
ENSMUSG00000000223.13	Drp2	dystrophin related protein 2	62.43005362088571	-2.6800277396137124e-8	0.0014426927221230356	0.7120358596792473
ENSMUSG00000000244.17	Tspan32	tetraspanin 32	4.798120021108231	4.316646646565873e-7	0.0014426923531551292	0.7168352620179266
ENSMUSG00000000253.13	Gmpr	guanosine monophosphate reductase	20418.037352357394	-1.5226016217305095e-6	0.001442683668824818	0.7214773069028786
ENSMUSG00000000266.11	Mid2	midline 2	150.66637939936	5.110416112000776e-6	0.00144263347715635	0.725969608404445
ENSMUSG00000000275.16	Trim25	tripartite motif-containing 25	530.5868515006014	2.38356054395737e-7	0.0014425926864264351	0.73031929715993
ENSMUSG00000000276.11	Dgke	diacylglycerol kinase, epsilon	277.3626469193709	-1.3267955133107407e-6	0.0014426018930545638	0.7345330581418061
ENSMUSG00000000278.10	Scpep1	serine carboxypeptidase 1	1276.0832417840054	5.798364995450383e-6	0.0014426431789753512	0.7386171649396245
ENSMUSG00000000282.12	Mnt	max binding protein	194.33082903751412	2.4686162348076372e-6	0.0014426571529143094	0.7425775109253878
ENSMUSG00000000290.13	Itgb2	integrin beta 2	36.5103756425897	1.1968185257476087e-6	0.0014426888503585127	0.7464196376279939
ENSMUSG00000000295.13	Hddc2	HD domain containing 2	127.77629211098034	7.787484656285641e-7	0.0014426453521406313	0.7501487606040529
ENSMUSG00000000296.8	Tpd52l1	tumor protein D52-like 1	43.880794386404006	-2.634652439459396e-6	0.001442674451604483	0.7537697930590666
ENSMUSG00000000301.16	Pemt	phosphatidylethanolamine N-methyltransferase	61.44569854537465	-4.007042739373363e-6	0.0014426748302858083	0.757287367443937
ENSMUSG00000000303.12	Cdh1	cadherin 1	3.1020558958244115	6.960682438112815e-7	0.0014426938756514976	0.7607058552264168
ENSMUSG00000000305.12	Cdh4	cadherin 4	5.308064106525635	1.3533746178523764e-6	0.0014426923537424288	0.7640293850149388
ENSMUSG00000000317.11	Bcl6b	B cell CLL/lymphoma 6, member B	199.92617794378273	4.303586447693664e-6	0.0014426817666218315	0.7672618591928163
ENSMUSG00000000318.16	Clec10a	C-type lectin domain family 10, member A	40.68233996707031	-1.6621663035727438e-6	0.001442689108401938	0.7704069692037242
ENSMUSG00000000320.10	Alox12	arachidonate 12-lipoxygenase	53.842725468831304	2.3204081073752023e-6	0.001442680562919844	0.7734682096143413
ENSMUSG00000000325.16	Arvcf	armadillo repeat gene deleted in velocardiofacial syndrome	65.90945462415445	1.5811075291375506e-6	0.0014426809269997537	0.7764488910667842
ENSMUSG00000000326.13	Comt	catechol-O-methyltransferase	3461.1442464098623	3.756961595200521e-8	0.0014426100060803853	0.7793521522217609
ENSMUSG00000000339.14	Rtca	RNA 3'-terminal phosphate cyclase	435.1066549688016	-1.747852983724753e-6	0.0014425254764775914	0.7821809707830204
ENSMUSG00000000340.10	Dbt	dihydrolipoamide branched chain transacylase E2	3574.06996331897	-1.7661019453357625e-6	0.0014426609094089187	0.7849381736845011
ENSMUSG00000000346.9	Dazap2	DAZ associated protein 2	1729.7299020166254	7.687701963691972e-5	0.0014434801219861651	0.7876264465134449
ENSMUSG00000000355.13	Mcts1	malignant T cell amplified sequence 1	434.39513234061786	5.836676777309825e-6	0.0014425434734655765	0.7902483422355011
ENSMUSG00000000359.3	Rem1	rad and gem related GTP binding protein 1	32.33385263478804	-2.4321295418742243e-6	0.0014426853362882591	0.7928062892814096
ENSMUSG00000000365.9	Rnf17	ring finger protein 17	3.4787409846512753	2.2153672892465774	0.9563615198850877	0.02295973480752147
ENSMUSG00000000374.8	Trappc10	trafficking protein particle complex 10	799.2571273277584	-2.716668164609835e-6	0.001442658774425314	0.7953025990491035
ENSMUSG00000000378.15	Ccm2	cerebral cavernous malformation 2	372.629198645782	1.0547971545474532e-5	0.0014426541428210172	0.7977394728699475
ENSMUSG00000000384.15	Tbrg4	transforming growth factor beta regulated gene 4	1759.1334355244303	-7.621843861845839e-6	0.0014426083546167617	0.8001190084832422
ENSMUSG00000000385.8	Tmprss2	transmembrane protease, serine 2	0.7533576379808391	2.9178834652140863e-7	0.0014426946423088385	0.8024432060590185
ENSMUSG00000000386.16	Mx1	MX dynamin-like GTPase 1	3.937254738111853	1.492164077373172e-6	0.0014426924013790825	0.8047139738054666
ENSMUSG00000000392.17	Fap	fibroblast activation protein	36.693559546094434	2.7483590560607093e-6	0.0014426801520003214	0.8069331331940408
ENSMUSG00000000399.10	Ndufa9	NADH:ubiquinone oxidoreductase subunit A9	6488.514960561556	9.965945296698649e-6	0.0014422793397617642	0.80910242383231
ENSMUSG00000000402.2	Egfl6	EGF-like-domain, multiple 6	1.244602459754196	-4.328021872011812e-7	0.0014426944000105577	0.811223508011951
ENSMUSG00000000409.14	Lck	lymphocyte protein tyrosine kinase	10.413103338792231	1.13466587801156e-6	0.0014426925100238738	0.8132979749568746
ENSMUSG00000000416.16	Cttnbp2	cortactin binding protein 2	10.943404951483709	-3.1073842905238933e-6	0.001442693625376428	0.8153273447942999
ENSMUSG00000000420.15	Galnt1	polypeptide N-acetylgalactosaminyltransferase 1	944.7369372409615	-1.101316305777502e-6	0.0014426518416548945	0.81731307226963
ENSMUSG00000000439.9	Mkrn2	makorin, ring finger protein, 2	632.9304150919882	8.619172908619523e-7	0.0014426490854312906	0.8192565502242084
ENSMUSG00000000440.12	Pparg	peroxisome proliferator activated receptor gamma	2935.772064422815	2.389281077400827e-6	0.0014426312738133884	0.8211591128534272
ENSMUSG00000000441.17	Raf1	v-raf-leukemia viral oncogene 1	1270.6000768049014	-9.121045831231228e-6	0.001442599262215203	0.82302203876120406
ENSMUSG00000000486.13	Sept1	septin 1	67.22563615019648	-7.29007791396776e-7	0.001442664035227918	0.8248465538255215
ENSMUSG00000000489.7	Pdgfb	platelet derived growth factor, B polypeptide	1729.8053176851124	5.918293508056464e-7	0.0014426626615358222	0.8266338338885264
ENSMUSG00000000530.16	Acvrl1	activin A receptor, type II-like 1	587.2342212510594	3.272982119340588e-6	0.00144266418573818	0.8283850072835919
ENSMUSG00000000531.5	Grasp	GRP1 (general receptor for phosphoinositides 1)-associated scaffold protein	129.77663197016102	4.560312629717082e-6	0.0014426648856063875	0.830101157210756
ENSMUSG00000000532.11	Acvr1b	activin A receptor, type 1B	111.70654869171075	-1.1636835272621627e-6	0.0014426375168459307	0.8317833239710455
ENSMUSG00000000538.18	Tom1l2	target of myb1-like 2 (chicken)	1266.9757123829947	-6.44519887140262e-6	0.00144260474779473	0.8334325070693686
ENSMUSG00000000552.10	Zfp385a	zinc finger protein 385A	350.2423365332165	-1.4704885201877485e-5	0.001442678276517326	0.8350496671949087
ENSMUSG00000000555.8	Itga5	integrin alpha 5 (fibronectin receptor alpha)	196.39778953519004	-2.3091019276691378e-6	0.0014426636743886422	0.8366357280872653
ENSMUSG00000000560.9	Gabra2	gamma-aminobutyric acid (GABA) A receptor, subunit alpha 2	16.28603712326036	1.0399183791036117e-6	0.0014426848669540661	0.838191578295958
ENSMUSG00000000561.14	Wdr77	WD repeat domain 77	528.697994745501	-2.3426226587710444e-6	0.0014426541081071795	0.8397180728403357
ENSMUSG00000000562.5	Adora3	adenosine A3 receptor	2.1073989486467175	-2.9265937987306285e-7	0.0014426942313609662	0.8412160347764074
ENSMUSG00000000563.17	Atp5pb	ATP synthase peripheral stalk-membrane subunit b	9516.782172033963	-4.5348515038914805e-6	0.0014424522467650295	0.8426862566766259
ENSMUSG00000000567.5	Sox9	SRY (sex determining region Y)-box 9	9.202932966760239	9.908417134843914e-7	0.001442689270644372	0.8441295020282165
ENSMUSG00000000568.15	Hnrnpd	heterogeneous nuclear ribonucleoprotein D	904.2981925730625	1.4550321097186097e-5	0.0014426203269470345	0.8455465065552327
ENSMUSG00000000579.14	Dynlt1c	dynein light chain Tctex-type 1C	42.41969927257573	-5.91797551808982e-6	0.0014426771977222644	0.8469379794691495
ENSMUSG00000000581.8	C1d	C1D nuclear receptor co-repressor	349.7079342183827	-1.0430923545143324e-5	0.0014426413412656019	0.8483046046524606
ENSMUSG00000000594.7	Gm2a	GM2 ganglioside activator protein	1072.151468223843	6.165746923778062e-6	0.0014426262055735142	0.8496470417794301
ENSMUSG00000000600.15	Krit1	KRIT1, ankyrin repeat containing	395.4069370149866	1.4412172591227035e-5	0.0014426165603710992	0.850965927377856
ENSMUSG00000000605.9	Clcn4	chloride channel, voltage-sensitive 4	1132.1974595196175	-1.0835762580773265e-5	0.001442502706766039	0.8522618758354399
ENSMUSG00000000627.15	Sema4f	sema domain, immunoglobulin domain (Ig), TM domain, and short cytoplasmic domain	8.784896134283361	-5.292911380185041e-6	0.0014426945907180016	0.8535354803541
ENSMUSG00000000628.10	Hk2	hexokinase 2	7529.0331601776725	-3.834544841476692e-6	0.0014426569671305647	0.8547873138553469
ENSMUSG00000000631.20	Myo18a	myosin XVIIIA	1415.056115222928	-4.934832900466671e-6	0.0014426455336957972	0.8560179298396237
ENSMUSG00000000632.13	Sez6	seizure related gene 6	12.949988101159251	9.98595049123449e-7	0.0014426913380348667	0.8572278632023159
ENSMUSG00000000673.9	Haao	3-hydroxyanthranilate 3,4-dioxygenase	4.571812841355152	3.8254712134704113e-7	0.0014426919959246607	0.8584176310089633
ENSMUSG00000000682.7	Cd52	CD52 antigen	18.62025022589575	-2.6469964562903236e-6	0.0014426899676244522	0.8595877332320296
ENSMUSG00000000686.11	Abhd15	abhydrolase domain containing 15	654.8730498377995	-1.915423593991247e-6	0.001442679292154571	0.8607386534514393
ENSMUSG00000000690.5	Hoxb6	homeobox B6	61.41282813097413	-2.4268739826938583e-6	0.0014426824340343838	0.8618708595209398
ENSMUSG00000000693.10	Loxl3	lysyl oxidase-like 3	66.02761875426242	2.697114370589808e-6	0.0014426745513003367	0.8629848042022226
ENSMUSG00000000708.14	Kat2b	K(lysine) acetyltransferase 2B	557.6303341534494	-9.711191389133184e-7	0.0014426497879500594	0.8640809257686047
ENSMUSG00000000711.3	Rab5b	RAB5B, member RAS oncogene family	1459.776030355115	1.3071082994626902e-7	0.001442667654487864	0.865159648579965
ENSMUSG00000000724.10	Cryba1	crystallin, beta A1	1.1322653545225259	9.557450723585264e-7	0.0014426944227640594	0.8662213836305165
ENSMUSG00000000730.13	Dnmt3l	DNA (cytosine-5-)-methyltransferase 3-like	4.78994437487221	-3.2144201897230696e-7	0.001442693156165353	0.8672665290709031
ENSMUSG00000000731.15	Aire	autoimmune regulator (autoimmune polyendocrinopathy candidiasis ectodermal dystrophy)	6.681786534575169	1.7128550028520205e-6	0.0014426903586335885	0.8682954707060123
ENSMUSG00000000732.9	Icosl	icos ligand	37.779671687898976	-5.261545864693665e-7	0.0014426775333676977	0.8693085824698122
ENSMUSG00000000738.18	Spg7	SPG7, paraplegin matrix AAA peptidase subunit	1530.9788969848348	-3.739354929138019e-6	0.00144255635284503	0.8703062268784396
ENSMUSG00000000739.14	Sult5a1	sulfotransferase family 5A, member 1	76.65591377961924	3.4344172693443447e-6	0.0014426848051775285	0.8712887554626939
ENSMUSG00000000740.12	Rpl13	ribosomal protein L13	2616.0360530070557	-2.2330719458349573e-6	0.0014426390074924753	0.8722565091810195
ENSMUSG00000000743.9	Chmp1a	charged multivesicular body protein 1A	875.3539198491012	-2.8250399843831414e-5	0.001442448906046414	0.873209818813997
ENSMUSG00000000751.13	Rpa1	replication protein A1	491.75381306941813	-5.813317580881892e-7	0.0014426381360884424	0.8741490053413007
ENSMUSG00000000753.15	Serpinf1	serine (or cysteine) peptidase inhibitor, clade F, member 1	218.58377661276492	-2.0324491404942774e-6	0.0014426715854778456	0.8750743803020264
ENSMUSG00000000759.14	Tubgcp3	tubulin, gamma complex associated protein 3	303.8587225159831	-1.7851363387365813e-6	0.0014426036507724945	0.8759862461392379
ENSMUSG00000000776.13	Polr3d	polymerase (RNA) III (DNA directed) polypeptide D	197.54805833707226	3.969160442097587e-6	0.0014426671468533892	0.8768848965295333
ENSMUSG00000000782.16	Tcf7	transcription factor 7, T cell specific	12.415166381059107	-2.0392545141472318e-6	0.001442687394864629	0.8777706166983855
ENSMUSG00000000787.12	Ddx3x	DEAD/H (Asp-Glu-Ala-Asp/His) box polypeptide 3, X-linked	3557.522669090232	2.448059981136155e-7	0.0014426421032574595	0.8786436837219685
ENSMUSG00000000791.9	Il12rb1	interleukin 12 receptor, beta 1	2.8243406390599732	3.196808949680967e-7	0.0014426934567942726	0.879504366816139
ENSMUSG00000000792.2	Slc5a5	solute carrier family 5 (sodium iodide symporter), member 5	1.6163886481079839	1.0589020748192653e-6	0.0014426941612913288	0.8803529276132084
ENSMUSG00000000794.9	Kcnn3	potassium intermediate/small conductance calcium-activated channel, subfamily N, member 3	3.9338272291195575	-1.3140041483038536e-6	0.0014426925065930628	0.881189620427102
ENSMUSG00000000804.14	Usp32	ubiquitin specific peptidase 32	409.3381812643535	2.927737998670854e-6	0.0014426723738746473	0.8820146925074694
ENSMUSG00000000805.18	Car4	carbonic anhydrase 4	734.2913262261131	4.855764272775895e-6	0.001442667307698984	0.8828283842832798
ENSMUSG00000000811.13	Txnrd3	thioredoxin reductase 3	258.14738392497986	3.1262269808776454e-6	0.0014426618401916942	0.8836309295964081
ENSMUSG00000000823.16	Zfp512b	zinc finger protein 512B	282.95108395884506	-6.2598033252291545e-6	0.0014426773594760861	0.8844225559256842
ENSMUSG00000000826.16	Dnajc5	DnaJ heat shock protein family (Hsp40) member C5	1372.5768946905212	-2.598864923012579e-6	0.0014426490916488138	0.885203484601862
ENSMUSG00000000827.18	Tpd52l2	tumor protein D52-like 2	902.7104130653931	-4.0216316274911094e-7	0.0014425847361714738	0.8859739310139301
ENSMUSG00000000838.17	Fmr1	fragile X mental retardation 1	378.87240830542316	-1.2730460165290182e-6	0.001442645634537035	0.8867341048071705
ENSMUSG00000000861.15	Bcl11a	B cell CLL/lymphoma 11A (zinc finger protein)	1.3499679836969545	4.904497507287715e-7	0.0014426942299807755	0.8874842100733482
ENSMUSG00000000869.12	Il4	interleukin 4	5.274735636774028	2.597387403107489e-6	0.001442691979004122	0.888224445533392
ENSMUSG00000000876.11	Pxmp4	peroxisomal membrane protein 4	1119.2581427973016	-8.517619306714664e-6	0.0014424927349036428	0.8889550047129123
ENSMUSG00000000881.12	Dlg3	discs large MAGUK scaffold protein 3	136.2478347055158	2.1729937358898467e-6	0.0014426257889878931	0.8896760761108804
ENSMUSG00000000884.17	Gnb1l	guanine nucleotide binding protein (G protein), beta polypeptide 1-like	28.59946668150189	6.664299597736865e-7	0.001442682433662103	0.8903878433617779
ENSMUSG00000000901.17	Mmp11	matrix metallopeptidase 11	51.923524544934715	2.4900823922430952e-6	0.0014426863590596267	0.8910904853915101
ENSMUSG00000000902.13	Smarcb1	SWI/SNF related, matrix associated, actin dependent regulator of chromatin, subfamily b, member 1	508.7877947714683	5.745953534499278e-6	0.0014425997459008048	0.8917841765673604
ENSMUSG00000000903.3	Vpreb3	pre-B lymphocyte gene 3	3.718144203333865	-6.706729613665828e-7	0.0014426932471186282	0.8924690868422505
ENSMUSG00000000915.15	Hip1r	huntingtin interacting protein 1 related	920.6445313252375	4.125863830891289e-6	0.001442658332821751	0.8931453818935571
ENSMUSG00000000916.15	Nsun5	NOL1/NOP2/Sun domain family, member 5	363.05948460599427	1.2998364520069296e-7	0.0014426419507064074	0.8938132232567224
ENSMUSG00000000934.9	Top1mt	DNA topoisomerase 1, mitochondrial	202.42039611463912	2.9590215694860844e-6	0.0014426017523795564	0.8944727684538856
ENSMUSG00000000942.10	Hoxa4	homeobox A4	149.47798907860022	5.757871920345366e-7	0.0014426478444318823	0.8951241711177504
ENSMUSG00000000948.16	NA	NA	8.037805377617063	-8.819433947863348e-7	0.00144269181854295	0.8957675811108932
ENSMUSG00000000957.11	Mmp14	matrix metallopeptidase 14 (membrane-inserted)	151.61152443368078	1.4758344532625468e-7	0.0014426694288529585	0.8964031446407047
ENSMUSG00000000958.10	Slc7a7	solute carrier family 7 (cationic amino acid transporter, y+ system), member 7	44.24340896454383	-5.851287221199917e-6	0.0014426737120679972	0.897031004370155
ENSMUSG00000000959.7	Oxa1l	oxidase assembly 1-like	1745.603817737317	-3.368612514818494e-5	0.0014427420930255494	0.8976512995245517
ENSMUSG00000000976.13	Heatr6	HEAT repeat containing 6	191.14119213297687	2.944909402750994e-6	0.0014426317904793185	0.8982641659944646
ENSMUSG00000000982.5	Ccl3	chemokine (C-C motif) ligand 3	0.8154627763730747	1.1643649564958044e-7	0.0014426945483835714	0.8988697364349737
ENSMUSG00000001014.6	Icam4	intercellular adhesion molecule 4, Landsteiner-Wiener blood group	3.5840353616613165	-1.7291905889598555e-6	0.001442693781322257	0.899468140361394
ENSMUSG00000001016.12	Ilf2	interleukin enhancer binding factor 2	414.887823013199	5.398945916242503e-6	0.0014425775881770184	0.9000595042416211
ENSMUSG00000001017.15	Chtop	chromatin target of PRMT1	947.3862948139921	-4.4014534096016085e-6	0.0014425118836640933	0.9006439515852374
ENSMUSG00000001018.15	Snapin	SNAP-associated protein	540.9667090130864	-3.0435862716030243e-5	0.0014427167014569614	0.9012216030295092
ENSMUSG00000001020.8	S100a4	S100 calcium binding protein A4	22.227487797075995	1.2207038818724221e-6	0.0014426874647935203	0.9017925764224022
ENSMUSG00000001025.8	S100a6	S100 calcium binding protein A6 (calcyclin)	177.22512843023438	-3.52117113046001e-6	0.0014426777166779336	0.9023569869027332
ENSMUSG00000001027.7	Scn4a	sodium channel, voltage-gated, type IV, alpha	23.46140626325787	2.119790547142463e-7	0.0014426943153284504	0.9029149469775747
ENSMUSG00000001029.15	Icam2	intercellular adhesion molecule 2	198.27957229699015	1.8019633109769277e-6	0.0014426605805500676	0.9034665665970203
ENSMUSG00000001034.17	Mapk7	mitogen-activated protein kinase 7	112.61414151540964	7.214323488099222e-7	0.0014426636825134024	0.9040119532264157
ENSMUSG00000001036.17	Epn2	epsin 2	573.8238552298551	6.86821131603545e-6	0.0014425807851500142	0.904551211916155
ENSMUSG00000001039.12	B9d1	B9 protein domain 1	20.065089577084485	-2.0122931298062726e-6	0.0014426854916525325	0.9050844453691373
ENSMUSG00000001052.15	Sec24b	Sec24 related gene family, member B (S. cerevisiae)	528.9246578495768	1.2594324989610418e-5	0.001442543674516268	0.9056117540059755
ENSMUSG00000001053.15	N4bp3	NEDD4 binding protein 3	213.2936351822796	9.433699039045379e-7	0.0014426736709241422	0.9061332360280419
ENSMUSG00000001054.9	Rmnd5b	required for meiotic nuclear division 5 homolog B	258.12310879203335	1.2906454099568875e-6	0.0014425972352511342	0.9066489874784373
ENSMUSG00000001056.3	Nhp2	NHP2 ribonucleoprotein	350.39715327641716	1.1482630300890506e-7	0.0014426630143723885	0.9071591023009594
ENSMUSG00000001062.18	Vps9d1	VPS9 domain containing 1	309.87747078466117	6.719215539379715e-6	0.0014426158066580099	0.9076636723971498
ENSMUSG00000001065.15	Zfp276	zinc finger protein (C2H2 type) 276	284.12646811413873	6.5816744565925e-7	0.0014426481141768365	0.9081627876814896
ENSMUSG00000001082.12	Mfsd10	major facilitator superfamily domain containing 10	120.77575561412435	4.763559109531995e-6	0.001442663218630968	0.9086565361348149
ENSMUSG00000001089.14	Luzp1	leucine zipper protein 1	675.0236565899679	-1.1893010045156328e-5	0.0014426658254340782	0.9091450038560192
ENSMUSG00000001095.5	Slc13a2	solute carrier family 13 (sodium-dependent dicarboxylate transporter), member 2	4.623253814418476	1.8392368588145387e-7	0.00144269174716807	0.9096282751121041
ENSMUSG00000001098.15	Kctd10	potassium channel tetramerisation domain containing 10	948.3149917549291	-1.1298157210952837e-6	0.0014426045969765588	0.9101064323866432
ENSMUSG00000001100.10	Poldip2	polymerase (DNA-directed), delta interacting protein 2	3574.9676467064587	-1.8272647036352125e-6	0.0014425840556964822	0.9105795564267136
ENSMUSG00000001105.15	Ift20	intraflagellar transport 20	409.91355346592195	-1.4084267940701525e-6	0.0014425772985822123	0.9110477262883538
ENSMUSG00000001119.7	Col6a1	collagen, type VI, alpha 1	801.7766753365578	2.1801140965679534e-7	0.0014426199428535036	0.911511019380602
ENSMUSG00000001120.15	Pcbp3	poly(rC) binding protein 3	79.99181820757603	1.0448280734373907e-7	0.001442667955844233	0.9119695115081636
ENSMUSG00000001123.15	Lgals9	lectin, galactose binding, soluble 9	409.85361903489866	1.0669748187034043e-5	0.001442616751290973	0.9124232769127607
ENSMUSG00000001127.12	Araf	Araf proto-oncogene, serine/threonine kinase	970.8019391523387	2.1288965263460307e-6	0.0014424241486229812	0.912872388313208
ENSMUSG00000001128.7	Cfp	complement factor properdin	69.06238882226467	6.407840635333117e-7	0.0014426746086543987	0.9133169169442632
ENSMUSG00000001131.11	Timp1	tissue inhibitor of metalloproteinase 1	4.223376355663932	-2.6297188163280606e-6	0.0014426932514703236	0.9137569325942922
ENSMUSG00000001134.9	Uxt	ubiquitously expressed prefoldin like chaperone	268.6052666389792	-3.5677872448364534e-6	0.0014426473742035592	0.9141925036417958
ENSMUSG00000001138.13	Cnnm3	cyclin M3	272.4481100166092	2.0305644624508995e-7	0.0014426732054878652	0.914623697090832
ENSMUSG00000001143.13	Lman2l	lectin, mannose-binding 2-like	697.2093447574895	3.7223279906030998e-6	0.0014426328180949636	0.9150505786053779
ENSMUSG00000001150.7	Mcm3ap	minichromosome maintenance complex component 3 associated protein	388.7465537761259	2.028806961055835e-6	0.0014426789079380567	0.9154732125426646
ENSMUSG00000001151.10	Pcnt	pericentrin (kendrin)	244.8979581392949	-2.4254255939783657e-7	0.001442669802199984	0.9158916619855226
ENSMUSG00000001155.13	Ftcd	formiminotransferase cyclodeaminase	0.6421691246025767	6.121942186790408e-7	0.0014426946543612488	0.9163059887737713
ENSMUSG00000001156.9	Mxd1	MAX dimerization protein 1	150.43069349652842	3.471763442089729e-6	0.0014426666817551122	0.9167162535346842
ENSMUSG00000001157.13	Gmcl1	germ cell-less, spermatogenesis associated 1	152.446675212587	1.5001706555652907e-6	0.001442647407444985	0.9171225157125638
ENSMUSG00000001158.13	Snrnp27	small nuclear ribonucleoprotein 27 (U4/U6.U5)	395.99873538369155	-1.7191300731824853e-6	0.0014426220574778078	0.9175248335974543
ENSMUSG00000001166.17	Oas1c	2'-5' oligoadenylate synthetase 1C	9.986279137277805	-6.387175184535375e-7	0.0014426899205337794	0.9179232643530221
ENSMUSG00000001173.15	Ocrl	OCRL, inositol polyphosphate-5-phosphatase	180.26056686115425	3.7689699631877176e-6	0.0014426114544515253	0.9183178640436326
ENSMUSG00000001175.16	Calm1	calmodulin 1	4684.101960447625	-7.19795104999134e-7	0.001442639135264838	0.9187086876606487
ENSMUSG00000001211.15	Agpat3	1-acylglycerol-3-phosphate O-acyltransferase 3	10569.322588350284	-2.3556212416520504e-6	0.0014424693882842772	0.919095789147979
ENSMUSG00000001225.12	Slc26a3	solute carrier family 26, member 3	1.6099621188990538	-8.841287908412912e-7	0.0014426939717934167	0.9194792214268985
ENSMUSG00000001227.12	Sema6b	sema domain, transmembrane domain (TM), and cytoplasmic domain, (semaphorin) 6B	401.27681977335135	1.2226345230910344e-8	0.0014426672029416725	0.9198590364201679
ENSMUSG00000001228.14	Uhrf1	ubiquitin-like, containing PHD and RING finger domains, 1	61.77390944600429	-2.0601842037856597e-7	0.0014426845410497372	0.9202352850754723
ENSMUSG00000001229.9	Dpp9	dipeptidylpeptidase 9	481.2322511891255	-2.0660015039784525e-6	0.0014426228560888994	0.9206080173882036
ENSMUSG00000001240.13	Ramp2	receptor (calcitonin) activity modifying protein 2	372.9467416373804	-1.8374593288197407e-6	0.0014426659259959727	0.9209772824236073
ENSMUSG00000001247.16	Lsr	lipolysis stimulated lipoprotein receptor	7.219681662211046	9.210130417217099e-7	0.001442690076083178	0.9213431283383129
ENSMUSG00000001248.15	Gramd1a	GRAM domain containing 1A	948.1387011326237	8.516118623010628e-7	0.001442661809088323	0.92170560240127
ENSMUSG00000001249.14	Hpn	hepsin	23.041975374041833	7.244746919977148e-7	0.0014426924011750628	0.9220647510141081
ENSMUSG00000001270.9	Ckb	creatine kinase, brain	7429.497698649009	-6.277207605468954e-6	0.0014426507375899702	0.9224206197309387
ENSMUSG00000001280.13	Sp1	trans-acting transcription factor 1	491.5933427573857	-2.4067982095615046e-6	0.001442600496429646	0.9227732532776163
ENSMUSG00000001281.10	Itgb7	integrin beta 7	27.23178044489443	-4.324681675066527e-8	0.001442691156359837	0.9231226955704778
ENSMUSG00000001285.12	Myg1	melanocyte proliferating gene 1	253.543585085512	-9.622375939930564e-6	0.0014426229801122368	0.9234689897345747
ENSMUSG00000001288.15	Rarg	retinoic acid receptor, gamma	343.66828153139335	1.6756334020622912e-6	0.0014426622910490823	0.9238121781214151
ENSMUSG00000001289.12	Pfdn5	prefoldin 5	688.8848820286795	3.18246366773489e-6	0.0014426599167789685	0.9241523023262302
ENSMUSG00000001300.16	Efnb2	ephrin B2	351.55708223721956	5.449572710374851e-6	0.0014426522589264476	0.9244894032047803
ENSMUSG00000001305.5	Rrp15	ribosomal RNA processing 15 homolog (S. cerevisiae)	131.70159066692761	1.2709965134850339e-6	0.0014426448840074927	0.924823520889715
ENSMUSG00000001313.12	Rnd2	Rho family GTPase 2	34.74682391409698	-2.9344772694830955e-6	0.0014426796910910358	0.9251546948065004
ENSMUSG00000001323.17	Srr	serine racemase	574.4916495213445	-8.909179688742689e-8	0.0014426613781320652	0.925482963688928
ENSMUSG00000001333.9	Sync	syncoilin	5.448930980854721	9.514609397261275e-8	0.0014426919990427175	0.9258083655942165
ENSMUSG00000001334.9	Fndc5	fibronectin type III domain containing 5	240.1008355109211	-2.5099868426526923e-6	0.0014426802252213108	0.9261309379177199
ENSMUSG00000001348.15	Acp5	acid phosphatase 5, tartrate resistant	3010.2756281341826	1.902213789822407e-5	0.0014425600422500995	0.9264507174072536
ENSMUSG00000001349.5	Cnn1	calponin 1	82.85998692924665	2.20393438427949e-8	0.0014426814716937235	0.9267677401770499
ENSMUSG00000001366.14	Fbxo9	f-box protein 9	977.1886368056211	7.782927894903831e-6	0.0014425671373702984	0.9270820417213544
ENSMUSG00000001376.17	Vps50	VPS50 EARP/GARPII complex subunit	264.5095115873035	-1.5680332277344815e-5	0.0014426550807206129	0.9273936569276734
ENSMUSG00000001380.7	Hars	histidyl-tRNA synthetase	652.7171011300677	-1.3682698409792817e-5	0.001442528690018862	0.9277026200896833
ENSMUSG00000001383.9	Zmat2	zinc finger, matrin type 2	507.44956485359035	-8.831345085795077e-6	0.0014425819894429712	0.9280089649198118
ENSMUSG00000001403.13	Ube2c	ubiquitin-conjugating enzyme E2C	11.057795874069745	-2.5187321291708077e-6	0.001442689371802933	0.9283127245615004
ENSMUSG00000001415.10	Smg5	Smg-5 homolog, nonsense mediated mRNA decay factor (C. elegans)	1249.8602068578302	-3.912048119293846e-6	0.0014425919057973998	0.9286139316011579
ENSMUSG00000001416.13	Cct3	chaperonin containing Tcp1, subunit 3 (gamma)	1653.9123079663184	2.8495885278744825e-6	0.0014426518813192568	0.9289126180798142
ENSMUSG00000001418.13	Glmp	glycosylated lysosomal membrane protein	1097.1989072210042	6.5978692912500175e-6	0.0014426225711293176	0.9292088155044815
ENSMUSG00000001419.17	Mef2d	myocyte enhancer factor 2D	2245.0146434677413	2.934160277305189e-7	0.001442650369340697	0.9295025548592347
ENSMUSG00000001420.13	Tmem79	transmembrane protein 79	1450.973709522691	-4.001091347760234e-6	0.0014426491120051212	0.9297938666160148
ENSMUSG00000001424.14	Snd1	staphylococcal nuclease and tudor domain containing 1	626.2778696114596	1.4760061583701102e-6	0.001442653440017449	0.930082780745167
ENSMUSG00000001435.15	Col18a1	collagen, type XVIII, alpha 1	331.52442002416484	-4.584515520633451e-6	0.0014426575757347873	0.9303693267257196
ENSMUSG00000001436.15	Slc19a1	solute carrier family 19 (folate transporter), member 1	387.28926953854466	5.269800691183359e-6	0.00144265549681841	0.9306535335554105
ENSMUSG00000001440.5	Kpnb1	karyopherin (importin) beta 1	1743.4480386239877	-1.7267555017386377e-6	0.0014426209980372326	0.9309354297604698
ENSMUSG00000001441.13	Npepps	aminopeptidase puromycin sensitive	1010.4839585632654	-6.356754551993188e-6	0.0014425815352893754	0.9312150434051643
ENSMUSG00000001444.2	Tbx21	T-box 21	9.752619748402521	2.514739840375513e-7	0.001442690939316851	0.9314924021011112
ENSMUSG00000001445.10	Mrpl10	mitochondrial ribosomal protein L10	1512.0996570780558	-4.902707317320784e-6	0.0014425742544792528	0.9317675330163678
ENSMUSG00000001467.5	Cyp51	cytochrome P450, family 51	672.839785368848	1.001000234142557e-6	0.0014426794811806406	0.9320404628843023
ENSMUSG00000001472.17	Tcf25	transcription factor 25 (basic helix-loop-helix)	3131.6178522406453	6.797188720154052e-6	0.0014426081839050491	0.9323112180122533
ENSMUSG00000001473.7	Tubb6	tubulin, beta 6 class V	289.9013039333377	-3.0408367579731638e-6	0.0014425918059396909	0.9325798242899824
ENSMUSG00000001482.15	Def8	differentially expressed in FDCP 8	567.8795879014918	-2.029521508606682e-6	0.0014426408990479507	0.9328463071979272
ENSMUSG00000001493.9	Meox1	mesenchyme homeobox 1	96.73853701723995	-1.4798652142226661e-6	0.0014426779072150475	0.9331106918152582
ENSMUSG00000001494.6	Sost	sclerostin	0.9977098228080615	3.309945184791695e-7	0.0014426944625322241	0.9333730028277474
ENSMUSG00000001497.18	Pax9	paired box 9	0.9647624411296105	1.3875067538144116e-8	0.0014426942764827189	0.9336332645354515
ENSMUSG00000001504.10	Irx2	Iroquois homeobox 2	4.938345253327677	5.145004163289593e-7	0.0014426939016482729	0.9338915008602162
ENSMUSG00000001506.10	Col1a1	collagen, type I, alpha 1	1056.7985625933657	9.596258900606257e-7	0.0014426753925029234	0.9341477353530061
ENSMUSG00000001507.16	Itga3	integrin alpha 3	201.94375391941975	-7.66653189899525e-6	0.001442643336307324	0.934401991201064
ENSMUSG00000001508.15	Sgca	sarcoglycan, alpha (dystrophin-associated glycoprotein)	8.035426930094577	5.5103280204563126e-8	0.001442693876410183	0.9346542912349061
ENSMUSG00000001517.14	Foxm1	forkhead box M1	10.630340720930283	-5.5704619052651955e-6	0.0014426955690071644	0.9349046579351554
ENSMUSG00000001518.12	Itfg2	integrin alpha FG-GAP repeat containing 2	258.88647919789776	-5.827938686774078e-6	0.0014426759896354069	0.9351531134392198
ENSMUSG00000001520.12	Nrip2	nuclear receptor interacting protein 2	51.572070550823355	-1.9964419644674976e-6	0.0014426773208053153	0.9353996795478159
ENSMUSG00000001521.12	Tulp3	tubby-like protein 3	149.51257934672995	-3.099623315497751e-6	0.0014426631051464387	0.9356443777313469
ENSMUSG00000001524.14	Gtf2h4	general transcription factor II H, polypeptide 4	198.89726597665694	6.8486026867419794e-6	0.0014426622219297716	0.9358872291361343
ENSMUSG00000001525.10	Tubb5	tubulin, beta 5 class I	1066.4583013417298	1.1956085647302732e-6	0.0014425977009379734	0.9361282545905097
ENSMUSG00000001542.7	Ell2	elongation factor RNA polymerase II 2	743.7078600259782	7.622388703176405e-7	0.0014426780854167776	0.93636747461077
ENSMUSG00000001552.14	Jup	junction plakoglobin	2022.2153695366824	1.94840721765897e-5	0.0014427263286815601	0.9366049094069985
ENSMUSG00000001555.10	Fkbp10	FK506 binding protein 10	80.10380014634694	-3.8710524672086336e-7	0.001442668119247522	0.9368405788887568
ENSMUSG00000001558.5	Klhl10	kelch-like 10	1.6103951476075373	-7.246048406313362e-7	0.001442694225417647	0.9370745026706503
ENSMUSG00000001569.10	Nom1	nucleolar protein with MIF4G domain 1	310.42048651818186	1.270084511781355e-6	0.0014426696043126391	0.9373067000777696
ENSMUSG00000001576.15	Ergic1	endoplasmic reticulum-golgi intermediate compartment (ERGIC) 1	2540.256151717435	-2.9446531058574264e-6	0.0014426700465494057	0.9375371901510131
ENSMUSG00000001583.13	Tnk1	tyrosine kinase, non-receptor, 1	2.088979514938147	-4.5305963528882776e-7	0.0014426941095473558	0.9377659916522915
ENSMUSG00000001588.12	Acap1	ArfGAP with coiled-coil, ankyrin repeat and PH domains 1	23.488943546732756	5.729828769284723e-7	0.0014426852348209153	0.9379931230696189
ENSMUSG00000001604.14	Tcea3	transcription elongation factor A (SII), 3	11.771889398878901	-1.58243524099027e-6	0.0014426931037120878	0.938218602622093
ENSMUSG00000001622.15	Csn3	casein kappa	4.062154708080432	-1.79769692195184e-7	0.0014426931127588583	0.9384424482647666
ENSMUSG00000001627.12	Ifrd1	interferon-related developmental regulator 1	909.2446284714232	-1.8053795823546999e-6	0.001442653316270183	0.9386646776934137
ENSMUSG00000001630.13	Stk38l	serine/threonine kinase 38 like	383.7012470525265	-4.963165488542074e-6	0.001442659283232577	0.9388853083491927
ENSMUSG00000001632.16	Brpf1	bromodomain and PHD finger containing, 1	565.0431246830569	1.0240681646254856e-5	0.001442558590209472	0.93910435742321
ENSMUSG00000001642.18	Akr1b3	aldo-keto reductase family 1, member B3 (aldose reductase)	1006.0236492894271	-2.0709648343621014e-6	0.0014426409937493732	0.9393218418609842
ENSMUSG00000001657.7	Hoxc8	homeobox C8	116.77933105093754	-5.872601632746368e-6	0.0014426903765462021	0.939537778366817
ENSMUSG00000001661.5	Hoxc6	homeobox C6	182.76629962112298	-5.940080011263683e-6	0.0014426710806873001	0.9397521834080694
ENSMUSG00000001663.10	Gstt1	glutathione S-transferase, theta 1	111.03973098406799	-7.763924719594134e-6	0.0014426715402595448	0.9399650732193483
ENSMUSG00000001665.11	Gstt3	glutathione S-transferase, theta 3	68.2556076076668	-3.261016799878781e-6	0.0014426775745659487	0.9401764638066041
ENSMUSG00000001666.8	Ddt	D-dopachrome tautomerase	3364.0792146396693	-3.931053343653667e-6	0.00144257358100196	0.9403863709511424
ENSMUSG00000001670.13	Tat	tyrosine aminotransferase	1.007313488406193	-3.6024365045607284e-8	0.0014426942199962111	0.940594810213551
ENSMUSG00000001674.11	Ddx18	DEAD (Asp-Glu-Ala-Asp) box polypeptide 18	240.2553809009761	6.802296665961839e-6	0.0014426466802027434	0.9408017969375456
ENSMUSG00000001687.15	Ubl3	ubiquitin-like 3	1509.1955961037575	3.7361956029128624e-7	0.0014426407420915807	0.9410073462537346
ENSMUSG00000001700.10	Gramd3	GRAM domain containing 3	172.74103455444387	-4.276569492962731e-6	0.0014426535475684816	0.9412114730833065
ENSMUSG00000001707.8	Eef1e1	eukaryotic translation elongation factor 1 epsilon 1	167.90540451797406	2.993689625147925e-6	0.001442660450374797	0.9414141921416399
ENSMUSG00000001729.14	Akt1	thymoma viral proto-oncogene 1	1695.2700062942506	8.858710607969461e-5	0.001443887828701571	0.9416155179418405
ENSMUSG00000001739.14	Cldn15	claudin 15	263.80462066894853	1.5091577786419424e-6	0.001442674327676457	0.941815464798204
ENSMUSG00000001741.12	Il16	interleukin 16	55.23243663201518	2.949306954947067e-6	0.001442686572185648	0.9420140468296094
ENSMUSG00000001750.16	Tcirg1	T cell, immune regulator 1, ATPase, H+ transporting, lysosomal V0 protein A3	380.40552036521467	-1.1735102549441449e-6	0.0014426706417071363	0.9422112779628421
ENSMUSG00000001751.9	Naglu	alpha-N-acetylglucosaminidase (Sanfilippo disease IIIB)	161.23651200480572	8.723531334046532e-6	0.0014426366644877387	0.9424071719358494
ENSMUSG00000001755.12	Coasy	Coenzyme A synthase	1994.9425065130577	2.691190066626951e-7	0.0014426269865307304	0.942601742300931
ENSMUSG00000001761.7	Smo	smoothened, frizzled class receptor	123.29960161687889	-4.137674404721925e-6	0.001442651944229122	0.9427950024278638
ENSMUSG00000001763.14	Tspan33	tetraspanin 33	7.9792844886581005	-1.4873339661389501e-6	0.00144269079641097	0.942986965506965
ENSMUSG00000001767.5	Crnkl1	crooked neck pre-mRNA splicing factor 1	171.22875550090484	5.615132672987295e-6	0.0014426468182245098	0.9431776445520922
ENSMUSG00000001768.16	Rin2	Ras and Rab interactor 2	437.4249203589615	-1.3727252690152109e-6	0.0014426593855256548	0.9433670524035853
ENSMUSG00000001774.8	Chordc1	cysteine and histidine-rich domain (CHORD)-containing, zinc-binding protein 1	716.9335803171533	1.2530180637450732e-6	0.001442682555739006	0.9435552017311482
ENSMUSG00000001783.3	Rtcb	RNA 2',3'-cyclic phosphate and 5'-OH ligase	963.0210684273331	-5.524557766427559e-6	0.0014425251496252515	0.9437421050366741
ENSMUSG00000001785.13	Pwp1	PWP1 homolog, endonuclein	157.2873870706709	-2.4779222259587766e-7	0.0014426310197665835	0.9439277746570152
ENSMUSG00000001786.14	Fbxo7	F-box protein 7	160.34950059008705	-3.75151897195896e-6	0.001442625323601208	0.9441122227666959
ENSMUSG00000001794.13	Capns1	calpain, small subunit 1	4199.8224748353405	7.433322920982678e-6	0.0014424865388970056	0.9442954613805756
ENSMUSG00000001802.16	Lrp3	low density lipoprotein receptor-related protein 3	400.9216123913726	9.202745336896124e-6	0.001442661029875234	0.9444775023564561
ENSMUSG00000001827.12	Folr1	folate receptor 1 (adult)	1.458734577252058	-2.5301287924011163e-7	0.0014426942063177689	0.9446583573976404
ENSMUSG00000001829.17	Clpb	ClpB caseinolytic peptidase B	1739.0931336017998	8.018725515214118e-6	0.001442620095671236	0.9448380380554402
ENSMUSG00000001833.17	Sept7	septin 7	1055.5025770116115	-7.531008448923382e-7	0.0014425926568989137	0.9450165557316362
ENSMUSG00000001844.10	Zdhhc4	zinc finger, DHHC domain containing 4	298.4343467813977	-8.741020926092871e-6	0.001442594677657873	0.945193921680889
ENSMUSG00000001847.14	Rac1	Rac family small GTPase 1	2274.398925167355	-2.684803739626286e-6	0.001442512521562249	0.9453701470131047
ENSMUSG00000001855.15	Nup214	nucleoporin 214	264.53350605313904	1.7506663813995816e-6	0.0014426800839249473	0.945545242695755
ENSMUSG00000001864.13	Aif1l	allograft inflammatory factor 1-like	36.421478539365516	-1.886058572022349e-6	0.0014426808905568414	0.945719219556152
ENSMUSG00000001865.2	Cpa3	carboxypeptidase A3, mast cell	6.129228866523147	2.2489821256328753e-6	0.0014426922156580214	0.9458920882836802
ENSMUSG00000001870.16	Ltbp1	latent transforming growth factor beta binding protein 1	104.7877077879522	-3.88830112387318e-6	0.0014426856454830797	0.946063859431986
ENSMUSG00000001891.16	Ugp2	UDP-glucose pyrophosphorylase 2	2363.6305814744287	-1.3046421889643924e-6	0.0014426737739651088	0.9462345434211252
ENSMUSG00000001901.15	Kcnh6	potassium voltage-gated channel, subfamily H (eag-related), member 6	69.44877591654175	-1.6827992257227032e-6	0.001442690139075139	0.9464041505396706
ENSMUSG00000001909.16	Trmt1	tRNA methyltransferase 1	420.9435768311391	9.397395550061835e-7	0.0014426462242602997	0.9465726909467785
ENSMUSG00000001910.5	Nacc1	nucleus accumbens associated 1, BEN and BTB (POZ) domain containing	1189.0941906397213	-1.4100973085883648e-6	0.0014426461879226335	0.9467401746742181
ENSMUSG00000001911.16	Nfix	nuclear factor I/X	1854.8517236634502	-3.571573828592235e-6	0.0014426512357685925	0.9469066116283612
ENSMUSG00000001918.17	Slc1a5	solute carrier family 1 (neutral amino acid transporter), member 5	9710.174667199055	1.7998589037931231e-6	0.0014426605492951503	0.9470720115921357
ENSMUSG00000001924.15	Uba1	ubiquitin-like modifier activating enzyme 1	3410.450822006466	-2.1426733074035423e-6	0.0014425987100246977	0.9472363842269428
ENSMUSG00000001930.17	Vwf	Von Willebrand factor	474.27901988503373	5.106395744626757e-7	0.0014426796706157074	0.9473997390745375
ENSMUSG00000001942.8	Siae	sialic acid acetylesterase	227.49915991302333	-2.472371560906127e-6	0.0014426654832240464	0.9475620855588752
ENSMUSG00000001943.8	Vsig2	V-set and immunoglobulin domain containing 2	112.38877448069255	1.8006386171333354e-6	0.0014426647342258986	0.9477234329879248
ENSMUSG00000001946.14	Esam	endothelial cell-specific adhesion molecule	1100.1788804674932	-2.5822491023203365e-6	0.0014426467086821038	0.9478837905554466
ENSMUSG00000001948.10	Spa17	sperm autoantigenic protein 17	40.98242790305551	-4.447371481510711e-6	0.001442669227116141	0.9480431673427387
ENSMUSG00000001962.8	Fam50a	family with sequence similarity 50, member A	415.4273568273744	-4.045160522280949e-6	0.0014426139884883937	0.9482015723203524
ENSMUSG00000001964.14	Emd	emerin	212.77138474591393	9.592521920573362e-7	0.0014426317045398084	0.9483590143497738
ENSMUSG00000001983.7	Taco1	translational activator of mitochondrially encoded cytochrome c oxidase I	764.3417930642776	-3.137067445234274e-6	0.0014426803441336521	0.9485155021850775
ENSMUSG00000001985.9	Grik3	glutamate receptor, ionotropic, kainate 3	11.066176670553904	-2.8216057682826557e-6	0.001442688779905035	0.9486710444745485
ENSMUSG00000001986.16	Gria3	glutamate receptor, ionotropic, AMPA3 (alpha 3)	6.036686434228373	-1.438638189929174e-6	0.0014426919724677245	0.9488256497622758
ENSMUSG00000001988.9	Npas1	neuronal PAS domain protein 1	2.668710234123386	2.8199229040534047e-8	0.001442692647975898	0.9489793264897165
ENSMUSG00000001995.9	Sipa1l2	signal-induced proliferation-associated 1 like 2	259.508206969408	1.5559331732177552e-6	0.0014426537624760997	0.9491320829972323
ENSMUSG00000001998.15	Ap4e1	adaptor-related protein complex AP-4, epsilon 1	99.3040999641547	-1.5549171665153722e-7	0.0014426530376906894	0.9492839275255988
ENSMUSG00000001999.15	Blvra	biliverdin reductase A	362.0464804925171	-1.1445725564707065e-5	0.0014426213050911718	0.9494348682174868
ENSMUSG00000002006.12	Pdzd4	PDZ domain containing 4	19.48602898303201	7.809375424329602e-7	0.0014426806613455849	0.9495849131189187
ENSMUSG00000002007.5	Srpk3	serine/arginine-rich protein specific kinase 3	19.258827972384605	-8.843524518290845e-7	0.0014426861430256522	0.949734070180697
ENSMUSG00000002010.17	Idh3g	isocitrate dehydrogenase 3 (NAD+), gamma	12385.711683528067	4.289489416669706e-6	0.0014426126513488082	0.9498823472598099
ENSMUSG00000002012.13	Pnck	pregnancy upregulated non-ubiquitously expressed CaM kinase	5.306007289714807	7.900241210757088e-7	0.0014426918720881665	0.9500297521208105
ENSMUSG00000002014.12	Ssr4	signal sequence receptor, delta	874.1408271081016	-7.558849254569763e-7	0.0014426130234020996	0.9501762924371718
ENSMUSG00000002015.5	Bcap31	B cell receptor associated protein 31	3336.840968276428	6.877331896837316e-6	0.001442575025908127	0.9503219757926187
ENSMUSG00000002017.10	Fam98a	family with sequence similarity 98, member A	435.28166603940394	-1.7754540336566454e-06	0.0014426151388268812	0.9504668096824361
ENSMUSG00000002020.15	Ltbp2	latent transforming growth factor beta binding protein 2	2128.2073395226903	-3.7550116396495396e-6	0.0014426587437913964	0.9506108015147546
ENSMUSG00000002028.13	Kmt2a	lysine (K)-specific methyltransferase 2A	408.2658543445657	-4.237306665378599e-6	0.001442594940791909	0.9507539586118132
ENSMUSG00000002031.13	Ift46	intraflagellar transport 46	196.98152747908404	7.009371493619938e-7	0.001442643676257051	0.9508962882112011
ENSMUSG00000002032.17	Tmem25	transmembrane protein 25	45.19872641876964	3.388153474335654e-7	0.001442676392613505	0.9510377974670766
ENSMUSG00000002033.14	Cd3g	CD3 antigen, gamma polypeptide	5.193756939571623	1.4526918442971973e-6	0.0014426938918913796	0.9511784934513666
ENSMUSG00000002043.17	Trappc6a	trafficking protein particle complex 6A	300.20062037754053	2.9969247775491146e-6	0.0014426613996611076	0.9513183831549443
ENSMUSG00000002052.6	Supt6	SPT6, histone chaperone and transcription elongation factor	1180.704369006301	5.639654225165169e-6	0.0014425358469867305	0.9514574734887874
ENSMUSG00000002055.9	Spag5	sperm associated antigen 5	8.903504816739098	1.2411576827250287e-6	0.0014426931855466936	0.9515957712851156
ENSMUSG00000002058.13	Unc119	unc-119 lipid binding chaperone	147.4157515513864	-1.7041309300144556e-6	0.0014426491895963842	0.9517332832985101
ENSMUSG00000002059.18	Rab34	RAB34, member RAS oncogene family	1148.4041206794332	1.0879086174739359e-8	0.001442640959319166	0.951870016207013
ENSMUSG00000002064.10	Sdf2	stromal cell derived factor 2	441.0513905086618	9.676282552949473e-6	0.0014426135843305535	0.9520059766132078
ENSMUSG00000002068.16	Ccne1	cyclin E1	34.456784542634374	-2.1770753447727496e-6	0.0014426868726891834	0.9521411710452833
ENSMUSG00000002076.12	Hsf2bp	heat shock transcription factor 2 binding protein	1.1531026007009393	-7.69964577780188e-7	0.0014426945454239226	0.9522756059580775
ENSMUSG00000002083.13	Bbc3	BCL2 binding component 3	150.36480420280841	1.4533040713112488e-6	0.0014426662445101675	0.9524092877341053
ENSMUSG00000002102.15	Psmc3	proteasome (prosome, macropain) 26S subunit, ATPase 3	1504.4124265431649	9.870442989888302e-6	0.0014425156147112742	0.9525422226845687
ENSMUSG00000002103.16	Acp2	acid phosphatase 2, lysosomal	535.9950617437313	7.148649631985164e-6	0.001442611222098917	0.9526744170503498
ENSMUSG00000002104.11	Rapsn	receptor-associated protein of the synapse	4.920351997226735	-4.6173325061255994e-8	0.00144269274127551	0.9528058770029877
ENSMUSG00000002105.15	Slc39a13	solute carrier family 39 (metal ion transporter), member 13	437.1339149275403	6.768818061476355e-6	0.001442568345614394	0.9529366086456387
ENSMUSG00000002107.18	Celf2	CUGBP, Elav-like family member 2	1898.6187787605568	-5.263255999093201e-6	0.001442622220573876	0.9530666180140209
ENSMUSG00000002108.10	Nr1h3	nuclear receptor subfamily 1, group H, member 3	1346.4465653868454	-5.965525121805811e-6	0.001442567579632237	0.9531959110773431
ENSMUSG00000002109.14	Ddb2	damage specific DNA binding protein 2	94.3608705714404	-1.4565605914808287e-6	0.001442663251485987	0.9533244937392186
ENSMUSG00000002111.8	Spi1	spleen focus forming virus (SFFV) proviral integration oncogene	25.595058682736198	1.0533323047386077e-6	0.001442685761645765	0.9534523718385632
ENSMUSG00000002129.11	Sf3a1	splicing factor 3a, subunit 1	413.7631898549551	-3.842443631847597e-6	0.0014426143129845645	0.9535795511504798
ENSMUSG00000002147.18	Stat6	signal transducer and activator of transcription 6	856.3954522225146	1.9363188223651594e-5	0.0014426003358956596	0.9537060373871269
ENSMUSG00000002204.9	Napsa	napsin A aspartic peptidase	6.412189816917772	-1.1178657578069208e-6	0.001442691716401947	0.9538318361985749
ENSMUSG00000002205.16	Vrk3	vaccinia related kinase 3	305.4834870153174	1.0854827617753396e-5	0.0014425911972646237	0.9539569531736466
ENSMUSG00000002210.11	Smg9	smg-9 homolog, nonsense mediated mRNA decay factor (C. elegans)	194.2901168933705	-6.292545371869641e-7	0.0014426124249802114	0.9540813938407449
ENSMUSG00000002221.11	Paxip1	PAX interacting (with transcription-activation domain) protein 1	264.338327862446	7.143773183790771e-6	0.001442663365929784	0.9542051636686674
ENSMUSG00000002222.14	Rmnd5a	required for meiotic nuclear division 5 homolog A	1113.287438774915	-1.9195739992638222e-7	0.0014426387516384507	0.9543282680674074
ENSMUSG00000002227.15	Mov10	Mov10 RISC complex RNA helicase	72.84255453728869	1.967111577180118e-6	0.0014426722346053621	0.9544507123889425
ENSMUSG00000002228.7	Ppm1j	protein phosphatase 1J	22.900777826291094	6.592204367739901e-7	0.0014426911096898768	0.9545725019280096
ENSMUSG00000002233.13	Rhoc	ras homolog family member C	543.3109401968657	2.207101669284071e-6	0.0014426600915288129	0.9546936419228682
ENSMUSG00000002249.21	Tead3	TEA domain family member 3	89.52283072174754	2.468040969866678e-6	0.0014426593187131375	0.954814137556052
ENSMUSG00000002250.16	Ppard	peroxisome proliferator activator receptor delta	534.5715524963634	4.111475587370439e-6	0.0014426488705712023	0.9549339939551076
ENSMUSG00000002257.8	Def6	differentially expressed in FDCP 6	44.603856191029124	1.174069388596638e-6	0.0014426885752025817	0.9550532161933216
ENSMUSG00000002265.17	Peg3	paternally expressed 3	555.5128844542937	2.879070701866145e-6	0.0014426781666882242	0.9551718092904369
ENSMUSG00000002266.17	Zim1	zinc finger, imprinted 1	32.71952686658225	-2.0439410118990495e-6	0.001442685074893374	0.9552897782133568
ENSMUSG00000002274.13	Metrn	meteorin, glial cell differentiation regulator	39.02593474772482	-8.026837526401316e-6	0.0014426911203396647	0.9554071278768388
ENSMUSG00000002279.19	Lmf1	lipase maturation factor 1	668.7078251649541	-5.072809539548933e-6	0.0014425197567155903	0.9555238631441769
ENSMUSG00000002280.11	Ciao3	cytosolic iron-sulfur assembly component 3	778.4469280160192	1.9902235285153397e-6	0.0014425624808266412	0.9556399888278736
ENSMUSG00000002289.16	Angptl4	angiopoietin-like 4	2661.743474381333	8.338541317292838e-6	0.0014426807874595307	0.955755509690301
ENSMUSG00000002297.16	Dbf4	DBF4 zinc finger	21.969148920690685	4.430058882758807e-6	0.0014426862934121781	0.9558704304443522
ENSMUSG00000002307.16	Daxx	Fas death domain-associated protein	288.79310265805765	9.438661812740647e-6	0.0014426748644304432	0.9559847557540818
ENSMUSG00000002308.16	Cd320	CD320 antigen	351.1020360874575	-2.7180479664347212e-6	0.0014425758103658762	0.9560984902353374
ENSMUSG00000002319.16	Ipo4	importin 4	480.5684892420456	5.3708063608589715e-6	0.0014426667778582709	0.9562116384563804
ENSMUSG00000002320.15	Tm9sf1	transmembrane 9 superfamily member 1	619.7878169542546	2.4815218630799155e-6	0.0014425642906305096	0.9563242049384977
ENSMUSG00000002324.8	Rec8	REC8 meiotic recombination protein	5.441281578704964	9.75954507064723e-7	0.0014426912456186815	0.9564361941566041
ENSMUSG00000002325.15	Irf9	interferon regulatory factor 9	233.53864446021447	3.546749032378069e-6	0.001442642339951303	0.9565476105398353
ENSMUSG00000002326.6	Gmpr2	guanosine monophosphate reductase 2	204.58719090485604	-1.2154721001729487e-5	0.0014426654315406783	0.9566584584721316
ENSMUSG00000002329.7	Mdp1	magnesium-dependent phosphatase 1	320.1619998466229	4.461377168715703e-6	0.0014426270433150724	0.9567687422928132
ENSMUSG00000002332.16	Dhrs1	dehydrogenase/reductase (SDR family) member 1	717.1559216376335	6.776087950943881e-6	0.0014425896114459073	0.9568784662971461
ENSMUSG00000002341.8	Ncan	neurocan	43.691662310841764	-2.83412011262006e-7	0.001442689069511684	0.9569876347369002
ENSMUSG00000002342.17	Tmem161a	transmembrane protein 161A	324.1484773564897	1.5522753402724046e-6	0.0014426712920981083	0.957096251820898
ENSMUSG00000002343.11	Armc6	armadillo repeat containing 6	169.8955752137119	9.65910336280061e-7	0.0014426533300769125	0.9572043217155556
ENSMUSG00000002345.18	Borcs8	BLOC-1 related complex subunit 8	295.5907865161169	1.0991032495547162e-6	0.0014426063727644763	0.9573118485454161
ENSMUSG00000002346.16	Slc25a42	solute carrier family 25, member 42	5466.570450773574	-1.5022377240149883e-6	0.0014426668743295114	0.9574188363936731
ENSMUSG00000002365.10	Snx9	sorting nexin 9	929.0183774460066	1.6870074064560625e-6	0.0014426387208343455	0.957525289302689
ENSMUSG00000002372.9	Ranbp3	RAN binding protein 3	589.3926364712119	1.1277433690178366e-5	0.0014425512442321057	0.9576312112745027
ENSMUSG00000002379.7	Ndufa11	NADH:ubiquinone oxidoreductase subunit A11	2317.9564883374383	-1.1640771559124531e-6	0.0014426493278019033	0.9577366062713323
ENSMUSG00000002384.2	Bmp8b	bone morphogenetic protein 8b	158.78844998113402	1.7455225472687047e-6	0.0014426607548532406	0.9578414782160685
ENSMUSG00000002393.14	Nr2f6	nuclear receptor subfamily 2, group F, member 6	1197.6134899678257	-8.120295260414698e-6	0.0014426125487437377	0.9579458309927613
ENSMUSG00000002395.14	Use1	unconventional SNARE in the ER 1 homolog (S. cerevisiae)	783.4265557259182	-7.49214748818048e-6	0.0014426314877967856	0.9580496684471002
ENSMUSG00000002396.8	Ocel1	occludin/ELL domain containing 1	388.783080627572	-4.805155406081564e-6	0.0014426381114637974	0.9581529943868856
ENSMUSG00000002409.18	Dyrk1b	dual-specificity tyrosine-(Y)-phosphorylation regulated kinase 1b	480.61026694629913	5.269162051107318e-6	0.0014426302116303128	0.9582558125824953
ENSMUSG00000002413.15	Braf	Braf transforming gene	331.67088086224226	3.3887648520770076e-6	0.0014426416850539193	0.9583581267673421
ENSMUSG00000002416.13	Ndufb2	NADH:ubiquinone oxidoreductase subunit B2	2097.182132998594	-4.81324705011154e-7	0.0014426597927973274	0.9584599406383266
ENSMUSG00000002428.12	Hltf	helicase-like transcription factor	115.15304852324256	-1.335720665735465e-6	0.0014426656006261318	0.9585612578562819
ENSMUSG00000002455.14	Prpf6	pre-mRNA splicing factor 6	742.8777568844984	3.270500892069199e-6	0.0014425587792249075	0.9586620820464126
ENSMUSG00000002458.13	Rgs19	regulator of G-protein signaling 19	98.96821937311213	-4.880173413274705e-6	0.0014426677095429664	0.9587624167987271
ENSMUSG00000002459.17	Rgs20	regulator of G-protein signaling 20	2.1805238991453253	6.326799602897206e-7	0.001442692830827561	0.9588622656684639
ENSMUSG00000002475.16	Abhd3	abhydrolase domain containing 3	26.416485783567985	-2.02954634457017e-6	0.0014426811105478128	0.9589616321765111
ENSMUSG00000002477.5	Snrpd1	small nuclear ribonucleoprotein D1	153.1754226838385	2.3850372417308635e-7	0.0014426334118811887	0.9590605198098207
ENSMUSG00000002486.15	Tchp	trichoplein, keratin filament binding	115.68735916302971	1.797215376438342e-6	0.001442676157060659	0.9591589320218163
ENSMUSG00000002489.16	Tiam1	T cell lymphoma invasion and metastasis 1	186.54295864833435	-9.434854025192346e-7	0.001442690568155489	0.9592568722327951
ENSMUSG00000002496.10	Tsc2	TSC complex subunit 2	1665.0854964118125	-1.806750621102734e-6	0.00144261675270804	0.9593543438303244
ENSMUSG00000002500.15	Rpl3l	ribosomal protein L3-like	22.599772332859697	-4.89034404647872e-7	0.001442693746450351	0.9594513501696315
ENSMUSG00000002504.15	Slc9a3r2	solute carrier family 9 (sodium/hydrogen exchanger), member 3 regulator 2	1885.283653142968	-5.006361292094311e-7	0.001442663132007622	0.9595478945739895
ENSMUSG00000002524.17	Puf60	poly-U binding splicing factor 60	1164.3664773189926	1.4425616862265895e-5	0.0014424783145916304	0.9596439803350963
ENSMUSG00000002546.17	Golga2	golgi autoantigen, golgin subfamily a, 2	1374.6015801286724	3.519540510311455e-5	0.0014427420413465806	0.9597396107134493
ENSMUSG00000002550.16	Uck1	uridine-cytidine kinase 1	6663.962555197389	-8.815208117520309e-6	0.001442502549465483	0.959834788938713
ENSMUSG00000002565.16	Scin	scinderin	2.479506682277427	2.842244277565497e-7	0.0014426936860145382	0.9599295182100839
ENSMUSG00000002578.18	Ikzf4	IKAROS family zinc finger 4	15.940810935734017	1.4049419582683564e-6	0.0014426935363433355	0.9600238016966485
ENSMUSG00000002580.7	Mien1	migration and invasion enhancer 1	431.3727105813861	3.527407851864979e-6	0.001442565531468384	0.9601176425377361
ENSMUSG00000002588.13	Pon1	paraoxonase 1	84.64222441790905	-2.4161332039860564e-6	0.0014426868202382158	0.9602110438432684
ENSMUSG00000002602.16	Axl	AXL receptor tyrosine kinase	342.8673784068264	-1.3860627455455286e-6	0.0014426672156169027	0.9603040086941018
ENSMUSG00000002603.15	Tgfb1	transforming growth factor, beta 1	294.2014503978583	-7.150536665078156e-7	0.0014426729874370923	0.9603965401423673
ENSMUSG00000002608.8	Ccdc97	coiled-coil domain containing 97	536.2193704320247	1.9427028887278164e-6	0.0014425916835371113	0.9604886412118037
ENSMUSG00000002617.14	Zfp40	zinc finger protein 40	64.7005541067843	-3.4952197839292268e-06	0.0014426520079888986	0.9605803148980872
ENSMUSG00000002625.10	Akap8l	A kinase (PRKA) anchor protein 8-like	650.7683614436112	-1.157237100654427e-6	0.0014426431291266455	0.9606715641691564
ENSMUSG00000002635.11	Pdcd2l	programmed cell death 2-like	151.36382342219838	-3.257237776700814e-6	0.0014426246782252474	0.9607623919655325
ENSMUSG00000002658.9	Gtf2f1	general transcription factor IIF, polypeptide 1	419.72012305337836	-4.0284956255450794e-6	0.001442618979490607	0.960852801200635
ENSMUSG00000002660.8	Clpp	caseinolytic mitochondrial matrix peptidase proteolytic subunit	1497.3634009961347	3.5355439594525525e-6	0.001442585391065854	0.9609427947610932
ENSMUSG00000002661.14	Alkbh7	alkB homolog 7	535.4746905549274	1.2221647821383995e-6	0.0014426220098610173	0.9610323755070541
ENSMUSG00000002664.2	Pspn	persephin	5.904193885476649	-3.7658445262582925e-8	0.0014426897290067528	0.9611215462724841
ENSMUSG00000002668.8	Dennd1c	DENN/MADD domain containing 1C	37.91749986419958	-6.835215339613932e-7	0.00144267744267696	0.9612103098654694
ENSMUSG00000002679.14	Med6	mediator complex subunit 6	96.41911110605844	1.4101998193765889e-6	0.001442650691581196	0.9612986690685092
ENSMUSG00000002688.8	Prkd1	protein kinase D1	317.5877586278136	4.554637462729914e-6	0.0014426180787964914	0.9613866266388081
ENSMUSG00000002699.13	Lcp2	lymphocyte cytosolic protein 2	11.617092573706692	-7.764078752600472e-8	0.0014426887585668783	0.9614741853085614
ENSMUSG00000002718.14	Cse1l	chromosome segregation 1-like (S. cerevisiae)	418.435404559846	-8.216376159818945e-6	0.0014426539966940761	0.9615613477852388
ENSMUSG00000002728.14	Naa20	N(alpha)-acetyltransferase 20, NatB catalytic subunit	1129.4055154778039	3.8700441348861485e-6	0.001442550334749708	0.9616481167518636
ENSMUSG00000002731.6	Prkra	protein kinase, interferon inducible double stranded RNA dependent activator	235.82652311206624	1.0627957921933677e-6	0.0014425752450694424	0.9617344948672873
ENSMUSG00000002732.14	Fkbp7	FK506 binding protein 7	178.1417436041445	-3.947070950822791e-6	0.0014426222040005018	0.961820484766462
ENSMUSG00000002733.8	Plekha3	pleckstrin homology domain-containing, family A (phosphoinositide binding specific) member 3	342.92759954965317	1.0705030580030235e-6	0.001442624319331375	0.9619060890607076
ENSMUSG00000002741.9	Ykt6	YKT6 v-SNARE homolog (S. cerevisiae)	1067.3790510640742	-1.369961014456129e-4	0.001445787800532015	0.9619913103379767
ENSMUSG00000002748.7	Baz1b	bromodomain adjacent to zinc finger domain, 1B	1471.9416405412635	-1.6338938404230216e-6	0.0014425567666390118	0.9620761511631152
ENSMUSG00000002763.16	Pex6	peroxisomal biogenesis factor 6	4268.387215965705	-2.667120375902003e-6	0.0014425980864721233	0.9621606140781194
ENSMUSG00000002767.13	Mrpl2	mitochondrial ribosomal protein L2	1420.6531725830396	3.598093717968665e-6	0.0014426309074084547	0.9622447016023902
ENSMUSG00000002768.8	Mea1	male enhanced antigen 1	606.9450453937444	1.132987965163017e-5	0.0014425292912756372	0.9623284162329836
ENSMUSG00000002769.9	Gnmt	glycine N-methyltransferase	173.75551143973343	-2.028773613961896e-6	0.0014426772647812161	0.9624117604448574
ENSMUSG00000002771.12	Grin2d	glutamate receptor, ionotropic, NMDA2D (epsilon 4)	8.160067877809249	1.9611690884947284e-7	0.0014426914169832733	0.9624947366911161
ENSMUSG00000002778.14	Kdelr1	KDEL (Lys-Asp-Glu-Leu) endoplasmic reticulum protein retention receptor 1	855.0055187032121	1.610257067051121e-6	0.0014424879069742658	0.9625773474032502
ENSMUSG00000002781.19	Tmem143	transmembrane protein 143	1862.9341463211906	9.183901812393814e-6	0.0014426784097341108	0.9626595949913749
ENSMUSG00000002791.17	Pdxk-ps	pyridoxal (pyridoxine, vitamin B6) kinase, pseudogene	2.501684598139963	-5.627149339077831e-8	0.0014426937718893262	0.962741481844464
ENSMUSG00000002797.9	Ggct	gamma-glutamyl cyclotransferase	74.18138462611223	-2.8944413532679963e-8	0.0014426661285221046	0.9628230103305812
ENSMUSG00000002799.6	Jag2	jagged 2	877.4648783336568	3.084041408672552e-6	0.0014426782776255488	0.9629041827971082
ENSMUSG00000002803.14	Btbd6	BTB (POZ) domain containing 6	229.9745214802131	1.617574351332571e-6	0.001442631960430351	0.9629850015709708
ENSMUSG00000002804.4	Nudt14	nudix (nucleoside diphosphate linked moiety X)-type motif 14	863.0295973517813	-4.6961687425122085e-7	0.001442632127591212	0.9630654689588599
ENSMUSG00000002808.7	Epdr1	ependymin related protein 1 (zebrafish)	49.89533582587306	-3.4300788610292195e-6	0.0014426865298861203	0.9631455872474525
ENSMUSG00000002812.4	Flii	flightless I actin binding protein	1626.5575266967771	9.11742065365629e-6	0.0014426513734976337	0.9632253587036268
ENSMUSG00000002814.15	Top3a	topoisomerase (DNA) III alpha	76.54330380845876	-7.066503957359715e-6	0.0014426640595110929	0.9633047855746772
ENSMUSG00000002820.6	Atg4d	autophagy related 4D, cysteine peptidase	1490.7006626847285	-3.9296372519844796e-5	0.0014428628748862948	0.963383870088525
ENSMUSG00000002825.8	Qtrt1	queuine tRNA-ribosyltransferase catalytic subunit 1	79.53154968644037	1.894672350926366e-6	0.0014426702189463988	0.963462614453926
ENSMUSG00000002831.14	Plin4	perilipin 4	7756.3921265005165	-8.637180960073849e-7	0.0014426637359999045	0.9635410208606772
ENSMUSG00000002833.11	Hdgfl2	HDGF like 2	625.1937726967227	6.204233755777542e-6	0.001442664458130639	0.9636190914798193
ENSMUSG00000002835.9	Chaf1a	chromatin assembly factor 1, subunit A (p150)	32.92385888618636	4.283008111968817e-7	0.0014426783027238967	0.9636968284638368
ENSMUSG00000002844.9	Adprh	ADP-ribosylarginine hydrolase	393.5567406445499	-4.022788318010916e-6	0.0014425385601248863	0.9637742339468562
ENSMUSG00000002845.14	Tmem39a	transmembrane protein 39a	167.14460848823913	-1.0267963226387827e-5	0.0014426490251955703	0.9638513100448417
ENSMUSG00000002846.9	Timmdc1	translocase of inner mitochondrial membrane domain containing 1	735.6009610339213	8.072236068333416e-6	0.0014424877202488093	0.9639280588557868
ENSMUSG00000002847.7	Pla1a	phospholipase A1 member A	137.92262345516934	-9.149516277472938e-6	0.0014426729964803224	0.9640044824599059
ENSMUSG00000002870.8	Mcm2	minichromosome maintenance complex component 2	55.14906817330649	2.1865035908488963e-6	0.0014426686173160215	0.9640805829198216
ENSMUSG00000002871.14	Tpra1	transmembrane protein, adipocyte asscociated 1	378.94358836905207	8.219195732306042e-8	0.0014426450842152656	0.9641563622807502
ENSMUSG00000002881.14	Nab1	Ngfi-A binding protein 1	860.0248885802445	3.506950387135187e-6	0.0014426336661570404	0.9642318225706854
ENSMUSG00000002885.14	Adgre5	adhesion G protein-coupled receptor E5	1189.1785866936848	9.076110853536275e-6	0.001442502486159461	0.964306965800579
ENSMUSG00000002897.5	Il17ra	interleukin 17 receptor A	75.31508700685097	1.1569147657131151e-6	0.0014426642328449872	0.9643817939645191
ENSMUSG00000002900.17	Lamb1	laminin B1	1913.347454045905	7.440397436205847e-6	0.001442618171672128	0.9644563090399071
ENSMUSG00000002908.17	Kcnn1	potassium intermediate/small conductance calcium-activated channel, subfamily N, member 1	175.53426689677758	-1.4732544487419198e-5	0.001442681606677262	0.9645305129876317
ENSMUSG00000002910.11	Arrdc2	arrestin domain containing 2	115.87941196251417	1.0317432616732981e-5	0.0014426757087689526	0.9646044077522408
ENSMUSG00000002944.15	Cd36	CD36 molecule	31009.301521688732	9.725388509717652e-7	0.0014426297681160096	0.9646779952621114
ENSMUSG00000002948.19	Map2k7	mitogen-activated protein kinase kinase 7	709.4590689835252	-5.46231209019757e-6	0.0014426019162115241	0.9647512774296174
ENSMUSG00000002949.15	Timm44	translocase of inner mitochondrial membrane 44	2411.0853077273346	-2.578339977210882e-6	0.0014425868486526443	0.9648242561512952
ENSMUSG00000002957.11	Ap2a2	adaptor-related protein complex 2, alpha 2 subunit	1882.407753795267	1.7335852813820086e-6	0.001442611604492791	0.9648969333080074
ENSMUSG00000002963.17	Pnkp	polynucleotide kinase 3'- phosphatase	364.9705430540022	2.039840657929314e-6	0.0014426545447821153	0.9649693107651043
ENSMUSG00000002968.9	Med25	mediator complex subunit 25	764.9276656217551	1.3565000036831032e-5	0.0014426234558085342	0.9650413903725835
ENSMUSG00000002980.14	Bcam	basal cell adhesion molecule	678.427508186932	-2.0965013632142066e-5	0.0014427358300839947	0.9651131739652475
ENSMUSG00000002981.10	Clptm1	cleft lip and palate associated transmembrane protein 1	2514.7431534750613	1.9064200959908558e-6	0.0014426164725201017	0.9651846633628598
ENSMUSG00000002983.17	Relb	avian reticuloendotheliosis viral (v-rel) oncogene related B	115.63201460587352	3.490054337209638e-6	0.001442672275047249	0.9652558603702978
ENSMUSG00000002984.17	Tomm40	translocase of outer mitochondrial membrane 40	2207.0546438864176	-1.923820577209383e-6	0.001442507986866996	0.9653267667777052
ENSMUSG00000002985.16	Apoe	apolipoprotein E	9682.209939624752	-8.73676427669672e-7	0.0014426829284962502	0.9653973843606427
ENSMUSG00000002992.17	Apoc2	apolipoprotein C-II	12.418006271137207	-5.229791875784733e-7	0.0014426842854769945	0.9654677148802349
ENSMUSG00000002996.17	Hbp1	high mobility group box transcription factor 1	1009.2105650888454	3.365793220074896e-6	0.0014426466033106936	0.9655377600833176
ENSMUSG00000002997.15	Prkar2b	protein kinase, cAMP dependent regulatory, type II beta	16827.72973012571	3.259922170709198e-7	0.0014426674638572182	0.9656075217025821
ENSMUSG00000003031.14	Cdkn1b	cyclin-dependent kinase inhibitor 1B	423.0971966331884	4.120115302671299e-7	0.001442615276205608	0.9656770014567183
ENSMUSG00000003032.8	Klf4	Kruppel-like factor 4 (gut)	729.9554809815362	2.5390506429374595e-6	0.0014426609233173058	0.9657462010505556
ENSMUSG00000003033.15	Ap1m1	adaptor-related protein complex AP-1, mu subunit 1	1140.953479173705	1.2390291896825157e-6	0.0014425824202109253	0.9658151221752024
ENSMUSG00000003037.16	Rab8a	RAB8A, member RAS oncogene family	623.9152949648143	-2.3404883403608245e-6	0.0014426501397172302	0.9658837665081839
ENSMUSG00000003038.15	Hmgn2	high mobility group nucleosomal binding domain 2	313.67499523556177	-1.6320456327683614e-5	0.001442689329064542	0.9659521357135783
ENSMUSG00000003039.9	Fam32a	family with sequence similarity 32, member A	797.4802166722686	7.588879273578617e-6	0.001442536987638577	0.9660202314421512
ENSMUSG00000003053.17	Cyp2c29	cytochrome P450, family 2, subfamily c, polypeptide 29	1.011714354600767	2.172806495758171e-7	0.0014426942045970355	0.9660880553314882
ENSMUSG00000003062.13	Stard3nl	STARD3 N-terminal like	103.00618849419787	1.5069564582231573e-6	0.0014426666923626102	0.9661556090061266
ENSMUSG00000003068.17	Stk11	serine/threonine kinase 11	2735.2629519905477	2.3540287779742106e-6	0.0014426357855590883	0.966222894077685
ENSMUSG00000003070.6	Efna2	ephrin A2	21.04911223005577	7.128430421300786e-7	0.0014426844647227504	0.9662899121449913
ENSMUSG00000003072.15	Atp5d	ATP synthase, H+ transporting, mitochondrial F1 complex, delta subunit	11055.28230538969	2.986056097144283e-7	0.0014426475194344634	0.9663566647942091
ENSMUSG00000003099.11	Ppp5c	protein phosphatase 5, catalytic subunit	1356.9033754219017	4.270097966196588e-6	0.0014425588597501405	0.9664231535989636
ENSMUSG00000003119.14	Cdk12	cyclin-dependent kinase 12	267.28132863002384	-7.586035864367999e-7	0.001442646337754447	0.9664893801204647
ENSMUSG00000003123.15	Lipe	lipase, hormone sensitive	18008.732921602805	-0.0019256227187426553	0.0058386079683302216	0.966555345907629
ENSMUSG00000003131.7	Pafah1b2	platelet-activating factor acetylhydrolase, isoform 1b, subunit 2	679.3904086469444	2.008570016362777e-6	0.0014426764166004709	0.9666210524972015
ENSMUSG00000003134.10	Tbc1d8	TBC1 domain family, member 8	155.9695231251142	-2.780903833359219e-6	0.0014426603965389437	0.9666865014138737
ENSMUSG00000003135.15	Cnot11	CCR4-NOT transcription complex, subunit 11	254.57910375320662	1.5197950343833117e-6	0.0014426407409501203	0.9667516941704023
ENSMUSG00000003153.10	Slc2a3	solute carrier family 2 (facilitated glucose transporter), member 3	45.1229195035717	-1.5818144303324707e-6	0.0014426878916187415	0.9668166322677257
ENSMUSG00000003154.15	Foxj2	forkhead box J2	380.64631005332006	1.4792238270663853e-5	0.001442556198231423	0.9668813171950791
ENSMUSG00000003161.15	Sri	sorcin	670.1467913946799	2.2613668854641e-6	0.0014425903075107722	0.9669457504301081
ENSMUSG00000003166.20	Dgcr2	DiGeorge syndrome critical region gene 2	823.477089979417	5.4565052636279465e-6	0.0014425476054151724	0.9670099334389817
ENSMUSG00000003184.15	Irf3	interferon regulatory factor 3	740.5527861410303	-7.504828887893365e-7	0.0014426359094719904	0.967073867676503
ENSMUSG00000003190.12	Bcl2l12	BCL2-like 12 (proline rich)	100.15487424200084	3.7318532284244276e-7	0.0014426535011446355	0.9671375545862196
ENSMUSG00000003198.10	Zfp959	zinc finger protein 959	44.56813233806314	6.119395551202982e-5	0.0014433105285221763	0.967200995600532
ENSMUSG00000003199.16	Mpnd	MPN domain containing	991.282119091074	-9.66484815644879e-7	0.0014426392567760812	0.9672641921408007
ENSMUSG00000003200.10	Sh3gl1	SH3-domain GRB2-like 1	320.66379358929964	2.5451248317821574e-6	0.0014425480517261213	0.967327145617453
ENSMUSG00000003206.7	Ebi3	Epstein-Barr virus induced gene 3	3.479720018594072	1.3757753457920582e-6	0.0014426926360271888	0.9673898574300874
ENSMUSG00000003208.9	Yju2	YJU2 splicing factor	106.5507154141449	-3.1384141780590973e-6	0.001442628871526859	0.9674523289675777
ENSMUSG00000003226.7	Ranbp2	RAN binding protein 2	777.9223650124281	5.882070891054176e-7	0.0014426497477620186	0.9675145616081751
ENSMUSG00000003227.4	Edar	ectodysplasin-A receptor	0.9567179896995252	-3.1451441629176966e-7	0.001442694444531416	0.9675765567196098
ENSMUSG00000003228.9	Grk5	G protein-coupled receptor kinase 5	515.625499085331	8.550602594005913e-6	0.0014426655320013296	0.9676383156591916
ENSMUSG00000003233.12	Dvl3	dishevelled segment polarity protein 3	929.1704724158335	4.640803549202376e-6	0.001442649447698023	0.9676998397739079
ENSMUSG00000003234.16	Abcf3	ATP-binding cassette, sub-family F (GCN20), member 3	738.6888161037589	-7.868494669943516e-6	0.0014426333796002117	0.9677611304005229
ENSMUSG00000003235.13	Eif2b5	eukaryotic translation initiation factor 2B, subunit 5 epsilon	792.9135855750881	-2.500206012705598e-6	0.0014425985005337744	0.9678221888656734
ENSMUSG00000003269.17	Cyth2	cytohesin 2	582.2055659922113	-2.913448983593943e-6	0.0014425951286257078	0.9678830164859653
ENSMUSG00000003271.17	Sult2b1	sulfotransferase family, cytosolic, 2B, member 1	3.4082924552523335	6.008255106468166e-7	0.001442694113548025	0.9679436145680672
ENSMUSG00000003273.14	Car11	carbonic anhydrase 11	120.70049882873023	-2.1762161198381843e-7	0.0014426834633290047	0.9680039844088053
ENSMUSG00000003279.17	Dlgap1	DLG associated protein 1	25.656975600256622	2.6813638169263422e-6	0.0014426909312687246	0.9680641272952549
ENSMUSG00000003282.9	Plag1	pleiomorphic adenoma gene 1	11.553491375963953	-4.896831357032455e-7	0.0014426896716710903	0.9681240445048324
ENSMUSG00000003283.15	Hck	hemopoietic cell kinase	8.179930000025005	-2.164322720403233e-6	0.0014426892268761483	0.9681837373053851
ENSMUSG00000003299.10	Mrpl4	mitochondrial ribosomal protein L4	1669.0088328628935	-8.630670111928345e-7	0.0014424677774259023	0.9682432069552815
ENSMUSG00000003308.15	Keap1	kelch-like ECH-associated protein 1	1005.5002145677521	-8.088501530924307e-6	0.0014425176499762995	0.9683024547034993
ENSMUSG00000003316.14	Glg1	golgi apparatus protein 1	834.2744539069099	-2.0851480611011842e-5	0.0014425105922100474	0.9683614817897126
ENSMUSG00000003341.9	Atp8b3	ATPase, class I, type 8B, member 3	2.1837216470765983	-6.969619290385916e-7	0.0014426938803806628	0.9684202894443785
ENSMUSG00000003344.14	Btbd2	BTB (POZ) domain containing 2	539.2663862865161	1.970270817997539e-5	0.001442622353084992	0.9684788788888231
ENSMUSG00000003345.16	Csnk1g2	casein kinase 1, gamma 2	1314.9309107066904	1.815398501423303e-5	0.0014426078722643851	0.9685372513353252
ENSMUSG00000003346.14	Abhd17a	abhydrolase domain containing 17A	1240.2841248652373	4.676160726698532e-7	0.001442608802761912	0.9685954079872008
ENSMUSG00000003348.10	Mob3a	MOB kinase activator 3A	104.19855934431303	-3.324277384892978e-6	0.00144266258671108	0.968653350038885
ENSMUSG00000003352.14	Cacnb3	calcium channel, voltage-dependent, beta 3 subunit	39.78665897072251	-4.141341179301356e-6	0.0014426773191864055	0.968711078676014
ENSMUSG00000003355.7	Fkbp11	FK506 binding protein 11	11.374555377253388	-2.95014561798537e-6	0.0014426904026304476	0.9687685950755067
ENSMUSG00000003360.15	Ddx23	DEAD (Asp-Glu-Ala-Asp) box polypeptide 23	885.2207445835386	3.56561763037539e-6	0.0014426221155056005	0.9688259004056433
ENSMUSG00000003363.15	Pld3	phospholipase D family, member 3	384.48428840191343	-2.2040771628089975e-5	0.0014426623296719717	0.9688829958261459
ENSMUSG00000003378.9	Grik5	glutamate receptor, ionotropic, kainate 5 (gamma 2)	179.8876763755168	-3.6888800436789587e-7	0.001442677219517213	0.9689398824882552
ENSMUSG00000003379.7	Cd79a	CD79A antigen (immunoglobulin-associated alpha)	11.324983847368856	3.192488418402209e-6	0.0014426884898951918	0.9689965615348095
ENSMUSG00000003380.11	Rabac1	Rab acceptor 1 (prenylated)	1823.3630410754097	1.7602062796200526e-6	0.0014426592688527654	0.96905303410032
ENSMUSG00000003382.18	Etv3	ets variant 3	605.899735221501	1.2093063550975876e-6	0.0014425639847154563	0.9691093013110466
ENSMUSG00000003402.14	Prkcsh	protein kinase C substrate 80K-H	1182.2569642108058	1.4572958093429536e-5	0.0014425423095381583	0.9691653642850737
ENSMUSG00000003410.8	Elavl3	ELAV like RNA binding protein 3	58.94233713438702	-2.0449157504724604e-6	0.0014426743449582602	0.9692212241323834
ENSMUSG00000003411.10	Rab3b	RAB3B, member RAS oncogene family	3.557544709982253	7.460667807577568e-7	0.0014426927890334625	0.9692768819549288
ENSMUSG00000003418.11	St8sia6	ST8 alpha-N-acetyl-neuraminide alpha-2,8-sialyltransferase 6	38.188739953952236	4.100473316595834e-6	0.0014426768225849847	0.9693323388467069
ENSMUSG00000003420.8	Fcgrt	Fc receptor, IgG, alpha chain transporter	3866.6629914416353	-5.026600294463674e-6	0.0014424823708591877	0.96938759589383
ENSMUSG00000003421.13	Nosip	nitric oxide synthase interacting protein	330.3970212394924	3.3052088879109232e-6	0.001442618543316275	0.9694426541745965
ENSMUSG00000003423.15	Pih1d1	PIH1 domain containing 1	505.90089443923074	5.647195805567538e-6	0.0014426448920317136	0.9694975147595613
ENSMUSG00000003429.11	Rps11	ribosomal protein S11	3321.9510079935785	3.496231930091131e-6	0.001442626010746328	0.969552178711605
ENSMUSG00000003435.9	Supt5	suppressor of Ty 5, DSIF elongation factor subunit	1181.8924575773162	-5.0548118113607265e-5	0.0014429523285515585	0.969606647086003
ENSMUSG00000003436.11	Dll3	delta like canonical Notch ligand 3	1.437685246492576	-5.114044132853721e-8	0.0014426943421944611	0.9696609209304922
ENSMUSG00000003437.14	Paf1	Paf1, RNA polymerase II complex component	650.4461250895575	2.51601759270925e-6	0.0014426496560728437	0.9697150012853398
ENSMUSG00000003438.17	Timm50	translocase of inner mitochondrial membrane 50	1683.0961256113885	4.513396619157638e-6	0.001442526621579851	0.9697688891834086
ENSMUSG00000003444.8	Med29	mediator complex subunit 29	235.71021983397034	2.8342774778402373e-6	0.0014426170697556695	0.9698225856502232
ENSMUSG00000003452.15	Bicd1	BICD cargo adaptor 1	20.158016657335917	-1.8007032652872334e-6	0.0014426842523621334	0.9698760917040348
ENSMUSG00000003458.12	Ncstn	nicastrin	706.2114002509495	-3.5883280395773997e-6	0.0014425110454387936	0.969929408355886
ENSMUSG00000003464.13	Pex19	peroxisomal biogenesis factor 19	3719.263860183157	-1.328786084628162e-6	0.0014426371497723467	0.9699825366096743
ENSMUSG00000003469.9	Phyhip	phytanoyl-CoA hydroxylase interacting protein	10.141016158879523	-1.245670657637599e-7	0.0014426930752567302	0.9700354774622145
ENSMUSG00000003476.16	Crhr2	corticotropin releasing hormone receptor 2	3.2103652030805465	-1.1495845298920755e-7	0.0014426939797416865	0.9700882319033022
ENSMUSG00000003477.5	Inmt	indolethylamine N-methyltransferase	99.89495104704703	-2.44116759547111e-6	0.0014426825553007152	0.9701408009157744
ENSMUSG00000003484.4	Cyp4f18	cytochrome P450, family 4, subfamily f, polypeptide 18	7.827512928189428	1.3741524798831794e-6	0.001442693321015706	0.9701931854755713
ENSMUSG00000003500.13	Impdh1	inosine monophosphate dehydrogenase 1	1828.8024282217157	5.477768100401095e-7	0.001442672556413808	0.9702453865517963
ENSMUSG00000003518.13	Dusp3	dual specificity phosphatase 3 (vaccinia virus phosphatase VH1-related)	2142.5320672313537	3.5965454998660812e-6	0.0014426370424493106	0.9702974051067755
ENSMUSG00000003526.12	Prodh	proline dehydrogenase	640.3476548293679	2.154601181416119e-6	0.001442683555348058	0.9703492420961181
ENSMUSG00000003527.9	Ess2	ess-2 splicing factor	212.7701985690984	5.766468048143284e-6	0.0014426495274275433	0.9704008984687729
ENSMUSG00000003528.15	Slc25a1	solute carrier family 25 (mitochondrial carrier, citrate transporter), member 1	8484.794403972459	2.2720948443245382e-7	0.0014426484147633946	0.970452375167088
ENSMUSG00000003531.15	Dgcr6	DiGeorge syndrome critical region gene 6	895.930192929169	9.254043605768943e-7	0.0014426592414941823	0.9705036731268675
ENSMUSG00000003534.17	Ddr1	discoidin domain receptor family, member 1	124.88299917840314	-7.884231493402172e-6	0.0014426621370001115	0.9705547932774274
ENSMUSG00000003541.6	Ier3	immediate early response 3	69.73249622508645	4.489550921210645e-6	0.0014426848985334127	0.9706057365416534
ENSMUSG00000003545.3	Fosb	FBJ osteosarcoma oncogene B	22.90597846660448	8.951113995451975e-7	0.0014426933288691516	0.9706565038360546
ENSMUSG00000003546.10	Klc4	kinesin light chain 4	523.9359139819281	2.0609640170098574e-5	0.0014426593318280895	0.9707070960708201
ENSMUSG00000003549.9	Ercc1	excision repair cross-complementing rodent repair deficiency, complementation group 1	393.5182645547832	7.227854826433773e-7	0.001442671891217264	0.970757514149872
ENSMUSG00000003559.8	As3mt	arsenic (+3 oxidation state) methyltransferase	204.18513483925537	-2.2149804699503416e-7	0.0014426329189931775	0.9708077589709203
ENSMUSG00000003573.15	Homer3	homer scaffolding protein 3	121.3438358808812	5.150931713348224e-6	0.001442657929566913	0.9708578314255156
ENSMUSG00000003575.13	Crtc1	CREB regulated transcription coactivator 1	171.05494927456124	4.292499156421245e-6	0.001442639128140507	0.9709077323991021
ENSMUSG00000003581.14	Rnf215	ring finger protein 215	254.86778046842605	-4.083908310925414e-7	0.0014426393840999232	0.9709574627710694
ENSMUSG00000003585.13	Sec14l2	SEC14-like lipid binding 2	19.47720146393522	-3.898592126074017e-6	0.0014426795408418206	0.9710070234148048
ENSMUSG00000003604.14	Aven	apoptosis, caspase activation inhibitor	305.4026077256814	-1.6507865724422579e-6	0.0014426271855910056	0.9710564151977439
ENSMUSG00000003617.16	Cp	ceruloplasmin	319.375664058619	2.6991440551084956e-6	0.001442678699325189	0.9711056389814211
ENSMUSG00000003623.4	Crot	carnitine O-octanoyltransferase	610.4434420028218	-2.079963706912024e-6	0.0014426563660864798	0.9711546956215206
ENSMUSG00000003644.17	Rps6ka1	ribosomal protein S6 kinase polypeptide 1	132.85488720218274	-2.8295428491980758e-6	0.001442668424740845	0.9712035859679248
ENSMUSG00000003660.10	Snrnp200	small nuclear ribonucleoprotein 200 (U5)	1116.55232719255	1.0198612711065244e-5	0.0014426213907306861	0.9712523108647642
ENSMUSG00000003662.10	Ciao1	cytosolic iron-sulfur protein assembly 1	698.4108370318148	-7.663544949579901e-6	0.001442609724419996	0.9713008711504656
ENSMUSG00000003665.7	Has1	hyaluronan synthase 1	1.791320674816268	-6.453760815184124e-7	0.0014426937338758597	0.9713492676578004
ENSMUSG00000003680.16	Taf6l	TATA-box binding protein associated factor 6 like	153.63181018101182	-1.0764480718340568e-6	0.0014426521368012485	0.9713975012139321
ENSMUSG00000003721.14	Insig2	insulin induced gene 2	527.851735076758	2.0279816475946903e-6	0.0014426583183381806	0.9714455726404633
ENSMUSG00000003731.13	Kpna6	karyopherin (importin) alpha 6	1261.8327812322493	-2.027399679060289e-6	0.0014426542645506828	0.9714934827534826
ENSMUSG00000003746.16	Man1a	mannosidase 1, alpha	208.27318388470997	7.118953557547293e-9	0.0014426387768819108	0.9715412323636108
ENSMUSG00000003752.9	Itpkc	inositol 1,4,5-trisphosphate 3-kinase C	79.60693518063451	1.580938372414706e-6	0.0014426765004710886	0.9715888222760463
ENSMUSG00000003762.13	Coq8b	coenzyme Q8B	278.64978756458765	2.465068582128686e-6	0.0014426511197316934	0.9716362532906104
ENSMUSG00000003778.14	Brd8	bromodomain containing 8	346.7845984367487	-1.7981770551188987e-5	0.0014426395645830681	0.9716835262017928
ENSMUSG00000003779.16	Kif20a	kinesin family member 20A	18.13621952068641	-7.326373047835273e-7	0.0014426870563649182	0.9717306417987948
ENSMUSG00000003808.18	Farsa	phenylalanyl-tRNA synthetase, alpha subunit	363.4718018779171	7.0502257897459465e-6	0.0014425588171986653	0.9717776008655742
ENSMUSG00000003809.14	Gcdh	glutaryl-Coenzyme A dehydrogenase	1082.2101477201002	4.828615260621658e-6	0.0014425816924468133	0.9718244041808883
ENSMUSG00000003810.13	Mast2	microtubule associated serine/threonine kinase 2	570.6724108417038	-2.4115291782631226e-6	0.0014426090900385678	0.9718710525183372
ENSMUSG00000003812.13	Dnase2a	deoxyribonuclease II alpha	112.16918036334839	-2.3706773163298095e-6	0.0014426657947491362	0.9719175466464061
ENSMUSG00000003813.15	Rad23a	RAD23 homolog A, nucleotide excision repair protein	1190.9931192456322	-1.581744472095508e-6	0.001442616551351281	0.9719638873285077
ENSMUSG00000003814.8	Calr	calreticulin	4934.599674560794	5.748826304682447e-6	0.0014425788251492295	0.9720100753230241
ENSMUSG00000003824.12	Syce2	synaptonemal complex central element protein 2	18.60093247356354	4.576600712974725e-6	0.0014426904410854073	0.9720561113833481
ENSMUSG00000003847.16	Nfat5	nuclear factor of activated T cells 5	434.0770010683595	1.1770880498205318e-7	0.001442508065240777	0.9721019962579238
ENSMUSG00000003848.14	Nob1	NIN1/RPN12 binding protein 1 homolog	219.99821742413894	3.585537458647278e-6	0.0014426219088997533	0.9721477306902879
ENSMUSG00000003849.8	Nqo1	NAD(P)H dehydrogenase, quinone 1	32.96604209260845	-2.098848974673309e-6	0.0014426764187647888	0.972193315419109
ENSMUSG00000003863.18	Ppfia3	protein tyrosine phosphatase, receptor type, f polypeptide (PTPRF), interacting protein (liprin), alpha 3	8.699238050684427	-7.418292841303493e-7	0.0014426904900174844	0.9722387511782281
ENSMUSG00000003865.16	Gys1	glycogen synthase 1, muscle	4103.538149194097	4.6370474859197025e-8	0.0014425805928401808	0.9722840386966977
ENSMUSG00000003868.14	Ruvbl2	RuvB-like protein 2	653.8070156843903	1.76359726568691e-6	0.0014426301410675236	0.9723291786988203
ENSMUSG00000003872.9	Lin7b	lin-7 homolog B (C. elegans)	2.3439141080780863	6.765940294359805e-8	0.0014426940034675277	0.9723741719041881
ENSMUSG00000003873.11	Bax	BCL2-associated X protein	299.4436751362673	2.6918736228207332e-6	0.001442660568580003	0.9724190190277202
ENSMUSG00000003882.5	Il7r	interleukin 7 receptor	5.778952850514533	-5.884273009649494e-7	0.0014426907058448853	0.9724637207797012
ENSMUSG00000003923.14	Tfam	transcription factor A, mitochondrial	727.3780326868521	5.735597610746567e-7	0.0014426688822141809	0.9725082778658182
ENSMUSG00000003929.11	Zfp81	zinc finger protein 81	43.60685786529052	1.5769652116877835e-7	0.001442679375861473	0.9725526909871981
ENSMUSG00000003934.5	Efnb3	ephrin B3	15.394492893875821	-1.0868938069054913e-7	0.001442687594764256	0.9725969608404446
ENSMUSG00000003948.17	Mmd	monocyte to macrophage differentiation-associated	2696.242955957082	1.4321557575034507e-6	0.0014426694876403267	0.9726410881176741
ENSMUSG00000003949.16	Hlf	hepatic leukemia factor	390.18781724433535	-3.838429127985667e-6	0.0014426864658881923	0.9726850735065524
ENSMUSG00000003955.8	Fam162a	family with sequence similarity 162, member A	1575.5203593691094	-3.2151980782594667e-7	0.001442646394040014	0.9727289176903301
ENSMUSG00000003970.9	Rpl8	ribosomal protein L8	3515.7744122079275	-4.963505071009501e-6	0.0014426429147680127	0.9727726213478777
ENSMUSG00000003992.15	Ssbp2	single-stranded DNA binding protein 2	147.06586321407644	6.13462818077308e-6	0.0014426602152209564	0.972816185153721
ENSMUSG00000004018.9	Fancl	Fanconi anemia, complementation group L	38.54316793957907	-1.8829259237967202e-6	0.0014426823342007595	0.9728596097780761
ENSMUSG00000004031.13	Brinp2	bone morphogenic protein/retinoic acid inducible neural-specific 2	1.6087696077104474	-9.918382277146564e-7	0.00144269448065382	0.972902895886883
ENSMUSG00000004032.10	Gstm5	glutathione S-transferase, mu 5	254.7794091193961	1.036568160611646e-5	0.001442633865482097	0.9729460441418402
ENSMUSG00000004035.12	Gstm7	glutathione S-transferase, mu 7	130.34193740692396	1.5614970482527143e-6	0.0014426800990211817	0.9729890552004382
ENSMUSG00000004040.16	Stat3	signal transducer and activator of transcription 3	882.2885684745748	-7.028698137685653e-6	0.0014425981335247516	0.9730319297159931
ENSMUSG00000004043.14	Stat5a	signal transducer and activator of transcription 5A	925.9871841374971	-1.3002474513227692e-6	0.001442637019741239	0.9730746683376793
ENSMUSG00000004044.9	Cavin1	caveolae associated 1	5328.916535716453	-7.561627673163291e-7	0.001442614501893281	0.9731172717105627
ENSMUSG00000004054.9	Map3k11	mitogen-activated protein kinase kinase kinase 11	748.1894645938585	7.054603615932604e-6	0.0014426093589886711	0.9731597404756329
ENSMUSG00000004056.15	Akt2	thymoma viral proto-oncogene 2	6842.618238618438	-9.124956377353846e-7	0.0014426106556331925	0.9732020752698354
ENSMUSG00000004069.17	Dnaja3	DnaJ heat shock protein family (Hsp40) member A3	5640.955785595558	-1.0105447451106055e-6	0.0014426607209014999	0.9732442767261034
ENSMUSG00000004070.15	Hmox2	heme oxygenase 2	1261.3720720098797	-5.166177679018078e-6	0.0014426085559960274	0.9732863454733893
ENSMUSG00000004071.13	Cdip1	cell death inducing Trp53 target 1	2061.850213604701	-4.9631307187407513e-8	0.001442644327179413	0.9733282821366964
ENSMUSG00000004085.14	Map3k20	mitogen-activated protein kinase kinase kinase 20	394.1183124470192	-4.9165504039253965e-6	0.00144264847061316	0.9733700873371092
ENSMUSG00000004096.9	Cwc15	CWC15 spliceosome-associated protein	731.0267647177131	2.4651654164714556e-6	0.0014425383778523448	0.9734117616918242
ENSMUSG00000004098.7	Col5a3	collagen, type V, alpha 3	770.9923227897874	2.2072083297980883e-6	0.0014426622799998297	0.9734533058141807
ENSMUSG00000004099.16	Dnmt1	DNA methyltransferase (cytosine-5) 1	248.880683805279	-6.130196589620805e-6	0.0014426630709951911	0.9734947203136906
ENSMUSG00000004100.12	Ppan	peter pan homolog	186.26856591598104	-3.874465169747614e-6	0.0014426525844385243	0.9735360057960679
ENSMUSG00000004105.8	Angptl2	angiopoietin-like 2	1334.5343519526868	-4.878205151068982e-4	0.001488168131803351	0.9735771628632591
ENSMUSG00000004110.17	Cacna1e	calcium channel, voltage-dependent, R type, alpha 1E subunit	4.171516681871446	1.6068428138634197e-7	0.0014426927385274568	0.9736181921134714
ENSMUSG00000004113.18	Cacna1b	calcium channel, voltage-dependent, N type, alpha 1B subunit	5.652619520955914	2.1266183746285243e-6	0.001442695470923741	0.9736590941412026
ENSMUSG00000004127.12	Trmt10a	tRNA methyltransferase 10A	99.15424998639647	5.9578630383976135e-6	0.001442668470248049	0.9736998695372688
ENSMUSG00000004151.17	Etv1	ets variant 1	25.67938424736309	-6.274269325351365e-7	0.0014426863811273709	0.9737405188888341
ENSMUSG00000004187.11	Kifc2	kinesin family member C2	198.99729806667997	9.463208068330364e-6	0.0014426813366550859	0.9737810427794377
ENSMUSG00000004207.14	Psap	prosaposin	27469.513867349582	-6.5390559923546555e-6	0.001442507617989819	0.9738214417890225
ENSMUSG00000004221.16	Ikbkg	inhibitor of kappaB kinase gamma	550.2111776923438	-7.91062808834662e-6	0.0014426473907696627	0.9738617164939625
ENSMUSG00000004233.14	Wars2	tryptophanyl tRNA synthetase 2 (mitochondrial)	152.48684446045417	1.718883060889657e-6	0.0014426649556337297	0.9739018674670901
ENSMUSG00000004263.15	Atn1	atrophin 1	992.8115619516416	1.426820172215525e-6	0.0014426328813991198	0.9739418952777233
ENSMUSG00000004264.17	Phb2	prohibitin 2	5198.710223060243	-5.526786003366714e-6	0.001442379693486304	0.9739818004916931
ENSMUSG00000004266.15	Ptpn6	protein tyrosine phosphatase, non-receptor type 6	34.355858200508436	-4.6909508541391255e-7	0.0014426909326773223	0.9740215836713695
ENSMUSG00000004267.16	Eno2	enolase 2, gamma neuronal	20.0548330865051	8.484741671180589e-7	0.001442686923621278	0.974061245375688
ENSMUSG00000004268.11	Emg1	EMG1 N1-specific pseudouridine methyltransferase	704.3574895319279	7.509308542877353e-7	0.0014425537243528276	0.9741007861601763
ENSMUSG00000004270.13	Lpcat3	lysophosphatidylcholine acyltransferase 3	1058.2490744817912	1.832713624128541e-7	0.0014426263386074249	0.9741402065769796
ENSMUSG00000004285.12	Atp6v1f	ATPase, H+ transporting, lysosomal V1 subunit F	1010.9914478750452	1.2057946351677715e-5	0.0014425686431008666	0.974179507174887
ENSMUSG00000004317.14	Clcn5	chloride channel, voltage-sensitive 5	69.66905154578002	2.7087064918754953e-6	0.0014426792648628301	0.974218688499356
ENSMUSG00000004319.15	Clcn3	chloride channel, voltage-sensitive 3	594.7639826045576	-2.0042520550865035e-6	0.0014426506400306155	0.9742577510925389
ENSMUSG00000004328.15	Hif3a	hypoxia inducible factor 3, alpha subunit	9.812099494199618	-6.07828079462811e-7	0.0014426925887854431	0.9742966954933066
ENSMUSG00000004347.17	Pde1c	phosphodiesterase 1C	31.03093880641582	-6.013166972681531e-6	0.0014426859266205901	0.9743355222372744
ENSMUSG00000004356.8	Utp20	UTP20 small subunit processome component	156.08538349471405	1.6815665357793336e-6	0.0014426607334985945	0.974374231856826
ENSMUSG00000004359.16	Spic	Spi-C transcription factor (Spi-1/PU.1 related)	3.8303810908804294	-5.274967783689903e-7	0.0014426933182333488	0.974412824881138
ENSMUSG00000004360.9	9330159F19Rik	RIKEN cDNA 9330159F19 gene	19.687481577098993	3.4044951689935306e-7	0.0014426893339013294	0.974451301836204
ENSMUSG00000004364.14	Cul3	cullin 3	1363.5406197690745	3.495483270586262e-6	0.0014426558810589764	0.9744896632448583
ENSMUSG00000004371.15	Il11	interleukin 11	3.5352075652227954	-1.4301823222177477e-6	0.001442693624227404	0.9745279096268
ENSMUSG00000004383.18	Large1	LARGE xylosyl- and glucuronyltransferase 1	158.72454556916347	9.055679537463558e-6	0.0014426445160641488	0.9745660414986163
ENSMUSG00000004393.10	Ddx56	DEAD (Asp-Glu-Ala-Asp) box polypeptide 56	257.96685080853763	-1.368200927270038e-5	0.0014426233668448222	0.9746040593738051
ENSMUSG00000004394.12	Tmed4	transmembrane p24 trafficking protein 4	832.5784696245001	-1.0848785986576974e-5	0.0014426518750697333	0.9746419637627994
ENSMUSG00000004415.15	Col26a1	collagen, type XXVI, alpha 1	19.03910995968983	2.2517520078686355e-6	0.0014426829499620095	0.974679755172989
ENSMUSG00000004446.12	Bid	BH3 interacting domain death agonist	29.868234543114358	-2.552689170254119e-7	0.0014426846977222936	0.9747174341087435
ENSMUSG00000004451.14	Ralb	v-ral simian leukemia viral oncogene B	552.7378055765884	8.0564723300197e-7	0.0014425245760535993	0.9747550010714349
ENSMUSG00000004455.16	Ppp1cc	protein phosphatase 1 catalytic subunit gamma	1139.580230303224	2.142601017953066e-6	0.0014425856379800808	0.9747924565594595
ENSMUSG00000004460.17	Dnajb11	DnaJ heat shock protein family (Hsp40) member B11	648.538489459182	-2.4450333294707844e-5	0.0014425734745133407	0.9748298010682602
ENSMUSG00000004462.7	Tbccd1	TBCC domain containing 1	144.4670001361979	-2.169084001125583e-6	0.0014426647495354294	0.9748670350903486
ENSMUSG00000004473.10	Clec11a	C-type lectin domain family 11, member a	22.23387183653422	2.9262081905114583e-6	0.0014426859816202028	0.9749041591153259
ENSMUSG00000004500.9	Zfp324	zinc finger protein 324	72.3587368719106	7.551235899369824e-6	0.001442683118100397	0.9749411736299051
ENSMUSG00000004508.6	Gab2	growth factor receptor bound protein 2-associated protein 2	371.10917517480755	-4.052489057547748e-6	0.0014426548893222795	0.9749780791179317
ENSMUSG00000004530.12	Coro1c	coronin, actin binding protein 1C	413.6918797838119	-8.44607029715833e-5	0.0014438929539451043	0.9750148760604054
ENSMUSG00000004535.12	Tax1bp1	Tax1 (human T cell leukemia virus type I) binding protein 1	1771.7924492612476	1.1560795739580668e-6	0.0014426425025117187	0.9750515649355002
ENSMUSG00000004552.16	Ctse	cathepsin E	1.249041036343337	-1.8751742859629694e-7	0.0014426941782767718	0.975088146218586
ENSMUSG00000004558.15	Ndrg2	N-myc downstream regulated gene 2	6977.230214629184	-7.594011477392936e-6	0.0014425575950550843	0.9751246203822483
ENSMUSG00000004561.14	Mettl17	methyltransferase like 17	333.84093012646974	-1.1555684904858245e-5	0.0014426252550791927	0.9751609878963095
ENSMUSG00000004562.16	Arhgef40	Rho guanine nucleotide exchange factor (GEF) 40	621.1133041957648	3.22349666123055e-6	0.0014426582972299259	0.9751972492278477
ENSMUSG00000004565.15	Pnpla6	patatin-like phospholipase domain containing 6	425.6679950601671	8.784252441630079e-6	0.0014426574669172507	0.9752334048412181
ENSMUSG00000004567.16	Mcoln1	mucolipin 1	587.5480010462102	6.249741532846567e-6	0.0014426239726413293	0.9752694551980723
ENSMUSG00000004568.13	Arhgef18	rho/rac guanine nucleotide exchange factor (GEF) 18	503.70125530222765	2.036707183197837e-6	0.0014426087847153996	0.9753054007573774
ENSMUSG00000004591.16	Pkn2	protein kinase N2	596.9768690262606	5.496328637308945e-6	0.0014426350337711955	0.9753412419754364
ENSMUSG00000004609.11	Cd33	CD33 antigen	18.782893999032968	-1.1924336912792307e-6	0.001442688454695113	0.9753769793059067
ENSMUSG00000004610.4	Etfb	electron transferring flavoprotein, beta polypeptide	13985.21144201463	-1.64179580037357e-6	0.0014425159690662896	0.97541261319982
ENSMUSG00000004612.9	Nkg7	natural killer cell group 7 sequence	5.247342056116348	-2.3272833257117343e-7	0.0014426926487296145	0.9754481441056007
ENSMUSG00000004626.14	Stxbp2	syntaxin binding protein 2	1187.4362272242129	2.521239157237823e-7	0.0014425937927277554	0.9754835724690846
ENSMUSG00000004630.18	Pcp2	Purkinje cell protein 2 (L7)	1.9198955585717812	5.199689321722121e-7	0.001442694201540178	0.9755188987335384
ENSMUSG00000004631.15	Sgce	sarcoglycan, epsilon	223.21604268412176	-7.05848086653161e-6	0.0014426261372881995	0.9755541233396772
ENSMUSG00000004633.17	Chn2	chimerin 2	23.366165496735945	-2.884255797784437e-6	0.0014426889120509948	0.9755892467256834
ENSMUSG00000004637.15	Wwox	WW domain-containing oxidoreductase	118.28206105752463	-1.878681084828121e-6	0.0014426572117951918	0.9756242693272247
ENSMUSG00000004642.13	Slbp	stem-loop binding protein	416.55441020202727	-1.1011002904281132e-6	0.0014426059312046934	0.9756591915774723
ENSMUSG00000004651.6	Tyr	tyrosinase	4.771141034695284	2.948740213837867e-7	0.0014426924719235642	0.9756940139071182
ENSMUSG00000004655.5	Aqp1	aquaporin 1	3583.348538299446	5.116820665529166e-6	0.001442661043375013	0.9757287367443938
ENSMUSG00000004661.15	Arid3b	AT rich interactive domain 3B (BRIGHT-like)	51.75230637170553	-3.481768258040739e-6	0.0014426783063982039	0.9757633605150865
ENSMUSG00000004665.10	Cnn2	calponin 2	345.275878915251	2.0961777321581453e-6	0.0014426716495217094	0.9757978856425579
ENSMUSG00000004667.18	Polr2e	polymerase (RNA) II (DNA directed) polypeptide E	688.6462169493096	-2.4416906764635023e-6	0.0014425951793635165	0.9758323125477605
ENSMUSG00000004677.17	Myo9b	myosin IXb	405.1931730761952	-7.86356434208281e-7	0.0014426576870547718	0.9758666416492552
ENSMUSG00000004698.11	Hdac9	histone deacetylase 9	13.147358140718051	-8.48070663359124e-7	0.0014426864671801113	0.9759008733632278
ENSMUSG00000004707.14	Ly9	lymphocyte antigen 9	5.605109383506285	-4.7498076202927705e-7	0.0014426918715306448	0.9759350081035065
ENSMUSG00000004709.14	Cd244a	CD244 molecule A	2.855310129897763	3.871376032192111e-7	0.0014426930144350507	0.975969046281578
ENSMUSG00000004730.15	Adgre1	adhesion G protein-coupled receptor E1	39.87719240557565	1.4218659876622504e-6	0.0014426862974474804	0.976002988306604
ENSMUSG00000004748.5	Mtfp1	mitochondrial fission process 1	1011.3068938743671	-8.350034519395864e-6	0.0014426049205392823	0.9760368345854381
ENSMUSG00000004768.14	Rab23	RAB23, member RAS oncogene family	95.96356286156313	3.2600849327997235e-6	0.0014426693857069114	0.9760705855226417
ENSMUSG00000004771.12	Rab11a	RAB11A, member RAS oncogene family	958.9442807489286	-7.575557087392165e-7	0.001442616905496126	0.9761042415205002
ENSMUSG00000004788.11	Eif2b2	eukaryotic translation initiation factor 2B, subunit 2 beta	277.37683576087136	-4.031787908440033e-6	0.0014426648753109448	0.9761378029790388
ENSMUSG00000004789.10	Dlst	dihydrolipoamide S-succinyltransferase (E2 component of 2-oxo-glutarate complex)	19359.006446664986	1.6273305171841798e-6	0.0014425601591807416	0.9761712702960388
ENSMUSG00000004791.7	Pgf	placental growth factor	9.050891869546682	5.942469659293922e-7	0.0014426893107870342	0.9762046438670527
ENSMUSG00000004798.14	Ulk2	unc-51 like kinase 2	516.7697404654012	1.2231064907773169e-6	0.0014426332679521995	0.9762379240854204
ENSMUSG00000004814.10	Ccl24	chemokine (C-C motif) ligand 24	4.100894761566897	2.107622780089428e-6	0.001442693157736914	0.9762711113422844
ENSMUSG00000004815.12	Dgkq	diacylglycerol kinase, theta	491.53041264769587	-3.0638290703563116e-6	0.0014426363164141318	0.9763042060266048
ENSMUSG00000004837.2	Grap	GRB2-related adaptor protein	167.85573342664722	-1.370587742427807e-6	0.0014426852867063125	0.976337208525175
ENSMUSG00000004842.18	Pou1f1	POU domain, class 1, transcription factor 1	0.787967492326207	-7.371468758731547e-7	0.0014426946530829063	0.9763701192226365
ENSMUSG00000004843.7	Chmp2b	charged multivesicular body protein 2B	439.20520951231305	-9.338088378746325e-6	0.0014425853657693655	0.976402938501494
ENSMUSG00000004846.10	Plod3	procollagen-lysine, 2-oxoglutarate 5-dioxygenase 3	654.0763252868923	9.65092763481702e-6	0.001442637376595066	0.9764356667421299
ENSMUSG00000004849.14	Ap1s1	adaptor protein complex AP-1, sigma 1	928.2658270915624	5.296589599995086e-6	0.0014425464747768375	0.9764683043228194
ENSMUSG00000004864.13	Mapk13	mitogen-activated protein kinase 13	6.702805164877653	-7.924368964692493e-7	0.001442691212661371	0.976500851619745
ENSMUSG00000004865.16	Srpk1	serine/arginine-rich protein specific kinase 1	442.5413734821844	-9.327053007650188e-8	0.001442601194853347	0.9765333090070105
ENSMUSG00000004872.15	Pax3	paired box 3	0.9044691866857384	-4.7247650278434565e-7	0.0014426945571382767	0.9765656768566561
ENSMUSG00000004880.11	Lbr	lamin B receptor	187.10346164886434	-2.3180548524573885e-6	0.0014426465425892783	0.9765979555386717
ENSMUSG00000004885.5	Crabp2	cellular retinoic acid binding protein II	0.5335942900569876	4.3342981898599026e-8	0.0014426948701030502	0.9766301454210119
ENSMUSG00000004891.16	Nes	nestin	1016.5675954598643	9.730548050119606e-7	0.0014426742433665508	0.9766622468696093
ENSMUSG00000004892.13	Bcan	brevican	1.5811802077992125	4.758226853846811e-7	0.0014426941993226365	0.9766942602483891
ENSMUSG00000004895.9	Prcc	papillary renal cell carcinoma (translocation-associated)	648.6034849918742	-1.3533316091089448e-6	0.0014426085652714954	0.9767261859192817
ENSMUSG00000004896.16	Rrnad1	ribosomal RNA adenine dimethylase domain containing 1	286.7262087404134	9.302457707934464e-7	0.001442652875754839	0.9767580242422376
ENSMUSG00000004897.16	Hdgf	heparin binding growth factor	2751.4433618032303	-2.302317329058196e-6	0.0014425649785479921	0.9767897755752399
ENSMUSG00000004902.7	Slc25a18	solute carrier family 25 (mitochondrial carrier), member 18	6.984343663627863	-2.110348418309768e-6	0.0014426924234928176	0.9768214402743187
ENSMUSG00000004929.12	Thop1	thimet oligopeptidase 1	189.07618060243826	-7.934422107596156e-6	0.0014426168269557943	0.9768530186935636
ENSMUSG00000004931.11	Apba3	amyloid beta (A4) precursor protein-binding, family A, member 3	1203.7176215315428	2.9932227738720637e-5	0.0014427733020840603	0.976884511185137
ENSMUSG00000004933.17	Matk	megakaryocyte-associated tyrosine kinase	8.872622284635924	-2.5354845825150765e-7	0.0014426900786127005	0.9769159180992876
ENSMUSG00000004934.14	Pias4	protein inhibitor of activated STAT 4	366.3015397239514	1.0139405797234649e-5	0.0014426244045668468	0.9769472397843632
ENSMUSG00000004936.8	Map2k1	mitogen-activated protein kinase kinase 1	750.5957250477777	-1.0459543938043667e-5	0.0014425161305129885	0.9769784765868234
ENSMUSG00000004937.6	Sgta	small glutamine-rich tetratricopeptide repeat (TPR)-containing, alpha	3429.7741366707837	-1.2752226423496794e-5	0.001442282539097848	0.9770096288512525
ENSMUSG00000004939.7	Nmrk2	nicotinamide riboside kinase 2	4.04304262656401	-1.223377868893125e-6	0.0014426941137805373	0.9770406969203724
ENSMUSG00000004945.15	Tmem242	transmembrane protein 242	1805.343500481971	6.547910623677681e-6	0.0014424904506561379	0.9770716811350548
ENSMUSG00000004947.15	Dtx2	deltex 2, E3 ubiquitin ligase	393.0993546891158	7.379272310209296e-6	0.0014426396778151522	0.9771025818343337
ENSMUSG00000004951.10	Hspb1	heat shock protein 1	2370.1205727383194	-3.472899446211061e-7	0.0014426827734745332	0.9771333993554181
ENSMUSG00000004952.13	Rasa4	RAS p21 protein activator 4	161.16015356909676	-3.6656725835286062e-6	0.001442680176656218	0.9771641340337038
ENSMUSG00000004961.7	Syt5	synaptotagmin V	4.146821182343229	-1.3911881590873e-7	0.0014426935288561977	0.9771947862027861
ENSMUSG00000004980.16	Hnrnpa2b1	heterogeneous nuclear ribonucleoprotein A2/B1	7552.540823815558	1.4763892767323232e-4	0.001446232436674624	0.9772253561944714
ENSMUSG00000004988.9	Fxyd4	FXYD domain-containing ion transport regulator 4	1.007349736017278	2.0061882876573082e-8	0.001442694643858187	0.9772558443387893
ENSMUSG00000004994.12	Ccdc130	coiled-coil domain containing 130	99.81220437099562	9.134794858484752e-8	0.001442677161508101	0.9772862509640049
ENSMUSG00000004996.9	Mri1	methylthioribose-1-phosphate isomerase 1	174.1161001476125	-3.9990712999247395e-6	0.001442647220035737	0.9773165763966297
ENSMUSG00000005034.15	Prkacb	protein kinase, cAMP dependent, catalytic, beta	810.5510293921794	-2.491358417869209e-7	0.001442657945103284	0.9773468209614342
ENSMUSG00000005043.13	Sgsh	N-sulfoglucosamine sulfohydrolase (sulfamidase)	146.27751081621827	-1.0316284164066575e-5	0.0014426320393342035	0.9773769849814589
ENSMUSG00000005045.16	Chd5	chromodomain helicase DNA binding protein 5	6.3757460374486925	1.0645090655379099e-6	0.001442690790501739	0.9774070687780261
ENSMUSG00000005054.7	Cstb	cystatin B	563.1587451095847	-2.114821405174776e-6	0.0014425382328110798	0.9774370726707512
ENSMUSG00000005057.13	Sh2b2	SH2B adaptor protein 2	2473.6527265382515	-2.7291266206429012e-6	0.0014426578586699418	0.9774669969775539
ENSMUSG00000005069.12	Pex5	peroxisomal biogenesis factor 5	2356.7991397828196	3.281808749336345e-6	0.0014426118291009965	0.9774968420146697
ENSMUSG00000005078.16	Jkamp	JNK1/MAPK8-associated membrane protein	407.59519597147465	-5.5612027939055905e-6	0.0014425716123615242	0.9775266080966609
ENSMUSG00000005087.17	Cd44	CD44 antigen	31.021600803287768	-4.882337285367756e-6	0.0014426866088092976	0.9775562955364275
ENSMUSG00000005102.13	Eif2ak4	eukaryotic translation initiation factor 2 alpha kinase 4	137.86506643524984	1.04500264234129e-6	0.0014426414757161244	0.9775859046452186
ENSMUSG00000005103.12	Wdr1	WD repeat domain 1	1355.284083466592	-1.057666313024965e-5	0.0014425558348454537	0.9776154357326424
ENSMUSG00000005107.13	Slc2a9	solute carrier family 2 (facilitated glucose transporter), member 9	50.19022380630219	-2.644965710846759e-6	0.0014426682618222312	0.9776448891066785
ENSMUSG00000005124.10	Ccn4	cellular communication network factor 4	1.5489949445015223	3.178987632329874e-7	0.001442693907548757	0.9776742650736868
ENSMUSG00000005125.13	Ndrg1	N-myc downstream regulated gene 1	546.5263174838318	8.930578024302313e-7	0.0014426488169442492	0.9777035639384195
ENSMUSG00000005131.4	4930550C14Rik	RIKEN cDNA 4930550C14 gene	2.6012383644649875	5.648520478356186e-7	0.001442693168365293	0.977732786004031
ENSMUSG00000005142.10	Man2b1	mannosidase 2, alpha B1	487.63167780805	1.33514600815409e-5	0.0014426516781569237	0.9777619315720886
ENSMUSG00000005148.8	Klf5	Kruppel-like factor 5	7.626104326852418	-1.0339419644204006e-6	0.0014426910176793823	0.9777910009425825
ENSMUSG00000005150.16	Wdr83	WD repeat domain containing 83	389.17413098817696	-5.048904211142707e-5	0.0014430646428741298	0.9778199944139369
ENSMUSG00000005161.15	Prdx2	peroxiredoxin 2	2120.054487543833	-4.937145922090885e-6	0.001442620752287037	0.9778489122830191
ENSMUSG00000005198.15	Polr2a	polymerase (RNA) II (DNA directed) polypeptide A	742.7447790464128	4.695899461338085e-6	0.0014426135940439453	0.9778777548451506
ENSMUSG00000005204.12	Senp3	SUMO/sentrin specific peptidase 3	769.5671033238417	2.8149300873544684e-6	0.001442637288772356	0.9779065223941166
ENSMUSG00000005220.10	Corin	corin, serine peptidase	2.081250320815683	-4.79761307530274e-9	0.0014426931191016208	0.9779352152221762
ENSMUSG00000005225.15	Plekha8	pleckstrin homology domain containing, family A (phosphoinositide binding specific) member 8	232.48499662389762	2.3332457302584687e-6	0.0014426468295396756	0.9779638336200721
ENSMUSG00000005233.16	Spc25	SPC25, NDC80 kinetochore complex component, homolog (S. cerevisiae)	5.868447246239513	2.8193198785056077e-6	0.0014426922965178385	0.977992377877041
ENSMUSG00000005237.14	Dnah2	dynein, axonemal, heavy chain 2	5.964747942509502	1.1925541943946889e-7	0.001442694001078254	0.9780208482808223
ENSMUSG00000005251.15	Ripk4	receptor-interacting serine-threonine kinase 4	29.13029399611852	-3.6316545272996068e-6	0.0014426891151505582	0.9780492451176688
ENSMUSG00000005262.13	Ufd1	ubiquitin recognition factor in ER-associated degradation 1	1032.3722543091417	-5.6949287947786574e-6	0.0014426210711578887	0.9780775686723556
ENSMUSG00000005267.13	Zfp287	zinc finger protein 287	22.539074078855787	-1.9759029668561847e-6	0.0014426803861114848	0.9781058192281903
ENSMUSG00000005268.20	Prlr	prolactin receptor	21.282169825187374	-2.6696878189447214e-6	0.0014426810706821107	0.9781339970670214
ENSMUSG00000005299.6	Letm1	leucine zipper-EF-hand containing transmembrane protein 1	8424.51405670767	-1.0102409331048676e-6	0.0014426760838475291	0.9781621024692488
ENSMUSG00000005312.15	Ubqln1	ubiquilin 1	2446.6753604218025	-1.2616513669755068e-6	0.001442658924914566	0.9781901357138326
ENSMUSG00000005320.9	Fgfr4	fibroblast growth factor receptor 4	2.120948634772377	-3.3786537366762564e-7	0.0014426944980579027	0.9782180970783021
ENSMUSG00000005338.13	Cadm3	cell adhesion molecule 3	63.479563942284734	7.581335384790129e-7	0.0014426804338128277	0.9782459868387652
ENSMUSG00000005354.16	Txn2	thioredoxin 2	5271.896449039055	-1.242291618849649e-5	0.0014425616949848652	0.9782738052699177
ENSMUSG00000005360.14	Slc1a3	solute carrier family 1 (glial high affinity glutamate transporter), member 3	1001.5802254341835	1.8100127686824443e-6	0.0014426775724364167	0.9783015526450519
ENSMUSG00000005362.14	Crbn	cereblon	374.34360235636404	1.1940901699626847e-6	0.0014426654301260753	0.9783292292360659
ENSMUSG00000005364.11	Il5ra	interleukin 5 receptor, alpha	1.656205639781946	2.3576210539852988e-7	0.0014426943246823858	0.9783568353134722
ENSMUSG00000005370.4	Msh6	mutS homolog 6	156.22382319450477	4.5557169157381705e-6	0.0014426576466073093	0.9783843711464066
ENSMUSG00000005371.15	Fbxo11	F-box protein 11	693.6038444327447	-1.3916863990497577e-6	0.0014426456905894465	0.9784118370026375
ENSMUSG00000005373.13	Mlxipl	MLX interacting protein-like	6196.457061479152	-4.4108315130259265e-6	0.0014426549850954909	0.9784392331485732
ENSMUSG00000005374.13	Tbl2	transducin (beta)-like 2	397.6203485562507	6.555568733965981e-6	0.0014426610050753943	0.978466559849272
ENSMUSG00000005378.17	Bud23	BUD23, rRNA methyltransferase and ribosome maturation factor	268.90426345700706	1.7858109852878324e-6	0.001442628115652504	0.9784938173684502
ENSMUSG00000005397.8	Nid1	nidogen 1	1369.669219566115	-6.6331683001022615e-6	0.0014426198914964806	0.97852100596849
ENSMUSG00000005410.6	Mcm5	minichromosome maintenance complex component 5	34.56162411446761	-7.543786476772481e-7	0.0014426802843159096	0.978548125910449
ENSMUSG00000005413.8	Hmox1	heme oxygenase 1	141.63719597148292	-4.168559028838388e-6	0.001442675727213206	0.9785751774540676
ENSMUSG00000005417.17	Mprip	myosin phosphatase Rho interacting protein	5104.865130951004	-1.0259691931538702e-5	0.0014423445171456782	0.9786021608577778
ENSMUSG00000005442.13	Cic	capicua transcriptional repressor	1056.8896728436905	6.9847440691969495e-6	0.001442655982007449	0.9786290763787114
ENSMUSG00000005447.12	Pafah1b3	platelet-activating factor acetylhydrolase, isoform 1b, subunit 3	20.729304426992655	4.601855721745641e-6	0.0014426843915915674	0.9786559242727081
ENSMUSG00000005465.9	Il27ra	interleukin 27 receptor, alpha	14.136290195598018	7.625484363981316e-7	0.0014426872882525262	0.9786827047943233
ENSMUSG00000005469.10	Prkaca	protein kinase, cAMP dependent, catalytic, alpha	5660.1123276577555	3.1393108342648306e-6	0.0014426194016566223	0.9787094181968367
ENSMUSG00000005470.8	Asf1b	anti-silencing function 1B histone chaperone	53.04830364830414	2.512834463926445e-6	0.001442664140598247	0.9787360647322598
ENSMUSG00000005481.18	Ddx39	DEAD (Asp-Glu-Ala-Asp) box polypeptide 39	282.4920358114451	-6.372889601491957e-6	0.0014426379743336481	0.9787626446513445
ENSMUSG00000005483.10	Dnajb1	DnaJ heat shock protein family (Hsp40) member B1	465.2251049067046	2.0055893823828455e-6	0.0014426822970027475	0.97878915820359
ENSMUSG00000005493.15	Msh4	mutS homolog 4	3.4978630081789213	9.36273291620605e-8	0.0014426936475939434	0.9788156056372515
ENSMUSG00000005501.14	Usp40	ubiquitin specific peptidase 40	559.0631995577086	-1.076014813670079e-5	0.0014426326464704042	0.978841987199347
ENSMUSG00000005505.12	Kbtbd4	kelch repeat and BTB (POZ) domain containing 4	244.11280540318623	5.18173139767647e-7	0.0014426557293700372	0.9788683031356662
ENSMUSG00000005506.16	Celf1	CUGBP, Elav-like family member 1	1427.6786584588465	-2.7890358371981195e-6	0.0014426145458224726	0.9788945536907772
ENSMUSG00000005510.9	Ndufs3	NADH:ubiquinone oxidoreductase core subunit S3	4839.226292615688	-2.9941250388248663e-6	0.001442494535297201	0.9789207391080342
ENSMUSG00000005514.14	Por	P450 (cytochrome) oxidoreductase	4471.442373528981	-3.892830669838193e-6	0.001442641764935956	0.9789468596295857
ENSMUSG00000005533.10	Igf1r	insulin-like growth factor I receptor	224.64418715655708	-1.879878476847324e-6	0.001442666658094348	0.9789729154963808
ENSMUSG00000005534.10	Insr	insulin receptor	1550.1305925295042	-2.193242986532733e-6	0.0014426477708365153	0.9789989069481776
ENSMUSG00000005540.10	Fcer2a	Fc receptor, IgE, low affinity II, alpha polypeptide	3.7068807587867254	-2.3053897145888113e-6	0.0014426936658965275	0.9790248342235501
ENSMUSG00000005566.14	Trim28	tripartite motif-containing 28	571.9707674825323	-1.2091588372764698e-7	0.0014426692910562697	0.9790506975598959
ENSMUSG00000005575.16	Ube2m	ubiquitin-conjugating enzyme E2M	2523.897395340165	-4.458638396043419e-6	0.0014426122893596424	0.9790764971934429
ENSMUSG00000005580.11	Adcy9	adenylate cyclase 9	208.11513140601102	3.5230369156062704e-8	0.0014426840692404628	0.9791022333592566
ENSMUSG00000005583.16	Mef2c	myocyte enhancer factor 2C	205.23784402957253	-2.8773102809021998e-6	0.0014426825927111406	0.9791279062912477
ENSMUSG00000005609.16	Ctr9	CTR9 homolog, Paf1/RNA polymerase II complex component	501.52615172090225	-2.2048913079025068e-5	0.0014427211680461717	0.9791535162221787
ENSMUSG00000005610.17	Eif4g2	eukaryotic translation initiation factor 4, gamma 2	8426.249472415215	1.2575397391425938e-6	0.0014426026445482289	0.9791790633836711
ENSMUSG00000005611.15	Mrvi1	MRV integration site 1	115.17647160358125	-1.062622148738548e-5	0.001442671998507028	0.9792045480062125
ENSMUSG00000005615.15	Pcyt1a	phosphate cytidylyltransferase 1, choline, alpha isoform	1188.815500035662	-5.905017637830633e-7	0.0014426474316460865	0.9792299703191634
ENSMUSG00000005621.11	Zfp592	zinc finger protein 592	501.39679128651585	-6.345329531468304e-7	0.001442621214866166	0.9792553305507639
ENSMUSG00000005625.15	Psmd4	proteasome (prosome, macropain) 26S subunit, non-ATPase, 4	1934.5925674001983	4.162674104702474e-6	0.0014425610843233187	0.979280628928141
ENSMUSG00000005628.12	Tmod4	tropomodulin 4	16.92310175348733	-1.63254089518646e-7	0.0014426928713368776	0.979305865677315
ENSMUSG00000005656.9	Snx6	sorting nexin 6	419.68563763235517	-5.9541199876807384e-6	0.0014425810164891218	0.9793310410232063
ENSMUSG00000005667.8	Mthfd2	methylenetetrahydrofolate dehydrogenase (NAD+ dependent), methenyltetrahydrofolate cyclohydrolase	64.19334281673795	6.445097103506707e-7	0.0014426861459433727	0.9793561551896424
ENSMUSG00000005672.12	Kit	KIT proto-oncogene receptor tyrosine kinase	124.10063510782547	-4.2772957629585704e-6	0.001442685877127064	0.9793812083993636
ENSMUSG00000005674.9	Tomm40l	translocase of outer mitochondrial membrane 40-like	1280.1294717169376	-4.346229008023565e-5	0.0014428815575442332	0.9794062008740311
ENSMUSG00000005677.14	Nr1i3	nuclear receptor subfamily 1, group I, member 3	18.010638269955848	-5.534447569145836e-7	0.0014426906046332275	0.979431132834232
ENSMUSG00000005681.12	Apoa2	apolipoprotein A-II	14.40254547784431	1.3690338090640027e-6	0.0014426874101718678	0.9794560044994869
ENSMUSG00000005682.9	Pan2	PAN2 poly(A) specific ribonuclease subunit	685.7377065224186	9.02405673894481e-7	0.0014426401711957577	0.9794808160882555
ENSMUSG00000005683.8	Cs	citrate synthase	29002.416815651097	-2.3837340537226516e-6	0.0014426473253883456	0.9795055678179441
ENSMUSG00000005686.17	Ampd3	adenosine monophosphate deaminase 3	778.9790597633829	-1.1813134954156091e-7	0.0014426523660130257	0.9795302599049104
ENSMUSG00000005687.14	Bcas2	breast carcinoma amplified sequence 2	410.4195393552546	4.381640672411907e-6	0.0014425318949610679	0.9795548925644713
ENSMUSG00000005696.11	Sh2d1a	SH2 domain containing 1A	1.3174735256483388	-2.444652201036864e-7	0.0014426944292388075	0.9795794660109082
ENSMUSG00000005698.15	Ctcf	CCCTC-binding factor	482.5556986743249	-8.330038165203924e-6	0.0014426127390347902	0.9796039804574738
ENSMUSG00000005699.16	Pard6a	par-6 family cell polarity regulator alpha	99.75224120840926	-3.6676390940120943e-6	0.0014426570231155797	0.9796284361163976
ENSMUSG00000005705.10	Agrp	agouti related neuropeptide	3.2488707460103625	-2.208448236607582e-6	0.0014426932481653297	0.979652833198893
ENSMUSG00000005716.16	Pvalb	parvalbumin	247.3638716347988	-1.4792921748857553e-7	0.0014426948704651624	0.9796771719151622
ENSMUSG00000005718.8	Tfap4	transcription factor AP4	43.953120944547166	-2.6457640388836353e-6	0.0014426882121572956	0.9797014524744034
ENSMUSG00000005732.14	Ranbp1	RAN binding protein 1	433.41168106435197	9.533685909224043e-6	0.001442527125825045	0.9797256750848158
ENSMUSG00000005763.15	Cd247	CD247 antigen	23.800228816039397	5.506430950821068e-7	0.001442691362325296	0.9797498399536062
ENSMUSG00000005774.12	Rfx5	regulatory factor X, 5 (influences HLA class II expression)	89.40207321806899	1.1255697507670638e-6	0.0014426772515290132	0.9797739472869949
ENSMUSG00000005779.12	Psmb4	proteasome (prosome, macropain) subunit, beta type 4	1904.1029735219633	-7.426671687920251e-5	0.0014435635958515223	0.9797979972902208
ENSMUSG00000005802.12	Slc30a4	solute carrier family 30 (zinc transporter), member 4	181.13101802952647	1.1959206555733203e-5	0.001442647002977127	0.9798219901675482
ENSMUSG00000005803.14	Sqor	sulfide quinone oxidoreductase	612.9553250385583	-2.422748329884495e-6	0.0014426613042320534	0.9798459261222724
ENSMUSG00000005804.14	Bloc1s6	biogenesis of lysosomal organelles complex-1, subunit 6, pallidin	398.4329138868334	-4.131583870157951e-7	0.001442637713114664	0.9798698053567246
ENSMUSG00000005813.12	Metap1	methionyl aminopeptidase 1	576.2610435187198	-7.790978641440117e-7	0.00144263951416133	0.9798936280722789
ENSMUSG00000005823.9	Gpr108	G protein-coupled receptor 108	949.582032863977	5.002541164503761e-6	0.0014425454199872513	0.9799173944693566
ENSMUSG00000005824.7	Tnfsf14	tumor necrosis factor (ligand) superfamily, member 14	1.7868915474376537	-5.653260689039323e-7	0.0014426941391981567	0.9799411047474329
ENSMUSG00000005836.10	Gata6	GATA binding protein 6	18.22037855796838	-1.1829478114319138e-6	0.0014426903309497805	0.979964759105042
ENSMUSG00000005846.12	Rsl1d1	ribosomal L1 domain containing 1	535.2407179826146	6.592951642050055e-7	0.0014425764469329365	0.9799883577397829
ENSMUSG00000005864.7	Cnga2	cyclic nucleotide gated channel alpha 2	1.753986856519253	-3.182292582146669e-7	0.0014426948738787472	0.9800119008483242
ENSMUSG00000005871.15	Apc	APC, WNT signaling pathway regulator	468.71523947591646	9.395894669052332e-6	0.0014425823746989758	0.9800353886264108
ENSMUSG00000005873.6	Reep5	receptor accessory protein 5	3936.589223277841	-3.991415909361068e-6	0.0014426581404567076	0.9800588212688681
ENSMUSG00000005881.13	Ergic3	ERGIC and golgi 3	760.6251641919969	-1.4869338873614274e-6	0.0014426528473355936	0.980082198969608
ENSMUSG00000005882.18	Uqcc1	ubiquinol-cytochrome c reductase complex assembly factor 1	2118.985565532732	1.2796792497853313e-7	0.0014426657750535891	0.9801055219216342
ENSMUSG00000005886.14	Ncoa2	nuclear receptor coactivator 2	318.8767420140963	5.4673006193299015e-6	0.0014426295223048512	0.9801287903170476
ENSMUSG00000005893.14	Nr2c2	nuclear receptor subfamily 2, group C, member 2	124.52804016516123	-7.715425151814527e-6	0.001442669494838869	0.980152004347051
ENSMUSG00000005897.14	Nr2c1	nuclear receptor subfamily 2, group C, member 1	178.11560119136996	-4.541161075223075e-6	0.0014426530366354207	0.9801751642019553
ENSMUSG00000005899.14	Smpd4	sphingomyelin phosphodiesterase 4	350.7767757954509	4.891908343959934e-6	0.0014426455352529919	0.9801982700711838
ENSMUSG00000005907.14	Pex1	peroxisomal biogenesis factor 1	329.02709156857907	8.196951564602378e-6	0.0014426438630565418	0.9802213221432778
ENSMUSG00000005936.19	Kctd20	potassium channel tetramerisation domain containing 20	756.3445063448311	1.3590338560301073e-5	0.0014426204567544569	0.9802443206059019
ENSMUSG00000005947.11	Itgae	integrin alpha E, epithelial-associated	35.41229203487447	-3.7443630602221546e-6	0.0014426684542241022	0.9802672656458485
ENSMUSG00000005949.9	Ctns	cystinosis, nephropathic	219.43321453257784	4.677932892067574e-6	0.0014426582849248527	0.9802901574490437
ENSMUSG00000005950.14	P2rx5	purinergic receptor P2X, ligand-gated ion channel, 5	1089.9282054652945	-2.994068836189428e-6	0.0014426470991246458	0.9803129962005511
ENSMUSG00000005951.13	Shpk	sedoheptulokinase	309.5636454293272	2.3907217555661028e-8	0.0014426448725631058	0.9803357820845783
ENSMUSG00000005952.15	Trpv1	transient receptor potential cation channel, subfamily V, member 1	18.569753410758377	1.7528978744052588e-6	0.0014426869730554861	0.9803585152844805
ENSMUSG00000005958.15	Ephb3	Eph receptor B3	20.42370107197288	-3.7210313407702937e-6	0.0014426875350389747	0.9803811959827663
ENSMUSG00000005968.14	Tuft1	tuftelin 1	3.936053041960223	1.501533946807785e-7	0.001442693480159898	0.9804038243611022
ENSMUSG00000005973.6	Rcn1	reticulocalbin 1	177.0516355754611	1.022640291670327e-6	0.0014426392643402677	0.9804264006003176
ENSMUSG00000005980.15	Dnase1	deoxyribonuclease I	26.453573218226172	-1.8970691777408765e-6	0.0014426774526098154	0.9804489248804092
ENSMUSG00000005981.11	Trap1	TNF receptor-associated protein 1	3268.0751541852774	1.688649443606328e-5	0.0014425475570386057	0.9804713973805467
ENSMUSG00000005982.14	Naa60	N(alpha)-acetyltransferase 60, NatF catalytic subunit	764.7936454095062	1.4194239498863629e-6	0.0014426048129965144	0.9804938182790766
ENSMUSG00000005983.15	1700037C18Rik	RIKEN cDNA 1700037C18 gene	38.16915759938745	-4.5751779683529e-6	0.0014426838432562475	0.9805161877535271
ENSMUSG00000005986.16	Ankrd13d	ankyrin repeat domain 13 family, member D	11.479497280571765	-1.49359801752885e-6	0.0014426909248594327	0.9805385059806135
ENSMUSG00000006005.18	Tpr	translocated promoter region, nuclear basket protein	847.1359005264562	5.282645034956843e-6	0.0014426255839711114	0.9805607731362421
ENSMUSG00000006010.14	Odr4	odr4 GPCR localization factor homolog	579.7944726294836	-3.9625582108494234e-5	0.0014429109387264847	0.980582989395515
ENSMUSG00000006014.16	Prg4	proteoglycan 4 (megakaryocyte stimulating factor, articular superficial zone protein)	59.85200329310064	3.6729736309411435e-6	0.001442677688131684	0.9806051549327347
ENSMUSG00000006019.15	Dhx34	DEAH (Asp-Glu-Ala-His) box polypeptide 34	287.39195802884996	4.804774307172383e-6	0.0014426208646435795	0.9806272699214089
ENSMUSG00000006021.5	Kptn	kaptin	265.1295544933835	-4.822624761574585e-7	0.0014426490061299274	0.9806493345342547
ENSMUSG00000006024.13	Napa	N-ethylmaleimide sensitive fusion protein attachment protein alpha	1735.96617241756	4.3257680018426746e-6	0.0014425799453940847	0.9806713489432032
ENSMUSG00000006050.12	Sra1	steroid receptor RNA activator 1	456.1918938647812	2.0631388205958555e-6	0.0014426194954528582	0.9806933133194041
ENSMUSG00000006057.15	Atp5g1	ATP synthase, H+ transporting, mitochondrial F0 complex, subunit C1 (subunit 9)	141.55219150693162	-1.8875978097466355e-6	0.0014426856524371943	0.98071522783323
ENSMUSG00000006058.10	Snf8	SNF8, ESCRT-II complex subunit, homolog (S. cerevisiae)	550.7985825375729	-4.528147135333226e-6	0.0014426488095709623	0.9807370926542808
ENSMUSG00000006095.12	Tbcb	tubulin folding cofactor B	412.33888518767003	3.1361399365588503e-6	0.001442659141859988	0.980758907951388
ENSMUSG00000006127.9	Inpp5k	inositol polyphosphate 5-phosphatase K	378.6307377767771	-1.1944268574628737e-6	0.0014426188562806606	0.9807806738926195
ENSMUSG00000006134.4	Crkl	v-crk avian sarcoma virus CT10 oncogene homolog-like	434.51011503195457	1.3803068005100172e-6	0.0014426557991684848	0.9808023906452832
ENSMUSG00000006154.13	Eps8l1	EPS8-like 1	60.8262139415901	6.848606951841451e-7	0.0014426934368021466	0.9808240583759319
ENSMUSG00000006169.20	Clint1	clathrin interactor 1	493.94543228366257	-2.338649833419943e-6	0.0014426403000785063	0.9808456772503671
ENSMUSG00000006191.17	Cdkal1	CDK5 regulatory subunit associated protein 1-like 1	129.72658149133127	-1.2158065439178212e-6	0.0014426581973695856	0.9808672474336437
ENSMUSG00000006205.13	Htra1	HtrA serine peptidase 1	387.47290442148847	-1.5799656125151518e-6	0.0014426313275102268	0.9808887690900738
ENSMUSG00000006215.12	Zbtb17	zinc finger and BTB domain containing 17	249.4430506840162	6.455488579213198e-7	0.0014426606436471385	0.9809102423832311
ENSMUSG00000006218.4	Fam131c	family with sequence similarity 131, member C	308.17682261216964	-5.399324312072917e-7	0.0014426838365211132	0.9809316674759547
ENSMUSG00000006219.12	Fblim1	filamin binding LIM protein 1	213.6209183770168	2.240749912971731e-7	0.0014426568122016211	0.9809530445303538
ENSMUSG00000006221.7	Hspb7	heat shock protein family, member 7 (cardiovascular)	78.75695700257468	-1.468305102818943e-6	0.0014426944247231525	0.9809743737078115
ENSMUSG00000006235.6	Epor	erythropoietin receptor	46.34505245068152	8.87496925906394e-7	0.001442683965806159	0.9809956551689885
ENSMUSG00000006241.16	Ccdc159	coiled-coil domain containing 159	74.03452550190403	2.28660898718594e-6	0.0014426480957579397	0.9810168890738276
ENSMUSG00000006262.15	Mob1b	MOB kinase activator 1B	1368.776748079091	-1.7870421120086928e-6	0.0014426699193667927	0.9810380755815576
ENSMUSG00000006273.14	Atp6v1b2	ATPase, H+ transporting, lysosomal V1 subunit B2	1519.510816090923	-6.538197891952451e-7	0.001442649051205426	0.9810592148506975
ENSMUSG00000006276.10	Eps15l1	epidermal growth factor receptor pathway substrate 15-like 1	496.1017482133464	1.9115246801995063e-6	0.0014425939274498025	0.9810803070390597
ENSMUSG00000006281.8	Tep1	telomerase associated protein 1	668.3981496091781	-3.757074053008363e-6	0.0014426701661920146	0.9811013523037548
ENSMUSG00000006288.8	Ttc5	tetratricopeptide repeat domain 5	224.8380901390762	-4.97293835596733e-6	0.0014425894873189343	0.9811223508011951
ENSMUSG00000006289.14	Osgep	O-sialoglycoprotein endopeptidase	418.04612199457983	-1.0320147642461029e-6	0.001442635293800268	0.9811433026870984
ENSMUSG00000006299.13	Aamp	angio-associated migratory protein	1728.5083667151987	-5.424620963258899e-6	0.0014425560259816808	0.9811642081164919
ENSMUSG00000006301.17	Tmbim1	transmembrane BAX inhibitor motif containing 1	913.9241930680793	2.334079107803102e-5	0.0014426649865644675	0.9811850672437161
ENSMUSG00000006304.14	Arpc2	actin related protein 2/3 complex, subunit 2	1242.438055781533	-3.479556823724891e-6	0.0014425080537948083	0.9812058802224288
ENSMUSG00000006307.16	Kmt2b	lysine (K)-specific methyltransferase 2B	723.4240245185869	-2.5032820989697097e-5	0.0014426758337793449	0.9812266472056085
ENSMUSG00000006310.10	Zbtb32	zinc finger and BTB domain containing 32	17.704197678000945	-9.277077262008793e-6	0.0014426978628007661	0.9812473683455581
ENSMUSG00000006313.5	Upk1a	uroplakin 1A	10.264795148119708	8.26607312642339e-6	0.00144270125149487	0.9812680437939092
ENSMUSG00000006315.9	Tmem147	transmembrane protein 147	1750.2058714576058	-2.11775185168061e-6	0.0014426349162140787	0.9812886737016252
ENSMUSG00000006333.14	Rps9	ribosomal protein S9	3386.2869416745184	-8.126698562131136e-7	0.0014426362303735522	0.981309258219005
ENSMUSG00000006335.16	Tfpt	TCF3 (E2A) fusion partner	213.33748776573447	4.765838920871079e-6	0.0014426551623905445	0.9813297974956875
ENSMUSG00000006342.15	Susd2	sushi domain containing 2	28.886871077047605	4.2967075502649446e-8	0.0014426787833087395	0.9813502916806538
ENSMUSG00000006344.17	Ggt5	gamma-glutamyltransferase 5	67.32304778742977	-1.2094172653002699e-5	0.0014426744198970855	0.9813707409222321
ENSMUSG00000006356.10	Crip2	cysteine rich protein 2	790.1258634509614	-5.29135297492759e-6	0.0014426716349262294	0.9813911453681003
ENSMUSG00000006360.11	Crip1	cysteine-rich protein 1 (intestinal)	245.42103448521715	-4.1948640756190046e-6	0.0014426754129267345	0.9814115051652906
ENSMUSG00000006362.16	Cbfa2t3	CBFA2/RUNX1 translocation partner 3	664.9436864368113	9.149025707404427e-7	0.00144266123144837	0.981431820460192
ENSMUSG00000006369.14	Fbln1	fibulin 1	34.60466151621133	3.785431432058553e-6	0.0014426893831819187	0.9814520913985542
ENSMUSG00000006373.10	Pgrmc1	progesterone receptor membrane component 1	1580.8025365879255	-1.0915911500633821e-6	0.0014425834777908198	0.9814723181254914
ENSMUSG00000006378.15	Gcat	glycine C-acetyltransferase (2-amino-3-ketobutyrate-coenzyme A ligase)	243.9735507585732	3.805938290227567e-6	0.0014426802473312289	0.9814925007854854
ENSMUSG00000006386.15	Tek	TEK receptor tyrosine kinase	682.0504563435721	1.154582763857434e-5	0.0014426494913607343	0.9815126395223892
ENSMUSG00000006390.15	Elovl1	elongation of very long chain fatty acids (FEN1/Elo2, SUR4/Elo3, yeast)-like 1	199.19723593908083	-8.186983713793606e-8	0.0014426617166322304	0.98153273447943
ENSMUSG00000006392.16	Med8	mediator complex subunit 8	369.0609677576812	-5.129562113736543e-6	0.0014425968508407856	0.9815527857992135
ENSMUSG00000006395.16	Hyi	hydroxypyruvate isomerase (putative)	63.69784114030985	7.523798152473296e-7	0.0014426801188036778	0.9815727936237263
ENSMUSG00000006398.15	Cdc20	cell division cycle 20	14.968683563723546	-9.623099582066476e-8	0.0014426890699898432	0.9815927580943398
ENSMUSG00000006403.13	Adamts4	a disintegrin-like and metallopeptidase (reprolysin type) with thrombospondin type 1 motif, 4	55.30350945697665	2.6069964498564493e-6	0.0014426802880347295	0.9816126793518135
ENSMUSG00000006411.12	Nectin4	nectin cell adhesion molecule 4	2.694286871867658	1.496788784641811e-6	0.0014426940608493614	0.981632557536298
ENSMUSG00000006412.10	Pfdn2	prefoldin 2	505.35187409987617	4.749537434672339e-6	0.0014426287640703652	0.9816523927873387
ENSMUSG00000006418.17	Rnf114	ring finger protein 114	411.1698852872837	3.5993179241736517e-6	0.0014425803195436946	0.9816721852438788
ENSMUSG00000006423.15	C330007P06Rik	RIKEN cDNA C330007P06 gene	991.1688095142738	1.7746149049119423e-6	0.0014426768500704304	0.9816919350442626
ENSMUSG00000006435.16	Neurl1a	neuralized E3 ubiquitin protein ligase 1A	63.59510503726421	-6.723263038395141e-7	0.001442681600810591	0.9817116423262385
ENSMUSG00000006442.10	Srm	spermidine synthase	241.48503615787862	-7.663064864850322e-6	0.0014425945023176414	0.981731307226963
ENSMUSG00000006445.3	Epha2	Eph receptor A2	165.24648439539683	2.215948942544777e-6	0.0014426771433368945	0.9817509298830028
ENSMUSG00000006456.10	Rbm14	RNA binding motif protein 14	222.48988164848575	-6.748628381532895e-6	0.001442659329826394	0.9817705104303387
ENSMUSG00000006457.4	Actn3	actinin alpha 3	181.07557465074413	-3.375312301164844e-7	0.0014426945710280903	0.9817900490043683
ENSMUSG00000006462.6	A530013C23Rik	RIKEN cDNA A530013C23 gene	19.055409446432062	-2.0730816362210925e-6	0.0014426900400085656	0.9818095457399096
ENSMUSG00000006463.13	Zdhhc24	zinc finger, DHHC domain containing 24	96.08625532965748	-1.524850750881862e-6	0.0014426459646103538	0.9818290007712039
ENSMUSG00000006464.9	Bbs1	Bardet-Biedl syndrome 1 (human)	71.75117483330897	-7.367526652736204e-6	0.001442671573844725	0.9818484142319184
ENSMUSG00000006471.18	Ndor1	NADPH dependent diflavin oxidoreductase 1	205.30798147257602	5.37305952291105e-6	0.0014426420280784808	0.9818677862551501
ENSMUSG00000006476.19	Nsmf	NMDA receptor synaptonuclear signaling and neuronal migration factor	288.18726295631825	1.7861269389654497e-6	0.001442625599798515	0.9818871169734282
ENSMUSG00000006494.11	Pdk1	pyruvate dehydrogenase kinase, isoenzyme 1	1346.2793913295134	6.318323003526113e-7	0.0014426655775204992	0.9819064065187174
ENSMUSG00000006498.16	Ptbp1	polypyrimidine tract binding protein 1	1218.3728694087729	-8.392308625666528e-7	0.001442545565932401	0.9819256550224209
ENSMUSG00000006517.5	Mvd	mevalonate (diphospho) decarboxylase	175.20831454039134	-5.121722242289897e-7	0.001442682312691806	0.9819448626153833
ENSMUSG00000006519.11	Cyba	cytochrome b-245, alpha polypeptide	90.43003579730784	-7.008397307596113e-7	0.0014426817702390877	0.9819640294278934
ENSMUSG00000006522.17	Itih3	inter-alpha trypsin inhibitor, heavy chain 3	4.332448196961086	-1.1046526538675122e-6	0.0014426935865974664	0.9819831555896879
ENSMUSG00000006526.13	Stimate	STIM activating enhancer	1088.390149687602	-8.158364699198965e-6	0.0014426445942059703	0.982002241229953
ENSMUSG00000006527.16	Sfmbt1	Scm-like with four mbt domains 1	287.86862974003196	-8.508416167126113e-9	0.0014426527189406804	0.9820212864773287
ENSMUSG00000006529.16	Itih1	inter-alpha trypsin inhibitor, heavy chain 1	0.741960258112943	-3.495732227289554e-7	0.0014426946073561723	0.9820402914599108
ENSMUSG00000006538.12	Ihh	Indian hedgehog	5.546333591417562	3.0376980940422177e-7	0.0014426906441566355	0.9820592563052541
ENSMUSG00000006542.13	Prkag3	protein kinase, AMP-activated, gamma 3 non-catalytic subunit	4.468479378115371	-1.576391637560724e-7	0.0014426928593855393	0.9820781811403752
ENSMUSG00000006567.11	Atp7b	ATPase, Cu++ transporting, beta polypeptide	1.5642746122000817	-6.253965484233474e-7	0.0014426942572537548	0.9820970660917552
ENSMUSG00000006574.15	Slc4a1	solute carrier family 4 (anion exchanger), member 1	12.401299152537323	4.2260225281839307e-7	0.0014426932822754655	0.9821159112853428
ENSMUSG00000006575.14	Rundc3a	RUN domain containing 3A	185.2686829163725	1.890257106797944e-5	0.0014427082487891761	0.982134716846557
ENSMUSG00000006576.16	Slc4a3	solute carrier family 4 (anion exchanger), member 3	123.13358204981532	-1.307816710236435e-6	0.0014426627977065076	0.9821534829002896
ENSMUSG00000006585.3	Cdt1	chromatin licensing and DNA replication factor 1	19.507605949924653	1.107330058239291e-6	0.0014426895484235271	0.9821722095709083
ENSMUSG00000006586.15	Runx1t1	RUNX1 translocation partner 1	15.127848142408645	-2.153583966394061e-6	0.0014426883032630244	0.9821908969822596
ENSMUSG00000006587.6	Snai3	snail family zinc finger 3	3.820785547290601	-1.0407968137698717e-6	0.0014426937516212129	0.9822095452576708
ENSMUSG00000006589.8	Aprt	adenine phosphoribosyl transferase	141.80122507713907	-2.586334893271827e-6	0.001442674635310596	0.9822281545199536
ENSMUSG00000006599.13	Gtf2h1	general transcription factor II H, polypeptide 1	463.74184574897816	2.178739582673839e-7	0.0014426343186327293	0.9822467248914061
ENSMUSG00000006611.15	Hfe	homeostatic iron regulator	364.0764229832964	3.998739497989453e-6	0.0014426714436683312	0.9822652564938159
ENSMUSG00000006638.15	Abhd1	abhydrolase domain containing 1	49.64982592509309	-2.3302987135685643e-6	0.001442677619988788	0.9822837494484626
ENSMUSG00000006641.12	Slc5a6	solute carrier family 5 (sodium-dependent vitamin transporter), member 6	407.460498064274	1.3525069962750432e-6	0.0014426286147932608	0.9823022038761204
ENSMUSG00000006642.3	Tcf23	transcription factor 23	13.115249483976353	1.640127065919766e-6	0.0014426885694922018	0.982320619897061
ENSMUSG00000006649.17	Nphs1	nephrosis 1, nephrin	3.5158785341610366	-1.8554970237361805e-7	0.0014426927393337596	0.9823389976310557
ENSMUSG00000006651.8	Aplp1	amyloid beta (A4) precursor-like protein 1	54.07103868220696	2.3041761096383972e-6	0.0014426754786371551	0.9823573371973786
ENSMUSG00000006673.14	Qrich1	glutamine-rich 1	936.0560028526743	-3.052992999454945e-6	0.001442607246671764	0.9823756387148087
ENSMUSG00000006675.10	P4htm	prolyl 4-hydroxylase, transmembrane (endoplasmic reticulum)	17.883988169310744	1.0849896011062845e-6	0.0014426874373181537	0.9823939023016328
ENSMUSG00000006676.16	Usp19	ubiquitin specific peptidase 19	1960.3825578164342	-2.230968630930156e-6	0.0014425679733093624	0.9824121280756477
ENSMUSG00000006678.6	Pola1	polymerase (DNA directed), alpha 1	58.57810442294222	5.626385999401637e-6	0.0014426713864215302	0.982430316154163
ENSMUSG00000006699.17	Cdc42	cell division cycle 42	3268.13399227659	-1.3317073272834895e-6	0.001442613588952852	0.9824484666540038
ENSMUSG00000006705.13	Pknox1	Pbx/knotted 1 homeobox	177.92633991897614	-6.163294354702437e-6	0.0014426710952031793	0.9824665796915125
ENSMUSG00000006715.11	Gmnn	geminin	294.8134151454427	3.535895698708268e-5	0.0014428411584124644	0.9824846553825523
ENSMUSG00000006717.7	Acot13	acyl-CoA thioesterase 13	1094.0382346029903	5.034506636503215e-6	0.001442558624075716	0.9825026938425083
ENSMUSG00000006720.16	Zfp184	zinc finger protein 184 (Kruppel-like)	2.9413394056046474	-8.634763459288892e-7	0.0014426936851320768	0.9825206951862918
ENSMUSG00000006724.12	Cyp27b1	cytochrome P450, family 27, subfamily b, polypeptide 1	0.6814434787146958	-5.437157506709748e-7	0.0014426949218478877	0.9825386595283409
ENSMUSG00000006728.12	Cdk4	cyclin-dependent kinase 4	568.1931935685428	7.188236072239756e-6	0.0014426379296643087	0.9825565869826238
ENSMUSG00000006731.10	B4galnt1	beta-1,4-N-acetyl-galactosaminyl transferase 1	21.521853135610705	3.970691114011442e-7	0.0014426865297444394	0.9825744776626417
ENSMUSG00000006732.14	Mettl1	methyltransferase like 1	121.43734049993603	2.534246189338869e-6	0.001442652565798887	0.98259233168143
ENSMUSG00000006736.9	Tspan31	tetraspanin 31	787.7994918009903	1.9980339013615186e-6	0.0014425594541785615	0.9826101491515615
ENSMUSG00000006740.14	Kif5b	kinesin family member 5B	1359.225609751338	-7.429605513722759e-6	0.001442590362506181	0.9826279301851489
ENSMUSG00000006763.14	Saal1	serum amyloid A-like 1	71.3505896314781	4.666165914626806e-7	0.0014426516320272388	0.9826456748938464
ENSMUSG00000006782.16	Cnp	2',3'-cyclic nucleotide 3' phosphodiesterase	181.69316982471915	1.1507935866848927e-6	0.0014426710140048391	0.9826633833888527
ENSMUSG00000006784.14	Ttc25	tetratricopeptide repeat domain 25	340.3823082285093	-2.612737818357237e-7	0.0014426921206021181	0.982681055780913
ENSMUSG00000006800.14	Sulf2	sulfatase 2	424.7176111206557	-1.5559812024665538e-5	0.001442625162560087	0.9826986921803215
ENSMUSG00000006818.5	Sod2	superoxide dismutase 2, mitochondrial	13616.540525121016	-6.361674297335111e-6	0.0014425775796830355	0.9827162926969233
ENSMUSG00000006850.8	Tmco6	transmembrane and coiled-coil domains 6	114.38622179924482	-1.2923869867919202e-6	0.0014426594866773252	0.9827338574401175
ENSMUSG00000006906.10	Stambp	STAM binding protein	137.0823757472534	-3.3095867476198828e-6	0.0014426612954634155	0.9827513865188585
ENSMUSG00000006920.14	Ezh1	enhancer of zeste 1 polycomb repressive complex 2 subunit	608.887102357607	4.931876916631921e-6	0.0014426223790487186	0.9827688800416589
ENSMUSG00000006930.15	Hap1	huntingtin-associated protein 1	14.22998994279515	1.826015920826516e-6	0.0014426904097227698	0.9827863381165913
ENSMUSG00000006931.15	P3h4	prolyl 3-hydroxylase family member 4 (non-enzymatic)	95.23087822376579	4.544106753877683e-6	0.001442655202941228	0.9828037608512912
ENSMUSG00000006932.17	Ctnnb1	catenin (cadherin associated protein), beta 1	4606.379189501591	3.917684313323688e-6	0.0014424121870033437	0.9828211483529582
ENSMUSG00000006941.5	Eif1b	eukaryotic translation initiation factor 1B	285.082927946934	-3.976897200707574e-5	0.0014428936296057371	0.9828385007283592
ENSMUSG00000006958.14	Chrd	chordin	17.096074520090383	-3.5247462283962005e-7	0.0014426871038897907	0.9828558180838302
ENSMUSG00000006998.16	Psmd2	proteasome (prosome, macropain) 26S subunit, non-ATPase, 2	2899.6148549978443	-7.865114048617516e-6	0.0014425828249785687	0.9828731005252779
ENSMUSG00000007021.5	Syngr3	synaptogyrin 3	4.254152813710623	4.548483333278793e-8	0.0014426923242701968	0.9828903481581829
ENSMUSG00000007029.16	Vars	valyl-tRNA synthetase	494.2265649239638	1.5004151214307063e-5	0.0014426265169342133	0.9829075610876012
ENSMUSG00000007030.8	Vwa7	von Willebrand factor A domain containing 7	3.6313583761301538	-1.856515472300238e-6	0.0014426927992252387	0.9829247394181665
ENSMUSG00000007033.4	Hspa1l	heat shock protein 1-like	41.61277211928011	-7.850432565882902e-8	0.0014426814477659076	0.982941883254092
ENSMUSG00000007035.15	Msh5	mutS homolog 5	10.76048489551374	5.560513413244019e-7	0.0014426914038263787	0.9829589926991732
ENSMUSG00000007036.15	Abhd16a	abhydrolase domain containing 16A	765.2293236564345	8.459094449984053e-6	0.001442601495113348	0.9829760678567893
ENSMUSG00000007038.5	Neu1	neuraminidase 1	430.82500307877905	9.315663179294373e-6	0.0014426059266181817	0.9829931088299055
ENSMUSG00000007039.12	Ddah2	dimethylarginine dimethylaminohydrolase 2	147.2916540861108	1.6967203705239146e-6	0.0014426747967511918	0.9830101157210757
ENSMUSG00000007041.9	Clic1	chloride intracellular channel 1	260.7087076139035	-2.2886409649545023e-6	0.0014426734613565138	0.9830270886324431
ENSMUSG00000007050.17	Lsm2	LSM2 homolog, U6 small nuclear RNA and mRNA degradation associated	109.78961858174269	1.8366713398820778e-7	0.0014426426946519914	0.9830440276657442
ENSMUSG00000007080.14	Pole	polymerase (DNA directed), epsilon	11.424481611257397	-1.6808631479106838e-6	0.001442690564500775	0.9830609329223087
ENSMUSG00000007097.14	Atp1a2	ATPase, Na+/K+ transporting, alpha 2 polypeptide	46967.859309718224	-3.7641462968299787e-6	0.0014426068187727086	0.9830778045030634
ENSMUSG00000007122.11	Casq1	calsequestrin 1	59.20547259357867	-3.7340495166269365e-7	0.0014426942166505111	0.983094642508533
ENSMUSG00000007207.10	Stx1a	syntaxin 1A (brain)	27.354773000707528	-1.064696802384233e-6	0.001442680235677384	0.9831114470388426
ENSMUSG00000007216.6	Zfp775	zinc finger protein 775	102.76537480306928	-5.710669854136645e-6	0.001442671035792285	0.9831282181937196
ENSMUSG00000007338.10	Mrpl49	mitochondrial ribosomal protein L49	527.3700981644776	-9.280153799597358e-6	0.0014425800197702158	0.9831449560724956
ENSMUSG00000007379.15	Dennd2c	DENN/MADD domain containing 2C	31.67867471399746	1.2250011954648457e-6	0.0014426869692303868	0.9831616607741086
ENSMUSG00000007411.16	Mark3	MAP/microtubule affinity regulating kinase 3	881.4104056721851	-1.4998184052344208e-6	0.0014426208930566834	0.9831783323971046
ENSMUSG00000007415.15	Gatad1	GATA zinc finger domain containing 1	1482.8127219163607	-2.049496126475097e-6	0.0014426361983548282	0.9831949710396396
ENSMUSG00000007458.14	M6pr	mannose-6-phosphate receptor, cation dependent	1346.8175343822365	-1.065818085952989e-5	0.001442615250533583	0.9832115767994819
ENSMUSG00000007476.18	Lrrc8a	leucine rich repeat containing 8A VRAC subunit A	533.4274123596439	6.395322063079954e-6	0.0014426504003482855	0.9832281497740135
ENSMUSG00000007480.5	Mc5r	melanocortin 5 receptor	60.69296369943818	-3.3737665096967373e-7	0.0014426842137076064	0.9832446900602324
ENSMUSG00000007564.15	Ppp2r1a	protein phosphatase 2, regulatory subunit A, alpha	2313.4455795055314	-8.49484260491658e-6	0.0014426223221204524	0.9832611977547543
ENSMUSG00000007570.16	Fance	Fanconi anemia, complementation group E	185.78115542639463	3.5705846471394297e-6	0.001442659888698634	0.9832776729538146
ENSMUSG00000007589.9	Tinf2	Terf1 (TRF1)-interacting nuclear factor 2	210.33662253725697	-2.8824925640618385e-6	0.0014426340994818123	0.9832941157532701
ENSMUSG00000007591.15	Tssk4	testis-specific serine kinase 4	2.20232613687254	1.506500995107645e-8	0.0014426937456093315	0.9833105262486008
ENSMUSG00000007594.10	Hapln4	hyaluronan and proteoglycan link protein 4	62.08089779530714	-1.2437461040526041e-6	0.0014426901525074586	0.9833269045349123
ENSMUSG00000007603.9	Dus3l	dihydrouridine synthase 3-like (S. cerevisiae)	539.712424006702	-5.456668860433238e-6	0.001442560629620116	0.9833432507069368
ENSMUSG00000007610.15	Gtpbp3	GTP binding protein 3	293.48990825807005	-3.7602545082191647e-5	0.001442788338712629	0.9833595648590359
ENSMUSG00000007613.15	Tgfbr1	transforming growth factor, beta receptor I	197.3733839045037	5.398873927503349e-6	0.001442633109610969	0.9833758470852012
ENSMUSG00000007617.18	Homer1	homer scaffolding protein 1	241.07063464911408	-9.019001258405635e-8	0.001442660437726806	0.9833920974790573
ENSMUSG00000007646.13	Rad51c	RAD51 paralog C	19.97049328475248	-2.456562918294444e-6	0.0014426895734318134	0.9834083161338629
ENSMUSG00000007655.16	Cav1	caveolin 1, caveolae protein	8713.52838947639	-8.17646660087519e-7	0.0014426111040700298	0.9834245031425128
ENSMUSG00000007656.13	Arpp19	cAMP-regulated phosphoprotein 19	874.008797982769	-1.7216436992730493e-6	0.0014426342590694574	0.9834406585975396
ENSMUSG00000007659.18	Bcl2l1	BCL2-like 1	893.2216959245193	-6.242358624643994e-7	0.0014426399813665296	0.9834567825911155
ENSMUSG00000007670.10	Khsrp	KH-type splicing regulatory protein	791.9154224069551	2.3494264515007452e-7	0.0014425787122683896	0.9834728752150541
ENSMUSG00000007682.6	Dio2	deiodinase, iodothyronine, type II	4914.220197913361	-1.2785316860915934e-7	0.0014426883278578794	0.983488936560812
ENSMUSG00000007721.6	Ccdc124	coiled-coil domain containing 124	694.245956929121	2.6159720360601544e-6	0.0014426393615134515	0.983504966719491
ENSMUSG00000007739.10	Cct4	chaperonin containing Tcp1, subunit 4 (delta)	1203.013257137488	1.7528927910770738e-6	0.001442557546713787	0.9835209657818387
ENSMUSG00000007777.9	0610009B22Rik	RIKEN cDNA 0610009B22 gene	307.6960496271046	1.1348028303648312e-5	0.0014426509501059602	0.9835369338382516
ENSMUSG00000007783.10	Cpt1c	carnitine palmitoyltransferase 1c	34.30415111597719	-2.6211970597242623e-6	0.0014426868603894323	0.983552870978776
ENSMUSG00000007805.4	Twist2	twist basic helix-loop-helix transcription factor 2	13.78740029661209	4.837653037703075e-7	0.0014426905860820136	0.9835687772931099
ENSMUSG00000007812.16	Zfp655	zinc finger protein 655	503.0498701848672	-1.7951445572223397e-6	0.0014426260559008619	0.9835846528706045
ENSMUSG00000007815.13	Rhoa	ras homolog family member A	3367.7236570212913	-5.156416671757548e-6	0.0014425131031929864	0.983600497800266
ENSMUSG00000007817.15	Zmiz1	zinc finger, MIZ-type containing 1	1033.3934909376205	-7.787825947498589e-6	0.001442634142162262	0.9836163121707576
ENSMUSG00000007827.10	Ankrd26	ankyrin repeat domain 26	63.146925436726406	-3.042165779191381e-6	0.0014426684760795597	0.9836320960704005
ENSMUSG00000007833.15	Aldh16a1	aldehyde dehydrogenase 16 family, member A1	401.23075414001914	5.517508043470042e-6	0.001442657324357431	0.9836478495871758
ENSMUSG00000007836.6	Hnrnpa0	heterogeneous nuclear ribonucleoprotein A0	1128.5372235583493	1.9842135518271338e-4	0.0014494099968060724	0.9836635728087266
ENSMUSG00000007837.11	Prrg2	proline-rich Gla (G-carboxyglutamic acid) polypeptide 2	287.60136315746274	8.051129555370885e-6	0.0014426534531009265	0.9836792658223589
ENSMUSG00000007850.16	Hnrnph1	heterogeneous nuclear ribonucleoprotein H1	2258.2396560782045	-2.280680486556437e-6	0.0014426011550086701	0.9836949287150438
ENSMUSG00000007867.9	Ift43	intraflagellar transport 43	87.84165524721342	5.938295979909446e-6	0.001442651183885278	0.9837105615734186
ENSMUSG00000007872.3	Id3	inhibitor of DNA binding 3	748.0303824121108	9.453774876831053e-7	0.001442657045699258	0.9837261644837889
ENSMUSG00000007877.2	Tcap	titin-cap	143.54448024479996	-2.5837207432129946e-7	0.0014426945404465155	0.9837417375321298
ENSMUSG00000007880.16	Arid1a	AT rich interactive domain 1A (SWI-like)	899.349937634229	-6.167863521625548e-6	0.0014425864901515147	0.9837572808040876
ENSMUSG00000007888.15	Crlf1	cytokine receptor-like factor 1	11.315796481659019	-2.770743336691911e-6	0.0014426919947186916	0.9837727943849816
ENSMUSG00000007891.16	Ctsd	cathepsin D	21122.241381549517	-1.3419689404446724e-6	0.0014425556311484112	0.983788278359805
ENSMUSG00000007892.8	Rplp1	ribosomal protein, large, P1	3743.648220449704	-1.4426228155496488e-6	0.0014426639472440226	0.9838037328132275
ENSMUSG00000007908.14	Hmgcll1	3-hydroxymethyl-3-methylglutaryl-Coenzyme A lyase-like 1	1.4841886282283159	7.366870316220978e-7	0.0014426941013034554	0.9838191578295958
ENSMUSG00000007944.8	Ttc9b	tetratricopeptide repeat domain 9B	1.6643557556725508	6.379201488763011e-7	0.0014426943055261862	0.9838345534929359
ENSMUSG00000007946.11	Phox2a	paired-like homeobox 2a	6.911087953504091	-3.5801506106478156e-7	0.0014426918127821721	0.983849919886954
ENSMUSG00000007950.9	Abhd8	abhydrolase domain containing 8	127.71903232071601	8.759850108190048e-6	0.0014426435036773947	0.9838652570950386
ENSMUSG00000007987.12	Ift22	intraflagellar transport 22	93.88990065356145	-4.4098794038655904e-6	0.001442669975955967	0.9838805652002615
ENSMUSG00000007989.7	Fzd3	frizzled class receptor 3	29.231768286960918	2.535135315813925e-6	0.001442688645500301	0.9838958442853798
ENSMUSG00000008028.15	1700008O03Rik	RIKEN cDNA 1700008O03 gene	2.5530582703926408	-6.104918460618005e-7	0.0014426942533043074	0.9839110944328368
ENSMUSG00000008035.12	Mid1ip1	Mid1 interacting protein 1 (gastrulation specific G12-like (zebrafish))	778.7851455965066	-1.2008478234132499e-5	0.0014426804501472307	0.9839263157247641
ENSMUSG00000008036.11	Ap2s1	adaptor-related protein complex 2, sigma 1 subunit	738.0784317997727	-2.2727397563574494e-7	0.0014426336221943271	0.9839415082429827
ENSMUSG00000008090.14	Fgfrl1	fibroblast growth factor receptor-like 1	752.1623025061986	9.809257187029454e-6	0.0014426548744351502	0.9839566720690044
ENSMUSG00000008129.14	4930432K21Rik	RIKEN cDNA 4930432K21 gene	3.284041791891995	-5.027533009801361e-7	0.0014426935072412992	0.9839718072840337
ENSMUSG00000008136.14	Fhl2	four and a half LIM domains 2	4.725132879440426	2.774462147960835e-6	0.001442692783513213	0.9839869139689685
ENSMUSG00000008140.18	Emc10	ER membrane protein complex subunit 10	1797.8187521257805	-9.303532810166848e-7	0.0014425738497594123	0.9840019922044027
ENSMUSG00000008153.12	Clstn3	calsyntenin 3	7894.657532133294	5.493148231853482e-7	0.0014426411004715687	0.9840170420706262
ENSMUSG00000008167.14	Fbxw9	F-box and WD-40 domain protein 9	74.27186064020057	3.5691361690324356e-7	0.0014426746850301274	0.9840320636476275
ENSMUSG00000008193.13	Spib	Spi-B transcription factor (Spi-1/PU.1 related)	3.8082360542384155	7.152088011315566e-8	0.0014426919373760803	0.9840470570150945
ENSMUSG00000008200.15	Fnbp4	formin binding protein 4	443.39805142077563	5.3634752755392065e-6	0.0014426368532341582	0.9840620222524161
ENSMUSG00000008206.16	Cers4	ceramide synthase 4	220.26077006605576	9.914634149711781e-7	0.0014426704584384973	0.9840769594386838
ENSMUSG00000008226.14	Scrn3	secernin 3	424.5781259766212	-1.0525187340986527e-6	0.0014426531437532874	0.9840918686526925
ENSMUSG00000008301.11	Phax	phosphorylated adaptor for RNA export	314.6446887161792	-2.9965166351420245e-6	0.0014426162249252723	0.9841067499729426
ENSMUSG00000008305.18	Tle1	transducin-like enhancer of split 1	251.7319401443983	1.4721796548643297e-6	0.001442605715789799	0.9841216034776408
ENSMUSG00000008307.11	1700109H08Rik	RIKEN cDNA 1700109H08 gene	14.946286125361073	-5.997078517009031e-7	0.0014426929474793482	0.9841364292447018
ENSMUSG00000008318.10	Relt	RELT tumor necrosis factor receptor	10.144534844928481	-8.694842911247944e-7	0.0014426919604950113	0.9841512273517496
ENSMUSG00000008333.12	Snrpb2	U2 small nuclear ribonucleoprotein B	192.58083748292472	-1.7403087863534382e-6	0.0014426356881636064	0.9841659978761189
ENSMUSG00000008348.9	Ubc	ubiquitin C	14612.81631556554	3.9679454651915775e-6	0.00144266287043158	0.9841807408948563
ENSMUSG00000008373.16	Prpf31	pre-mRNA processing factor 31	288.3123458304939	-4.434200138685839e-6	0.0014425877293593402	0.9841954564847215
ENSMUSG00000008384.8	Sertad1	SERTA domain containing 1	139.96460799815736	-4.2387899497500217e-7	0.0014426755726331551	0.9842101447221893
ENSMUSG00000008393.9	Carhsp1	calcium regulated heat stable protein 1	3294.894150986868	-4.46742745499433e-6	0.0014425955033226837	0.9842248056834499
ENSMUSG00000008398.16	Elk3	ELK3, member of ETS oncogene family	557.5111639808772	-2.3417110884114547e-6	0.0014426600341564753	0.9842394394444115
ENSMUSG00000008429.8	Herpud2	HERPUD family member 2	437.56342779454627	4.109872567575063e-6	0.001442635935978613	0.9842540460807003
ENSMUSG00000008435.15	Rdh13	retinol dehydrogenase 13 (all-trans and 9-cis)	769.919361450007	4.501293764640741e-6	0.0014426447337283902	0.9842686256676626
ENSMUSG00000008438.3	Adam21	a disintegrin and metallopeptidase domain 21	2.369462941420157	4.789522533139405e-7	0.0014426936380227667	0.984283178280366
ENSMUSG00000008450.8	Nutf2	nuclear transport factor 2	71.18335247058702	3.1421716844724194e-6	0.001442682475689997	0.9842977039936004
ENSMUSG00000008475.13	Arpc5	actin related protein 2/3 complex, subunit 5	877.0552044013284	-2.106270487101494e-5	0.0014425292783446374	0.9843122028818796
ENSMUSG00000008496.19	Pou2f2	POU domain, class 2, transcription factor 2	20.332492877595957	3.756981675729629e-6	0.0014426924257089182	0.9843266750194425
ENSMUSG00000008540.11	Mgst1	microsomal glutathione S-transferase 1	4752.2833770407715	1.1216407780800474e-5	0.0014425624647089936	0.984341120480254
ENSMUSG00000008575.17	Nfib	nuclear factor I/B	1966.409826170858	-4.1825955859183285e-6	0.001442573041251137	0.984355539338007
ENSMUSG00000008601.12	Rab25	RAB25, member RAS oncogene family	0.6333921003674816	1.4658113966029795e-7	0.0014426948022033801	0.984369931666123
ENSMUSG00000008604.11	Ubqln4	ubiquilin 4	1530.9925429322332	2.7276384914255412e-6	0.0014425688986853208	0.9843842975377534
ENSMUSG00000008658.16	Rbfox1	RNA binding protein, fox-1 homolog (C. elegans) 1	7.44950551934391	4.084768650069788e-7	0.0014426941789480894	0.9843986370257811
ENSMUSG00000008668.15	Rps18	ribosomal protein S18	2117.8987197203546	-1.1780141683542424e-6	0.0014426501795760647	0.9844129502028217
ENSMUSG00000008682.13	Rpl10	ribosomal protein L10	737.90415204433	-9.187966356192345e-6	0.0014426696883442338	0.9844272371412243
ENSMUSG00000008683.16	Rps15a	ribosomal protein S15A	1065.7809104062899	-1.3715446524424628e-5	0.0014426776957602964	0.9844414979130729
ENSMUSG00000008690.15	Ncaph2	non-SMC condensin II complex, subunit H2	1068.1422797849668	-2.602219925049258e-6	0.0014425212035435407	0.9844557325901881
ENSMUSG00000008730.17	Hipk1	homeodomain interacting protein kinase 1	1927.785825110324	-8.25773678785978e-7	0.001442650749432646	0.9844699412441277
ENSMUSG00000008734.9	Gprc5b	G protein-coupled receptor, family C, group 5, member B	1351.3594670510724	-1.3541622518858972e-6	0.0014426591290091753	0.9844841239461878
ENSMUSG00000008763.16	Man1a2	mannosidase, alpha, class 1A, member 2	278.3372605503575	-5.483565889107576e-6	0.0014426340749898656	0.9844982807674048
ENSMUSG00000008822.15	Acyp1	acylphosphatase 1, erythrocyte (common) type	157.19591074082393	-1.1451368061125937e-6	0.0014426277402980608	0.9845124117785558
ENSMUSG00000008845.9	Cd163	CD163 antigen	110.05280259569103	-2.111836710396638e-6	0.0014426792647057073	0.9845265170501599
ENSMUSG00000008855.17	Hdac5	histone deacetylase 5	1147.2613925392563	5.848357185483179e-6	0.0014426436973799047	0.9845405966524801
ENSMUSG00000008859.8	Rala	v-ral simian leukemia viral oncogene A (ras related)	1108.4615772909717	-3.6694641369260634e-06	0.001442574745843542	0.9845546506555233
ENSMUSG00000008892.12	Vdac3	voltage-dependent anion channel 3	1987.2019346225259	-1.344533825846463e-5	0.0014425924464211179	0.9845686791290423
ENSMUSG00000008932.10	Slc1a7	solute carrier family 1 (glutamate transporter), member 7	1.615227207701564	-1.24019514669662e-6	0.001442694452863409	0.9845826821425369
ENSMUSG00000008958.14	Vps72	vacuolar protein sorting 72	340.71593071038785	-6.513796406959973e-6	0.0014425741254590185	0.9845966597652545
ENSMUSG00000008976.16	Gabpa	GA repeat binding protein, alpha	850.3280689327876	-7.89797461387582e-6	0.0014426556510184778	0.9846106120661917
ENSMUSG00000008999.7	Bmp7	bone morphogenetic protein 7	3.952480340211804	-8.139723144935854e-7	0.001442693219171486	0.9846245391140956
ENSMUSG00000009013.5	Dynll1	dynein light chain LC8-type 1	585.6377178591961	1.4623963072687883e-6	0.0014426742234574272	0.9846384409774644
ENSMUSG00000009030.14	Pdcl	phosducin-like	288.6772966144487	-7.135768266902816e-6	0.0014426634455017222	0.9846523177245489
ENSMUSG00000009035.15	Tmem184b	transmembrane protein 184b	1620.11040335529	2.0713044904513203e-6	0.0014426442929776544	0.9846661694233535
ENSMUSG00000009070.14	Rsph14	radial spoke head homolog 14 (Chlamydomonas)	0.9496233860188154	2.587164994475732e-7	0.0014426945999639791	0.9846799961416371
ENSMUSG00000009073.16	Nf2	neurofibromin 2	1613.9615810296111	2.3164311828589375e-7	0.0014426526842805695	0.984693797946915
ENSMUSG00000009075.2	Cabp7	calcium binding protein 7	4.002788019762678	6.271435204349859e-7	0.0014426932533307746	0.9847075749064588
ENSMUSG00000009076.10	Zmat5	zinc finger, matrin type 5	161.42636516784756	3.5624953492790022e-6	0.001442619892678121	0.9847213270872982
ENSMUSG00000009079.16	Ewsr1	Ewing sarcoma breakpoint region 1	1482.75406608842	-1.0735914805303559e-5	0.0014425786073140447	0.9847350545562225
ENSMUSG00000009090.17	Ap1b1	adaptor protein complex AP-1, beta 1 subunit	1609.2136276220228	-5.116647331548778e-6	0.0014425951891322397	0.9847487573797806
ENSMUSG00000009092.5	Derl3	Der1-like domain family, member 3	5.374189600328757	1.9135727256682313e-6	0.001442693009822499	0.9847624356242831
ENSMUSG00000009093.7	Gstt4	glutathione S-transferase, theta 4	4.715533733157871	1.3946777356847578e-8	0.0014426907729460344	0.9847760893558025
ENSMUSG00000009097.10	Tbx1	T-box 1	2.245171882734611	6.954697801579797e-7	0.0014426942127855693	0.9847897186401752
ENSMUSG00000009108.15	Gnat2	guanine nucleotide binding protein, alpha transducing 2	2.233506546842816	-6.76708793108887e-7	0.001442694260434551	0.9848033235430015
ENSMUSG00000009112.4	Bcl2l13	BCL2-like 13 (apoptosis facilitator)	2301.779650076472	-2.272770919538055e-6	0.0014426759374656054	0.9848169041296476
ENSMUSG00000009114.17	2610028H24Rik	RIKEN cDNA 2610028H24 gene	1.0206992208220353	1.875724254281825e-8	0.0014426944029592877	0.9848304604652461
ENSMUSG00000009115.5	Spatc1l	spermatogenesis and centriole associated 1 like	1.8992310839643478	-1.3296615712380537e-6	0.001442693493785589	0.9848439926146972
ENSMUSG00000009145.6	Dqx1	DEAQ RNA-dependent ATPase	87.84064163927815	8.17424103298055e-6	0.001442663710185061	0.9848575006426699
ENSMUSG00000009185.2	Ccl8	chemokine (C-C motif) ligand 8	3.566571168451652	-7.966886708184464e-7	0.001442693806820301	0.9848709846136026
ENSMUSG00000009207.15	Lnpk	lunapark, ER junction formation factor	43.391803344801204	-1.726113180435679e-7	0.0014426755409376727	0.9848844445917043
ENSMUSG00000009210.10	Prr29	proline rich 29	3.542335988326001	5.96424696650789e-7	0.001442692629639672	0.9848978806409561
ENSMUSG00000009216.7	Fam163b	family with sequence similarity 163, member B	14.87857901688975	1.567640682044934e-8	0.0014426881245941429	0.9849112928251116
ENSMUSG00000009246.14	Trpm5	transient receptor potential cation channel, subfamily M, member 5	2.1100309407210993	4.367467093305783e-7	0.0014426941086352158	0.9849246812076979
ENSMUSG00000009281.6	Rarres2	retinoic acid receptor responder (tazarotene induced) 2	430.71567916935476	-2.227613171852282e-6	0.0014426469660942394	0.9849380458520174
ENSMUSG00000009291.13	Pttg1ip	pituitary tumor-transforming 1 interacting protein	1981.7618005028858	-1.0902306609445964e-5	0.001442518195223978	0.9849513868211476
ENSMUSG00000009292.18	Trpm2	transient receptor potential cation channel, subfamily M, member 2	10.477922718889031	3.5404102425588465e-7	0.0014426894232079015	0.984964704177943
ENSMUSG00000009293.17	Ube2g2	ubiquitin-conjugating enzyme E2G 2	628.3571650968838	-4.605688774996176e-6	0.0014425122743223053	0.9849779979850359
ENSMUSG00000009350.13	Mpo	myeloperoxidase	1.650275194559306	-1.250408159388898e-6	0.0014426938545628065	0.9849912683048372
ENSMUSG00000009376.15	Met	met proto-oncogene	418.75064863288054	-1.9659872017950924e-6	0.0014426723788136004	0.9850045151995371
ENSMUSG00000009378.4	Slc16a12	solute carrier family 16 (monocarboxylic acid transporters), member 12	6.0347412849860955	-1.9946909551879893e-6	0.0014426914048606674	0.9850177387311073
ENSMUSG00000009394.13	Syn2	synapsin II	158.63600478040132	3.163955692388663e-6	0.0014426834088760033	0.9850309389613001
ENSMUSG00000009406.13	Elk1	ELK1, member of ETS oncogene family	141.42722722631314	2.316945222249397e-6	0.001442666765879505	0.9850441159516511
ENSMUSG00000009418.16	Nav1	neuron navigator 1	461.122082273452	4.856528830282184e-7	0.001442664297273213	0.985057269763479
ENSMUSG00000009470.17	Tnpo1	transportin 1	699.8246564311717	-7.010779787531805e-8	0.0014426505681051605	0.9850704004578872
ENSMUSG00000009471.4	Myod1	myogenic differentiation 1	1.137040584663845	-8.100244714369662e-8	0.0014426949357868397	0.9850835080957644
ENSMUSG00000009535.13	Rnmt	RNA (guanine-7-) methyltransferase	333.5861268941338	1.1706223893583345e-5	0.001442641905989521	0.9850965927377856
ENSMUSG00000009545.14	Kcnq1	potassium voltage-gated channel, subfamily Q, member 1	24.336469943093682	-3.6591532688087982e-6	0.0014426906721099566	0.9851096544444133
ENSMUSG00000009549.14	Srp14	signal recognition particle 14	536.8792733601103	1.2175106643189667e-6	0.0014425717193765149	0.9851226932758981
ENSMUSG00000009551.2	6330409D20Rik	RIKEN cDNA 6330409D20 gene	9.534940356356968	7.850362467002322e-7	0.0014426881064522029	0.9851357092922797
ENSMUSG00000009555.16	Cdk9	cyclin-dependent kinase 9 (CDC2-related kinase)	633.772187502091	-1.087887764693234e-6	0.0014426236299684737	0.9851487025533878
ENSMUSG00000009563.16	Tor2a	torsin family 2, member A	266.88395166666004	9.818672831736001e-6	0.0014426398340010615	0.9851616731188434
ENSMUSG00000009566.12	Fpgs	folylpolyglutamyl synthetase	126.57903226215693	-1.981584830734922e-6	0.0014426562297939168	0.985174621048059
ENSMUSG00000009569.14	Mrtfb	myocardin related transcription factor B	260.5380051159747	3.452652967219746e-6	0.001442641412134046	0.9851875464002403
ENSMUSG00000009575.14	Cbx5	chromobox 5	501.3749408218966	1.422299809803756e-6	0.0014426419993958455	0.9852004492343864
ENSMUSG00000009585.18	Apobec3	apolipoprotein B mRNA editing enzyme, catalytic polypeptide 3	124.03874890093985	2.4601417648233114e-8	0.0014426569689680747	0.9852133296092912
ENSMUSG00000009614.16	Sardh	sarcosine dehydrogenase	265.60882971863293	-5.297463204951327e-7	0.0014426799197577863	0.9852261875835441
ENSMUSG00000009621.18	Vav2	vav 2 oncogene	310.9166524306322	-4.086188400259963e-6	0.0014426366363591953	0.9852390232155305
ENSMUSG00000009628.14	Tex15	testis expressed gene 15	0.9437364283118647	-1.396290280224101e-7	0.0014426945944972034	0.9852518365634337
ENSMUSG00000009630.10	Ppp2cb	protein phosphatase 2 (formerly 2A), catalytic subunit, beta isoform	600.3321308708637	-1.4792185592745008e-5	0.001442498295434202	0.9852646276852347
ENSMUSG00000009633.3	G0s2	G0/G1 switch gene 2	3813.307805391789	1.9396556604721327e-6	0.001442678757702337	0.9852773966387137
ENSMUSG00000009640.11	Dmap1	DNA methyltransferase 1-associated protein 1	189.2126984960183	-1.3034647758060585e-5	0.001442653161289572	0.9852901434814507
ENSMUSG00000009647.13	Mcu	mitochondrial calcium uniporter	288.56768533862146	-1.078953074031166e-6	0.0014426306825002964	0.9853028682708267
ENSMUSG00000009654.4	Oit3	oncoprotein induced transcript 3	3.650874769856655	-8.167959626588863e-7	0.0014426923742564834	0.9853155710640239
ENSMUSG00000009681.10	Bcr	breakpoint cluster region	432.06987949569265	-2.1114354019453033e-7	0.0014426257127961753	0.9853282519180273
ENSMUSG00000009687.14	Fxyd5	FXYD domain-containing ion transport regulator 5	139.19793210101136	-7.008462635887477e-7	0.0014426758491178616	0.9853409108896253
ENSMUSG00000009731.4	Kcnd1	potassium voltage-gated channel, Shal-related family, member 1	9.30588937054133	2.3603769566390615e-6	0.001442690481752232	0.98535354803541
ENSMUSG00000009733.9	Tfcp2	transcription factor CP2	243.77959408252036	2.1897304070322815e-6	0.001442650909114318	0.9853661634117792
ENSMUSG00000009739.17	Pou6f1	POU domain, class 6, transcription factor 1	373.9397087997978	-6.589770229485306e-6	0.0014426291359027302	0.985378757074936
ENSMUSG00000009741.15	Ubp1	upstream binding protein 1	853.2092862029223	1.2047702051661234e-5	0.0014425501628735798	0.9853913290808904
ENSMUSG00000009772.15	Nuak2	NUAK family, SNF1-like kinase, 2	14.851744131358451	2.3864691128165296e-7	0.0014426875394336605	0.9854038794854602
ENSMUSG00000009828.15	Ick	intestinal cell kinase	385.96754482832034	-5.251485134968131e-7	0.001442639433621326	0.9854164083442709
ENSMUSG00000009863.14	Sdhb	succinate dehydrogenase complex, subunit B, iron sulfur (Ip)	10814.677301568647	1.7565709312158858e-4	0.0014478141697577237	0.9854289157127578
ENSMUSG00000009876.13	Cox4i2	cytochrome c oxidase subunit 4I2	61.27090349089416	2.019719699935316e-6	0.001442674639004232	0.9854414016461659
ENSMUSG00000009894.15	Snap47	synaptosomal-associated protein, 47	368.11737143879907	2.660120633025932e-6	0.0014426574858542236	0.9854538661995511
ENSMUSG00000009905.5	Kdsr	3-ketodihydrosphingosine reductase	387.20564666419733	1.221545698063412e-6	0.0014426470145405728	0.9854663094277807
ENSMUSG00000009907.17	Vps4b	vacuolar protein sorting 4B	619.0604054810157	1.367595456048712e-6	0.0014426615108856856	0.9854787313855348
ENSMUSG00000009927.9	Rps25	ribosomal protein S25	1964.6687221589664	9.508349482972587e-7	0.0014426456137652172	0.9854911321273062
ENSMUSG00000009995.17	Taz	tafazzin	801.0520118359124	-6.760704549984837e-7	0.0014425549366790442	0.9855035117074025
ENSMUSG00000010021.13	Kif19a	kinesin family member 19A	29.24313628060391	2.5280394712129206e-7	0.001442687562392009	0.9855158701799451
ENSMUSG00000010025.19	Aldh3a2	aldehyde dehydrogenase family 3, subfamily A2	455.35166057965216	-8.530946564417844e-6	0.001442524896512477	0.9855282075988719
ENSMUSG00000010044.12	Zmynd10	zinc finger, MYND domain containing 10	2.5096663762574	6.102536587506135e-7	0.0014426938597169097	0.9855405240179367
ENSMUSG00000010045.2	Tmem115	transmembrane protein 115	359.82363544359043	1.1423443666751621e-5	0.0014425963292760237	0.9855528194907106
ENSMUSG00000010047.12	Hyal2	hyaluronoglucosaminidase 2	370.7547003024811	6.299319928437154e-7	0.0014426287260008983	0.9855650940705826
ENSMUSG00000010048.10	Ifrd2	interferon-related developmental regulator 2	555.3483474672181	7.1021333598090695e-6	0.0014426305486710648	0.9855773478107603
ENSMUSG00000010051.15	Hyal1	hyaluronoglucosaminidase 1	760.3977298024782	-3.3950099924668625e-6	0.0014426615120978197	0.9855895807642711
ENSMUSG00000010054.4	Tusc2	tumor suppressor 2, mitochondrial calcium regulator	469.7120466733367	3.799625620953558e-5	0.0014428067950330475	0.9856017929839624
ENSMUSG00000010057.8	Nprl2	NPR2 like, GATOR1 complex subunit	241.54628248136257	6.226019512000487e-6	0.0014426253570969153	0.9856139845225027
ENSMUSG00000010064.15	Slc38a3	solute carrier family 38, member 3	10.26026478482719	-5.158324446769864e-7	0.0014426916543541213	0.9856261554323821
ENSMUSG00000010066.15	Cacna2d2	calcium channel, voltage-dependent, alpha 2/delta subunit 2	5.232859444705558	-3.114644872342694e-6	0.001442694197286687	0.9856383057659135
ENSMUSG00000010067.13	Rassf1	Ras association (RalGDS/AF-6) domain family member 1	214.0181217896963	2.750099972469649e-6	0.0014426678651768107	0.9856504355752328
ENSMUSG00000010080.15	Epn3	epsin 3	10.153857267127336	-1.6578133674075282e-6	0.0014426922591571308	0.9856625449123001
ENSMUSG00000010095.13	Slc3a2	solute carrier family 3 (activators of dibasic and neutral amino acid transport), member 2	1580.4326886684885	2.509786888991096e-7	0.0014426590270715822	0.9856746338289002
ENSMUSG00000010097.15	Nxf1	nuclear RNA export factor 1	994.466772694392	-4.5510883753381077e-7	0.001442676900119603	0.9856867023766434
ENSMUSG00000010110.17	Stx5a	syntaxin 5A	514.5875394480908	4.3070456785565865e-6	0.0014425870655696217	0.985698750606966
ENSMUSG00000010122.14	Slc47a1	solute carrier family 47, member 1	43.778865001193125	-2.3127823097892668e-6	0.0014426864779486825	0.9857107785711318
ENSMUSG00000010142.12	Tnfrsf13b	tumor necrosis factor receptor superfamily, member 13b	4.325137069855052	1.2645687439947597e-6	0.0014426928566128126	0.9857227863202316
ENSMUSG00000010154.7	Spire2	spire type actin nucleation factor 2	3.2997977621713046	1.4973043125794428e-7	0.0014426932972410483	0.9857347739051853
ENSMUSG00000010175.13	Prox1	prospero homeobox 1	1.9798572434306878	-8.482439183438196e-7	0.0014426937739007275	0.9857467413767413
ENSMUSG00000010205.11	Raver1	ribonucleoprotein, PTB-binding 1	513.0058953521055	1.1261910354992835e-5	0.0014425351408326869	0.9857586887854783
ENSMUSG00000010277.7	2610507B11Rik	RIKEN cDNA 2610507B11 gene	4374.683955779603	7.316462244000338e-7	0.0014425794757882732	0.9857706161818054
ENSMUSG00000010290.7	AI597479	expressed sequence AI597479	215.13198477993166	1.5024607728740582e-8	0.0014426626214289083	0.9857825236159629
ENSMUSG00000010307.7	Tmem86a	transmembrane protein 86A	213.12175199058785	9.099261241383507e-8	0.0014426792744792177	0.9857944111380231
ENSMUSG00000010311.15	Optc	opticin	3.360224715866678	-4.989476728531904e-7	0.0014426932888036536	0.9858062787978911
ENSMUSG00000010342.16	Tex14	testis expressed gene 14	1.6228543326238907	8.244230173202166e-7	0.00144269460641279	0.9858181266453052
ENSMUSG00000010358.13	Ifi35	interferon-induced protein 35	203.4716068405473	-3.1599828880801886e-6	0.0014426583646823842	0.9858299547298379
ENSMUSG00000010362.9	Rdm1	RAD52 motif 1	162.54155484683116	0.4695408502197244	0.2067199633942101	0.2297923163988252
ENSMUSG00000010376.15	Nedd8	neural precursor cell expressed, developmentally down-regulated gene 8	689.4492476529143	1.4599512354948843e-6	0.0014426474464986465	0.9858417631008963
ENSMUSG00000010392.8	Gosr1	golgi SNAP receptor complex member 1	893.2320469269204	-4.698858997750795e-6	0.0014426359071857393	0.9858535518077233
ENSMUSG00000010406.12	Mrpl52	mitochondrial ribosomal protein L52	341.13740619988977	-5.2514462343237614e-6	0.001442642061684692	0.9858653208993974
ENSMUSG00000010453.12	Kansl3	KAT8 regulatory NSL complex subunit 3	1425.550536283742	-1.686675515973557e-6	0.0014426466880012308	0.9858770704248343
ENSMUSG00000010461.15	Eya4	EYA transcriptional coactivator and phosphatase 4	2.2819672150820636	1.250520662662604e-7	0.0014426933115150717	0.985888800432787
ENSMUSG00000010476.14	Ebf3	early B cell factor 3	919.0502956501376	-4.0191579886483555e-6	0.0014426457782181757	0.985900510971847
ENSMUSG00000010492.10	Uckl1os	uridine-cytidine kinase 1-like 1, opposite strand	6.800735744181201	3.7003526978722283e-7	0.001442691033922495	0.9859122020904442
ENSMUSG00000010517.7	Faf1	Fas-associated factor 1	711.9858416980421	1.921396906905103e-6	0.0014426567474693508	0.9859238738368481
ENSMUSG00000010529.6	Gm266	predicted gene 266	2.5833731889249973	-2.488676180927979e-6	0.0014426945600091244	0.9859355262591686
ENSMUSG00000010538.14	Tsacc	TSSK6 activating co-chaperone	26.512662590965515	2.119076987317908e-6	0.0014426802196759038	0.9859471594053562
ENSMUSG00000010554.14	Mettl16	methyltransferase like 16	325.609640198905	1.8385148661272898e-6	0.0014426706916422023	0.985958773323203
ENSMUSG00000010607.8	Pigyl	phosphatidylinositol glycan anchor biosynthesis, class Y-like	251.41868068794713	2.2841257115052845e-7	0.001442627296252322	0.9859703680603432
ENSMUSG00000010608.15	Rbm25	RNA binding motif protein 25	1330.56108308366	-3.794166183155485e-6	0.001442574938261713	0.9859819436642538
ENSMUSG00000010609.15	Psen2	presenilin 2	223.635119478057	3.2698060107589606e-6	0.0014426206697627903	0.9859935001822553
ENSMUSG00000010651.4	Acaa1b	acetyl-Coenzyme A acyltransferase 1B	1080.190426492865	4.79584419320535e-7	0.0014426794995439879	0.986005037661512
ENSMUSG00000010660.3	Plcd1	phospholipase C, delta 1	562.6821576081832	-2.4232150642723215e-5	0.0014427524131161013	0.9860165561490335
ENSMUSG00000010663.5	Fads1	fatty acid desaturase 1	226.61222935680902	-1.6225049109871678e-5	0.0014426280965183617	0.9860280556916741
ENSMUSG00000010721.15	Lmbr1	limb region 1	131.78477866202982	-9.892069658147309e-7	0.0014426411326661631	0.9860395363361345
ENSMUSG00000010751.15	Tnfrsf22	tumor necrosis factor receptor superfamily, member 22	62.60986909277501	3.5433778259979913e-6	0.0014426737144765372	0.9860509981289619
ENSMUSG00000010755.17	Cars	cysteinyl-tRNA synthetase	263.19576288066617	4.946903079978716e-6	0.00144267503923571	0.986062441116551
ENSMUSG00000010797.6	Wnt2	wingless-type MMTV integration site family, member 2	1.1699385773575004	1.2229155626766617e-6	0.0014426947070488685	0.986073865345144
ENSMUSG00000010803.13	Gabra1	gamma-aminobutyric acid (GABA) A receptor, subunit alpha 1	1.7615496573473675	-1.007796335328569e-6	0.001442694756068934	0.9860852708608318
ENSMUSG00000010830.8	Kdelr3	KDEL (Lys-Asp-Glu-Leu) endoplasmic reticulum protein retention receptor 3	22.414985342418603	1.9343801876198975e-6	0.0014426819865660274	0.9860966577095546
ENSMUSG00000010911.12	Apip	APAF1 interacting protein	384.9183063709481	4.980134554052361e-6	0.0014426251301787093	0.9861080259371019
ENSMUSG00000010914.10	Pdhx	pyruvate dehydrogenase complex, component X	2640.4399738035786	-2.614477965005478e-6	0.001442648537117263	0.9861193755891141
ENSMUSG00000010936.11	Vac14	Vac14 homolog (S. cerevisiae)	410.96388996766115	1.1730612116990006e-5	0.0014426722082140468	0.9861307067110822
ENSMUSG00000011008.13	Mcoln2	mucolipin 2	1.4134860646832865	-1.4593400799044657e-7	0.0014426943406567457	0.9861420193483488
ENSMUSG00000011096.17	Akt1s1	AKT1 substrate 1 (proline-rich)	912.2577614181887	-1.2478074786433299e-5	0.0014426192029704799	0.9861533135461089
ENSMUSG00000011114.18	Tbrg1	transforming growth factor beta regulated gene 1	241.28532706674915	-1.2135770148202637e-5	0.00144264218522371	0.9861645893494101
ENSMUSG00000011148.14	Adssl1	adenylosuccinate synthetase like 1	918.3707797388334	-4.339162327632255e-6	0.001442660967216354	0.9861758468031535
ENSMUSG00000011154.17	Cfap161	cilia and flagella associated protein 161	8.150117271096969	-3.3330694361510605e-7	0.0014426896470169442	0.986187085952094
ENSMUSG00000011158.8	Brf1	BRF1, RNA polymerase III transcription initiation factor 90 kDa subunit	467.2420005705144	-4.281035915575593e-6	0.0014426173304345944	0.9861983068408413
ENSMUSG00000011171.11	Vipr2	vasoactive intestinal peptide receptor 2	8.899394469592066	-9.867756482010738e-7	0.0014426927605097164	0.9862095095138601
ENSMUSG00000011179.8	Odc1	ornithine decarboxylase, structural 1	1706.4796617908319	-0.2178595953225187	0.2971470435175398	0.3772179465491728
ENSMUSG00000011254.16	Thg1l	tRNA-histidine guanylyltransferase 1-like (S. cerevisiae)	145.25226696165	6.448538500328308e-6	0.0014426436141956888	0.986220694015471
ENSMUSG00000011256.16	Adam19	a disintegrin and metallopeptidase domain 19 (meltrin beta)	95.30469126398991	1.8563755659277932e-6	0.0014426797877014114	0.9862318603898506
ENSMUSG00000011257.19	Pabpc4	poly(A) binding protein, cytoplasmic 4	2420.770664255327	-1.491627830698227e-6	0.0014425708649686761	0.9862430086810329
ENSMUSG00000011263.16	Exoc3l2	exocyst complex component 3-like 2	75.97212796515858	-1.691076704821591e-6	0.0014426838402126717	0.9862541389329091
ENSMUSG00000011267.8	Zfp296	zinc finger protein 296	12.768178264185144	9.909149902795137e-7	0.0014426885556625053	0.9862652511892285
ENSMUSG00000011305.11	Plin5	perilipin 5	4606.182509516507	8.313862421669846e-7	0.0014426264564227594	0.9862763454935991
ENSMUSG00000011306.7	Sugp1	SURP and G patch domain containing 1	284.9228763559113	-1.4237161216563496e-7	0.0014425337374439657	0.986287421889488
ENSMUSG00000011382.8	Dhdh	dihydrodiol dehydrogenase (dimeric)	3570.1466378838727	8.803291535171299e-7	0.0014426655552444263	0.9862984804202223
ENSMUSG00000011427.16	Zfp790	zinc finger protein 790	125.29855888199174	-2.136349836109532e-7	0.0014426630574470916	0.9863095211289893
ENSMUSG00000011589.9	Fsd1	fibronectin type 3 and SPRY domain-containing protein	4.4143019541364925	-1.4271994420105553e-7	0.0014426939825336067	0.9863205440588371
ENSMUSG00000011658.16	Fuz	fuzzy planar cell polarity protein	317.20651725923267	2.715951652597313e-5	0.0014427024042416882	0.9863315492526755
ENSMUSG00000011751.16	Sptbn4	spectrin beta, non-erythrocytic 4	1.9537929718547626	4.874382734478351e-7	0.0014426937752852387	0.9863425367532762
ENSMUSG00000011752.7	Pgam1	phosphoglycerate mutase 1	15498.959808164902	-1.1606095307445265e-6	0.0014426089838902895	0.9863535066032736
ENSMUSG00000011831.16	Evi5	ecotropic viral integration site 5	356.7633707530429	7.715211592889621e-6	0.001442634793961374	0.986364458845165
ENSMUSG00000011832.16	Evi5l	ecotropic viral integration site 5 like	417.2242704653391	2.357641030364085e-5	0.0014426223929989391	0.9863753935213116
ENSMUSG00000011837.4	Snapc2	small nuclear RNA activating complex, polypeptide 2	138.3982843775347	5.385258640101093e-6	0.001442618778043543	0.9863863106739388
ENSMUSG00000011877.13	Git1	GIT ArfGAP 1	954.9447041509343	5.7725387658631555e-6	0.0014425762233607829	0.9863972103451366
ENSMUSG00000011884.13	Gltp	glycolipid transfer protein	278.95068423085866	5.7343164716242476e-8	0.0014425939264651974	0.9864080925768605
ENSMUSG00000011958.17	Bnip2	BCL2/adenovirus E1B interacting protein 2	1178.8032423365337	3.4022412495995725e-7	0.00144255576429001	0.9864189574109318
ENSMUSG00000011960.12	Ccnt1	cyclin T1	437.2333193040953	2.146896464560923e-6	0.0014426572817079818	0.9864298048890381
ENSMUSG00000012017.4	Scarf2	scavenger receptor class F, member 2	106.81554463785577	-3.059735662705567e-6	0.0014426725587375953	0.9864406350527339
ENSMUSG00000012076.8	Brms1l	breast cancer metastasis-suppressor 1-like	185.44410225870243	-8.904514415829137e-6	0.0014426692796165414	0.9864514479434415
ENSMUSG00000012114.17	Med15	mediator complex subunit 15	445.888166291098	1.9122382804918543e-6	0.001442650603937331	0.9864622436024507
ENSMUSG00000012117.13	Dhdds	dehydrodolichyl diphosphate synthase	311.75403128078204	6.141208125527904e-6	0.001442611497999583	0.9864730220709201
ENSMUSG00000012123.17	Crybg2	crystallin beta-gamma domain containing 2	9.415827085508235	9.200468511246415e-7	0.001442692490019364	0.9864837833898772
ENSMUSG00000012126.16	Ubxn11	UBX domain protein 11	6.225131962492754	-1.4531873450527812e-7	0.0014426924613615702	0.986494527600219
ENSMUSG00000012187.13	Mogat1	monoacylglycerol O-acyltransferase 1	116.52589267812674	3.0327531995227817e-6	0.001442685193891664	0.986505254742713
ENSMUSG00000012296.16	Tjap1	tight junction associated protein 1	209.95513909400515	3.4206722236119252e-6	0.001442649950137411	0.9865159648579965
ENSMUSG00000012396.12	Nanog	Nanog homeobox	3.2932017923976087	-1.0729104450694916e-7	0.0014426925943321143	0.9865266579865786
ENSMUSG00000012405.16	Rpl15	ribosomal protein L15	1793.777610318517	-4.738730364604399e-6	0.0014426283143998352	0.9865373341688396
ENSMUSG00000012422.14	Tmem167	transmembrane protein 167	470.2479826807279	-2.726385965398813e-6	0.0014425932638974944	0.9865479934450322
ENSMUSG00000012428.9	Steap4	STEAP family member 4	1334.3395455931582	-6.267454450902178e-7	0.0014426725662723214	0.9865586358552814
ENSMUSG00000012429.9	Mplkip	M-phase specific PLK1 intereacting protein	125.36964290869952	1.93081003069527e-6	0.001442646761829857	0.9865692614395855
ENSMUSG00000012443.4	Kif11	kinesin family member 11	6.185654963564565	-3.086736421998528e-6	0.001442693517825164	0.9865798702378165
ENSMUSG00000012483.4	Rpa3	replication protein A3	159.13170161167207	-2.613808331544164e-6	0.001442632843823067	0.9865904622897204
ENSMUSG00000012519.14	Mlkl	mixed lineage kinase domain-like	55.66006099847145	1.083556290568881e-6	0.0014426697498805283	0.9866010376349177
ENSMUSG00000012535.14	Tnpo3	transportin 3	781.3281457539848	1.0051446272226527e-5	0.0014424938526895873	0.9866115963129044
ENSMUSG00000012609.19	Ttll5	tubulin tyrosine ligase-like family, member 5	136.3000346452294	5.90752212362722e-7	0.001442647744260091	0.9866221383630517
ENSMUSG00000012640.16	Zfp715	zinc finger protein 715	272.6316850319346	4.048752460785878e-6	0.0014426596291117846	0.9866326638246071
ENSMUSG00000012705.16	Retn	resistin	900.5978433683058	-1.389650373140771e-6	0.001442689530413941	0.9866431727366947
ENSMUSG00000012819.15	Cdh23	cadherin 23 (otocadherin)	98.38087661355193	4.069982961608928e-6	0.0014426906318691442	0.9866536651383155
ENSMUSG00000012848.15	Rps5	ribosomal protein S5	1985.0619192080674	-1.0352509348983623e-7	0.0014426536809677211	0.9866641410683482
ENSMUSG00000012889.8	Podnl1	podocan-like 1	1.4710575528194343	-6.569485927812267e-7	0.0014426939871909623	0.9866746005655496
ENSMUSG00000013033.16	Adgrl1	adhesion G protein-coupled receptor L1	250.48800006827648	-5.265346060553284e-7	0.001442668458341893	0.9866850436685546
ENSMUSG00000013076.17	Amotl1	angiomotin-like 1	924.4710241568092	-6.901316743959032e-7	0.001442648531092749	0.9866954704158776
ENSMUSG00000013089.15	Etv5	ets variant 5	50.453049206381124	5.121465845156643e-7	0.0014426647808702612	0.986705880845912
ENSMUSG00000013091.5	Tmem190	transmembrane protein 190	2.364716703910764	4.13194380848339e-7	0.0014426938270135992	0.9867162749969317
ENSMUSG00000013150.15	Gfod2	glucose-fructose oxidoreductase domain containing 2	162.31751078303654	1.2803115186020891e-6	0.0014426696594584062	0.9867266529070904
ENSMUSG00000013155.10	Enkd1	enkurin domain containing 1	22.637609065280568	1.0077560370192715e-6	0.0014426859116495497	0.9867370146144229
ENSMUSG00000013158.6	4933405L10Rik	RIKEN cDNA 4933405L10 gene	1.7066275092157424	6.134003416823164e-7	0.0014426945221902743	0.9867473601568453
ENSMUSG00000013160.7	Atp6v0d1	ATPase, H+ transporting, lysosomal V0 subunit D1	817.7097998495652	1.0277534591839461e-5	0.0014426279396916846	0.9867576895721556
ENSMUSG00000013236.17	Ptprs	protein tyrosine phosphatase, receptor type, S	241.29740701394542	-1.452340820978469e-6	0.0014426748915296	0.986768002898034
ENSMUSG00000013275.9	Slc41a1	solute carrier family 41, member 1	434.29970883233227	-2.9736504495601837e-6	0.0014426617940180176	0.9867783001720433
ENSMUSG00000013338.16	Fer1l4	fer-1-like 4 (C. elegans)	1.4112805766764247	-4.796487673019464e-7	0.0014426943574758291	0.9867885814316296
ENSMUSG00000013367.5	Iglon5	IgLON family member 5	17.30590783478456	2.848091611219645e-6	0.0014426869810799505	0.9867988467141224
ENSMUSG00000013415.9	Igf2bp1	insulin-like growth factor 2 mRNA binding protein 1	1.374070872842105	-4.16571756101983e-7	0.001442694695847707	0.9868090960567357
ENSMUSG00000013418.8	B4galnt2	beta-1,4-N-acetyl-galactosaminyl transferase 2	14.100641345051628	2.7575211016289444e-7	0.001442687171835254	0.9868193294965676
ENSMUSG00000013419.7	Zfp651	zinc finger protein 651	174.18929664741225	-1.7600909284933792e-7	0.0014426478493979253	0.9868295470706012
ENSMUSG00000013465.19	Nelfb	negative elongation factor complex member B	571.5305142343003	2.5191529539749432e-05	0.0014426142379729873	0.9868397488157054
ENSMUSG00000013483.14	Card14	caspase recruitment domain family, member 14	3.27278591567459	-2.086030062763308e-6	0.0014426943148968905	0.9868499347686344
ENSMUSG00000013495.15	Tmem175	transmembrane protein 175	217.34331510370885	-4.5907231443553126e-6	0.0014426510222267188	0.9868601049660292
ENSMUSG00000013523.13	Bcas1	breast carcinoma amplified sequence 1	13.914782075017749	-2.1937519852862424e-6	0.001442690576401403	0.986870259444417
ENSMUSG00000013539.14	Tango2	transport and golgi organization 2	225.97557227627573	6.334213290503254e-6	0.0014426153078713887	0.9868803982402129
ENSMUSG00000013584.5	Aldh1a2	aldehyde dehydrogenase family 1, subfamily A2	1.4730282430156973	-6.570969303215387e-7	0.001442694291069872	0.9868905213897189
ENSMUSG00000013593.12	Ndufs2	NADH:ubiquinone oxidoreductase core subunit S2	15207.185072537462	4.323213786963609e-6	0.001442606031348289	0.9869006289291254
ENSMUSG00000013622.15	Atraid	all-trans retinoic acid induced differentiation factor	998.9276267646743	-7.790869922393683e-5	0.0014434507706873431	0.9869107208945113
ENSMUSG00000013629.16	Cad	carbamoyl-phosphate synthetase 2, aspartate transcarbamylase, and dihydroorotase	1018.5772258508082	-5.416683022203015e-7	0.0014426745580916936	0.9869207973218442
ENSMUSG00000013646.17	Sh3bp5l	SH3 binding domain protein 5 like	563.8062776507766	1.4875218431562199e-6	0.0014426621420337519	0.9869308582469812
ENSMUSG00000013662.6	Atad1	ATPase family, AAA domain containing 1	830.9297787876951	-2.514615394625051e-6	0.001442643868951588	0.9869409037056692
ENSMUSG00000013663.7	Pten	phosphatase and tensin homolog	1912.5382412240883	-4.53628772707036e-6	0.0014426336327763424	0.986950933733545
ENSMUSG00000013698.12	Pea15a	phosphoprotein enriched in astrocytes 15A	675.5650811057357	2.9617966954934964e-6	0.0014426513310996532	0.9869609483661363
ENSMUSG00000013701.13	Timm23	translocase of inner mitochondrial membrane 23	4091.7663608503963	-5.526115565443286e-6	0.0014424976589196136	0.9869709476388617
ENSMUSG00000013707.3	Tnfaip8l2	tumor necrosis factor, alpha-induced protein 8-like 2	8.943699322852597	5.401060971063947e-7	0.0014426904051413783	0.9869809315870312
ENSMUSG00000013736.16	Trnt1	tRNA nucleotidyl transferase, CCA-adding, 1	366.8017824379171	4.256662358970977e-6	0.0014426404881407748	0.9869909002458466
ENSMUSG00000013787.15	Ehmt2	euchromatic histone lysine N-methyltransferase 2	1075.1740694959474	-1.4220790188698614e-6	0.0014426409845038778	0.9870008536504021
ENSMUSG00000013822.7	Elof1	ELF1 homolog, elongation factor 1	978.1867595309957	1.1389367852704286e-5	0.0014425685935706039	0.9870107918356847
ENSMUSG00000013833.15	Med16	mediator complex subunit 16	587.7157823387449	1.0012421463201838e-6	0.0014426221764907632	0.9870207148365742
ENSMUSG00000013846.10	St3gal1	ST3 beta-galactoside alpha-2,3-sialyltransferase 1	775.9262288399532	-1.5229610061194467e-7	0.0014426015107015559	0.987030622687844
ENSMUSG00000013858.14	Tmem259	transmembrane protein 259	2987.9201187599588	-1.1565090052642826e-6	0.001442571204490863	0.9870405154241614
ENSMUSG00000013878.18	Rnf170	ring finger protein 170	209.72902316162126	8.60201776942613e-7	0.0014426192921783252	0.9870503930800881
ENSMUSG00000013921.15	Clip3	CAP-GLY domain containing linker protein 3	60.14559589588015	-9.20473952983926e-6	0.001442686304437002	0.9870602556900805
ENSMUSG00000013928.13	LOC108167416	uncharacterized LOC108167416	3.8055127228254824	-3.1733423845460414e-7	0.001442693342002325	0.9870701032884899
ENSMUSG00000013936.12	Myl2	myosin, light polypeptide 2, regulatory, cardiac, slow	10.8704588308582	7.914417263939093e-8	0.0014426949266841788	0.9870799359095632
ENSMUSG00000013973.12	Dedd	death effector domain-containing	386.1094362572946	2.284508553179576e-6	0.0014426097631095591	0.9870897535874434
ENSMUSG00000013997.10	Nit1	nitrilase 1	904.3817786147074	4.04694188117928e-6	0.0014426100857941931	0.9870995563561699
ENSMUSG00000014030.15	Pax5	paired box 5	9.776626521549293	1.718794884259722e-6	0.0014426945525409165	0.987109344249678
ENSMUSG00000014039.18	Prdm15	PR domain containing 15	93.95964164641201	-3.962160902007022e-6	0.0014426803500245248	0.9871191173018011
ENSMUSG00000014074.17	Rnf168	ring finger protein 168	210.16963962840592	-5.680662538189486e-6	0.001442616115290151	0.9871288755462694
ENSMUSG00000014075.15	Tctex1d2	Tctex1 domain containing 2	32.861989210657185	-8.085036355573484e-6	0.0014426856211198404	0.9871386190167113
ENSMUSG00000014077.13	Chp1	calcineurin-like EF hand protein 1	4734.144670062999	-1.6270989743995939e-6	0.0014426611874661834	0.9871483477466533
ENSMUSG00000014158.12	Trpv4	transient receptor potential cation channel, subfamily V, member 4	62.426319164344235	-2.162558483294172e-6	0.0014426762148330393	0.9871580617695205
ENSMUSG00000014164.15	Klhl3	kelch-like 3	14.715733798402715	-7.262791268335665e-7	0.0014426896721397072	0.9871677611186371
ENSMUSG00000014177.10	Tvp23b	trans-golgi network vesicle protein 23B	314.92205890014844	-1.8579592644202038e-6	0.0014426473862261292	0.9871774458272269
ENSMUSG00000014195.16	Dnajc7	DnaJ heat shock protein family (Hsp40) member C7	2039.7968518076773	1.863061395718439e-6	0.0014425726905156666	0.987187115928413
ENSMUSG00000014198.15	Zfp385c	zinc finger protein 385C	4.010416946293207	-2.642378880763073e-6	0.001442693923262707	0.987196771455219
ENSMUSG00000014226.10	Cacybp	calcyclin binding protein	714.9361463526956	7.085321907687766e-6	0.0014426744809726728	0.987206412440569
ENSMUSG00000014232.14	Cluap1	clusterin associated protein 1	87.7486846420483	-2.2714786233054232e-7	0.0014426490414559702	0.9872160389172879
ENSMUSG00000014243.5	Zswim7	zinc finger SWIM-type containing 7	219.3356946211152	1.845680313181887e-6	0.0014426627305686652	0.987225650918102
ENSMUSG00000014245.8	Pigl	phosphatidylinositol glycan anchor biosynthesis, class L	117.4388685211551	4.676376738336273e-6	0.0014426719858550686	0.9872352484756391
ENSMUSG00000014294.4	Ndufa2	NADH:ubiquinone oxidoreductase subunit A2	2449.762677362763	-1.2202700029268171e-6	0.0014426622677331182	0.9872448316224292
ENSMUSG00000014301.13	Pam16	presequence translocase-asssociated motor 16 homolog (S. cerevisiae)	248.21591524079378	1.71180197066067e-6	0.001442680185828242	0.9872544003909045
ENSMUSG00000014303.13	Glis2	GLIS family zinc finger 2	89.59328583556703	4.5822670540065765e-7	0.001442668505455827	0.9872639548134
ENSMUSG00000014313.15	Cox6c	cytochrome c oxidase subunit 6C	10848.180444412224	8.568121405425898e-7	0.0014426203627271896	0.987273494922154
ENSMUSG00000014329.14	Bicc1	BicC family RNA binding protein 1	50.53907040268372	-3.697592894558946e-6	0.0014426759909212964	0.9872830207493081
ENSMUSG00000014349.7	Ube2z	ubiquitin-conjugating enzyme E2Z	472.2446301109292	2.202299310878738e-6	0.001442539022265173	0.9872925323269077
ENSMUSG00000014353.15	Tmem87b	transmembrane protein 87B	401.6795805037388	-1.7681641506004395e-6	0.0014426373935944017	0.9873020296869026
ENSMUSG00000014355.10	Anapc1	anaphase promoting complex subunit 1	728.9807575738552	3.302978024756053e-6	0.0014426364538438626	0.9873115128611468
ENSMUSG00000014361.5	Mertk	MER proto-oncogene tyrosine kinase	180.26993569343057	6.750580918861632e-7	0.001442664422293311	0.9873209818813997
ENSMUSG00000014402.15	Tsg101	tumor susceptibility gene 101	644.1119843764596	2.1012263006130273e-7	0.0014426004535908405	0.9873304367793256
ENSMUSG00000014418.16	Hps5	HPS5, biogenesis of lysosomal organelles complex 2 subunit 2	323.9787184742023	-3.2342555767316047e-6	0.0014425944212439331	0.9873398775864946
ENSMUSG00000014426.9	Map3k4	mitogen-activated protein kinase kinase kinase 4	312.8000205954781	-5.399640476992205e-6	0.0014426219613353699	0.9873493043343825
ENSMUSG00000014444.17	Piezo1	piezo-type mechanosensitive ion channel component 1	2799.2885006828114	-1.4447503831599692e-7	0.001442670003338806	0.9873587170543717
ENSMUSG00000014453.4	Blk	B lymphoid kinase	2.4960971585515694	-3.660591951924314e-7	0.001442693912253163	0.9873681157777514
ENSMUSG00000014470.4	Rnf166	ring finger protein 166	320.99292425727793	7.131708109415383e-6	0.0014425544526821175	0.9873775005357174
ENSMUSG00000014496.8	Ankrd28	ankyrin repeat domain 28	498.58800155025864	-4.798587026827992e-6	0.0014426297707847366	0.9873868713593732
ENSMUSG00000014498.9	Ankrd52	ankyrin repeat domain 52	985.8830910892378	4.3936728375849957e-7	0.0014426805662114052	0.9873962282797297
ENSMUSG00000014503.15	Pkd2l2	polycystic kidney disease 2-like 2	193.52853345219214	5.980703720216384e-7	0.001442655945786854	0.9874055713277062
ENSMUSG00000014504.16	Srp19	signal recognition particle 19	427.35655400473	2.5949993580471354e-6	0.0014426233193365532	0.9874149005341301
ENSMUSG00000014542.3	Clec4f	C-type lectin domain family 4, member f	1.434255225543208	-9.367267373306839e-7	0.0014426941522535138	0.9874242159297377
ENSMUSG00000014547.10	Wdfy2	WD repeat and FYVE domain containing 2	361.3690946055183	1.6661470657945582e-5	0.0014426630327782888	0.9874335175451743
ENSMUSG00000014550.14	Rbsn	rabenosyn, RAB effector	384.4147795477348	9.347813287695868e-6	0.0014426565146652142	0.9874428054109946
ENSMUSG00000014551.8	Mrps25	mitochondrial ribosomal protein S25	834.1777289090686	1.937353996860305e-7	0.0014426429283601115	0.9874520795576629
ENSMUSG00000014554.13	Dguok	deoxyguanosine kinase	295.9595674964531	9.196436554544443e-6	0.001442643330080913	0.987461340015554
ENSMUSG00000014592.21	Camta1	calmodulin binding transcription activator 1	152.05265509906528	5.7402785038369104e-6	0.0014426312807224626	0.9874705868149526
ENSMUSG00000014599.10	Csf1	colony stimulating factor 1 (macrophage)	159.01211097784807	-2.2143490743502566e-6	0.0014426650294978582	0.9874798199860543
ENSMUSG00000014601.13	Strip1	striatin interacting protein 1	681.9100795193806	5.266985902171684e-6	0.0014426394564062029	0.9874890395589658
ENSMUSG00000014602.15	Kif1a	kinesin family member 1A	18.011222669760084	-1.0027651828247262e-6	0.0014426924040480502	0.9874982455637054
ENSMUSG00000014606.14	Slc25a11	solute carrier family 25 (mitochondrial carrier oxoglutarate carrier), member 11	2694.558071029038	-6.663231863379213e-6	0.00144253436394769	0.9875074380302027
ENSMUSG00000014633.15	Cmc2	COX assembly mitochondrial protein 2	677.4740849961958	-1.4290568493231336e-6	0.0014426581753711584	0.9875166169882995
ENSMUSG00000014668.15	Chfr	checkpoint with forkhead and ring finger domains	271.3066249278033	2.383228910341802e-6	0.0014426278934524719	0.9875257824677501
ENSMUSG00000014686.8	Ceacam16	carcinoembryonic antigen-related cell adhesion molecule 16	1.4425517327669428	9.287194460575432e-7	0.0014426940085419085	0.9875349344982213
ENSMUSG00000014704.10	Hoxa2	homeobox A2	38.47788609470824	2.1346428249982027e-7	0.001442684532558799	0.987544073109293
ENSMUSG00000014725.16	Adam28	a disintegrin and metallopeptidase domain 28	3.9430192210897426	-6.163404353218578e-8	0.0014426928508328757	0.9875531983304583
ENSMUSG00000014748.13	Tex261	testis expressed gene 261	1037.0720699484664	-5.484961949514284e-6	0.0014425254998733728	0.9875623101911242
ENSMUSG00000014763.8	Fam120b	family with sequence similarity 120, member B	237.37901689232882	5.097743096689236e-6	0.0014426394223592625	0.9875714087206113
ENSMUSG00000014767.17	Tbp	TATA box binding protein	174.55258226980962	8.374688340014385e-6	0.0014426479779457815	0.9875804939481547
ENSMUSG00000014769.10	Psmb1	proteasome (prosome, macropain) subunit, beta type 1	1515.8953166761296	-2.815880568626397e-6	0.001442513356317457	0.987589565902904
ENSMUSG00000014771.13	Pdcd2	programmed cell death 2	149.17786849422805	-5.816289635595346e-6	0.0014426451278096942	0.9875986246139238
ENSMUSG00000014773.13	Dll1	delta like canonical Notch ligand 1	94.41115403683082	-2.9790910775917306e-6	0.0014426810823202584	0.9876076701101938
ENSMUSG00000014776.7	Nol3	nucleolar protein 3 (apoptosis repressor with CARD domain)	1216.8476075079996	-1.4269359393308001e-5	0.0014425758684242086	0.9876167024206091
ENSMUSG00000014778.10	Fhod1	formin homology 2 domain containing 1	452.57266252181466	3.00239044423002e-7	0.0014426630136420726	0.9876257215739808
ENSMUSG00000014782.16	Plekhg4	pleckstrin homology domain containing, family G (with RhoGef domain) member 4	9.334502948524113	-1.6422731311600356e-6	0.0014426915823861346	0.9876347275990361
ENSMUSG00000014786.8	Slc9a5	solute carrier family 9 (sodium/hydrogen exchanger), member 5	53.82999139838773	1.9867855431064393e-7	0.0014426806855501934	0.9876437205244186
ENSMUSG00000014791.10	Elmo3	engulfment and cell motility 3	51.277615255324484	-2.723025271709092e-6	0.0014426734143257415	0.9876527003786887
ENSMUSG00000014813.9	Stc1	stanniocalcin 1	59.83076225139872	1.6677179608346437e-6	0.0014426694076977778	0.9876616671903237
ENSMUSG00000014837.15	4931428F04Rik	RIKEN cDNA 4931428F04 gene	68.56750674131351	9.957995784659697e-6	0.0014426728088177783	0.9876706209877182
ENSMUSG00000014846.12	Tppp3	tubulin polymerization-promoting protein family member 3	179.18655624254842	-1.3983457494651673e-6	0.0014426770223596992	0.9876795617991847
ENSMUSG00000014850.15	Msh3	mutS homolog 3	135.8559699084148	-8.556280638663163e-7	0.001442659804174201	0.9876884896529533
ENSMUSG00000014852.16	Adamts13	a disintegrin-like and metallopeptidase (reprolysin type) with thrombospondin type 1 motif, 13	0.9887405864718296	-2.9066464122426964e-7	0.0014426947932772473	0.9876974045771728
ENSMUSG00000014856.12	Tmem208	transmembrane protein 208	399.59749468402777	-6.470616643016354e-6	0.0014426166974397315	0.98770630659991
ENSMUSG00000014859.9	E2f4	E2F transcription factor 4	437.43280823935964	9.492581887956581e-6	0.0014425685682672427	0.9877151957491509
ENSMUSG00000014867.9	Surf4	surfeit gene 4	1797.5661646786648	1.3033896317663432e-5	0.0014425103392053874	0.9877240720528003
ENSMUSG00000014873.15	Surf2	surfeit gene 2	243.18058116736705	5.783508847651187e-6	0.0014426367020999068	0.9877329355386828
ENSMUSG00000014905.4	Dnajb9	DnaJ heat shock protein family (Hsp40) member B9	665.8237204244807	1.789371733297651e-6	0.001442669871457819	0.9877417862345423
ENSMUSG00000014907.10	Naf1	nuclear assembly factor 1 ribonucleoprotein	84.45537859637594	-4.334098218595728e-6	0.001442661497331151	0.987750624168043
ENSMUSG00000014932.15	Yes1	YES proto-oncogene 1, Src family tyrosine kinase	304.8245599199037	4.459349659225844e-6	0.0014426377396658478	0.9877594493667692
ENSMUSG00000014956.15	Ppp1cb	protein phosphatase 1 catalytic subunit beta	4481.897841527351	1.631906689929589e-5	0.0014424027348156764	0.9877682618582257
ENSMUSG00000014959.12	Gorasp2	golgi reassembly stacking protein 2	895.2551331219486	-8.38647975540983e-6	0.0014423677751610067	0.9877770616698386
ENSMUSG00000014980.14	Tsen15	tRNA splicing endonuclease subunit 15	104.81995347245214	-1.689384977208595e-5	0.0014426888112433972	0.9877858488289545
ENSMUSG00000015002.18	Efr3a	EFR3 homolog A	654.8074747015766	-3.0560441045436325e-6	0.0014426315041453678	0.9877946233628417
ENSMUSG00000015013.9	Trappc2l	trafficking protein particle complex 2-like	394.9957122677403	2.8429469984293893e-6	0.001442653190023612	0.9878033852986904
ENSMUSG00000015016.8	Acsf3	acyl-CoA synthetase family member 3	1980.0086424170233	4.192185259127764e-7	0.0014425920343447598	0.9878121346636124
ENSMUSG00000015023.7	Ddx19a	DEAD (Asp-Glu-Ala-Asp) box polypeptide 19a	353.5861006028544	-1.8211371353558722e-6	0.0014426437084479732	0.987820871484642
ENSMUSG00000015027.11	Galns	galactosamine (N-acetyl)-6-sulfate sulfatase	28.589009245511274	1.4622943244374297e-6	0.001442675290489818	0.9878295957887361
ENSMUSG00000015053.14	Gata2	GATA binding protein 2	325.6408325237925	3.7415020766832375e-6	0.0014426782495647126	0.9878383076027742
ENSMUSG00000015083.11	C8g	complement component 8, gamma polypeptide	89.40126904465974	1.586840109463076e-5	0.0014427099454132806	0.9878470069535591
ENSMUSG00000015085.8	Entpd2	ectonucleoside triphosphate diphosphohydrolase 2	103.9170988391696	-7.787000003469839e-7	0.0014426685778188098	0.9878556938678168
ENSMUSG00000015087.14	Rabl6	RAB, member RAS oncogene family-like 6	916.9896486346486	-3.0166761300390866e-6	0.0014426227745400345	0.9878643683721969
ENSMUSG00000015090.13	Ptgds	prostaglandin D2 synthase (brain)	241.91540903533445	-2.088156064993347e-6	0.001442666465721667	0.9878730304932731
ENSMUSG00000015092.9	Edf1	endothelial differentiation-related factor 1	3052.387340021154	1.0634595076083052e-6	0.0014426141036457576	0.9878816802575433
ENSMUSG00000015093.15	Clic3	chloride intracellular channel 3	20.354067096972305	-1.997463393518664e-6	0.0014426851725481407	0.9878903176914295
ENSMUSG00000015094.16	Npdc1	neural proliferation, differentiation and control 1	369.26572548412173	1.9041905963424545e-6	0.001442645863699214	0.987898942821279
ENSMUSG00000015095.12	Fbxw5	F-box and WD-40 domain protein 5	1433.66402439927	-6.16134899867128e-6	0.0014425438391158746	0.9879075556733634
ENSMUSG00000015112.15	Slc25a13	solute carrier family 25 (mitochondrial carrier, adenine nucleotide translocator), member 13	5.758771209134192	-9.54843126261802e-8	0.0014426927404978826	0.9879161562738803
ENSMUSG00000015120.15	Ube2i	ubiquitin-conjugating enzyme E2I	716.8358614763567	5.55127855691943e-6	0.0014425071365002239	0.9879247446489521
ENSMUSG00000015126.9	Tsr3	TSR3 20S rRNA accumulation	117.95451559843845	8.29357599388141e-6	0.0014426686080059624	0.9879333208246276
ENSMUSG00000015127.14	Unkl	unkempt family like zinc finger	164.42198410103086	-4.3424984973110986e-6	0.001442651265524731	0.9879418848268812
ENSMUSG00000015133.17	Lrrk1	leucine-rich repeat kinase 1	121.36934499966264	-1.275490376489008e-6	0.0014426708473717334	0.987950436681614
ENSMUSG00000015134.15	Aldh1a3	aldehyde dehydrogenase family 1, subfamily A3	8.927045004916609	-7.570899318507827e-7	0.0014426908986922683	0.9879589764146531
ENSMUSG00000015143.15	Actn1	actinin, alpha 1	284.34478039029517	1.8347072925004666e-6	0.00144266498856344	0.9879675040517533
ENSMUSG00000015149.14	Sirt2	sirtuin 2	1277.8946927765078	9.834046315112618e-6	0.0014425867705997932	0.9879760196185956
ENSMUSG00000015165.16	Hnrnpl	heterogeneous nuclear ribonucleoprotein L	2405.6339330601163	3.6692498000718476e-6	0.0014425998222347548	0.987984523140789
ENSMUSG00000015176.11	Nolc1	nucleolar and coiled-body phosphoprotein 1	671.4800333198358	-4.762164486443198e-6	0.0014426243673006226	0.9879930146438697
ENSMUSG00000015189.12	Casd1	CAS1 domain containing 1	254.119441012508	-4.860652764756676e-6	0.0014426467171240788	0.988001494153302
ENSMUSG00000015202.13	Cnksr3	Cnksr family member 3	76.05134039802904	-2.5399983938394395e-6	0.001442674559079747	0.9880099616944782
ENSMUSG00000015214.14	Mtmr1	myotubularin related protein 1	649.3422862577722	-3.25809812757357e-6	0.0014426653030615779	0.9880184172927191
ENSMUSG00000015217.11	Hmgb3	high mobility group box 3	476.5195176218046	-3.1567807642561124e-6	0.001442619488655241	0.9880268609732739
ENSMUSG00000015222.18	Map2	microtubule-associated protein 2	45.56829304620413	-1.354154882712991e-6	0.0014426857415584164	0.9880352927613208
ENSMUSG00000015224.10	Cyp2j9	cytochrome P450, family 2, subfamily j, polypeptide 9	25.916726299142912	-1.6080250131859675e-6	0.001442678986726087	0.9880437126819673
ENSMUSG00000015243.4	Abca1	ATP-binding cassette, sub-family A (ABC1), member 1	956.4155089613275	-5.907226753262665e-6	0.0014426695263684208	0.9880521207602501
ENSMUSG00000015247.10	Nipsnap3b	nipsnap homolog 3B	108.32154921449468	-2.5702312016896716e-6	0.0014426471860017355	0.9880605170211354
ENSMUSG00000015289.4	Lage3	L antigen family, member 3	290.2257892898573	5.870361785365739e-6	0.0014425693668920249	0.9880689014895194
ENSMUSG00000015290.15	Ubl4a	ubiquitin-like 4A	624.7911173948884	-9.10083133480603e-6	0.0014426152950640044	0.9880772741902285
ENSMUSG00000015291.10	Gdi1	guanosine diphosphate (GDP) dissociation inhibitor 1	1306.5157017345064	-8.270369346907785e-6	0.001442589646206928	0.9880856351480194
ENSMUSG00000015305.6	Sash1	SAM and SH3 domain containing 1	728.565968466442	1.3700318605553188e-6	0.0014426881130178658	0.9880939843875792
ENSMUSG00000015312.9	Gadd45b	growth arrest and DNA-damage-inducible 45 beta	73.03967444452451	-1.1369022051783643e-6	0.0014426870249200738	0.9881023219335263
ENSMUSG00000015314.10	Slamf6	SLAM family member 6	3.4600990632130584	-4.274038379921606e-6	0.0014426969232671713	0.9881106478104098
ENSMUSG00000015316.11	Slamf1	signaling lymphocytic activation molecule family member 1	2.171079010433198	-1.191421049995877e-6	0.0014426937136899649	0.9881189620427102
ENSMUSG00000015335.16	Zdhhc12	zinc finger, DHHC domain containing 12	67.77205080451118	8.577354985858371e-7	0.001442681319964935	0.9881272646548397
ENSMUSG00000015337.5	Endog	endonuclease G	1050.3476774593516	-7.174134287425196e-6	0.0014426440355393665	0.9881355556711422
ENSMUSG00000015340.10	Cybb	cytochrome b-245, beta polypeptide	41.60896193738052	-2.8987325198927263e-6	0.001442684265402956	0.9881438351158937
ENSMUSG00000015341.17	Golga7	golgi autoantigen, golgin subfamily a, 7	618.6180299357206	4.100054419308959e-6	0.0014425708474009615	0.9881521030133024
ENSMUSG00000015342.6	Xk	X-linked Kx blood group	39.258823300720834	-2.951228124747544e-6	0.0014426780516685433	0.9881603593875091
ENSMUSG00000015354.8	Pcolce2	procollagen C-endopeptidase enhancer 2	47.324452696444396	8.723522206296782e-7	0.0014426838584390594	0.9881686042625875
ENSMUSG00000015355.13	Cd48	CD48 antigen	9.025865189087213	2.3926389103169626e-7	0.0014426912449338803	0.9881768376625439
ENSMUSG00000015357.10	Clpx	caseinolytic mitochondrial matrix peptidase chaperone subunit	2350.5886093695294	-1.5586126362687675e-7	0.0014426503829952468	0.9881850596113182
ENSMUSG00000015363.13	Trabd	TraB domain containing	883.1128057108473	5.053195336208185e-6	0.0014425339361347023	0.9881932701327836
ENSMUSG00000015377.10	Dennd6b	DENN/MADD domain containing 6B	151.08954720330044	5.085657357861107e-7	0.001442657816607907	0.9882014692507469
ENSMUSG00000015396.4	Cd83	CD83 antigen	16.985603697819343	-1.7228744604561376e-6	0.0014426846709772118	0.9882096569889491
ENSMUSG00000015405.15	Ace2	angiotensin I converting enzyme (peptidyl-dipeptidase A) 2	13.531619755587222	1.512949083378472e-6	0.001442689500063244	0.988217833371065
ENSMUSG00000015437.5	Gzmb	granzyme B	3.4087662794151674	8.770987006487686e-7	0.0014426931538143847	0.9882259984207038
ENSMUSG00000015451.16	C4a	complement component 4A (Rodgers blood group)	20.451595480864633	1.6661934660549405e-6	0.0014426901399360512	0.9882341521614098
ENSMUSG00000015452.14	Ager	advanced glycosylation end product-specific receptor	11.047591833176433	-1.2306471550734161e-6	0.0014426857430916604	0.9882422946166614
ENSMUSG00000015461.15	Atf6b	activating transcription factor 6 beta	320.5841884732326	1.5383894509881922e-5	0.0014425338564325806	0.9882504258098725
ENSMUSG00000015467.14	Egfl8	EGF-like domain 8	25.291531273669623	4.245369538308974e-6	0.0014426851089491637	0.9882585457643923
ENSMUSG00000015468.14	Notch4	notch 4	907.8331793777742	6.894243016526487e-7	0.0014426781653306337	0.9882666545035053
ENSMUSG00000015474.16	Ppt2	palmitoyl-protein thioesterase 2	460.8357675051256	-9.880675711039429e-8	0.0014425665752315197	0.9882747520504318
ENSMUSG00000015476.6	Prrt1	proline-rich transmembrane protein 1	19.678721129364483	-2.8573182171848726e-6	0.0014426842490303212	0.988282838428328
ENSMUSG00000015478.13	Rnf5	ring finger protein 5	1080.0802870008854	2.8582125426395107e-6	0.0014425615023268108	0.9882909136602864
ENSMUSG00000015484.3	Fam163a	family with sequence similarity 163, member A	1.2839454436272235	6.225667283240677e-7	0.001442693864383868	0.9882989777693358
ENSMUSG00000015488.14	Cacfd1	calcium channel flower domain containing 1	665.3180379402423	2.4780124218871304e-5	0.0014426088822295886	0.9883070307784416
ENSMUSG00000015501.10	Hivep2	human immunodeficiency virus type I enhancer binding protein 2	371.47863810176227	-6.329169524923036e-7	0.0014426469018762541	0.9883150727105059
ENSMUSG00000015522.18	Arnt	aryl hydrocarbon receptor nuclear translocator	554.852892527056	-7.070889371368852e-6	0.001442606382758094	0.9883231035883682
ENSMUSG00000015533.9	Itga2	integrin alpha 2	6.7725765846700225	-1.7748995399655045e-6	0.00144269098997686	0.9883311234348047
ENSMUSG00000015536.14	Mocs2	molybdenum cofactor synthesis 2	1397.2817810271695	-1.453167430381631e-5	0.0014425610621494748	0.9883391322725296
ENSMUSG00000015542.17	Nat9	N-acetyltransferase 9 (GCN5-related, putative)	342.3784669599372	2.8000160293619955e-6	0.0014426249129573143	0.9883471301241945
ENSMUSG00000015568.16	Lpl	lipoprotein lipase	125835.3995302459	-1.9434439222898473e-5	0.0014425750298990383	0.9883551170123891
ENSMUSG00000015575.15	Atp6v0e	ATPase, H+ transporting, lysosomal V0 subunit E	1932.5797561733937	3.1005403311904285e-5	0.001442410010287778	0.9883630929596409
ENSMUSG00000015597.17	Zfp318	zinc finger protein 318	216.47418466682734	1.0997935777746598e-6	0.001442645591463796	0.988371057988416
ENSMUSG00000015599.9	Ttbk1	tau tubulin kinase 1	8.687283302754869	-1.7903906293993174e-6	0.001442689306016144	0.9883790121211188
ENSMUSG00000015605.6	Srf	serum response factor	343.44643455174406	-6.467055588148053e-6	0.0014426383513781028	0.9883869553800927
ENSMUSG00000015619.10	Gata3	GATA binding protein 3	8.683725940121649	1.8603464520013264e-6	0.001442689632961527	0.98839488778762
ENSMUSG00000015627.5	Gata5	GATA binding protein 5	1.0257028277465983	3.8813230361171424e-7	0.001442694400505439	0.988402809365922
ENSMUSG00000015647.9	Lama5	laminin, alpha 5	1124.3305246347124	-4.803408422544604e-7	0.0014426792603325202	0.9884107201371594
ENSMUSG00000015652.9	Steap1	six transmembrane epithelial antigen of the prostate 1	5.993522860024865	1.6907461380159734e-6	0.001442690995794661	0.9884186201234326
ENSMUSG00000015653.13	Steap2	six transmembrane epithelial antigen of prostate 2	5.474131527523442	-3.29271119262659e-7	0.0014426914785232456	0.9884265093467818
ENSMUSG00000015656.17	Hspa8	heat shock protein 8	16316.486244706726	2.438295492688412e-6	0.0014426832776228383	0.9884343878291869
ENSMUSG00000015659.12	Serac1	serine active site containing 1	80.26969921688956	-1.2246476962885463e-5	0.0014426776352401837	0.9884422555925685
ENSMUSG00000015668.13	Pdzd11	PDZ domain containing 11	316.11993995360143	-4.579799255110659e-5	0.00144290968597664	0.988450112658787
ENSMUSG00000015671.11	Psma2	proteasome (prosome, macropain) subunit, alpha type 2	1374.0152698386562	-3.810215337959026e-6	0.001442429717719951	0.9884579590496437
ENSMUSG00000015672.4	Mrpl32	mitochondrial ribosomal protein L32	381.7128424638737	7.989362312824952e-7	0.001442559992323514	0.9884657947868809
ENSMUSG00000015697.14	Setdb1	SET domain, bifurcated 1	332.62605598941326	-4.9457807647372315e-6	0.001442514102207322	0.9884736198921815
ENSMUSG00000015702.13	Anxa9	annexin A9	15.121750767726816	1.52860136027897e-6	0.0014426881461116186	0.98848143438717
ENSMUSG00000015709.9	Arnt2	aryl hydrocarbon receptor nuclear translocator 2	7.1837393362339075	-6.715614187686257e-7	0.0014426930326125011	0.9884892382934117
ENSMUSG00000015711.8	Prune1	prune exopolyphosphatase	292.4408438723481	-9.26709662899229e-6	0.0014426189518956009	0.9884970316324141
ENSMUSG00000015714.11	Cers2	ceramide synthase 2	1797.4855461619811	2.410100350945718e-6	0.0014426133572351015	0.9885048144256263
ENSMUSG00000015733.13	Capza2	capping protein (actin filament) muscle Z-line, alpha 2	1494.5491321949473	-3.240943538741837e-6	0.0014426442255937267	0.9885125866944392
ENSMUSG00000015745.9	Plekho1	pleckstrin homology domain containing, family O member 1	221.5151407870676	-1.2017952649443924e-7	0.0014426770457464531	0.9885203484601862
ENSMUSG00000015747.5	Vps45	vacuolar protein sorting 45	174.6990038063667	-9.233273307177423e-7	0.0014426703565675254	0.9885280997441429
ENSMUSG00000015748.13	Prpf3	pre-mRNA processing factor 3	204.72843225197428	9.564691181618194e-7	0.0014426617327886165	0.9885358405675274
ENSMUSG00000015749.12	Anp32e	acidic (leucine-rich) nuclear phosphoprotein 32 family, member E	802.964034688674	-1.3574067844465686e-6	0.0014426243136719885	0.9885435709515008
ENSMUSG00000015750.15	Aph1a	aph1 homolog A, gamma secretase subunit	2215.978897084135	-6.525762714339578e-6	0.0014425776231140215	0.9885512909171669
ENSMUSG00000015755.16	Tab2	TGF-beta activated kinase 1/MAP3K7 binding protein 2	791.3783828491224	4.7795933180429425e-6	0.0014426404284284065	0.9885590004855728
ENSMUSG00000015757.10	Ppil4	peptidylprolyl isomerase (cyclophilin)-like 4	331.52765273884484	-3.80900371266271e-6	0.0014426131264340235	0.988566699677709
ENSMUSG00000015759.11	Cnih1	cornichon family AMPA receptor auxiliary protein 1	801.1926332928513	4.1017305731675904e-6	0.001442604208811586	0.9885743885145095
ENSMUSG00000015766.14	Eps8	epidermal growth factor receptor pathway substrate 8	196.50104119946906	2.0946640861427026e-6	0.001442650597596159	0.9885820670168519
ENSMUSG00000015776.12	Med22	mediator complex subunit 22	619.2518835101743	-9.420649956625851e-7	0.0014426407358598906	0.9885897352055578
ENSMUSG00000015790.16	Surf1	surfeit gene 1	685.6761570227774	3.8030480478949837e-6	0.0014425835060348994	0.988597393101393
ENSMUSG00000015804.14	Med28	mediator complex subunit 28	490.45538904104393	-8.019483692577311e-6	0.001442614145546108	0.9886050407250675
ENSMUSG00000015806.12	Qdpr	quinoid dihydropteridine reductase	1801.951838888489	-1.4252794160401844e-5	0.001442510491644389	0.9886126780972356
ENSMUSG00000015812.8	Gnrh1	gonadotropin releasing hormone 1	19.97848790808455	8.062039791004823e-7	0.0014426828445694786	0.9886203052384968
ENSMUSG00000015829.13	Tnr	tenascin R	1.418906882945105	1.6608455257508035e-7	0.001442694648250189	0.9886279221693947
ENSMUSG00000015837.15	Sqstm1	sequestosome 1	2746.553789506699	-3.441259471835964e-6	0.0014425854557680439	0.9886355289104185
ENSMUSG00000015839.6	Nfe2l2	nuclear factor, erythroid derived 2, like 2	794.2704311665107	-4.663973347358361e-6	0.0014426336017021523	0.9886431254820024
ENSMUSG00000015843.10	Rxrg	retinoid X receptor gamma	453.8252131335029	-1.0297027265943188e-6	0.0014426350488281102	0.9886507119045261
ENSMUSG00000015846.15	Rxra	retinoid X receptor alpha	1227.929735330262	-4.9758589210111096e-9	0.0014426193686861869	0.9886582881983148
ENSMUSG00000015850.11	Adamtsl4	ADAMTS-like 4	56.42477321960148	-3.317279285663956e-6	0.0014426918058160919	0.9886658543836395
ENSMUSG00000015852.13	Fcrls	Fc receptor-like S, scavenger receptor	26.479718214774458	7.904624001038692e-8	0.0014426829214124986	0.9886734104807171
ENSMUSG00000015869.16	Prpsap1	phosphoribosyl pyrophosphate synthetase-associated protein 1	304.6656881458351	1.8013603453587996e-6	0.001442628292639391	0.9886809565097107
ENSMUSG00000015880.13	Ncapg	non-SMC condensin I complex, subunit G	4.097866902321084	4.18384357888378e-6	0.0014426952465994777	0.9886884924907294
ENSMUSG00000015882.18	Lcorl	ligand dependent nuclear receptor corepressor-like	128.6927818501544	2.6883124929880683e-6	0.0014426538141192767	0.9886960184438295
ENSMUSG00000015889.8	Lta4h	leukotriene A4 hydrolase	336.71857619708317	-2.6475380529995544e-6	0.0014426003480634078	0.988703534389013
ENSMUSG00000015932.8	Dstn	destrin	881.2730201800412	-1.53144843541627e-5	0.0014426018663115552	0.9887110403462297
ENSMUSG00000015937.15	Macroh2a1	macroH2A.1 histone	515.9696924358326	-4.556586641896888e-6	0.0014425674601491608	0.9887185363353755
ENSMUSG00000015942.9	Gtf2ird2	GTF2I repeat domain containing 2	69.82692834335586	6.4973969351079444e-6	0.0014426751519698519	0.9887260223762944
ENSMUSG00000015943.11	Bola1	bolA-like 1 (E. coli)	212.49603626322397	1.4026853881039685e-6	0.0014426636398374984	0.9887334984887769
ENSMUSG00000015944.9	Castor2	cytosolic arginine sensor for mTORC1 subunit 2	214.57315074216675	9.162577981671538e-6	0.0014426423479467223	0.9887409646925617
ENSMUSG00000015947.10	Fcgr1	Fc receptor, IgG, high affinity I	12.17136752492914	-3.115774629894647e-7	0.0014426913968602038	0.9887484210073348
ENSMUSG00000015950.13	Ncf1	neutrophil cytosolic factor 1	20.38145970536512	1.0033275680762356e-6	0.0014426870497958792	0.9887558674527304
ENSMUSG00000015957.12	Wnt11	wingless-type MMTV integration site family, member 11	116.21823739881538	-1.2706327295775932e-6	0.0014426778098899288	0.9887633040483305
ENSMUSG00000015961.8	Adss	adenylosuccinate synthetase, non muscle	536.9085117626923	3.6381518855373196e-7	0.0014426457897143343	0.9887707308136653
ENSMUSG00000015966.17	Il17rb	interleukin 17 receptor B	10.210845880352704	-4.6620991649386026e-8	0.0014426910031754905	0.9887781477682137
ENSMUSG00000015968.18	Cacna1d	calcium channel, voltage-dependent, L type, alpha 1D subunit	9.910188011735453	7.346354153047678e-7	0.0014426905189749621	0.9887855549314031
ENSMUSG00000015970.19	Chdh	choline dehydrogenase	687.0493453729277	3.7841303403776237e-6	0.0014426651910212996	0.9887929523226092
ENSMUSG00000015971.5	Actr8	ARP8 actin-related protein 8	460.72315460856896	-5.883303045120165e-6	0.0014425796779162854	0.9888003399611573
ENSMUSG00000015980.14	Lrrc27	leucine rich repeat containing 27	136.64394856039712	1.249198012331326e-6	0.001442682752045297	0.9888077178663213
ENSMUSG00000015981.12	Stk32c	serine/threonine kinase 32C	9.071110381296135	3.768841374931264e-7	0.001442689111601582	0.9888150860573243
ENSMUSG00000015994.10	Fnta	farnesyltransferase, CAAX box, alpha	1226.1655735829745	1.573032582841924e-5	0.0014425220533957482	0.9888224445533392
ENSMUSG00000016018.4	Mtrex	Mtr4 exosome RNA helicase	421.70573264431164	2.967153305141324e-6	0.0014426238129475314	0.9888297933734883
ENSMUSG00000016024.9	Lbp	lipopolysaccharide binding protein	28.6990454093149	1.2999705421865875e-6	0.0014426841678525078	0.9888371325368434
ENSMUSG00000016028.11	Celsr1	cadherin, EGF LAG seven-pass G-type receptor 1	6.521513114270142	-7.207433210736666e-7	0.0014426926965236371	0.9888444620624266
ENSMUSG00000016087.13	Fli1	Friend leukemia integration 1	412.7146261737455	-8.731537809119309e-7	0.001442657715300697	0.9888517819692098
ENSMUSG00000016128.14	Stard13	StAR-related lipid transfer (START) domain containing 13	297.85724327760727	4.000521783550546e-6	0.001442667804195641	0.9888590922761151
ENSMUSG00000016150.15	Tenm1	teneurin transmembrane protein 1	3.6917940197433845	7.625295633092099e-7	0.0014426943934717688	0.9888663930020155
ENSMUSG00000016179.11	Camk1g	calcium/calmodulin-dependent protein kinase I gamma	1.6738826642710547	7.046137050078126e-7	0.0014426941884652913	0.9888736841657338
ENSMUSG00000016181.9	Utp25	UTP25 small subunit processome component	130.87105621578277	9.549624265662632e-6	0.0014426818769755871	0.9888809657860442
ENSMUSG00000016194.14	Hsd11b1	hydroxysteroid 11-beta dehydrogenase 1	1307.928938527191	4.229953751889526e-6	0.0014426793981561412	0.9888882378816715
ENSMUSG00000016200.14	Syt14	synaptotagmin XIV	16.845948582935254	-8.053382920250276e-7	0.0014426822390925737	0.9888955004712913
ENSMUSG00000016206.6	H2-M3	histocompatibility 2, M region locus 3	43.98694300859415	-9.366213177970449e-6	0.0014426943589597215	0.9889027535735307
ENSMUSG00000016239.11	Lonrf3	LON peptidase N-terminal domain and ring finger 3	5.871123194502108	-9.386974746677443e-7	0.0014426915450102848	0.9889099972069685
ENSMUSG00000016252.7	Atp5e	ATP synthase, H+ transporting, mitochondrial F1 complex, epsilon subunit	5314.902904405109	1.815152607125957e-6	0.0014426594436007954	0.9889172313901341
ENSMUSG00000016253.12	Nelfcd	negative elongation factor complex member C/D, Th1l	567.7414638715671	-4.578783204729667e-6	0.0014426332948960252	0.9889244561415096
ENSMUSG00000016255.5	Tubb1	tubulin, beta 1 class VI	3.814395837267071	1.0444083365795885e-6	0.0014426918066143806	0.9889316714795281
ENSMUSG00000016256.10	Ctsz	cathepsin Z	9597.435079733006	7.586043202919315e-6	0.0014425682796399288	0.9889388774225752
ENSMUSG00000016257.15	Prelid3b	PRELI domain containing 3B	3719.712434922341	6.317310853322071e-8	0.0014425970133281592	0.9889460739889887
ENSMUSG00000016262.14	Sertad4	SERTA domain containing 4	11.319129904021153	-2.527174586672289e-6	0.0014426914114674364	0.9889532611970583
ENSMUSG00000016308.12	Ube2a	ubiquitin-conjugating enzyme E2A	548.5234776267499	-9.489407984185615e-6	0.0014425644693016981	0.9889604390650264
ENSMUSG00000016319.3	Slc25a5	solute carrier family 25 (mitochondrial carrier, adenine nucleotide translocator), member 5	7792.7046568983915	1.492444255890129e-6	0.001442574115711071	0.988967607611088
ENSMUSG00000016327.9	Atp1b4	ATPase, (Na+)/K+ transporting, beta 4 polypeptide	0.8928982180249453	-3.135063849218134e-7	0.0014426947060138394	0.988974766853391
ENSMUSG00000016344.14	Ppdpf	pancreatic progenitor cell differentiation and proliferation factor	956.9077799196148	-9.439679350241106e-7	0.0014426399542189121	0.9889819168100361
ENSMUSG00000016346.17	Kcnq2	potassium voltage-gated channel, subfamily Q, member 2	3.7758278179020928	1.8710278065274262e-7	0.0014426934812566759	0.9889890574990768
ENSMUSG00000016349.10	Eef1a2	eukaryotic translation elongation factor 1 alpha 2	66.17951220690787	-1.6020773722202552e-7	0.0014426945948919428	0.9889961889385205
ENSMUSG00000016356.18	Col20a1	collagen, type XX, alpha 1	53.46957581477162	-4.144775169989135e-6	0.0014426870795114506	0.9890033111463272
ENSMUSG00000016382.15	Pls3	plastin 3 (T-isoform)	826.7355371462353	-2.425000738429662e-6	0.0014426381770832287	0.9890104241404112
ENSMUSG00000016386.15	Mpped2	metallophosphoesterase domain containing 2	13.334881910028662	-4.679244121579115e-7	0.0014426896749353613	0.9890175279386397
ENSMUSG00000016409.4	Nkap	NFKB activating protein	165.39199315135843	-4.215159846648845e-6	0.0014426175371011233	0.9890246225588344
ENSMUSG00000016427.7	Ndufa1	NADH:ubiquinone oxidoreductase subunit A1	3653.4022512848314	5.6961517397511015e-6	0.0014426624040138644	0.9890317080187706
ENSMUSG00000016477.18	E2f3	E2F transcription factor 3	72.35441025295181	5.215457739483403e-6	0.001442666053174611	0.9890387843361779
ENSMUSG00000016481.15	Cr1l	complement component (3b/4b) receptor 1-like	600.0620187630927	4.717641168107794e-6	0.0014425894766533333	0.9890458515287399
ENSMUSG00000016487.15	Ppfibp1	PTPRF interacting protein, binding protein 1 (liprin beta 1)	840.6030583525675	8.823957807460823e-6	0.0014426531929980656	0.9890529096140951
ENSMUSG00000016493.13	Cd46	CD46 antigen, complement regulatory protein	48.51971983935344	-1.3931440649190094e-6	0.0014426816747168778	0.9890599586098362
ENSMUSG00000016494.9	Cd34	CD34 antigen	420.8909040938725	-6.541750693574051e-5	0.0014433934517444334	0.9890669985335107
ENSMUSG00000016495.12	Plgrkt	plasminogen receptor, C-terminal lysine transmembrane protein	502.6580348909581	5.436748044309549e-6	0.0014426342556513477	0.989074029402621
ENSMUSG00000016496.7	Cd274	CD274 antigen	604.2964564542286	2.160788056755067e-6	0.0014426630180010868	0.9890810512346244
ENSMUSG00000016503.18	Gtf3a	general transcription factor III A	320.6319794647657	-3.7689341394379913e-6	0.0014425882417378223	0.9890880640469336
ENSMUSG00000016510.11	Mtif3	mitochondrial translational initiation factor 3	384.7220014480354	3.237280480160454e-6	0.0014426238234687065	0.9890950678569164
ENSMUSG00000016520.7	Lnx2	ligand of numb-protein X 2	285.99286630761685	1.0479078713191666e-5	0.0014426458026859854	0.9891020626818958
ENSMUSG00000016528.10	Mapkapk2	MAP kinase-activated protein kinase 2	4241.246926642857	-7.026094203408682e-6	0.0014426542805885398	0.989109048539151
ENSMUSG00000016534.15	Lamp2	lysosomal-associated membrane protein 2	2219.081445526806	-1.3911961583313374e-7	0.001442642556301734	0.9891160254459165
ENSMUSG00000016541.10	Atxn10	ataxin 10	446.3191050930833	-1.5695482548118998e-6	0.0014426171678149958	0.9891229934193826
ENSMUSG00000016552.13	Foxred2	FAD-dependent oxidoreductase domain containing 2	25.05985689811233	1.1436461019489712e-6	0.0014426823123101955	0.9891299524766959
ENSMUSG00000016554.9	Eif3d	eukaryotic translation initiation factor 3, subunit D	838.2390737903286	7.75396156209163e-6	0.0014424682780012114	0.9891369026349588
ENSMUSG00000016559.14	H3f3b	H3.3 histone B	1828.3707345461642	-1.907866295205336e-6	0.001442499343787135	0.9891438439112304
ENSMUSG00000016619.10	Nup50	nucleoporin 50	465.8998922149182	-5.461230157795458e-6	0.00144264591555917	0.9891507763225259
ENSMUSG00000016624.15	Phf21b	PHD finger protein 21B	46.56954134055499	-1.4156723202852924e-6	0.0014426883405312028	0.9891576998858173
ENSMUSG00000016637.7	Ift27	intraflagellar transport 27	75.05908078019823	2.4919229712105e-7	0.0014426632560249775	0.989164614618033
ENSMUSG00000016664.16	Pacsin2	protein kinase C and casein kinase substrate in neurons 2	1246.0854191024068	-4.870684735507727e-7	0.0014426593279969744	0.9891715205360584
ENSMUSG00000016756.17	Cmah	cytidine monophospho-N-acetylneuraminic acid hydroxylase	59.92342278661533	-3.6657658830002797e-6	0.0014426653382015493	0.9891784176567361
ENSMUSG00000016757.11	Ttll12	tubulin tyrosine ligase-like family, member 12	198.68994962060475	-6.6557865029168524e-6	0.0014426017143358673	0.9891853059968655
ENSMUSG00000016758.4	Bik	BCL2-interacting killer	23.6429973097492	-1.8648347853309785e-6	0.0014426829402482443	0.9891921855732033
ENSMUSG00000016763.15	Scube1	signal peptide, CUB domain, EGF-like 1	4.285733747849678	-3.5432753138999574e-7	0.0014426925011462714	0.9891990564024639
ENSMUSG00000016831.12	Tox4	TOX high mobility group box family member 4	506.98551686839255	2.3135704310715753e-6	0.0014425693456677296	0.9892059185013187
ENSMUSG00000016833.14	Mrps18c	mitochondrial ribosomal protein S18C	405.56279127832136	-1.5168367746072034e-6	0.0014426004599636395	0.9892127718863972
ENSMUSG00000016918.15	Sulf1	sulfatase 1	108.5473806620724	-4.815630928492889e-6	0.0014426671850838225	0.9892196165742866
ENSMUSG00000016921.14	Srsf6	serine/arginine-rich splicing factor 6	1529.625049623253	2.5731654529991226e-6	0.0014424732107659237	0.9892264525815317
ENSMUSG00000016933.17	Plcg1	phospholipase C, gamma 1	1240.4810863857097	5.406436309027761e-6	0.0014425810942599207	0.98923327992463606
ENSMUSG00000016940.18	Kctd2	potassium channel tetramerisation domain containing 2	989.7834963240679	1.0260091073062938e-6	0.0014425204811452058	0.9892400986200606
ENSMUSG00000016942.6	Tmprss6	transmembrane serine protease 6	9.020967106636245	1.3026201228330984e-6	0.0014426914619097085	0.989246908684225
ENSMUSG00000016946.6	Kctd5	potassium channel tetramerisation domain containing 5	141.60512897423067	-8.314509942889846e-6	0.001442636859573847	0.9892537101335077
ENSMUSG00000016984.7	Etaa1	Ewing tumor-associated antigen 1	45.522164982720355	1.0590149382562759e-6	0.0014426697396273296	0.9892605029842451
ENSMUSG00000016995.17	Matn4	matrilin 4	7.934592168582086	1.5000301111567356e-7	0.0014426913413937727	0.9892672872527326
ENSMUSG00000017002.14	Slpi	secretory leukocyte peptidase inhibitor	1.0281110111362846	-2.1480985330439714e-7	0.0014426944477313375	0.9892740629552245
ENSMUSG00000017007.9	Rbpjl	recombination signal binding protein for immunoglobulin kappa J region-like	1.2930676373089292	1.0426716577866532e-6	0.0014426944780580161	0.9892808301079341
ENSMUSG00000017009.3	Sdc4	syndecan 4	2897.8853523122025	-1.8026628734558187e-6	0.0014426710153466907	0.9892875887270338
ENSMUSG00000017057.9	Il13ra1	interleukin 13 receptor, alpha 1	20.65946279885478	2.8521742846602227e-6	0.001442682508237727	0.9892943388286551
ENSMUSG00000017119.19	Nbr1	NBR1, autophagy cargo receptor	1655.4364230237	-2.8224776049487952e-6	0.0014426358628833558	0.989301080428889
ENSMUSG00000017132.17	Cyth1	cytohesin 1	1531.4601766667477	-8.052052972342331e-6	0.0014425015379835775	0.9893078135437858
ENSMUSG00000017144.8	Rnd3	Rho family GTPase 3	97.4515800112429	-1.2449498457829976e-5	0.0014426848996307434	0.9893145381893558
ENSMUSG00000017146.12	Brca1	breast cancer 1, early onset	3.2680702184198696	-5.006551819152905e-7	0.0014426938160391786	0.9893212543815686
ENSMUSG00000017167.6	Cntnap1	contactin associated protein-like 1	1124.134431938259	1.7231136603076753e-6	0.0014426592440533392	0.989327962136354
ENSMUSG00000017176.17	Nt5c3b	5'-nucleotidase, cytosolic IIIB	138.67699178080568	-9.676421859216494e-7	0.001442628159132197	0.9893346614696018
ENSMUSG00000017188.3	Coa3	cytochrome C oxidase assembly factor 3	1145.347288323794	-8.660449258963171e-7	0.0014426420460254602	0.9893413523971616
ENSMUSG00000017195.15	Zpbp2	zona pellucida binding protein 2	16.650626220858275	1.811525064374808e-6	0.0014426903729398356	0.9893480349348437
ENSMUSG00000017210.14	Med24	mediator complex subunit 24	592.9079367679265	4.837246990804775e-6	0.0014426319731917672	0.9893547090984183
ENSMUSG00000017221.14	Psmd3	proteasome (prosome, macropain) 26S subunit, non-ATPase, 3	2244.1166449019365	-2.560310611992559e-6	0.0014423744928761743	0.9893613749036165
ENSMUSG00000017264.16	Exosc10	exosome component 10	417.8437963376379	-9.294745655271333e-6	0.0014425752030873022	0.9893680323661299
ENSMUSG00000017286.15	Glod4	glyoxalase domain containing 4	327.3622997145482	-1.753270329626289e-6	0.0014426437787537158	0.9893746815016108
ENSMUSG00000017288.15	Vps53	VPS53 GARP complex subunit	271.35039956850574	8.617961703750356e-6	0.0014425956679421934	0.9893813223256722
ENSMUSG00000017291.13	Taok1	TAO kinase 1	928.6215354439873	4.5383252442045414e-6	0.001442624116032914	0.9893879548538886
ENSMUSG00000017299.13	Dnttip1	deoxynucleotidyltransferase, terminal, interacting protein 1	239.66845549906583	-1.1420712373056146e-5	0.0014426599015845455	0.9893945791017951
ENSMUSG00000017300.9	Tnnc2	troponin C2, fast	333.2076327299599	-2.9819557007144234e-7	0.0014426946519459935	0.9894011950848881
ENSMUSG00000017307.16	Acot8	acyl-CoA thioesterase 8	573.9591942593	-7.1665844668232986e-6	0.0014425668869724483	0.9894078028186257
ENSMUSG00000017309.11	Cd300lg	CD300 molecule like family member G	2773.4864965558368	1.5309218006214246e-6	0.0014426433871047115	0.9894144023184271
ENSMUSG00000017314.12	Mpp2	membrane protein, palmitoylated 2 (MAGUK p55 subfamily member 2)	238.21500252405193	6.347429312879127e-6	0.0014426635841611737	0.9894209935996735
ENSMUSG00000017344.4	Vtn	vitronectin	117.14651427770696	1.1770326025658669e-5	0.0014426691013560394	0.9894275766777073
ENSMUSG00000017376.15	Nlk	nemo like kinase	262.6121566184646	4.007847627016222e-6	0.001442680663635018	0.9894341515678331
ENSMUSG00000017386.10	Traf4	TNF receptor associated factor 4	1992.661130891955	-1.6889413866472512e-6	0.0014426438555611143	0.9894407182853173
ENSMUSG00000017390.15	Aldoc	aldolase C, fructose-bisphosphate	8.07102077557276	8.293454125803849e-7	0.0014426915447565923	0.9894472768453886
ENSMUSG00000017400.10	Stac2	SH3 and cysteine rich domain 2	2.7206135372300784	-6.254726980001971e-7	0.0014426937716390026	0.9894538272632375
ENSMUSG00000017404.12	Rpl19	ribosomal protein L19	3983.8328620567095	-8.780446619265805e-8	0.001442627288100236	0.9894603695540172
ENSMUSG00000017405.14	Nek8	NIMA (never in mitosis gene a)-related expressed kinase 8	172.7926315769328	1.619911585255403e-6	0.001442638753804097	0.989466903732843
ENSMUSG00000017412.15	Cacnb4	calcium channel, voltage-dependent, beta 4 subunit	14.139378392481435	2.2679953235849963e-6	0.0014426901926815506	0.9894734298147928
ENSMUSG00000017417.14	Plxdc1	plexin domain containing 1	9.46054189481487	1.0244081912446412e-7	0.0014426886550677957	0.9894799478149076
ENSMUSG00000017418.14	Arl5b	ADP-ribosylation factor-like 5B	216.08407543470358	2.7963077613394577e-6	0.0014426727457020946	0.9894864577481903
ENSMUSG00000017421.18	Zfp207	zinc finger protein 207	1046.3558032456199	-8.2421121287868e-6	0.001442599963057287	0.9894929596296077
ENSMUSG00000017428.16	Psmd11	proteasome (prosome, macropain) 26S subunit, non-ATPase, 11	1255.4347841391134	-9.185020727915386e-6	0.0014426067143345047	0.9894994534740887
ENSMUSG00000017446.14	C1qtnf1	C1q and tumor necrosis factor related protein 1	125.22665575577464	8.854816386084244e-6	0.0014426734962113233	0.989505939296526
ENSMUSG00000017453.4	Pipox	pipecolic acid oxidase	1.0926693482342933	-5.912586035561816e-7	0.0014426944844450262	0.9895124171117751
ENSMUSG00000017466.9	Timp2	tissue inhibitor of metalloproteinase 2	350.62071846852	-1.0996766690677807e-5	0.001442671968609651	0.989518886934655
ENSMUSG00000017478.15	Zc3h18	zinc finger CCCH-type containing 18	457.15528787272075	-1.745598639234875e-5	0.0014426270918158697	0.989525348779948
ENSMUSG00000017485.11	Top2b	topoisomerase (DNA) II beta	643.9136942966244	-2.080940808065734e-6	0.001442635083496082	0.9895318026624003
ENSMUSG00000017491.9	Rarb	retinoic acid receptor, beta	118.88519911297266	2.975723611754244e-6	0.0014426786470952322	0.9895382485967215
ENSMUSG00000017493.12	Igfbp4	insulin-like growth factor binding protein 4	804.5492072999842	-1.2287915782956678e-5	0.0014426652220054517	0.989544686597585
ENSMUSG00000017499.15	Cdc6	cell division cycle 6	15.835621821890582	6.394087954428832e-7	0.0014426908529639917	0.9895511166796284
ENSMUSG00000017548.15	Suz12	SUZ12 polycomb repressive complex 2 subunit	445.9939684112328	-1.8260967215033479e-6	0.0014426376352078287	0.9895575388574528
ENSMUSG00000017550.14	Atad5	ATPase family, AAA domain containing 5	19.80036693124716	-2.2036233012862015e-6	0.0014426897684321253	0.9895639531456238
ENSMUSG00000017561.16	Crlf3	cytokine receptor-like factor 3	203.54770851446605	-3.8010368605675544e-6	0.0014426337151492092	0.9895703595586713
ENSMUSG00000017607.9	Tns4	tensin 4	2.973503286704812	8.993233176404828e-7	0.0014426932219323246	0.9895767581110894
ENSMUSG00000017615.12	Tnfaip1	tumor necrosis factor, alpha-induced protein 1 (endothelial)	982.6245896454226	8.240734523315424e-6	0.0014425687138042227	0.9895831488173363
ENSMUSG00000017631.19	Abr	active BCR-related gene	235.0064059698168	1.9532992755973404e-6	0.001442646585790209	0.9895895316918356
ENSMUSG00000017639.13	Rab11fip4	RAB11 family interacting protein 4 (class II)	23.321582860302676	-4.14630929072152e-6	0.0014426844150113086	0.9895959067489747
ENSMUSG00000017652.16	Cd40	CD40 antigen	46.81970921794227	2.2020404314508228e-6	0.0014426839216691175	0.9896022740031063
ENSMUSG00000017664.16	Slc35c2	solute carrier family 35, member C2	272.578109297644	5.883180513563698e-6	0.0014426012668349118	0.9896086334685478
ENSMUSG00000017667.9	Zfp334	zinc finger protein 334	41.07693810332263	-4.966338215711197e-7	0.0014426727423204977	0.9896149851595817
ENSMUSG00000017670.16	Elmo2	engulfment and cell motility 2	424.9778583697171	1.9083599839450273e-5	0.0014426384581682583	0.9896213290904555
ENSMUSG00000017677.11	Wsb1	WD repeat and SOCS box-containing 1	217.76735958762342	3.610750657685179e-6	0.0014426579206191145	0.9896276652753819
ENSMUSG00000017679.16	Ttpal	tocopherol (alpha) transfer protein-like	164.15752757805828	-1.6118760306488792e-5	0.0014426803144673061	0.9896339937285391
ENSMUSG00000017686.17	Rhot1	ras homolog family member T1	888.3899180868117	-6.797980347681688e-6	0.0014425844935216307	0.9896403144640705
ENSMUSG00000017692.8	Rhbdl3	rhomboid like 3	26.451489135329197	-6.787651813440918e-6	0.0014426865783365528	0.9896466274960851
ENSMUSG00000017697.3	Ada	adenosine deaminase	13.696082543235852	-5.272710467297852e-6	0.0014426906747826154	0.9896529328386575
ENSMUSG00000017707.9	Serinc3	serine incorporator 3	3265.6166971234898	-2.55134575552361e-6	0.0014425721379216579	0.9896592305058282
ENSMUSG00000017713.9	Tha1	threonine aldolase 1	184.10176151213503	2.0553380787418424e-6	0.0014426426888691332	0.9896655205116032
ENSMUSG00000017715.11	Pgs1	phosphatidylglycerophosphate synthase 1	513.8109629526203	9.530867666142111e-7	0.0014425897536175262	0.9896718028699548
ENSMUSG00000017716.15	Birc5	baculoviral IAP repeat-containing 5	7.707468726361837	1.0672615299483106e-6	0.001442692164718336	0.9896780775948212
ENSMUSG00000017718.15	Afmid	arylformamidase	33.16833497358889	3.981985249614815e-6	0.0014426829090867532	0.9896843447001067
ENSMUSG00000017721.15	Pigt	phosphatidylinositol glycan anchor biosynthesis, class T	550.6544079816186	-5.550665570195529e-6	0.001442528670135361	0.9896906041996818
ENSMUSG00000017724.14	Etv4	ets variant 4	3.936527202438185	-2.2936330831986417e-7	0.0014426925235483394	0.9896968561073837
ENSMUSG00000017734.15	Dbndd2	dysbindin (dystrobrevin binding protein 1) domain containing 2	193.53466918807302	-7.480719248106575e-6	0.0014426780346459367	0.9897031004370155
ENSMUSG00000017737.2	Mmp9	matrix metallopeptidase 9	15.20684590690694	1.040845135749264e-6	0.0014426903830128855	0.9897093372023474
ENSMUSG00000017740.17	Slc12a5	solute carrier family 12, member 5	64.91778931942905	-6.408118701879556e-7	0.001442682712899097	0.989715566417116
ENSMUSG00000017747.13	Ghdc	GH3 domain containing	481.14281952536805	1.4533415319447615e-5	0.0014426048153078244	0.9897217880950245
ENSMUSG00000017754.13	Pltp	phospholipid transfer protein	774.6567974305952	1.1426945304765487e-5	0.0014426360717140847	0.9897280022497434
ENSMUSG00000017756.9	Slc12a7	solute carrier family 12, member 7	1467.3933783314314	-4.097591033110199e-6	0.0014426521980828529	0.9897342088949097
ENSMUSG00000017760.16	Ctsa	cathepsin A	1025.4312291581973	8.148142941598237e-6	0.0014424707158500135	0.9897404080441278
ENSMUSG00000017764.2	Zswim1	zinc finger SWIM-type containing 1	106.49494068957912	1.1632165907114857e-5	0.0014426613717144787	0.989746599710969
ENSMUSG00000017765.17	Slc12a4	solute carrier family 12, member 4	375.46694293824305	7.620441660008192e-7	0.0014426635851006568	0.989752783908972
ENSMUSG00000017774.19	Myo1c	myosin IC	5541.190719491677	-5.314834657240167e-6	0.0014426562335119652	0.9897589606516429
ENSMUSG00000017776.15	Crk	v-crk avian sarcoma virus CT10 oncogene homolog	1563.3188267348035	-8.17942125488064e-7	0.0014426556930911137	0.9897651299524552
ENSMUSG00000017778.14	Cox7c	cytochrome c oxidase subunit 7C	8263.611545557385	1.4463902040375043e-5	0.0014426094447917688	0.9897712918248499
ENSMUSG00000017781.17	Pitpna	phosphatidylinositol transfer protein, alpha	1323.6703488064898	-4.5932434537556376e-6	0.0014425093004770745	0.9897774462822356
ENSMUSG00000017801.15	Mlx	MAX-like protein X	497.88381940958664	1.8618952225090341e-6	0.0014426421784062263	0.9897835933379889
ENSMUSG00000017802.14	Retreg3	reticulophagy regulator family member 3	1195.9121472469171	1.4804964881960388e-7	0.0014426144291647515	0.9897897330054541
ENSMUSG00000017817.11	Jph2	junctophilin 2	97.95257574197032	-1.8865304980545654e-6	0.001442687242797469	0.9897958652979433
ENSMUSG00000017830.15	Dhx58	DEXH (Asp-Glu-X-His) box polypeptide 58	158.9708839791877	-7.983478778908195e-6	0.0014426542724906854	0.9898019902287368
ENSMUSG00000017831.8	Rab5a	RAB5A, member RAS oncogene family	785.1934398283402	-8.527894438688555e-7	0.0014426568002607922	0.9898081078110832
ENSMUSG00000017832.2	Hspb9	heat shock protein, alpha-crystallin-related, B9	1.9881422709598453	2.0664999389291338e-6	0.001442694190960115	0.9898142180581988
ENSMUSG00000017837.12	Nkiras2	NFKB inhibitor interacting Ras-like protein 2	770.3747760376671	2.580022877327476e-6	0.0014426072661232422	0.9898203209832688
ENSMUSG00000017843.14	Ppp2r5c	protein phosphatase 2, regulatory subunit B', gamma	859.8724118086204	-3.7365153268182915e-6	0.0014426219553679226	0.9898264165994465
ENSMUSG00000017858.12	Ift52	intraflagellar transport 52	326.5625457101385	2.006434512125496e-7	0.001442628865347068	0.9898325049198538
ENSMUSG00000017861.11	Mybl2	myeloblastosis oncogene-like 2	13.654858052357426	2.885411349292268e-6	0.001442692327542625	0.9898385859575811
ENSMUSG00000017868.16	Sgk2	serum/glucocorticoid regulated kinase 2	649.396927899705	5.641294138773422e-6	0.0014426571200045302	0.9898446597256878
ENSMUSG00000017897.18	Eya2	EYA transcriptional coactivator and phosphatase 2	18.48462637259196	4.4478553642134633e-7	0.0014426910306288567	0.9898507262372017
ENSMUSG00000017929.13	B4galt5	UDP-Gal:betaGlcNAc beta 1,4-galactosyltransferase, polypeptide 5	217.36924074427847	-4.027838002169861e-6	0.0014426657050960858	0.9898567855051198
ENSMUSG00000017969.13	Ptgis	prostaglandin I2 (prostacyclin) synthase	18.76534154030811	-5.953531814323513e-7	0.001442688613793824	0.9898628375424079
ENSMUSG00000017978.18	Cadps2	Ca2+-dependent activator protein for secretion 2	22.719671975788494	-5.131800963243986e-6	0.0014426896126248554	0.989868882362001
ENSMUSG00000017999.16	Ddx27	DEAD (Asp-Glu-Ala-Asp) box polypeptide 27	385.23133017339256	4.487544523464811e-5	0.0014429205220035997	0.9898749199768031
ENSMUSG00000018001.18	Cyth3	cytohesin 3	340.8042670031813	1.9833160233522693e-5	0.001442617898866493	0.9898809503996877
ENSMUSG00000018008.8	Cyth4	cytohesin 4	64.0480706869506	-1.1801214472472916e-6	0.0014426846513267992	0.9898869736434974
ENSMUSG00000018012.11	Rac3	Rac family small GTPase 3	20.7301781330694	-8.416090169915246e-7	0.001442682192852376	0.9898929897210444
ENSMUSG00000018040.9	Rrp7a	ribosomal RNA processing 7 homolog A (S. cerevisiae)	386.73442049043956	2.769134411174896e-6	0.0014426296268477037	0.9898989986451103
ENSMUSG00000018042.18	Cyb5r3	cytochrome b5 reductase 3	1609.1687668983388	1.0272339058030746e-5	0.0014426078428819648	0.9899050004284466
ENSMUSG00000018068.13	Ints2	integrator complex subunit 2	176.382270590945	6.851209233461886e-6	0.001442672535694336	0.9899109950837741
ENSMUSG00000018076.12	Med13l	mediator complex subunit 13-like	514.6718015521109	3.904171122131811e-6	0.001442599664076218	0.9899169826237838
ENSMUSG00000018102.5	H2bc4	H2B clustered histone 4	1070.2431947230386	1.1417230372451603e-5	0.001442652123275739	0.9899229630611363
ENSMUSG00000018126.15	Baiap2l2	BAI1-associated protein 2-like 2	9.579909694069165	1.4980709527076672e-7	0.0014426939280796694	0.9899289364084621
ENSMUSG00000018143.10	Mafk	v-maf musculoaponeurotic fibrosarcoma oncogene family, protein K (avian)	322.1643304369175	1.9055090816808034e-6	0.0014426442758091883	0.9899349026783624
ENSMUSG00000018160.15	Med1	mediator complex subunit 1	575.762167184248	2.0400547152017987e-6	0.0014426187454986458	0.9899408618834077
ENSMUSG00000018166.8	Erbb3	erb-b2 receptor tyrosine kinase 3	77.9591916877722	2.050083651971954e-6	0.0014426590779329507	0.9899468140361394
ENSMUSG00000018167.10	Stard3	START domain containing 3	238.92539880277374	-5.623510856004128e-7	0.001442607111040708	0.989952759149069
ENSMUSG00000018168.8	Ikzf3	IKAROS family zinc finger 3	5.082434250644805	1.5541190798764853e-6	0.001442694062282292	0.9899586972346782
ENSMUSG00000018169.12	Mfng	MFNG O-fucosylpeptide 3-beta-N-acetylglucosaminyltransferase	203.29108147342941	-1.2178409190463536e-6	0.0014426578048053053	0.9899646283054198
ENSMUSG00000018171.9	Vmp1	vacuole membrane protein 1	802.9428401723999	8.246727504958821e-6	0.0014426353923690418	0.9899705523737165
ENSMUSG00000018189.12	Uchl5	ubiquitin carboxyl-terminal esterase L5	244.7742638028276	-4.187596407713628e-7	0.0014426111982249854	0.989976469451962
ENSMUSG00000018196.18	Glrx2	glutaredoxin 2 (thioltransferase)	484.1612761987687	8.331203387478561e-6	0.0014425560843964822	0.989982379552521
ENSMUSG00000018199.9	Ro60	Ro60, Y RNA binding protein	211.28692679263443	-7.6264259552207205e-6	0.001442607563545685	0.9899882826877288
ENSMUSG00000018209.15	Stk4	serine/threonine kinase 4	281.81031126779413	-1.366980090813066e-6	0.0014426686075300476	0.9899941788698914
ENSMUSG00000018217.12	Pmp22	peripheral myelin protein 22	842.7261084842912	-1.2335571272598504e-6	0.0014426586972339321	0.9900000681112864
ENSMUSG00000018238.6	Gdf9	growth differentiation factor 9	5.621814476549412	-1.0668167641904754e-6	0.0014426923104883776	0.9900059504241622
ENSMUSG00000018239.9	Zcchc10	zinc finger, CCHC domain containing 10	56.62316595091428	-3.3134706161431742e-6	0.0014426553781899387	0.9900118258207382
ENSMUSG00000018263.11	Tbx5	T-box 5	165.9812292150107	1.0914377986389198e-7	0.0014426733147295647	0.9900176943132054
ENSMUSG00000018286.6	Psmb6	proteasome (prosome, macropain) subunit, beta type 6	1411.07104444614	1.713109848837681e-6	0.0014426284846866084	0.9900235559137261
ENSMUSG00000018287.12	Spag7	sperm associated antigen 7	556.9539855333494	1.1468536860071522e-9	0.0014425513805281067	0.9900294106344341
ENSMUSG00000018293.4	Pfn1	profilin 1	2101.1974137014013	-2.8346319103149644e-6	0.0014425877508417936	0.9900352584874343
ENSMUSG00000018322.10	Tomm34	translocase of outer mitochondrial membrane 34	190.83745275969116	-4.839856125389331e-6	0.0014426308014327649	0.990041099484804
ENSMUSG00000018326.9	Ywhab	tyrosine 3-monooxygenase/tryptophan 5-monooxygenase activation protein, beta polypeptide	4701.584158736449	-4.7566798580138745e-6	0.0014425907644646425	0.9900469336385914
ENSMUSG00000018334.18	Ksr1	kinase suppressor of ras 1	251.39470572396644	-2.1053226564574224e-6	0.0014426516746592658	0.9900527609608171
ENSMUSG00000018339.11	Gpx3	glutathione peroxidase 3	18697.59429588054	1.5013264356996576e-7	0.001442672865893037	0.9900585814634731
ENSMUSG00000018340.13	Anxa6	annexin A6	5037.196537848518	-1.7960679989716783e-6	0.0014426525139359051	0.9900643951585237
ENSMUSG00000018341.12	Il12rb2	interleukin 12 receptor, beta 2	2.596281994539726	2.768542652699901e-9	0.0014426937761630922	0.9900702020579051
ENSMUSG00000018347.16	Zkscan6	zinc finger with KRAB and SCAN domains 6	69.30375933014459	-3.0828263697797656e-6	0.001442655083916643	0.9900760021735255
ENSMUSG00000018362.14	Kpna2	karyopherin (importin) alpha 2	198.3651797223852	-3.096163769300055e-6	0.0014426450173977666	0.9900817955172654
ENSMUSG00000018363.16	Smurf2	SMAD specific E3 ubiquitin protein ligase 2	421.32687952792173	-1.0251161577599616e-6	0.0014426005017135206	0.9900875821009776
ENSMUSG00000018372.13	Cep95	centrosomal protein 95	128.68684451479282	5.701749662988426e-6	0.0014426848553769332	0.9900933619364872
ENSMUSG00000018377.10	Vezf1	vascular endothelial zinc finger 1	541.5163472184298	1.9855162808839407e-5	0.001442606891428299	0.9900991350355919
ENSMUSG00000018378.13	2210416O15Rik	RIKEN cDNA 2210416O15 gene	467.8502554735071	5.003373966863723e-6	0.0014426661260480125	0.9901049014100616
ENSMUSG00000018379.17	Srsf1	serine/arginine-rich splicing factor 1	1773.8518146356669	-1.4619959877879578e-5	0.0014426568505900678	0.9901106610716389
ENSMUSG00000018381.15	Abi3	ABI gene family, member 3	1643.3556778572724	4.1241625624397894e-6	0.0014426270978697808	0.9901164140320393
ENSMUSG00000018387.12	Shroom1	shroom family member 1	73.07769991351158	-1.1687774866297172e-5	0.0014426971234896076	0.990122160302951
ENSMUSG00000018395.19	Kif3a	kinesin family member 3A	135.86803074114147	2.872695762793727e-7	0.0014426304401878442	0.9901278998960347
ENSMUSG00000018398.18	Sept8	septin 8	536.2620053253755	-3.987604544687774e-6	0.0014425863435710987	0.9901336328229243
ENSMUSG00000018401.17	Mtmr4	myotubularin related protein 4	301.35847594748304	2.332616907309224e-6	0.001442637220615016	0.9901393590952268
ENSMUSG00000018405.7	Mrm1	mitochondrial rRNA methyltransferase 1	262.10785023909364	2.4110360937894087e-6	0.0014426746452304365	0.9901450787245218
ENSMUSG00000018411.17	Mapt	microtubule-associated protein tau	788.7292318041008	2.968508564148144e-6	0.0014426576908333428	0.9901507917223626
ENSMUSG00000018412.16	Kansl1	KAT8 regulatory NSL complex subunit 1	507.24086825787634	6.520690239567046e-6	0.0014426539521048417	0.9901564981002756
ENSMUSG00000018415.14	Gid4	GID complex subunit 4, VID24 homolog	1425.276368504753	1.9836224447025715e-6	0.0014426688526548135	0.9901621978697601
ENSMUSG00000018417.14	Myo1b	myosin IB	443.5648864857399	-1.9825109200095786e-6	0.0014426673841311805	0.9901678910422892
ENSMUSG00000018425.18	Dhx40	DEAH (Asp-Glu-Ala-His) box polypeptide 40	465.8330099915309	2.67914895386387e-5	0.001442749279448853	0.9901735776293092
ENSMUSG00000018427.8	Ypel2	yippee like 2	301.30755095470863	-1.5078533821363934e-6	0.0014426581706441385	0.9901792576422402
ENSMUSG00000018428.15	Akap1	A kinase (PRKA) anchor protein 1	4906.373625293095	6.930865782965447e-6	0.0014426221887121511	0.9901849310924759
ENSMUSG00000018433.14	Nol11	nucleolar protein 11	238.70155115719552	-4.6624588777115176e-7	0.0014426692929724763	0.9901905979913832
ENSMUSG00000018442.13	Derl2	Der1-like domain family, member 2	504.5131941083014	-1.0808421768304925e-6	0.0014426027195993155	0.9901962583503033
ENSMUSG00000018446.8	C1qbp	complement component 1, q subcomponent binding protein	1531.2428818900246	-1.1833698347297624e-5	0.0014425292261128193	0.9902019121805511
ENSMUSG00000018449.12	Rpain	RPA interacting protein	92.07431413560556	3.342508732060628e-7	0.0014426730910188149	0.9902075594934153
ENSMUSG00000018451.7	6330403K07Rik	RIKEN cDNA 6330403K07 gene	1.5560627237138867	-2.9063546089793556e-7	0.0014426944596751385	0.9902132003001588
ENSMUSG00000018459.15	Slc13a3	solute carrier family 13 (sodium-dependent dicarboxylate transporter), member 3	5.855069226136941	-1.353368004465679e-6	0.001442693578212094	0.9902188346120182
ENSMUSG00000018470.8	Kcnab3	potassium voltage-gated channel, shaker-related subfamily, beta member 3	30.940112659626244	-3.381922197715255e-7	0.001442679505927728	0.9902244624402047
ENSMUSG00000018474.18	Chd3	chromodomain helicase DNA binding protein 3	2185.4099754579975	2.403182104306216e-6	0.0014425899351433466	0.9902300837959032
ENSMUSG00000018476.7	Kdm6b	KDM1 lysine (K)-specific demethylase 6B	1133.615835600211	7.0448879901282915e-6	0.0014426573793258016	0.9902356986902734
ENSMUSG00000018481.9	Appbp2	amyloid beta precursor protein (cytoplasmic tail) binding protein 2	587.8597441463455	2.0473466447766733e-7	0.001442634566125019	0.9902413071344489
ENSMUSG00000018486.2	Wnt9b	wingless-type MMTV integration site family, member 9B	4.59203521461235	-8.39208571324457e-7	0.0014426925052779275	0.9902469091395383
ENSMUSG00000018500.2	Adora2b	adenosine A2b receptor	1.2997921747118248	-6.58825353180909e-7	0.0014426944201306898	0.990252504716624
ENSMUSG00000018501.17	Ncor1	nuclear receptor co-repressor 1	1505.2310175508842	2.9641695364350026e-7	0.0014425736192333278	0.9902580938767636
ENSMUSG00000018507.16	Trpv2	transient receptor potential cation channel, subfamily V, member 2	54.102123234837684	6.716173348621304e-9	0.0014426745045963399	0.9902636766309889
ENSMUSG00000018509.8	Cenpv	centromere protein V	234.20282698857906	3.5854390730175535e-7	0.001442652616095169	0.9902692529903068
ENSMUSG00000018537.16	Pcgf2	polycomb group ring finger 2	205.06040610355774	2.642565871811499e-6	0.0014426549639694666	0.9902748229656987
ENSMUSG00000018541.10	Cwc25	CWC25 spliceosome-associated protein	192.6523411353321	5.709341844310502e-7	0.0014426191220007927	0.9902803865681211
ENSMUSG00000018543.8	1700001P01Rik	RIKEN cDNA 1700001P01 gene	0.7515335715324799	8.107761650257518e-8	0.0014426946440313716	0.9902859438085052
ENSMUSG00000018547.8	Pip4k2b	phosphatidylinositol-5-phosphate 4-kinase, type II, beta	265.42233882597066	-7.2122590928919755e-6	0.0014426258897878696	0.9902914946977575
ENSMUSG00000018548.15	Trim37	tripartite motif-containing 37	181.6540601628255	8.191883455308567e-6	0.0014426695293722279	0.9902970392467594
ENSMUSG00000018554.13	Ybx2	Y box protein 2	1010.0603179980964	1.9673852798957103e-6	0.00144265639772075	0.9903025774663674
ENSMUSG00000018559.16	Ctdnep1	CTD nuclear envelope phosphatase 1	1285.8190351609712	1.23791577374204e-6	0.0014426379499650284	0.9903081093674133
ENSMUSG00000018565.17	Elp5	elongator acetyltransferase complex subunit 5	565.9452013065588	-1.4166024663406372e-6	0.001442591450623382	0.9903136349607045
ENSMUSG00000018566.14	Slc2a4	solute carrier family 2 (facilitated glucose transporter), member 4	9294.795806023325	-6.136246684334849e-6	0.0014426462530407794	0.9903191542570231
ENSMUSG00000018567.14	Gabarap	gamma-aminobutyric acid receptor associated protein	3441.89614695932	3.6947699672492896e-6	0.0014425615441242927	0.9903246672671273
ENSMUSG00000018569.12	Cldn7	claudin 7	2.4724760536422963	-2.271251381479458e-6	0.0014426947906079305	0.9903301740017505
ENSMUSG00000018570.17	2810408A11Rik	RIKEN cDNA 2810408A11 gene	41.175563989401034	2.3858859399269202e-6	0.0014426863041003006	0.9903356744716016
ENSMUSG00000018572.10	Phf23	PHD finger protein 23	395.687428818106	1.0394466784329223e-5	0.001442642958819427	0.9903411686873653
ENSMUSG00000018574.14	Acadvl	acyl-Coenzyme A dehydrogenase, very long chain	38439.4250598437	-6.118382047116722e-6	0.001442535366925804	0.9903466566597021
ENSMUSG00000018583.5	G3bp1	GTPase activating protein (SH3 domain) binding protein 1	1062.6132561031523	-1.968262169495674e-5	0.0014424800543432464	0.990352138399248
ENSMUSG00000018585.9	Atox1	antioxidant 1 copper chaperone	1386.9419029224284	1.8578769347720038e-6	0.0014426373699548583	0.990357613916615
ENSMUSG00000018593.13	Sparc	secreted acidic cysteine rich glycoprotein	11931.891720980397	-2.921859631224378e-6	0.001442607390047732	0.9903630832223912
ENSMUSG00000018599.5	Mief2	mitochondrial elongation factor 2	777.1988144667939	-8.410933806401085e-6	0.0014426176703890448	0.9903685463271403
ENSMUSG00000018604.18	Tbx3	T-box 3	693.945667114558	-4.83109263226733e-6	0.0014426670758305817	0.9903740032414027
ENSMUSG00000018648.15	Dusp14	dual specificity phosphatase 14	25.314038769178755	-4.1181806485919423e-7	0.0014426838938634593	0.990379453975694
ENSMUSG00000018651.14	Tada2a	transcriptional adaptor 2A	106.44046007503113	-3.2558805797524134e-6	0.0014426677694317905	0.9903848985405068
ENSMUSG00000018654.17	Ikzf1	IKAROS family zinc finger 1	23.03344024475551	-3.4898048830881817e-7	0.0014426913196600114	0.9903903369463097
ENSMUSG00000018659.12	Pnpo	pyridoxine 5'-phosphate oxidase	480.5156863293701	-1.727404318630893e-6	0.0014426141350125838	0.9903957692035475
ENSMUSG00000018661.17	Cog1	component of oligomeric golgi complex 1	347.4618630774302	1.7509686186774581e-6	0.001442647617552539	0.9904011953226416
ENSMUSG00000018666.13	Cbx1	chromobox 1	514.2873831852155	2.5972844738684738e-5	0.001442651841175924	0.9904066153139897
ENSMUSG00000018669.14	Cdk5rap3	CDK5 regulatory subunit associated protein 3	363.98246450438353	-6.21531869044311e-6	0.0014426397853501897	0.9904120291879659
ENSMUSG00000018672.15	Copz2	coatomer protein complex, subunit zeta 2	326.2576271503876	1.0801543158079829e-5	0.0014426168866313123	0.9904174369549213
ENSMUSG00000018677.9	Slc25a39	solute carrier family 25, member 39	7353.817092584153	-4.394731648387435e-6	0.001442543901648827	0.9904228386251835
ENSMUSG00000018678.13	Sp2	Sp2 transcription factor	250.20442706757245	-6.026500245255527e-7	0.0014426410043880877	0.9904282342090567
ENSMUSG00000018697.14	Aatf	apoptosis antagonizing transcription factor	134.42293776802742	6.081165324546581e-6	0.0014426616339851027	0.9904336237168219
ENSMUSG00000018698.15	Lhx1	LIM homeobox protein 1	1.7519504980991307	-2.17387272610732e-8	0.0014426942168136892	0.990439007158737
ENSMUSG00000018707.13	Dync1h1	dynein cytoplasmic 1 heavy chain 1	2789.939783659241	-1.2802575077181945e-6	0.0014426290011449999	0.9904443845450369
ENSMUSG00000018727.19	Cpsf4l	cleavage and polyadenylation specific factor 4-like	13.566911220607306	-4.432903591171633e-7	0.0014426865311492041	0.9904497558859334
ENSMUSG00000018733.10	Pex12	peroxisomal biogenesis factor 12	111.26492768046708	1.462345365870716e-6	0.0014426305127639226	0.9904551211916155
ENSMUSG00000018736.14	Ndel1	nudE neurodevelopment protein 1 like 1	720.8129529896955	1.1101805368640341e-5	0.00144264867906973	0.9904604804722491
ENSMUSG00000018740.14	Slc25a35	solute carrier family 25, member 35	1984.9890861807498	2.9412878494213082e-6	0.001442672524433714	0.9904658337379774
ENSMUSG00000018750.14	Zbtb4	zinc finger and BTB domain containing 4	658.3778529896904	-2.8077757331808958e-5	0.0014428057755793695	0.9904711809989207
ENSMUSG00000018752.19	Tnfsfm13	tumor necrosis factor (ligand) superfamily, membrane-bound member 13	80.21893540913962	2.6563813113813484e-6	0.0014426825846570652	0.9904765222651769
ENSMUSG00000018761.14	Mpdu1	mannose-P-dolichol utilization defect 1	1252.4375584510246	-1.546489414823263e-5	0.001442466687433313	0.990481857546821
ENSMUSG00000018765.5	Fxr2	fragile X mental retardation, autosomal homolog 2	1022.5434964977688	6.8497816983889435e-6	0.0014426110180474545	0.9904871868539057
ENSMUSG00000018770.9	Atp5g3	ATP synthase, H+ transporting, mitochondrial F0 complex, subunit C3 (subunit 9)	3151.4494407470456	5.839697552221277e-7	0.001442628143467258	0.9904925101964609
ENSMUSG00000018774.13	Cd68	CD68 antigen	43.822904487954375	-4.765598961641013e-6	0.0014426836333451124	0.9904978275844942
ENSMUSG00000018776.10	Slc35g3	solute carrier family 35, member G3	1.381740349094061	-3.8437293582483174e-7	0.0014426944438334244	0.9905031390279908
ENSMUSG00000018796.13	Acsl1	acyl-CoA synthetase long-chain family member 1	37323.50781538785	-9.440627242800878e-7	0.0014426682290421876	0.9905084445369138
ENSMUSG00000018800.14	Abca5	ATP-binding cassette, sub-family A (ABC1), member 5	72.22046318938517	-4.5508884710601e-6	0.0014426683852274838	0.9905137441212036
ENSMUSG00000018809.2	Smyd4	SET and MYND domain containing 4	577.2761032385733	-8.917672752781083e-6	0.001442653827358755	0.9905190377907788
ENSMUSG00000018819.10	Lsp1	lymphocyte specific 1	76.04161413728247	-1.0469757965094702e-6	0.0014426815225853248	0.9905243255555358
ENSMUSG00000018820.13	Zfyve27	zinc finger, FYVE domain containing 27	486.3472838733414	-4.591188244060438e-6	0.001442594942634681	0.9905296074253488
ENSMUSG00000018821.3	Avpi1	arginine vasopressin-induced 1	245.41620781746684	-3.2068212311364033e-7	0.0014426359710426565	0.99053488341007
ENSMUSG00000018822.7	Sfrp5	secreted frizzled-related sequence protein 5	55.23263627268938	-1.1426676127067845e-6	0.0014426874604628753	0.9905401535195298
ENSMUSG00000018830.10	Myh11	myosin, heavy polypeptide 11, smooth muscle	707.1389590150891	-2.818462089047015e-6	0.0014426652084567485	0.9905454177635368
ENSMUSG00000018841.17	Rad51d	RAD51 paralog D	180.41191224650606	6.236742971858413e-6	0.0014426567438989113	0.9905506761518774
ENSMUSG00000018844.6	Fndc8	fibronectin type III domain containing 8	5.220610868868082	1.5358455060978432e-6	0.0014426917815395213	0.9905559286943166
ENSMUSG00000018845.14	Unc45b	unc-45 myosin chaperone B	464.15590083078973	1.434849348940533e-6	0.001442657036605848	0.9905611754005976
ENSMUSG00000018846.8	Pank3	pantothenate kinase 3	1488.963443673946	-1.7753376800543554e-6	0.0014426745929483492	0.9905664162804417
ENSMUSG00000018848.4	Rars	arginyl-tRNA synthetase	326.63553202473986	4.8071118906672e-6	0.0014425984680572713	0.9905716513435492
ENSMUSG00000018849.6	Wwc1	WW, C2 and coiled-coil domain containing 1	5.277239034489002	-3.187479268519622e-6	0.0014426951274106076	0.9905768805995983
ENSMUSG00000018858.15	Mrpl58	mitochondrial ribosomal protein L58	714.4635363999519	-4.2685739654818105e-6	0.001442584829265562	0.9905821040582459
ENSMUSG00000018861.8	Fdxr	ferredoxin reductase	227.28294936750316	-1.6899504942140064e-5	0.0014426583663231718	0.9905873217291278
ENSMUSG00000018865.9	Sult4a1	sulfotransferase family 4A, member 1	15.067990523386989	-2.598464343215252e-6	0.0014426873734053889	0.9905925336218581
ENSMUSG00000018868.4	Pnpla5	patatin-like phospholipase domain containing 5	2.22854589116928	1.0132301061529926e-6	0.0014426939426720304	0.9905977397460297
ENSMUSG00000018882.12	Mrpl45	mitochondrial ribosomal protein L45	878.0802072350667	3.0945537773528573e-6	0.0014424223098533442	0.9906029401112144
ENSMUSG00000018893.15	Mb	myoglobin	375.38589281059177	4.791248470248799e-7	0.0014426935532408892	0.9906081347269627
ENSMUSG00000018899.16	Irf1	interferon regulatory factor 1	405.5073193913243	-3.3185053932228587e-6	0.0014426636639485787	0.9906133236028042
ENSMUSG00000018900.7	Slc22a5	solute carrier family 22 (organic cation transporter), member 5	1516.0296704689088	-3.2704629527636516e-6	0.0014426157538188625	0.9906185067482471
ENSMUSG00000018906.14	P4ha2	procollagen-proline, 2-oxoglutarate 4-dioxygenase (proline 4-hydroxylase), alpha II polypeptide	209.22055822732636	-1.8592821686204017e-6	0.0014426852078645736	0.990623684172779
ENSMUSG00000018909.15	Arrb1	arrestin, beta 1	664.3021069233592	3.9966179847419803e-7	0.0014426692607356249	0.9906288558858664
ENSMUSG00000018920.11	Cxcl16	chemokine (C-X-C motif) ligand 16	34.610508401149126	2.0779460084193113e-7	0.0014426813393677471	0.9906340218969546
ENSMUSG00000018921.11	Pelp1	proline, glutamic acid and leucine rich protein 1	163.58402892902726	1.521993891481002e-6	0.00144264645495811	0.99063918221546865
ENSMUSG00000018923.13	Med11	mediator complex subunit 11	91.61805801454373	1.317282081042429e-6	0.0014426501395866684	0.9906443368508125
ENSMUSG00000018925.3	Heatr9	HEAT repeat containing 9	0.9611413765250826	-3.986657310068814e-8	0.0014426946458348984	0.9906494858123697
ENSMUSG00000018927.3	Ccl6	chemokine (C-C motif) ligand 6	50.107838151015656	4.58374538141668e-7	0.0014426859369057372	0.9906546291095025
ENSMUSG00000018930.3	Ccl4	chemokine (C-C motif) ligand 4	1.5026739384183072	-7.120913587359774e-7	0.0014426941262018543	0.9906597667515534
ENSMUSG00000018931.3	Natd1	N-acetyltransferase domain containing 1	281.72776594296624	3.533291844776928e-6	0.0014426474621405598	0.9906648987478438
ENSMUSG00000018932.9	Map2k3	mitogen-activated protein kinase kinase 3	899.8090010050462	-3.906821754599635e-6	0.0014426063368875857	0.9906700251076747
ENSMUSG00000018965.11	Ywhah	tyrosine 3-monooxygenase/tryptophan 5-monooxygenase activation protein, eta polypeptide	633.066233324454	2.8792244258242887e-6	0.0014426333489558647	0.9906751458403269
ENSMUSG00000018974.7	Sart3	squamous cell carcinoma antigen recognized by T cells 3	390.3396015916005	-5.6249581476871125e-6	0.0014425860812752294	0.9906802609550607
ENSMUSG00000018983.9	E2f2	E2F transcription factor 2	380.2914832492682	-2.804564794965734e-7	0.001442669823136485	0.990685370461116
ENSMUSG00000018986.10	Slfn3	schlafen 3	23.64004799506669	4.870466373841552e-6	0.0014426871505279272	0.9906904743677126
ENSMUSG00000018995.12	Nars2	asparaginyl-tRNA synthetase 2 (mitochondrial)(putative)	232.01522618646084	9.10885867563195e-7	0.0014426753157408298	0.9906955726840502
ENSMUSG00000018999.14	Slc35b4	solute carrier family 35, member B4	226.22207688611542	1.207648082035057e-6	0.0014426433120058116	0.9907006654193079
ENSMUSG00000019027.8	Dnah1	dynein, axonemal, heavy chain 1	1.8544805072893553	5.198385995459602e-7	0.001442693987723467	0.9907057525826453
ENSMUSG00000019039.14	Dalrd3	DALR anticodon binding domain containing 3	612.0317289738156	8.416720388685756e-7	0.0014426510580670287	0.9907108341832016
ENSMUSG00000019054.13	Fis1	fission, mitochondrial 1	876.6004470339916	-3.653176052490473e-6	0.0014426391679141855	0.990715910230096
ENSMUSG00000019055.15	Plod1	procollagen-lysine, 2-oxoglutarate 5-dioxygenase 1	1403.3201649820826	4.556618137337504e-6	0.0014426116532503565	0.990720980732428
ENSMUSG00000019066.13	Rab3d	RAB3D, member RAS oncogene family	609.4440675095408	-8.101985067574924e-7	0.0014426572331061353	0.9907260456992771
ENSMUSG00000019080.8	Mfsd3	major facilitator superfamily domain containing 3	153.85857544373957	6.172851769030988e-7	0.0014426835100107024	0.990731105139703
ENSMUSG00000019082.18	Slc25a22	solute carrier family 25 (mitochondrial carrier, glutamate), member 22	3033.8867305713093	-3.3045939881977804e-6	0.0014426654173028644	0.9907361590627457
ENSMUSG00000019087.13	Atp6ap1	ATPase, H+ transporting, lysosomal accessory protein 1	1246.3744929495394	-6.527885019155058e-6	0.0014425948162943378	0.9907412074774254
ENSMUSG00000019088.14	Dnase1l1	deoxyribonuclease 1-like 1	98.32561786741793	1.5706165812605195e-6	0.0014426546944180168	0.9907462503927427
ENSMUSG00000019122.8	Ccl9	chemokine (C-C motif) ligand 9	37.770905569176804	1.9753626133318476e-6	0.0014426864861463206	0.9907512878176786
ENSMUSG00000019124.10	Scrn1	secernin 1	13.863487607274616	7.755519004652511e-7	0.0014426884917274558	0.9907563197611946
ENSMUSG00000019132.11	BC005537	cDNA sequence BC005537	2623.5314021362096	-4.6906963151099136e-7	0.001442654888316521	0.9907613462322326
ENSMUSG00000019139.10	Isyna1	myo-inositol 1-phosphate synthase A1	361.7736686750242	-1.218706477456289e-6	0.0014426683172599234	0.990766367239715
ENSMUSG00000019143.15	Hars2	histidyl-tRNA synthetase 2	513.2902189060006	-1.8184462892722177e-6	0.0014426072233020525	0.9907713827925452
ENSMUSG00000019146.2	Cacng2	calcium channel, voltage-dependent, gamma subunit 2	8.060532836775153	4.018408445571323e-7	0.001442691427041856	0.9907763928996067
ENSMUSG00000019158.9	Tmem160	transmembrane protein 160	336.6034971254501	3.056995860981766e-7	0.001442673607883454	0.9907813975697644
ENSMUSG00000019173.11	Rab5c	RAB5C, member RAS oncogene family	2259.2721279627085	8.2026746058316e-6	0.0014425884409466681	0.9907863968118631
ENSMUSG00000019178.17	Styxl1	serine/threonine/tyrosine interacting-like 1	6.200603314694847	1.1584307302941323e-6	0.0014426923237838625	0.9907913906347293
ENSMUSG00000019179.10	Mdh2	malate dehydrogenase 2, NAD (mitochondrial)	14862.682734862998	-2.551318954047781e-7	0.001442487719335411	0.9907963790471699
ENSMUSG00000019188.16	H13	histocompatibility 13	1603.8488996193846	2.7692359501282745e-6	0.001442514009393338	0.9908013620579728
ENSMUSG00000019189.13	Rnf145	ring finger protein 145	385.14100224417416	1.8113181158722075e-6	0.0014425849063022136	0.9908063396759067
ENSMUSG00000019194.15	Scn1b	sodium channel, voltage-gated, type I, beta	426.1561566487895	-2.131240453182585e-6	0.001442685111568646	0.9908113119097218
ENSMUSG00000019210.10	Atp6v1e1	ATPase, H+ transporting, lysosomal V1 subunit E1	2489.9099215848246	3.088772989868965e-6	0.0014426229961000876	0.990816278768149
ENSMUSG00000019214.14	Chtf18	CTF18, chromosome transmission fidelity factor 18	20.167167397506255	-1.408505682286795e-6	0.001442686868354707	0.9908212402599004
ENSMUSG00000019230.14	Lhx9	LIM homeobox protein 9	0.8668996650576372	7.98759570130192e-7	0.0014426947007726897	0.9908261963936693
ENSMUSG00000019232.14	Etnppl	ethanolamine phosphate phospholyase	1.2138855275189822	-1.4651870890231314e-7	0.0014426943282342328	0.9908311471781304
ENSMUSG00000019235.9	Rps6kl1	ribosomal protein S6 kinase-like 1	239.85787152315123	-1.2951544405245466e-6	0.0014426477736548533	0.9908360926219394
ENSMUSG00000019254.16	Ppp1r12c	protein phosphatase 1, regulatory subunit 12C	908.6470998188613	-3.1532014211984625e-6	0.0014426564883533053	0.9908410327337335
ENSMUSG00000019256.17	Ahr	aryl-hydrocarbon receptor	216.20336838148106	-4.211330006977206e-6	0.00144265233855418	0.9908459675221313
ENSMUSG00000019261.3	Map1s	microtubule-associated protein 1S	183.55596187846828	6.606215946182812e-6	0.001442650529788897	0.9908508969957327
ENSMUSG00000019278.5	Dpep1	dipeptidase 1	608.3190509926058	4.512243895522862e-6	0.001442649006886644	0.9908558211631193
ENSMUSG00000019295.8	Tmem129	transmembrane protein 129	325.0770725047104	1.0944367877975622e-6	0.0014426508141395554	0.9908607400328541
ENSMUSG00000019297.9	Nop9	NOP9 nucleolar protein	213.87019513884272	1.204388449556653e-5	0.0014426450927980182	0.9908656536134816
ENSMUSG00000019301.5	Hsd17b1	hydroxysteroid (17-beta) dehydrogenase 1	2.9347467701131786	1.0797834278196384e-6	0.0014426936528571966	0.9908705619135281
ENSMUSG00000019302.16	Atp6v0a1	ATPase, H+ transporting, lysosomal V0 subunit A1	937.8667541680745	2.366582401064414e-6	0.001442592675389438	0.9908754649415014
ENSMUSG00000019303.14	Psmc3ip	proteasome (prosome, macropain) 26S subunit, ATPase 3, interacting protein	30.118895719051192	-8.402853484300878e-7	0.001442679349555141	0.9908803627058914
ENSMUSG00000019312.10	Grb7	growth factor receptor bound protein 7	11.206614289074617	-2.2076957746648226e-7	0.0014426886254761677	0.9908852552151693
ENSMUSG00000019320.14	Noxo1	NADPH oxidase organizer 1	18.87741082272515	-4.3896521581865107e-7	0.0014426900845640996	0.9908901424777885
ENSMUSG00000019326.14	Aoc3	amine oxidase, copper containing 3	2937.634772794262	3.568951857986035e-6	0.0014426831903473392	0.9908950245021841
ENSMUSG00000019338.13	Zfp687	zinc finger protein 687	156.3294835826838	6.8510227055963e-7	0.0014426652823704583	0.9908999012967732
ENSMUSG00000019362.8	D8Ertd738e	DNA segment, Chr 8, ERATO Doi 738, expressed	1680.6856434704289	-1.7866533549511021e-6	0.0014426526716580126	0.9909047728699548
ENSMUSG00000019368.13	Sec14l4	SEC14-like lipid binding 4	208.68462482160268	-5.138391413687108e-6	0.0014426779871003054	0.99090963923011
ENSMUSG00000019370.10	Calm3	calmodulin 3	1318.70606968117	-7.432376735522039e-6	0.0014425248828508126	0.9909145003856019
ENSMUSG00000019373.11	Cops3	COP9 signalosome subunit 3	891.9181345054517	3.622751329552246e-6	0.0014425365527528352	0.9909193563447759
ENSMUSG00000019428.16	Fkbp8	FK506 binding protein 8	1902.2371764018337	2.985127694830248e-6	0.0014425568695288222	0.9909242071159592
ENSMUSG00000019432.15	Ddx39b	DEAD (Asp-Glu-Ala-Asp) box polypeptide 39B	1280.4525111345206	-2.645935123702329e-5	0.0014426929770922905	0.9909290527074617
ENSMUSG00000019433.9	Gipc1	GIPC PDZ domain containing family, member 1	527.1192612383242	-7.054591286819261e-6	0.0014426067477577651	0.9909338931275751
ENSMUSG00000019437.17	Tlcd1	TLC domain containing 1	1326.191205914885	-1.2699501001735775e-6	0.0014426515695939318	0.9909387283845736
ENSMUSG00000019461.12	Plscr3	phospholipid scramblase 3	331.74365205971964	2.3160732637395895e-5	0.0014426141120256095	0.9909435584867141
ENSMUSG00000019464.6	Ptger1	prostaglandin E receptor 1 (subtype EP1)	356.0270631885954	-2.4416320157102986e-7	0.0014426533325477713	0.9909483834422352
ENSMUSG00000019467.15	Arhgef25	Rho guanine nucleotide exchange factor (GEF) 25	230.55016071940278	-2.569279127252174e-7	0.001442661843291108	0.9909532032593587
ENSMUSG00000019470.12	Xab2	XPA binding protein 2	435.66577989468186	7.115637406232647e-6	0.001442615062470571	0.9909580179462882
ENSMUSG00000019471.10	Cdc37	cell division cycle 37	1735.8819517977029	1.6135912121066956e-6	0.0014425989187577461	0.9909628275112105
ENSMUSG00000019478.16	Rab4a	RAB4A, member RAS oncogene family	86.033199552787	1.654143047877315e-6	0.0014426604393104707	0.9909676319622943
ENSMUSG00000019487.11	Trip10	thyroid hormone receptor interactor 10	641.730290239884	6.8997260024329154e-6	0.001442609051518404	0.9909724313076916
ENSMUSG00000019494.14	Cops6	COP9 signalosome subunit 6	1497.0372699077684	-3.5016909753102104e-6	0.0014424767689934913	0.9909772255555367
ENSMUSG00000019505.7	Ubb	ubiquitin B	6520.642937601165	3.3127912255533473e-6	0.0014426421742080402	0.9909820147139468
ENSMUSG00000019518.11	Ap4m1	adaptor-related protein complex AP-4, mu 1	426.5863341691481	2.231655760288148e-6	0.0014426158796536387	0.9909867987910216
ENSMUSG00000019528.18	Gyg	glycogenin	1829.2851292004161	9.865591862807951e-6	0.001442659293617699	0.9909915777948439
ENSMUSG00000019539.11	Rcn3	reticulocalbin 3, EF-hand calcium binding domain	112.90699079213435	-3.809658760753293e-6	0.0014426766044196657	0.9909963517334794
ENSMUSG00000019558.14	Slc6a8	solute carrier family 6 (neurotransmitter transporter, creatine), member 8	378.5664240672897	-3.8154674905499105e-6	0.0014426560835669809	0.9910011206149765
ENSMUSG00000019564.12	Arid3a	AT rich interactive domain 3A (BRIGHT-like)	67.00271321001335	1.0694273431836324e-6	0.0014426713482791828	0.9910058844473667
ENSMUSG00000019577.6	Pdk4	pyruvate dehydrogenase kinase, isoenzyme 4	27448.34624923569	3.244584709554489e-6	0.0014426794513935305	0.9910106432386644
ENSMUSG00000019578.11	Ubxn6	UBX domain protein 6	929.4994316908834	1.465946825553201e-5	0.0014424949652731094	0.991015396996867
ENSMUSG00000019579.13	Mydgf	myeloid derived growth factor	467.5019269417054	5.809514809147199e-6	0.0014426163621381878	0.9910201457299554
ENSMUSG00000019590.16	Cyb561	cytochrome b-561	117.08118558412777	-4.299017517509506e-6	0.0014426684616205107	0.9910248894458931
ENSMUSG00000019647.16	Sema6a	sema domain, transmembrane domain (TM), and cytoplasmic domain, (semaphorin) 6A	347.9358231508169	2.142767910396849e-7	0.0014426721737972393	0.9910296281526271
ENSMUSG00000019659.8	Ccdc12	coiled-coil domain containing 12	354.04687831311753	-1.5759181433324764e-6	0.0014426323906219308	0.9910343618580874
ENSMUSG00000019689.4	Fmc1	formation of mitochondrial complex V assembly factor 1	938.617149680751	6.291509515324091e-6	0.0014426331945587173	0.9910390905701876
ENSMUSG00000019699.16	Akt3	thymoma viral proto-oncogene 3	173.17118722581841	5.671587814680077e-8	0.0014426352183706595	0.9910438142968243
ENSMUSG00000019710.13	Mrpl24	mitochondrial ribosomal protein L24	1166.115963560632	-5.385357181981942e-6	0.0014424787083950534	0.9910485330458776
ENSMUSG00000019715.14	Gle1	GLE1 RNA export mediator (yeast)	467.05377837541744	-1.360631573021217e-7	0.0014425991686325865	0.991053246825211
ENSMUSG00000019718.8	L3hypdh	L-3-hydroxyproline dehydratase (trans-)	805.022739620805	-4.354785054509241e-6	0.0014426096734111908	0.9910579556426714
ENSMUSG00000019726.12	Lyst	lysosomal trafficking regulator	192.6294227253555	-4.3476589447854656e-6	0.0014426767810474528	0.9910626595060892
ENSMUSG00000019731.13	Slc35e1	solute carrier family 35, member E1	735.2091660690606	1.5677321227630944e-6	0.001442643899684796	0.9910673584232784
ENSMUSG00000019732.14	Calr3	calreticulin 3	67.30189588457262	1.8485206705605522e-6	0.0014426692193671802	0.9910720524020366
ENSMUSG00000019734.16	Tmc4	transmembrane channel-like gene family 4	86.71129319995124	-3.36060874029252e-6	0.0014426698960979072	0.9910767414501448
ENSMUSG00000019737.14	Syne4	spectrin repeat containing, nuclear envelope family member 4	26.554935560621107	1.3815253395138704e-7	0.0014426713347340764	0.9910814255753678
ENSMUSG00000019738.15	Polr2i	polymerase (RNA) II (DNA directed) polypeptide I	284.0906972927746	-5.969189602752598e-7	0.001442646653122702	0.9910861047854541
ENSMUSG00000019756.10	Prl8a1	prolactin family 8, subfamily a, member 1	11.453622111387215	-8.829439615279552e-7	0.001442692279288286	0.9910907790881361
ENSMUSG00000019761.10	Krt10	keratin 10	43.71853424298393	-2.913777479761854e-6	0.001442675545797461	0.9910954484911297
ENSMUSG00000019763.11	Rmnd1	required for meiotic nuclear division 1 homolog	1305.7298799507253	1.822268874946282e-5	0.001442597493858076	0.991100113002135
ENSMUSG00000019767.12	Ccdc170	coiled-coil domain containing 170	15.174569877458815	-7.161119725309387e-7	0.0014426916298800154	0.9911047726288355
ENSMUSG00000019768.16	Esr1	estrogen receptor 1 (alpha)	285.3645932784879	2.596944606661712e-8	0.001442668900775823	0.9911094273788988
ENSMUSG00000019772.5	Vip	vasoactive intestinal polypeptide	0.8412828785397357	1.114705627091693e-7	0.0014426944349683014	0.9911140772599768
ENSMUSG00000019773.7	Fbxo5	F-box protein 5	22.018772681219353	-1.6502402714733986e-6	0.0014426835864198182	0.991118722279705
ENSMUSG00000019774.8	Mtrf1l	mitochondrial translational release factor 1-like	117.91098126707061	-3.6037541674418734e-6	0.001442666398255035	0.9911233624457031
ENSMUSG00000019775.17	Rgs17	regulator of G-protein signaling 17	1.9868517985568284	-2.7185387122808115e-7	0.001442694540675585	0.9911279977655747
ENSMUSG00000019777.16	Hdac2	histone deacetylase 2	738.402113395935	5.458900196892506e-6	0.0014426078435954676	0.991132628246908
ENSMUSG00000019779.15	Frk	fyn-related kinase	17.102659451596047	-4.746447757455031e-6	0.0014426915745010295	0.9911372538972747
ENSMUSG00000019782.10	Rwdd1	RWD domain containing 1	638.7995993247853	-3.4521667683753795e-6	0.0014426383088009186	0.9911418747242313
ENSMUSG00000019787.9	Trdn	triadin	46.15251274091448	-2.7262735324842164e-7	0.001442694740591932	0.9911464907353182
ENSMUSG00000019789.9	Hey2	hairy/enhancer-of-split related with YRPW motif 2	22.44910826523563	-3.929514363437774e-6	0.001442683130280806	0.9911511019380602
ENSMUSG00000019790.17	Stxbp5	syntaxin binding protein 5 (tomosyn)	244.33363594503186	-8.1937354905510845e-06	0.0014426033558776466	0.9911557083399665
ENSMUSG00000019791.12	Hint3	histidine triad nucleotide binding protein 3	335.19894223288304	-5.022374761626223e-7	0.0014426089814768594	0.9911603099485305
ENSMUSG00000019792.8	Trmt11	tRNA methyltransferase 11	94.60318935839717	-1.5314843213620459e-7	0.0014426564241081484	0.9911649067712301
ENSMUSG00000019794.13	Katna1	katanin p60 (ATPase-containing) subunit A1	365.62187187612676	1.5883178559043934e-5	0.0014426531774023223	0.9911694988155278
ENSMUSG00000019795.17	Pcmt1	protein-L-isoaspartate (D-aspartate) O-methyltransferase 1	677.1106861428516	1.4586221933314187e-5	0.0014425587517483357	0.9911740860888705
ENSMUSG00000019796.12	Lrp11	low density lipoprotein receptor-related protein 11	48.07386938316884	-1.392572186158456e-6	0.0014426772808669613	0.9911786685986893
ENSMUSG00000019797.11	1700021F05Rik	RIKEN cDNA 1700021F05 gene	1001.7024378583687	-4.210605617340203e-6	0.0014425928141495435	0.9911832463524004
ENSMUSG00000019802.13	Sec63	SEC63-like (S. cerevisiae)	886.0413755847103	-9.367103266735671e-6	0.0014426162596824074	0.9911878193574044
ENSMUSG00000019804.12	Snx3	sorting nexin 3	1598.091895836536	4.170374705608551e-6	0.0014425041520167874	0.9911923876210864
ENSMUSG00000019806.13	Aig1	androgen-induced 1	401.7380464023035	9.618722173437708e-7	0.0014426244307584762	0.9911969511508164
ENSMUSG00000019808.8	Adat2	adenosine deaminase, tRNA-specific 2	72.55832586334562	1.043264355219088e-5	0.0014426509383188805	0.9912015099539491
ENSMUSG00000019809.16	Pex3	peroxisomal biogenesis factor 3	704.4947721868941	-1.1597701427831351e-6	0.001442653788001717	0.9912060640378239
ENSMUSG00000019810.15	Fuca2	fucosidase, alpha-L- 2, plasma	148.7328010861924	-4.768547449640478e-6	0.0014426568653095342	0.9912106134097649
ENSMUSG00000019813.16	Cep57l1	centrosomal protein 57-like 1	32.16178004627238	4.471541959724916e-7	0.0014426802576592913	0.9912151580770815
ENSMUSG00000019814.5	Ltv1	LTV1 ribosome biogenesis factor	204.37175487121223	-1.268617867333542e-6	0.0014426502400611478	0.9912196980470676
ENSMUSG00000019817.18	Plagl1	pleiomorphic adenoma gene-like 1	17.05753294019117	3.435647371599208e-6	0.001442684440975843	0.9912242333270018
ENSMUSG00000019818.15	Cd164	CD164 antigen	2197.577867868591	-2.6112621459715715e-6	0.0014426551041533662	0.9912287639241485
ENSMUSG00000019820.11	Utrn	utrophin	770.7740957570857	1.6513494408161306e-6	0.001442570369015416	0.9912332898457563
ENSMUSG00000019822.12	Smpd2	sphingomyelin phosphodiesterase 2, neutral	172.94682061803957	2.560925908917465e-6	0.0014426364882246627	0.9912378110990592
ENSMUSG00000019823.17	Mical1	microtubule associated monooxygenase, calponin and LIM domain containing 1	92.5285659989024	-1.1210963413970337e-6	0.001442683798948982	0.9912423276912761
ENSMUSG00000019826.11	Zbtb24	zinc finger and BTB domain containing 24	116.1292043679783	-1.3449253195698716e-5	0.0014426714859004071	0.9912468396296114
ENSMUSG00000019831.14	Wasf1	WAS protein family, member 1	2.2105584777379574	-1.0277076935726169e-7	0.0014426933473309326	0.9912513469212542
ENSMUSG00000019832.5	Rab32	RAB32, member RAS oncogene family	25.150950324770978	-7.27851326118225e-7	0.001442680302994243	0.9912558495733791
ENSMUSG00000019837.8	Gtf3c6	general transcription factor IIIC, polypeptide 6, alpha	313.0997962546178	1.1504457238789116e-6	0.0014426610730049062	0.9912603475931459
ENSMUSG00000019838.11	Slc16a10	solute carrier family 16 (monocarboxylic acid transporters), member 10	416.07343231584406	-3.2576983485705666e-6	0.0014426601594902026	0.9912648409876995
ENSMUSG00000019841.15	Rev3l	REV3 like, DNA directed polymerase zeta catalytic subunit	91.76188200364827	-6.674514465122568e-6	0.0014426704254740703	0.9912693297641704
ENSMUSG00000019842.6	Traf3ip2	TRAF3 interacting protein 2	38.07828074071455	-3.6572653991891637e-7	0.0014426866446656606	0.9912738139296742
ENSMUSG00000019843.14	Fyn	Fyn proto-oncogene	269.70660363757463	-1.1498580244908928e-6	0.001442676885034405	0.9912782934913119
ENSMUSG00000019845.8	Tube1	tubulin, epsilon 1	10.579325144002022	-5.617231902717824e-6	0.0014426954843863706	0.9912827684561701
ENSMUSG00000019846.11	Lama4	laminin, alpha 4	735.551056310608	6.985196853382487e-8	0.0014426791672703637	0.9912872388313209
ENSMUSG00000019848.14	Popdc3	popeye domain containing 3	2.478712697267947	-1.256352984777344e-7	0.0014426949250445022	0.9912917046238214
ENSMUSG00000019849.11	Prep	prolyl endopeptidase	382.9487302117829	1.8453026408002122e-7	0.0014426458280494261	0.991296165840715
ENSMUSG00000019850.11	Tnfaip3	tumor necrosis factor, alpha-induced protein 3	41.58711775890087	-4.221004746050122e-6	0.0014426801314480707	0.9913006224890301
ENSMUSG00000019851.8	Perp	PERP, TP53 apoptosis effector	10.177415111509491	6.755138066011002e-8	0.0014426866317403327	0.9913050745757808
ENSMUSG00000019853.6	Hebp2	heme binding protein 2	160.88251464370822	-1.5721853859179582e-6	0.0014426597132580039	0.9913095221079671
ENSMUSG00000019854.17	Reps1	RalBP1 associated Eps domain containing protein	210.50859663393308	2.5056508360094855e-6	0.0014426267242331067	0.9913139650925744
ENSMUSG00000019856.14	Fam184a	family with sequence similarity 184, member A	10.408647374590593	-3.7493142599198926e-7	0.0014426936715292143	0.9913184035365742
ENSMUSG00000019857.7	Asf1a	anti-silencing function 1A histone chaperone	155.77719608208488	-1.612445466431343e-5	0.0014426850376951033	0.9913228374469232
ENSMUSG00000019861.15	Gopc	golgi associated PDZ and coiled-coil motif containing	373.62798783063727	-9.432859038471671e-6	0.0014425549688017022	0.9913272668305644
ENSMUSG00000019863.7	Qrsl1	glutaminyl-tRNA synthase (glutamine-hydrolyzing)-like 1	272.70747430721104	-6.542977161052048e-7	0.0014426295077813376	0.9913316916944264
ENSMUSG00000019864.14	Rtn4ip1	reticulon 4 interacting protein 1	1402.8029032704135	-2.447505204819798e-6	0.0014425748316003932	0.9913361120454236
ENSMUSG00000019865.9	Nmbr	neuromedin B receptor	0.7480553126646122	4.257911696739705e-8	0.0014426947159484422	0.9913405278904565
ENSMUSG00000019866.15	Crybg1	crystallin beta-gamma domain containing 1	152.22852105604022	2.5736676961166146e-6	0.0014426291457912998	0.9913449392364114
ENSMUSG00000019867.4	Gje1	gap junction protein, epsilon 1	0.7328070875245909	5.021822884860099e-7	0.0014426947411269278	0.9913493460901607
ENSMUSG00000019868.16	Vta1	vesicle (multivesicular body) trafficking 1	308.49505533259	-2.6453518197198594e-6	0.0014425865299789121	0.9913537484585626
ENSMUSG00000019872.13	Smpdl3a	sphingomyelin phosphodiesterase, acid-like 3A	1295.184962898068	7.281518038182794e-7	0.0014426028743436629	0.9913581463484616
ENSMUSG00000019873.8	Reep3	receptor accessory protein 3	1145.2843279749063	-7.046884848037187e-6	0.0014426081522708326	0.9913625397666882
ENSMUSG00000019874.11	Fabp7	fatty acid binding protein 7, brain	2.7319473036082016	1.5222352163257099e-6	0.0014426943360005143	0.9913669287200587
ENSMUSG00000019876.15	Pkib	protein kinase inhibitor beta, cAMP dependent, testis specific	9.41757209248801	-9.448678596197161e-7	0.0014426923745867238	0.9913713132153762
ENSMUSG00000019877.10	Serinc1	serine incorporator 1	3248.521925135272	-1.0741387891071755e-6	0.0014426606288691437	0.9913756932594292
ENSMUSG00000019878.8	Hsf2	heat shock factor 2	132.6974800833392	-1.1824637208857292e-6	0.00144261868224131	0.9913800688589932
ENSMUSG00000019880.10	Rspo3	R-spondin 3	2.3868538243524333	-1.0610666603414217e-6	0.001442694047682638	0.9913844400208295
ENSMUSG00000019883.11	Echdc1	enoyl Coenzyme A hydratase domain containing 1	4103.70469638299	6.474106656595477e-7	0.0014426789223042791	0.9913888067516856
ENSMUSG00000019888.16	Mgat4c	MGAT4 family, member C	1.2676038596713508	-4.822685449222745e-7	0.0014426942758633177	0.9913931690582957
ENSMUSG00000019889.10	Ptprk	protein tyrosine phosphatase, receptor type, K	124.47452654297688	-2.1410818603548695e-6	0.0014426830669023976	0.99139752694738
ENSMUSG00000019890.4	Nts	neurotensin	4.257527466780373	1.3410113608843554e-6	0.0014426924893534022	0.9914018804256456
ENSMUSG00000019891.15	Dcbld1	discoidin, CUB and LCCL domain containing 1	94.77633520178455	8.230902212997548e-7	0.0014426788018923641	0.9914062294997853
ENSMUSG00000019894.14	Slc6a15	solute carrier family 6 (neurotransmitter transporter), member 15	1.086625951829968	3.2446279807859224e-7	0.0014426945034676274	0.991410574176479
ENSMUSG00000019897.8	Ccdc59	coiled-coil domain containing 59	278.4442549801119	-1.0266754628881152e-5	0.001442607545491206	0.9914149144623929
ENSMUSG00000019899.17	Lama2	laminin, alpha 2	132.49451533562308	4.271068553188337e-6	0.0014426674549587115	0.9914192503641797
ENSMUSG00000019906.15	Lin7a	lin-7 homolog A (C. elegans)	6.394991060320335	-7.22076161058646e-7	0.0014426918405947612	0.9914235818884783
ENSMUSG00000019907.10	Ppp1r12a	protein phosphatase 1, regulatory subunit 12A	589.9086207083915	9.182650819366452e-7	0.0014426343555588978	0.991427909041915
ENSMUSG00000019916.14	P4ha1	procollagen-proline, 2-oxoglutarate 4-dioxygenase (proline 4-hydroxylase), alpha 1 polypeptide	749.5644498722334	1.797028072490627e-6	0.0014426888637581801	0.9914322318311022
ENSMUSG00000019917.10	Sept10	septin 10	269.51380083586656	-3.341253739218931e-6	0.0014426334977950942	0.9914365502626389
ENSMUSG00000019920.18	Lims1	LIM and senescent cell antigen-like domains 1	471.13448199744766	-4.296741818527633e-6	0.0014425911277141702	0.9914408643431112
ENSMUSG00000019923.14	Zwint	ZW10 interactor	1028.906637188051	-5.7393435323659455e-6	0.0014426521333964772	0.9914451740790915
ENSMUSG00000019927.6	Ube2d1	ubiquitin-conjugating enzyme E2D 1	135.3050462265908	-1.3883774659279502e-6	0.0014426581405523023	0.9914494794771392
ENSMUSG00000019929.16	Dcn	decorin	1099.400039512145	-1.9050798375883033e-6	0.0014426277774717473	0.9914537805438006
ENSMUSG00000019933.7	Mrln	myoregulin	0.8877062327334933	-2.2531816305513863e-7	0.00144269466254779	0.9914580772856086
ENSMUSG00000019935.16	Slc17a8	solute carrier family 17 (sodium-dependent inorganic phosphate cotransporter), member 8	3.0862072563242746	-7.366560526140415e-7	0.0014426924765984473	0.9914623697090832
ENSMUSG00000019942.13	Cdk1	cyclin-dependent kinase 1	5.210226713501587	-7.046521555525922e-7	0.0014426933358653185	0.9914666578207311
ENSMUSG00000019943.10	Atp2b1	ATPase, Ca++ transporting, plasma membrane 1	383.5165787062142	-4.3511850167897665e-6	0.0014426448384724613	0.991470941627046
ENSMUSG00000019944.14	Rhobtb1	Rho-related BTB domain containing 1	209.23496569349996	2.8354145844937283e-6	0.0014426748758654588	0.9914752211345086
ENSMUSG00000019945.10	Cabcoco1	ciliary associated calcium binding coiled-coil 1	96.93530923752999	-2.0531915479389e-6	0.0014426753623154231	0.9914794963495865
ENSMUSG00000019947.10	Arid5b	AT rich interactive domain 5B (MRF1-like)	447.1384822170319	-4.497179972165431e-6	0.0014426448054988303	0.9914837672787347
ENSMUSG00000019948.4	Actr6	ARP6 actin-related protein 6	172.22784858128523	5.0242787866929494e-6	0.0014426602579984535	0.9914880339283946
ENSMUSG00000019951.10	Uhrf1bp1l	UHRF1 (ICBP90) binding protein 1-like	837.261394738309	-6.953503198457192e-6	0.0014426275342809126	0.9914922963049954
ENSMUSG00000019952.15	Poc1b	POC1 centriolar protein B	92.3357467969211	-6.821843583135717e-6	0.001442675848511212	0.9914965544149528
ENSMUSG00000019960.8	Dusp6	dual specificity phosphatase 6	1136.8771290043696	-4.575680578314476e-6	0.0014426777643714531	0.9915008082646701
ENSMUSG00000019961.17	Tmpo	thymopoietin	337.09800453382235	1.894521908600663e-6	0.001442642905622155	0.9915050578605378
ENSMUSG00000019966.18	Kitl	kit ligand	902.5376639043724	2.43243341232589e-6	0.0014426456551303087	0.9915093032089334
ENSMUSG00000019969.14	Psen1	presenilin 1	383.6598114848237	-4.134552115022537e-6	0.001442630670200983	0.9915135443162216
ENSMUSG00000019970.15	Sgk1	serum/glucocorticoid regulated kinase 1	2227.3326159830367	-1.269782169966484e-6	0.0014426711444497893	0.9915177811887547
ENSMUSG00000019971.10	Cep290	centrosomal protein 290	78.37537841383065	-2.794147263957163e-6	0.0014426741630992432	0.9915220138328721
ENSMUSG00000019975.12	Ikbip	IKBKB interacting protein	166.84689662458922	-5.42083524349407e-6	0.0014426360219463054	0.9915262422549006
ENSMUSG00000019977.16	Hbs1l	Hbs1-like (S. cerevisiae)	823.0687790800176	7.812231312733696e-6	0.0014425654394668891	0.9915304664611544
ENSMUSG00000019978.16	Epb41l2	erythrocyte membrane protein band 4.1 like 2	1690.7542166587625	-3.4146821096408222e-6	0.0014426586977216399	0.9915346864579351
ENSMUSG00000019979.12	Apaf1	apoptotic peptidase activating factor 1	64.47900758339946	-3.213509841567225e-6	0.0014426853244187783	0.9915389022515317
ENSMUSG00000019982.15	Myb	myeloblastosis oncogene	1.1422898201827065	-9.521021605129484e-8	0.001442694618824462	0.9915431138482208
ENSMUSG00000019984.16	Med23	mediator complex subunit 23	225.9294824938266	-1.982728658508024e-6	0.0014426200621051994	0.9915473212542665
ENSMUSG00000019986.17	Ahi1	Abelson helper integration site 1	44.42658637763879	-3.06127442203981e-7	0.001442671934523336	0.9915515244759202
ENSMUSG00000019987.9	Arg1	arginase, liver	2.594719489184335	-7.701648924689384e-7	0.0014426941777290552	0.9915557235194213
ENSMUSG00000019988.7	Nedd1	neural precursor cell expressed, developmentally down-regulated gene 1	101.27725655915975	-4.457354898057009e-6	0.001442657417865784	0.9915599183909963
ENSMUSG00000019989.8	Enpp3	ectonucleotide pyrophosphatase/phosphodiesterase 3	33.548826866472766	4.609571975087714e-6	0.0014426803882194722	0.9915641090968598
ENSMUSG00000019990.15	Pde7b	phosphodiesterase 7B	787.867342503265	-2.1491184926113325e-6	0.0014426844465101221	0.9915682956432137
ENSMUSG00000019992.8	Mtfr2	mitochondrial fission regulator 2	1.9983509540763251	9.168274157654839e-7	0.00144269360158853	0.9915724780362478
ENSMUSG00000019996.17	Map7	microtubule-associated protein 7	95.3459859254426	6.041324237675627e-7	0.0014426722673056961	0.9915766562821396
ENSMUSG00000019997.11	Ccn2	cellular communication network factor 2	94.45210347424882	1.4182447144757539e-6	0.0014426795315418595	0.9915808303870544
ENSMUSG00000019998.6	Stx7	syntaxin 7	458.3097884660195	3.4226515977138683e-6	0.0014426666263444286	0.9915850003571449
ENSMUSG00000020000.7	Moxd1	monooxygenase, DBH-like 1	9.556069037712565	-2.6097690051202686e-6	0.0014426912582498667	0.9915891661985523
ENSMUSG00000020003.16	Pex7	peroxisomal biogenesis factor 7	732.0237963067506	-1.722554481280025e-6	0.0014426680902397719	0.9915933279174051
ENSMUSG00000020009.13	Ifngr1	interferon gamma receptor 1	1105.2904054904557	5.413627783550779e-6	0.0014426234595125251	0.9915974855198199
ENSMUSG00000020010.7	Vnn3	vanin 3	18.621107047763935	-1.2700356928116818e-7	0.0014426868961151809	0.9916016390119009
ENSMUSG00000020014.17	Cfap54	cilia and flagella associated protein 54	56.63618580147438	4.3796751694775815e-6	0.0014426858952561832	0.9916057883997409
ENSMUSG00000020015.10	Cdk17	cyclin-dependent kinase 17	608.8806398689555	4.213142035810403e-6	0.0014426230892921844	0.9916099336894201
[truncated: 20,662 more rows]
