# Supplementary material for: Comprehensive Transcriptional Profiling and Mouse Phenotyping Reveals Dispensable Role for Adipose Tissue Selective Long Noncoding RNA Gm15551
Source: Noncoding RNA. 2022 May 6;8(3):32. doi: 10.3390/ncrna8030032 (PMC9149892; doi:10.3390/ncrna8030032)
Supplement: Supplementary file 1 [file ncrna-08-00032-s001.zip › Table S11_gm15551-iBAT_temperature_wald.csv]

gene_id	mgi_symbol	description	baseMean	log2FoldChange	lfcSE	svalue
ENSMUSG00000000001.4	Gnai3	guanine nucleotide binding protein (G protein), alpha inhibiting 3	558.4040322415617	-0.02853771593994804	0.14410317386718666	0.7644100540944009
ENSMUSG00000000028.15	Cdc45	cell division cycle 45	85.30227099958013	-0.5542835834711968	0.21152710563864302	0.13430516990455182
ENSMUSG00000000031.16	H19	H19, imprinted maternally expressed transcript	61.85830359465373	0.19026998793325192	0.4425915449471081	0.388405764211219
ENSMUSG00000000037.17	Scml2	Scm polycomb group protein like 2	2.1484697010980573	-0.17489056091418187	0.4131283069794221	0.4205313935518878
ENSMUSG00000000049.11	Apoh	apolipoprotein H	1.3852693093208173	0.12692006821258864	0.3876114189659785	0.48558667533603733
ENSMUSG00000000056.7	Narf	nuclear prelamin A recognition factor	491.58381344587394	0.08832551927597092	0.1712465950868195	0.7457479802703488
ENSMUSG00000000058.6	Cav2	caveolin 2	1627.731134289459	-0.18045742395432907	0.13869580414544044	0.7423702744404542
ENSMUSG00000000078.7	Klf6	Kruppel-like factor 6	614.4305609393457	0.06185042626839363	0.17059501055470588	0.7505418119200434
ENSMUSG00000000085.16	Scmh1	sex comb on midleg homolog 1	183.1266090501273	0.08327800222403596	0.18823777334666889	0.7392020382116485
ENSMUSG00000000088.7	Cox5a	cytochrome c oxidase subunit 5A	10138.201414662164	-0.07127193613621038	0.13832982071557343	0.7620206753455833
ENSMUSG00000000093.6	Tbx2	T-box 2	216.9273008949164	0.8579453605903476	0.2971176471333686	0.02890982853581012
ENSMUSG00000000120.6	Ngfr	nerve growth factor receptor (TNFR superfamily, member 16)	27.796768035619284	-0.9117796519504254	0.47338938777327966	0.05304565524429628
ENSMUSG00000000126.11	Wnt9a	wingless-type MMTV integration site family, member 9A	26.354961626539627	-0.003624307213812273	0.2510550954686923	0.7290825440490682
ENSMUSG00000000127.15	Fer	fer (fms/fps related) protein kinase	109.34515724037547	-0.27913050959803926	0.20631404409436854	0.5336486843758355
ENSMUSG00000000131.15	Xpo6	exportin 6	468.59183689992324	-0.18281143407762782	0.21070116183321178	0.69988941476104
ENSMUSG00000000134.17	Tfe3	transcription factor E3	540.3090847219843	-0.16311934425518476	0.1339362754902875	0.7490178797023831
ENSMUSG00000000142.15	Axin2	axin 2	285.6339687489635	0.010108313901410803	0.1965662726994086	0.7484669863345602
ENSMUSG00000000148.17	Brat1	BRCA1-associated ATM activator 1	191.06129149564305	-0.0998258825026403	0.13505210998096542	0.7597323156122909
ENSMUSG00000000149.10	Gna12	guanine nucleotide binding protein, alpha 12	1577.5773003737345	0.14165014969198975	0.11813966998835554	0.760897918519898
ENSMUSG00000000154.16	Slc22a18	solute carrier family 22 (organic cation transporter), member 18	5.821597804755389	0.09336414530552405	0.3340718119870157	0.6054970000103015
ENSMUSG00000000167.14	Pih1d2	PIH1 domain containing 2	8.731122650545494	0.6311182445274259	0.5649560125084001	0.13876672162614043
ENSMUSG00000000168.9	Dlat	dihydrolipoamide S-acetyltransferase (E2 component of pyruvate dehydrogenase complex)	11526.07521336925	-0.17698439329649215	0.23442346863213134	0.6823961040460113
ENSMUSG00000000171.5	Sdhd	succinate dehydrogenase complex, subunit D, integral membrane protein	10343.653539918507	0.017753547945619143	0.10026427974060209	0.7721747498595686
ENSMUSG00000000184.12	Ccnd2	cyclin D2	359.330907971006	0.451469900768968	0.21734475472206694	0.24137604011074124
ENSMUSG00000000194.13	Gpr107	G protein-coupled receptor 107	592.4458161543083	0.0948918433443901	0.15709441768027058	0.7509914794987643
ENSMUSG00000000197.8	Nalcn	sodium leak channel, non-selective	0.94412656644382	-0.02649879974520053	0.3672651196621883	0.6423454329507228
ENSMUSG00000000202.9	Btbd17	BTB (POZ) domain containing 17	1.6922460680726379	-0.042752408138650236	0.36605433968463175	0.621094357855874
ENSMUSG00000000204.16	Slfn4	schlafen 4	1.7834924188544348	0.08201923012661383	0.3682173886963201	0.5645752496442337
ENSMUSG00000000216.8	Scnn1g	sodium channel, nonvoltage-gated 1 gamma	4.122187941343757	0.06268577246685908	0.3500036506276733	0.6213407498729724
ENSMUSG00000000223.13	Drp2	dystrophin related protein 2	62.43005362088571	0.027209359105655584	0.34712817220418934	0.6773251028865099
ENSMUSG00000000244.17	Tspan32	tetraspanin 32	4.798120021108231	-0.07250278448329031	0.3411252756011565	0.6232543641074992
ENSMUSG00000000253.13	Gmpr	guanosine monophosphate reductase	20418.037352357394	3.6646522869330744	0.42018475107742687	2.838805304318055e-15
ENSMUSG00000000266.11	Mid2	midline 2	150.66637939936	0.15947864790128413	0.15729208565321043	0.7372463852027743
ENSMUSG00000000275.16	Trim25	tripartite motif-containing 25	530.5868515006014	0.18548884877359148	0.13234833698453577	0.7448815001545956
ENSMUSG00000000276.11	Dgke	diacylglycerol kinase, epsilon	277.3626469193709	-0.14026918968662958	0.1333233474735473	0.7540120453093395
ENSMUSG00000000278.10	Scpep1	serine carboxypeptidase 1	1276.0832417840054	0.11562390820884834	0.16855545189790383	0.7416509723232713
ENSMUSG00000000282.12	Mnt	max binding protein	194.33082903751412	-0.3598774306504703	0.20902389472326244	0.3771998275910727
ENSMUSG00000000290.13	Itgb2	integrin beta 2	36.5103756425897	-0.18060595304644883	0.3388509675227364	0.47772118714979445
ENSMUSG00000000295.13	Hddc2	HD domain containing 2	127.77629211098034	-0.3513951428715904	0.18457321421044437	0.4268981263952031
ENSMUSG00000000296.8	Tpd52l1	tumor protein D52-like 1	43.880794386404006	-0.35799702389788346	0.2649297947670323	0.33288740453430854
ENSMUSG00000000301.16	Pemt	phosphatidylethanolamine N-methyltransferase	61.44569854537465	-0.6148089407384638	0.2791633381569696	0.10789483620443438
ENSMUSG00000000303.12	Cdh1	cadherin 1	3.1020558958244115	-0.012748401425340795	0.35501571925507136	0.6807490789667008
ENSMUSG00000000305.12	Cdh4	cadherin 4	5.308064106525635	-0.0018917432596447744	0.33270037237506783	0.699204135312487
ENSMUSG00000000317.11	Bcl6b	B cell CLL/lymphoma 6, member B	199.92617794378273	-0.042073574286360924	0.25253301278682144	0.7204385940210345
ENSMUSG00000000318.16	Clec10a	C-type lectin domain family 10, member A	40.68233996707031	-0.014025945164273922	0.3079702162497047	0.7057342588734069
ENSMUSG00000000320.10	Alox12	arachidonate 12-lipoxygenase	53.842725468831304	0.669802969327884	0.38307739996249746	0.1032900014957972
ENSMUSG00000000325.16	Arvcf	armadillo repeat gene deleted in velocardiofacial syndrome	65.90945462415445	0.07250684640697484	0.2643010431821	0.7088967136888296
ENSMUSG00000000326.13	Comt	catechol-O-methyltransferase	3461.1442464098623	-0.7057743667655184	0.1538358020035825	0.021427061660430284
ENSMUSG00000000339.14	Rtca	RNA 3'-terminal phosphate cyclase	435.1066549688016	0.09376628663131353	0.10186843158217988	0.7696767986457543
ENSMUSG00000000340.10	Dbt	dihydrolipoamide branched chain transacylase E2	3574.06996331897	0.9471332138779127	0.24908769009676818	0.007239995747424974
ENSMUSG00000000346.9	Dazap2	DAZ associated protein 2	1729.7299020166254	0.010683058862680155	0.08752078053017494	0.7727281138503621
ENSMUSG00000000355.13	Mcts1	malignant T cell amplified sequence 1	434.39513234061786	-0.15627195186729667	0.10463209257262263	0.7645606167530443
ENSMUSG00000000359.3	Rem1	rad and gem related GTP binding protein 1	32.33385263478804	-0.15758274212451687	0.29579750369344865	0.575794346157452
ENSMUSG00000000365.9	Rnf17	ring finger protein 17	3.4787409846512753	0.2719155634005192	0.48262013154816086	0.3133152961560602
ENSMUSG00000000374.8	Trappc10	trafficking protein particle complex 10	799.2571273277584	0.12216893735345327	0.20056452941730796	0.7244656716208988
ENSMUSG00000000378.15	Ccm2	cerebral cavernous malformation 2	372.629198645782	-0.3344589830582982	0.1711092636711216	0.4882108813186887
ENSMUSG00000000384.15	Tbrg4	transforming growth factor beta regulated gene 4	1759.1334355244303	0.5436408683107362	0.1445780816876318	0.12730343802085542
ENSMUSG00000000385.8	Tmprss2	transmembrane protease, serine 2	0.7533576379808391	-0.02058258051745332	0.36484366827002007	0.6548367517501247
ENSMUSG00000000386.16	Mx1	MX dynamin-like GTPase 1	3.937254738111853	0.11968905755298409	0.3600219001548668	0.5265400829516625
ENSMUSG00000000392.17	Fap	fibroblast activation protein	36.693559546094434	-0.4377169855400351	0.30800680877793263	0.23582303101540944
ENSMUSG00000000399.10	Ndufa9	NADH:ubiquinone oxidoreductase subunit A9	6488.514960561556	-0.1693821946827355	0.06664029354167014	0.7723762843904324
ENSMUSG00000000402.2	Egfl6	EGF-like-domain, multiple 6	1.244602459754196	0.020182087796970505	0.3649306567095807	0.6551440468352452
ENSMUSG00000000409.14	Lck	lymphocyte protein tyrosine kinase	10.413103338792231	0.009543441049923983	0.3368653834607029	0.6950678689312972
ENSMUSG00000000416.16	Cttnbp2	cortactin binding protein 2	10.943404951483709	0.006567667797820921	0.3340215340059138	0.6973251651992295
ENSMUSG00000000420.15	Galnt1	polypeptide N-acetylgalactosaminyltransferase 1	944.7369372409615	0.219299251179573	0.19660932645174997	0.6915340739846559
ENSMUSG00000000439.9	Mkrn2	makorin, ring finger protein, 2	632.9304150919882	-0.4606346159489817	0.20312159852548395	0.23320507204617966
ENSMUSG00000000440.12	Pparg	peroxisome proliferator activated receptor gamma	2935.772064422815	-0.239297728305472	0.16509307508136659	0.7058308866048622
ENSMUSG00000000441.17	Raf1	v-raf-leukemia viral oncogene 1	1270.6000768049014	-0.20167629759829395	0.12795196470750145	0.7433094593146322
ENSMUSG00000000486.13	Sept1	septin 1	67.22563615019648	0.07008842346042148	0.20533723152916655	0.7342503391873578
ENSMUSG00000000489.7	Pdgfb	platelet derived growth factor, B polypeptide	1729.8053176851124	1.6821609270780895	0.2549142134148577	2.633074165927451e-7
ENSMUSG00000000530.16	Acvrl1	activin A receptor, type II-like 1	587.2342212510594	0.8340812105003643	0.25691298827364867	0.02353144184833932
ENSMUSG00000000531.5	Grasp	GRP1 (general receptor for phosphoinositides 1)-associated scaffold protein	129.77663197016102	0.4241039591247859	0.23546802294378147	0.2667424282875201
ENSMUSG00000000532.11	Acvr1b	activin A receptor, type 1B	111.70654869171075	0.04225098521924984	0.16187071675445	0.7570540674935327
ENSMUSG00000000538.18	Tom1l2	target of myb1-like 2 (chicken)	1266.9757123829947	0.09583271575182827	0.13407549369734972	0.7605548227754287
ENSMUSG00000000552.10	Zfp385a	zinc finger protein 385A	350.2423365332165	0.7271029871232034	0.19597540918794584	0.03151358719837956
ENSMUSG00000000555.8	Itga5	integrin alpha 5 (fibronectin receptor alpha)	196.39778953519004	0.5217904131247527	0.2500942056871597	0.16702397971798805
ENSMUSG00000000560.9	Gabra2	gamma-aminobutyric acid (GABA) A receptor, subunit alpha 2	16.28603712326036	-0.4376190378762527	0.3693758552491798	0.22625664744909765
ENSMUSG00000000561.14	Wdr77	WD repeat domain 77	528.697994745501	-0.08533134935933988	0.1896120015844633	0.7381063824834119
ENSMUSG00000000562.5	Adora3	adenosine A3 receptor	2.1073989486467175	-0.07624150796044088	0.3698742951178188	0.5700725626119286
ENSMUSG00000000563.17	Atp5pb	ATP synthase peripheral stalk-membrane subunit b	9516.782172033963	0.12324177249460157	0.08787320971152107	0.7709987935572867
ENSMUSG00000000567.5	Sox9	SRY (sex determining region Y)-box 9	9.202932966760239	0.24178560179959743	0.38041779149817645	0.38018024753566476
ENSMUSG00000000568.15	Hnrnpd	heterogeneous nuclear ribonucleoprotein D	904.2981925730625	-0.0608135801150836	0.12582966717283883	0.7666814188325873
ENSMUSG00000000579.14	Dynlt1c	dynein light chain Tctex-type 1C	42.41969927257573	-0.05293587466620465	0.22184922547276795	0.7308671637617049
ENSMUSG00000000581.8	C1d	C1D nuclear receptor co-repressor	349.7079342183827	0.18268335271022668	0.15458339629236803	0.7323442146066185
ENSMUSG00000000594.7	Gm2a	GM2 ganglioside activator protein	1072.151468223843	-0.6294258218926114	0.16137501151834616	0.059342116745957504
ENSMUSG00000000600.15	Krit1	KRIT1, ankyrin repeat containing	395.4069370149866	-0.06809909183305465	0.12181876403672962	0.7671033796463356
ENSMUSG00000000605.9	Clcn4	chloride channel, voltage-sensitive 4	1132.1974595196175	0.22203606226172895	0.09461079723823973	0.7592968816364751
ENSMUSG00000000627.15	Sema4f	sema domain, immunoglobulin domain (Ig), TM domain, and short cytoplasmic domain	8.784896134283361	-0.20923304515302804	0.3699582904112764	0.4200874928043484
ENSMUSG00000000628.10	Hk2	hexokinase 2	7529.0331601776725	0.24426729983096956	0.2046152411937863	0.621474981634406
ENSMUSG00000000631.20	Myo18a	myosin XVIIIA	1415.056115222928	0.7483116972814323	0.19714200765799567	0.02577148168267186
ENSMUSG00000000632.13	Sez6	seizure related gene 6	12.949988101159251	-0.20405311487629993	0.377725570959648	0.41891882755814974
ENSMUSG00000000673.9	Haao	3-hydroxyanthranilate 3,4-dioxygenase	4.571812841355152	-0.027363609499066698	0.33652623016684863	0.687990505366128
ENSMUSG00000000682.7	Cd52	CD52 antigen	18.62025022589575	-0.22900526024511858	0.36054454987303625	0.40785330973177264
ENSMUSG00000000686.11	Abhd15	abhydrolase domain containing 15	654.8730498377995	0.8318105429326295	0.37861203783495856	0.05238916940247715
ENSMUSG00000000690.5	Hoxb6	homeobox B6	61.41282813097413	0.3357981905195906	0.3359393606649244	0.3190457681380487
ENSMUSG00000000693.10	Loxl3	lysyl oxidase-like 3	66.02761875426242	0.31774332930820975	0.27542748363514663	0.37380670782849656
ENSMUSG00000000708.14	Kat2b	K(lysine) acetyltransferase 2B	557.6303341534494	-0.6920022194917556	0.2092124340006162	0.04812349496043787
ENSMUSG00000000711.3	Rab5b	RAB5B, member RAS oncogene family	1459.776030355115	-0.30778667433251583	0.24538520693686655	0.41880725290383547
ENSMUSG00000000724.10	Cryba1	crystallin, beta A1	1.1322653545225259	0.03609712271061464	0.36188358889513356	0.6381472364212039
ENSMUSG00000000730.13	Dnmt3l	DNA (cytosine-5-)-methyltransferase 3-like	4.78994437487221	0.3233104249720036	0.5865720073325735	0.26046370324569934
ENSMUSG00000000731.15	Aire	autoimmune regulator (autoimmune polyendocrinopathy candidiasis ectodermal dystrophy)	6.681786534575169	0.21376441330337773	0.38018308828454983	0.40837254082498253
ENSMUSG00000000732.9	Icosl	icos ligand	37.779671687898976	0.05305976017507622	0.24847262527862699	0.7196465308724174
ENSMUSG00000000738.18	Spg7	SPG7, paraplegin matrix AAA peptidase subunit	1530.9788969848348	-0.3366054346454148	0.1154575690179445	0.6895300774933498
ENSMUSG00000000739.14	Sult5a1	sulfotransferase family 5A, member 1	76.65591377961924	2.293237448779775	0.4259761741532338	1.5937249802937136e-6
ENSMUSG00000000740.12	Rpl13	ribosomal protein L13	2616.0360530070557	-0.11581405256024828	0.16912288656119495	0.7413027847415641
ENSMUSG00000000743.9	Chmp1a	charged multivesicular body protein 1A	875.3539198491012	-0.10419938155148051	0.06844832220216816	0.772808379391511
ENSMUSG00000000751.13	Rpa1	replication protein A1	491.75381306941813	0.022054551615811054	0.16632666681413594	0.7581516793673728
ENSMUSG00000000753.15	Serpinf1	serine (or cysteine) peptidase inhibitor, clade F, member 1	218.58377661276492	-0.39976191296923125	0.26787026668966574	0.28408038891204374
ENSMUSG00000000759.14	Tubgcp3	tubulin, gamma complex associated protein 3	303.8587225159831	-0.2063198010058282	0.13613935421795237	0.7369420488842414
ENSMUSG00000000776.13	Polr3d	polymerase (RNA) III (DNA directed) polypeptide D	197.54805833707226	0.029523769463849436	0.20989004485664797	0.7402173892759677
ENSMUSG00000000782.16	Tcf7	transcription factor 7, T cell specific	12.415166381059107	-0.0613924592686189	0.29490239821087255	0.6983779111019086
ENSMUSG00000000787.12	Ddx3x	DEAD/H (Asp-Glu-Ala-Asp/His) box polypeptide 3, X-linked	3557.522669090232	0.26196557652928776	0.18347733317808726	0.6466608204687951
ENSMUSG00000000791.9	Il12rb1	interleukin 12 receptor, beta 1	2.8243406390599732	-0.02823838230839915	0.3544742347041727	0.6617049071178529
ENSMUSG00000000792.2	Slc5a5	solute carrier family 5 (sodium iodide symporter), member 5	1.6163886481079839	0.02773690926233716	0.3561225296641852	0.659630305694817
ENSMUSG00000000794.9	Kcnn3	potassium intermediate/small conductance calcium-activated channel, subfamily N, member 3	3.9338272291195575	0.08271500924068202	0.35251461176102933	0.5888295893407749
ENSMUSG00000000804.14	Usp32	ubiquitin specific peptidase 32	409.3381812643535	0.14122472088621543	0.2364352669464402	0.7009361981764275
ENSMUSG00000000805.18	Car4	carbonic anhydrase 4	734.2913262261131	-0.32133860007681214	0.23038198409899957	0.416174202469553
ENSMUSG00000000811.13	Txnrd3	thioredoxin reductase 3	258.14738392497986	-0.44972846150614676	0.22868231965241817	0.23990653139496504
ENSMUSG00000000823.16	Zfp512b	zinc finger protein 512B	282.95108395884506	-0.5909638633101405	0.28136744680164444	0.12336120760009602
ENSMUSG00000000826.16	Dnajc5	DnaJ heat shock protein family (Hsp40) member C5	1372.5768946905212	-0.03207424572947279	0.1802195895274122	0.7513809633078047
ENSMUSG00000000827.18	Tpd52l2	tumor protein D52-like 2	902.7104130653931	-0.13387625718800253	0.12681925273724107	0.7584332020146713
ENSMUSG00000000838.17	Fmr1	fragile X mental retardation 1	378.87240830542316	-0.14147907832147041	0.17841767029993869	0.7306333714668806
ENSMUSG00000000861.15	Bcl11a	B cell CLL/lymphoma 11A (zinc finger protein)	1.3499679836969545	0.004298645162581793	0.35930997817975613	0.6827565664616486
ENSMUSG00000000869.12	Il4	interleukin 4	5.274735636774028	0.060308775588335355	0.3237158592768147	0.6759678105463373
ENSMUSG00000000876.11	Pxmp4	peroxisomal membrane protein 4	1119.2581427973016	0.6685112712422168	0.0961077362783053	0.0079605992514061
ENSMUSG00000000881.12	Dlg3	discs large MAGUK scaffold protein 3	136.2478347055158	-0.07876380351606502	0.148365965547248	0.7574171107152806
ENSMUSG00000000884.17	Gnb1l	guanine nucleotide binding protein (G protein), beta polypeptide 1-like	28.59946668150189	-0.06505132002349727	0.2635018409740024	0.7109347481516862
ENSMUSG00000000901.17	Mmp11	matrix metallopeptidase 11	51.923524544934715	-0.0295984490069919	0.2842389326899102	0.7111806125663984
ENSMUSG00000000902.13	Smarcb1	SWI/SNF related, matrix associated, actin dependent regulator of chromatin, subfamily b, member 1	508.7877947714683	-0.24035833693697495	0.13229289668798325	0.7285073723604669
ENSMUSG00000000903.3	Vpreb3	pre-B lymphocyte gene 3	3.718144203333865	-0.0243802410957278	0.3494402662793435	0.6770297253807329
ENSMUSG00000000915.15	Hip1r	huntingtin interacting protein 1 related	920.6445313252375	1.2445581064803564	0.23085281849891365	9.751628024957296e-5
ENSMUSG00000000916.15	Nsun5	NOL1/NOP2/Sun domain family, member 5	363.05948460599427	0.07203448038196589	0.1723929277352608	0.7481067816267202
ENSMUSG00000000934.9	Top1mt	DNA topoisomerase 1, mitochondrial	202.42039611463912	-0.4443014614538636	0.13430128053351081	0.2967442795306283
ENSMUSG00000000942.10	Hoxa4	homeobox A4	149.47798907860022	0.22879006303466748	0.187736761944237	0.6938194080129885
ENSMUSG00000000948.16	NA	NA	8.037805377617063	-0.16605428165200156	0.37804185322757394	0.4556633213504744
ENSMUSG00000000957.11	Mmp14	matrix metallopeptidase 14 (membrane-inserted)	151.61152443368078	0.1993138580092744	0.23828274281639558	0.628136484842593
ENSMUSG00000000958.10	Slc7a7	solute carrier family 7 (cationic amino acid transporter, y+ system), member 7	44.24340896454383	0.5980178089044614	0.283508687857692	0.11840808383972555
ENSMUSG00000000959.7	Oxa1l	oxidase assembly 1-like	1745.603817737317	0.3207572148462465	0.11365495420607878	0.705665228900656
ENSMUSG00000000976.13	Heatr6	HEAT repeat containing 6	191.14119213297687	0.016237989148670636	0.15616214869847644	0.7619987525119394
ENSMUSG00000000982.5	Ccl3	chemokine (C-C motif) ligand 3	0.8154627763730747	0.027284760447808788	0.36738389696103974	0.6410050191154675
ENSMUSG00000001014.6	Icam4	intercellular adhesion molecule 4, Landsteiner-Wiener blood group	3.5840353616613165	0.06718958798371404	0.3606058546664966	0.5969980970222483
ENSMUSG00000001016.12	Ilf2	interleukin enhancer binding factor 2	414.887823013199	0.28073452249852804	0.12339245622696973	0.7183946888295799
ENSMUSG00000001017.15	Chtop	chromatin target of PRMT1	947.3862948139921	-0.06849101454931868	0.09815472417104712	0.7713548796239371
ENSMUSG00000001018.15	Snapin	SNAP-associated protein	540.9667090130864	-0.30441358370507887	0.11411453884576277	0.7149481882830235
ENSMUSG00000001020.8	S100a4	S100 calcium binding protein A4	22.227487797075995	0.13003363178578115	0.3162060225921744	0.5815737377500471
ENSMUSG00000001025.8	S100a6	S100 calcium binding protein A6 (calcyclin)	177.22512843023438	0.1969549760154914	0.26341931197850643	0.572351913231598
ENSMUSG00000001027.7	Scn4a	sodium channel, voltage-gated, type IV, alpha	23.46140626325787	0.11658925920573876	0.3982114898315055	0.4857185937120874
ENSMUSG00000001029.15	Icam2	intercellular adhesion molecule 2	198.27957229699015	0.4741297404342326	0.23751638972858868	0.21096027664968514
ENSMUSG00000001034.17	Mapk7	mitogen-activated protein kinase 7	112.61414151540964	-0.0709327696983762	0.20569009352440645	0.7338650975200754
ENSMUSG00000001036.17	Epn2	epsin 2	573.8238552298551	-0.6346310124683998	0.1237301778384508	0.03561507656716937
ENSMUSG00000001039.12	B9d1	B9 protein domain 1	20.065089577084485	-0.06620974842286227	0.28281937717512545	0.7022584963793298
ENSMUSG00000001052.15	Sec24b	Sec24 related gene family, member B (S. cerevisiae)	528.9246578495768	-0.25240522074739014	0.0995194768333618	0.7482869851949789
ENSMUSG00000001053.15	N4bp3	NEDD4 binding protein 3	213.2936351822796	0.2286275414029931	0.2596579640543385	0.5216553656449724
ENSMUSG00000001054.9	Rmnd5b	required for meiotic nuclear division 5 homolog B	258.12310879203335	0.38605276033155705	0.13953226586346035	0.43062543338525855
ENSMUSG00000001056.3	Nhp2	NHP2 ribonucleoprotein	350.39715327641716	0.10953703317412751	0.21106028246168246	0.7223380462476527
ENSMUSG00000001062.18	Vps9d1	VPS9 domain containing 1	309.87747078466117	-0.024080931041441732	0.1365247283416022	0.7666602829060635
ENSMUSG00000001065.15	Zfp276	zinc finger protein (C2H2 type) 276	284.12646811413873	-0.22336735096640242	0.18669345126763554	0.6977887623265874
ENSMUSG00000001082.12	Mfsd10	major facilitator superfamily domain containing 10	120.77575561412435	-0.019118456518030992	0.19554473507458897	0.7475289509395527
ENSMUSG00000001089.14	Luzp1	leucine zipper protein 1	675.0236565899679	0.21354482343689432	0.1784987314757705	0.7078957492369412
ENSMUSG00000001095.5	Slc13a2	solute carrier family 13 (sodium-dependent dicarboxylate transporter), member 2	4.623253814418476	0.24463175698229542	0.43564734657782883	0.3476912030868886
ENSMUSG00000001098.15	Kctd10	potassium channel tetramerisation domain containing 10	948.3149917549291	0.6379063192384365	0.14950120507559933	0.0476948103022361
ENSMUSG00000001100.10	Poldip2	polymerase (DNA-directed), delta interacting protein 2	3574.9676467064587	0.14432498263500682	0.12752370503898408	0.7560851155826885
ENSMUSG00000001105.15	Ift20	intraflagellar transport 20	409.91355346592195	-0.6560851761435822	0.12404106752044965	0.025824394506183564
ENSMUSG00000001119.7	Col6a1	collagen, type VI, alpha 1	801.7766753365578	-0.7333039828925385	0.16233900593430353	0.0166026153702947
ENSMUSG00000001120.15	Pcbp3	poly(rC) binding protein 3	79.99181820757603	0.386569476518034	0.2583804416533489	0.30330304973962147
ENSMUSG00000001123.15	Lgals9	lectin, galactose binding, soluble 9	409.85361903489866	0.18256048260989965	0.1342488593040149	0.7443793561986584
ENSMUSG00000001127.12	Araf	Araf proto-oncogene, serine/threonine kinase	970.8019391523387	-0.06665123430087959	0.08187801222331087	0.7725774630119392
ENSMUSG00000001128.7	Cfp	complement factor properdin	69.06238882226467	-0.25059743072164736	0.25846321293643093	0.4867713693846409
ENSMUSG00000001131.11	Timp1	tissue inhibitor of metalloproteinase 1	4.223376355663932	-0.09719311448471503	0.3510772662318754	0.5707562801923056
ENSMUSG00000001134.9	Uxt	ubiquitously expressed prefoldin like chaperone	268.6052666389792	-0.38993610907496407	0.19048774793825465	0.3446986030013257
ENSMUSG00000001138.13	Cnnm3	cyclin M3	272.4481100166092	-0.42678885114385834	0.28440364189151995	0.2503813301141696
ENSMUSG00000001143.13	Lman2l	lectin, mannose-binding 2-like	697.2093447574895	-0.11048336068295525	0.15963668622080526	0.7469493632437975
ENSMUSG00000001150.7	Mcm3ap	minichromosome maintenance complex component 3 associated protein	388.7465537761259	0.03603527548466029	0.2527744751751172	0.7216433488255753
ENSMUSG00000001151.10	Pcnt	pericentrin (kendrin)	244.8979581392949	-0.028704120143373122	0.22363470619365272	0.7348653788909619
ENSMUSG00000001155.13	Ftcd	formiminotransferase cyclodeaminase	0.6421691246025767	0.03614494144454563	0.36746356650653844	0.6283509775428724
ENSMUSG00000001156.9	Mxd1	MAX dimerization protein 1	150.43069349652842	-0.6838952559859343	0.24909976201792786	0.0652816416574627
ENSMUSG00000001157.13	Gmcl1	germ cell-less, spermatogenesis associated 1	152.446675212587	-0.19504774756822837	0.17984475178327056	0.7138767098923676
ENSMUSG00000001158.13	Snrnp27	small nuclear ribonucleoprotein 27 (U4/U6.U5)	395.99873538369155	0.020139128201594445	0.14925515194266753	0.7636870378339019
ENSMUSG00000001166.17	Oas1c	2'-5' oligoadenylate synthetase 1C	9.986279137277805	0.0354563749113776	0.31297386312694947	0.6980694069573381
ENSMUSG00000001173.15	Ocrl	OCRL, inositol polyphosphate-5-phosphatase	180.26056686115425	-0.11844115650039069	0.13679215076727244	0.7561079894298509
ENSMUSG00000001175.16	Calm1	calmodulin 1	4684.101960447625	0.3276612243875284	0.18264964674786158	0.47794791812752524
ENSMUSG00000001211.15	Agpat3	1-acylglycerol-3-phosphate O-acyltransferase 3	10569.322588350284	0.3401186621658096	0.09327075598027698	0.7149752905536222
ENSMUSG00000001225.12	Slc26a3	solute carrier family 26, member 3	1.6099621188990538	-0.08183740223032145	0.3668614836214266	0.5672528803690878
ENSMUSG00000001227.12	Sema6b	sema domain, transmembrane domain (TM), and cytoplasmic domain, (semaphorin) 6B	401.27681977335135	-0.0020681236575792747	0.2164507166621026	0.7422711694446485
ENSMUSG00000001228.14	Uhrf1	ubiquitin-like, containing PHD and RING finger domains, 1	61.77390944600429	-1.0793538903153344	0.4420282701997096	0.02297401966583569
ENSMUSG00000001229.9	Dpp9	dipeptidylpeptidase 9	481.2322511891255	0.2362099824921362	0.1571254283600259	0.7128300197675888
ENSMUSG00000001240.13	Ramp2	receptor (calcitonin) activity modifying protein 2	372.9467416373804	-0.2276055747556085	0.2265464940482414	0.5981278092916604
ENSMUSG00000001247.16	Lsr	lipolysis stimulated lipoprotein receptor	7.219681662211046	0.32418838652028925	0.45531764681626	0.2875755715023747
ENSMUSG00000001248.15	Gramd1a	GRAM domain containing 1A	948.1387011326237	-0.3725540223559183	0.23101664497458455	0.33709663753520924
ENSMUSG00000001249.14	Hpn	hepsin	23.041975374041833	-0.3021441702870309	0.4825524390248578	0.2950343433803711
ENSMUSG00000001270.9	Ckb	creatine kinase, brain	7429.497698649009	4.882067458354794	0.20147199801533328	8.586994319937453e-106
ENSMUSG00000001280.13	Sp1	trans-acting transcription factor 1	491.5933427573857	-0.2511649295133414	0.13663661061103358	0.720961119664642
ENSMUSG00000001281.10	Itgb7	integrin beta 7	27.23178044489443	0.1657106618566298	0.372088083753618	0.46130863167328057
ENSMUSG00000001285.12	Myg1	melanocyte proliferating gene 1	253.543585085512	0.2751468002181	0.1432215662175187	0.7052094987200578
ENSMUSG00000001288.15	Rarg	retinoic acid receptor, gamma	343.66828153139335	0.0517772448004856	0.20446376202876565	0.7383587532279149
ENSMUSG00000001289.12	Pfdn5	prefoldin 5	688.8848820286795	-0.15419931079996804	0.2022215441197686	0.714772004953151
ENSMUSG00000001300.16	Efnb2	ephrin B2	351.55708223721956	0.3323563305216775	0.19479276512982438	0.4470177645736525
ENSMUSG00000001305.5	Rrp15	ribosomal RNA processing 15 homolog (S. cerevisiae)	131.70159066692761	0.3324851687990445	0.18916686749651151	0.45654710098715584
ENSMUSG00000001313.12	Rnd2	Rho family GTPase 2	34.74682391409698	-0.31924371903597787	0.28768100953502684	0.3620761694961763
ENSMUSG00000001323.17	Srr	serine racemase	574.4916495213445	-0.5257023910191014	0.23962095771720798	0.16339347665004386
ENSMUSG00000001333.9	Sync	syncoilin	5.448930980854721	0.09831534448597022	0.3533898832756682	0.5654923352820418
ENSMUSG00000001334.9	Fndc5	fibronectin type III domain containing 5	240.1008355109211	2.879200068991745	0.3772363362157164	1.3992406903496715e-11
ENSMUSG00000001348.15	Acp5	acid phosphatase 5, tartrate resistant	3010.2756281341826	0.2941544521025033	0.09896764796021011	0.7336079545831266
ENSMUSG00000001349.5	Cnn1	calponin 1	82.85998692924665	1.4232426198036012	0.42413959876976576	0.0029529137922816
ENSMUSG00000001366.14	Fbxo9	f-box protein 9	977.1886368056211	0.12596052884018302	0.11441951861562609	0.7643454727807876
ENSMUSG00000001376.17	Vps50	VPS50 EARP/GARPII complex subunit	264.5095115873035	0.09615367142457588	0.14252380342916424	0.757269742290533
ENSMUSG00000001380.7	Hars	histidyl-tRNA synthetase	652.7171011300677	0.09319052616708594	0.09567216593609788	0.7708866528972222
ENSMUSG00000001383.9	Zmat2	zinc finger, matrin type 2	507.44956485359035	-0.1300005816840614	0.1179716098779708	0.7625457379784267
ENSMUSG00000001403.13	Ube2c	ubiquitin-conjugating enzyme E2C	11.057795874069745	-0.42891289707921415	0.4442667756587534	0.22404012570117002
ENSMUSG00000001415.10	Smg5	Smg-5 homolog, nonsense mediated mRNA decay factor (C. elegans)	1249.8602068578302	0.7262631219899246	0.13939381349633978	0.010589726230675231
ENSMUSG00000001416.13	Cct3	chaperonin containing Tcp1, subunit 3 (gamma)	1653.9123079663184	0.1697442914208545	0.19066957259074993	0.7158959505122973
ENSMUSG00000001418.13	Glmp	glycosylated lysosomal membrane protein	1097.1989072210042	0.07334505594646532	0.14568012948531803	0.7590730526225743
ENSMUSG00000001419.17	Mef2d	myocyte enhancer factor 2D	2245.0146434677413	0.4577991174697049	0.2106431737497102	0.23521372066371632
ENSMUSG00000001420.13	Tmem79	transmembrane protein 79	1450.973709522691	-0.34649271462532416	0.19325345255261178	0.4230167228039896
ENSMUSG00000001424.14	Snd1	staphylococcal nuclease and tudor domain containing 1	626.2778696114596	-0.24689283741326282	0.19882718180471898	0.6335632550160416
ENSMUSG00000001435.15	Col18a1	collagen, type XVIII, alpha 1	331.52442002416484	0.08788400373037354	0.19058288870684661	0.7371323027162019
ENSMUSG00000001436.15	Slc19a1	solute carrier family 19 (folate transporter), member 1	387.28926953854466	-0.3088742324377043	0.1967856796416387	0.48972808216573627
ENSMUSG00000001440.5	Kpnb1	karyopherin (importin) beta 1	1743.4480386239877	-0.21655255643878935	0.15402341111680473	0.7218705630372443
ENSMUSG00000001441.13	Npepps	aminopeptidase puromycin sensitive	1010.4839585632654	-0.1413003044419286	0.12139373334224152	0.759587320933343
ENSMUSG00000001444.2	Tbx21	T-box 21	9.752619748402521	-1.1114104687689998	0.6795205733255255	0.04963751920768808
ENSMUSG00000001445.10	Mrpl10	mitochondrial ribosomal protein L10	1512.0996570780558	-0.008016320111180152	0.11915367191145225	0.7703550523854725
ENSMUSG00000001467.5	Cyp51	cytochrome P450, family 51	672.839785368848	0.12650230911827712	0.2690395038587992	0.6846075069584115
ENSMUSG00000001472.17	Tcf25	transcription factor 25 (basic helix-loop-helix)	3131.6178522406453	-0.09269122004752198	0.1355583016541662	0.7604106870882607
ENSMUSG00000001473.7	Tubb6	tubulin, beta 6 class V	289.9013039333377	0.9765631920269549	0.14203829786201275	5.8954868281895295e-5
ENSMUSG00000001482.15	Def8	differentially expressed in FDCP 8	567.8795879014918	0.41097486592373544	0.18825307842445357	0.3134652601688291
ENSMUSG00000001493.9	Meox1	mesenchyme homeobox 1	96.73853701723995	1.0987687157236998	0.3680682195299418	0.010407314659046483
ENSMUSG00000001494.6	Sost	sclerostin	0.9977098228080615	0.05282711408436001	0.3704638724369183	0.6005682940094615
ENSMUSG00000001497.18	Pax9	paired box 9	0.9647624411296105	-0.019086225503133887	0.3617741561249981	0.6609759108269045
ENSMUSG00000001504.10	Irx2	Iroquois homeobox 2	4.938345253327677	0.0956332322771526	0.375678387653612	0.5358492367678264
ENSMUSG00000001506.10	Col1a1	collagen, type I, alpha 1	1056.7985625933657	-0.38557668421222757	0.29290218623387587	0.2892354625552537
ENSMUSG00000001507.16	Itga3	integrin alpha 3	201.94375391941975	0.05095406291775544	0.16002520770459316	0.7564962935424183
ENSMUSG00000001508.15	Sgca	sarcoglycan, alpha (dystrophin-associated glycoprotein)	8.035426930094577	0.1436304563732577	0.4053022019288582	0.45393607076205933
ENSMUSG00000001517.14	Foxm1	forkhead box M1	10.630340720930283	-0.23712484362292274	0.3801686529976948	0.3846955354849967
ENSMUSG00000001518.12	Itfg2	integrin alpha FG-GAP repeat containing 2	258.88647919789776	0.1507737211614064	0.23435079347026075	0.6985880962559564
ENSMUSG00000001520.12	Nrip2	nuclear receptor interacting protein 2	51.572070550823355	-0.5307646642812737	0.3131864374975478	0.1648828851179069
ENSMUSG00000001521.12	Tulp3	tubby-like protein 3	149.51257934672995	0.2860324169131041	0.22521379487725018	0.480160549052419
ENSMUSG00000001524.14	Gtf2h4	general transcription factor II H, polypeptide 4	198.89726597665694	0.39909957644904714	0.21180041067981198	0.31458807826145474
ENSMUSG00000001525.10	Tubb5	tubulin, beta 5 class I	1066.4583013417298	0.8065899769024146	0.14536133140363838	0.0036065060827948177
ENSMUSG00000001542.7	Ell2	elongation factor RNA polymerase II 2	743.7078600259782	0.026358267755733848	0.25240402047985483	0.7240413976251567
ENSMUSG00000001552.14	Jup	junction plakoglobin	2022.2153695366824	0.7197351851248974	0.2494286181583664	0.05188075673011328
ENSMUSG00000001555.10	Fkbp10	FK506 binding protein 10	80.10380014634694	0.6371826822913396	0.28027834255740725	0.09675100150841362
ENSMUSG00000001558.5	Klhl10	kelch-like 10	1.6103951476075373	-0.13622487530382962	0.39098684285155977	0.47286779119657857
ENSMUSG00000001569.10	Nom1	nucleolar protein with MIF4G domain 1	310.42048651818186	0.041000702646030354	0.22357998914353108	0.7323571429852768
ENSMUSG00000001576.15	Ergic1	endoplasmic reticulum-golgi intermediate compartment (ERGIC) 1	2540.256151717435	0.45198581429928836	0.2716641690052629	0.22881595038252067
ENSMUSG00000001583.13	Tnk1	tyrosine kinase, non-receptor, 1	2.088979514938147	-0.07715332503470855	0.3693250611337066	0.5696552270756502
ENSMUSG00000001588.12	Acap1	ArfGAP with coiled-coil, ankyrin repeat and PH domains 1	23.488943546732756	0.009572790192359956	0.2805176261963905	0.7166942520386652
ENSMUSG00000001604.14	Tcea3	transcription elongation factor A (SII), 3	11.771889398878901	0.0746145339153492	0.3542803308925274	0.5972812058755701
ENSMUSG00000001622.15	Csn3	casein kappa	4.062154708080432	0.1893633981640891	0.42184304022073804	0.4016638639062569
ENSMUSG00000001627.12	Ifrd1	interferon-related developmental regulator 1	909.2446284714232	0.2613534895226111	0.20235457166564202	0.5867702858916309
ENSMUSG00000001630.13	Stk38l	serine/threonine kinase 38 like	383.7012470525265	-0.42673541444571633	0.21480093579360224	0.27374326663405346
ENSMUSG00000001632.16	Brpf1	bromodomain and PHD finger containing, 1	565.0431246830569	-0.2804491241724936	0.10789980656087356	0.7316453796819102
ENSMUSG00000001642.18	Akr1b3	aldo-keto reductase family 1, member B3 (aldose reductase)	1006.0236492894271	0.424570048264992	0.1886392848835081	0.2922224875408674
ENSMUSG00000001657.7	Hoxc8	homeobox C8	116.77933105093754	-0.09245545701788693	0.284563921195174	0.6921074721178099
ENSMUSG00000001661.5	Hoxc6	homeobox C6	182.76629962112298	-0.13104218006316304	0.21504338307686224	0.7150836872275176
ENSMUSG00000001663.10	Gstt1	glutathione S-transferase, theta 1	111.03973098406799	-0.9377879534108924	0.23398949003265423	0.006212055034174033
ENSMUSG00000001665.11	Gstt3	glutathione S-transferase, theta 3	68.2556076076668	-0.2561833175440069	0.26681032224648277	0.46722094637059014
ENSMUSG00000001666.8	Ddt	D-dopachrome tautomerase	3364.0792146396693	1.3484256974971578	0.12848529347452667	1.3976230902177556e-12
ENSMUSG00000001670.13	Tat	tyrosine aminotransferase	1.007313488406193	0.10545171489365887	0.3859399074373796	0.5118762881988475
ENSMUSG00000001674.11	Ddx18	DEAD (Asp-Glu-Ala-Asp) box polypeptide 18	240.2553809009761	-0.10154343811755961	0.1661654094387261	0.7454921503242143
ENSMUSG00000001687.15	Ubl3	ubiquitin-like 3	1509.1955961037575	0.14675576641112284	0.17440901144156723	0.7313342809928585
ENSMUSG00000001700.10	Gramd3	GRAM domain containing 3	172.74103455444387	0.6487251221394237	0.2170424567445293	0.07150723254726057
ENSMUSG00000001707.8	Eef1e1	eukaryotic translation elongation factor 1 epsilon 1	167.90540451797406	0.6982464710345435	0.24261822183369247	0.05735892491945657
ENSMUSG00000001729.14	Akt1	thymoma viral proto-oncogene 1	1695.2700062942506	0.3924156762848962	0.10701801395664047	0.5043554427242019
ENSMUSG00000001739.14	Cldn15	claudin 15	263.80462066894853	0.15394326699176739	0.24931622107787238	0.6845629462047721
ENSMUSG00000001741.12	Il16	interleukin 16	55.23243663201518	-0.4842215768133966	0.4115986495560898	0.1945409711449621
ENSMUSG00000001750.16	Tcirg1	T cell, immune regulator 1, ATPase, H+ transporting, lysosomal V0 protein A3	380.40552036521467	-0.0637964449956853	0.2267492530190726	0.7266436543231641
ENSMUSG00000001751.9	Naglu	alpha-N-acetylglucosaminidase (Sanfilippo disease IIIB)	161.23651200480572	-0.0281667977551365	0.14628296057536586	0.7638384495913516
ENSMUSG00000001755.12	Coasy	Coenzyme A synthase	1994.9425065130577	-0.2926894198123188	0.1633682465367213	0.6313471888449664
ENSMUSG00000001761.7	Smo	smoothened, frizzled class receptor	123.29960161687889	-0.6859914607981966	0.19725199773425897	0.04635338563670349
ENSMUSG00000001763.14	Tspan33	tetraspanin 33	7.9792844886581005	-0.038942334157955553	0.321458476825965	0.6924508017234396
ENSMUSG00000001767.5	Crnkl1	crooked neck pre-mRNA splicing factor 1	171.22875550090484	-0.11535417821053814	0.16860903059349608	0.741688240746434
ENSMUSG00000001768.16	Rin2	Ras and Rab interactor 2	437.4249203589615	-0.2574614297739718	0.21259487548340153	0.5676754162340577
ENSMUSG00000001774.8	Chordc1	cysteine and histidine-rich domain (CHORD)-containing, zinc-binding protein 1	716.9335803171533	-0.3128656007624521	0.32956688588601046	0.34217927668570114
ENSMUSG00000001783.3	Rtcb	RNA 2',3'-cyclic phosphate and 5'-OH ligase	963.0210684273331	-0.24298899669259022	0.10269520050492818	0.7487186766736154
ENSMUSG00000001785.13	Pwp1	PWP1 homolog, endonuclein	157.2873870706709	-0.059448282022706814	0.15616102946835633	0.7568835561479171
ENSMUSG00000001786.14	Fbxo7	F-box protein 7	160.34950059008705	-0.569348041005195	0.15508737791961716	0.10293073791644915
ENSMUSG00000001794.13	Capns1	calpain, small subunit 1	4199.8224748353405	-0.12449317694396063	0.0926879492469421	0.7699650266828741
ENSMUSG00000001802.16	Lrp3	low density lipoprotein receptor-related protein 3	400.9216123913726	0.3035944708647061	0.19070035681854025	0.5152340586666759
ENSMUSG00000001827.12	Folr1	folate receptor 1 (adult)	1.458734577252058	-0.060963079771439756	0.3658889113537883	0.5967661161093619
ENSMUSG00000001829.17	Clpb	ClpB caseinolytic peptidase B	1739.0931336017998	-1.0443405165784834	0.15189572290102987	1.9724497247225755e-5
ENSMUSG00000001833.17	Sept7	septin 7	1055.5025770116115	0.11648968254625114	0.13137759279671396	0.7589161612154202
ENSMUSG00000001844.10	Zdhhc4	zinc finger, DHHC domain containing 4	298.4343467813977	-0.5224770989505592	0.12555103657757916	0.14936040076617885
ENSMUSG00000001847.14	Rac1	Rac family small GTPase 1	2274.398925167355	0.0529695619137526	0.10014716729135356	0.7715071508675063
ENSMUSG00000001855.15	Nup214	nucleoporin 214	264.53350605313904	-0.03858514210153266	0.2577332392272835	0.7190009352882405
ENSMUSG00000001864.13	Aif1l	allograft inflammatory factor 1-like	36.421478539365516	0.19352796690139804	0.28748749470137863	0.5313175036536222
ENSMUSG00000001865.2	Cpa3	carboxypeptidase A3, mast cell	6.129228866523147	0.24084142618406432	0.4152371188958701	0.36060809713200737
ENSMUSG00000001870.16	Ltbp1	latent transforming growth factor beta binding protein 1	104.7877077879522	-0.1473736151281242	0.2876690756337543	0.6103145848251873
ENSMUSG00000001891.16	Ugp2	UDP-glucose pyrophosphorylase 2	2363.6305814744287	-0.5722752427588353	0.3039598731796829	0.13783713996792477
ENSMUSG00000001901.15	Kcnh6	potassium voltage-gated channel, subfamily H (eag-related), member 6	69.44877591654175	10.09585557668027	2.7939566237341835	3.376202628670337e-5
ENSMUSG00000001909.16	Trmt1	tRNA methyltransferase 1	420.9435768311391	0.0012678853723282263	0.1760739389538774	0.7572357114780062
ENSMUSG00000001910.5	Nacc1	nucleus accumbens associated 1, BEN and BTB (POZ) domain containing	1189.0941906397213	0.3336768575625704	0.1942025640145674	0.44523570836138754
ENSMUSG00000001911.16	Nfix	nuclear factor I/X	1854.8517236634502	0.2149197741498754	0.1915427458653804	0.6984339667555354
ENSMUSG00000001918.17	Slc1a5	solute carrier family 1 (neutral amino acid transporter), member 5	9710.174667199055	-0.9336645771093396	0.24334547344609686	0.007493954203739495
ENSMUSG00000001924.15	Uba1	ubiquitin-like modifier activating enzyme 1	3410.450822006466	-0.08676369553099075	0.13430417870892325	0.7616254939861545
ENSMUSG00000001930.17	Vwf	Von Willebrand factor	474.27901988503373	0.7962740243083337	0.39314656727239317	0.06376912350666489
ENSMUSG00000001942.8	Siae	sialic acid acetylesterase	227.49915991302333	-0.3869954515843305	0.2395294984614394	0.3129400270164266
ENSMUSG00000001943.8	Vsig2	V-set and immunoglobulin domain containing 2	112.38877448069255	0.2634340207076405	0.22806484115195205	0.5183906818313242
ENSMUSG00000001946.14	Esam	endothelial cell-specific adhesion molecule	1100.1788804674932	0.08617873681912419	0.17836268728527618	0.7429268486593086
ENSMUSG00000001948.10	Spa17	sperm autoantigenic protein 17	40.98242790305551	-0.1687433731246338	0.21284042265755154	0.7040478809616696
ENSMUSG00000001962.8	Fam50a	family with sequence similarity 50, member A	415.4273568273744	0.013570419009713536	0.14099206128860609	0.7663640044400243
ENSMUSG00000001964.14	Emd	emerin	212.77138474591393	-0.08847573163487434	0.15792195941819825	0.7516283605893364
ENSMUSG00000001983.7	Taco1	translational activator of mitochondrially encoded cytochrome c oxidase I	764.3417930642776	0.19621875414232376	0.27914245835762796	0.5415967258753421
ENSMUSG00000001985.9	Grik3	glutamate receptor, ionotropic, kainate 3	11.066176670553904	-0.2366698627029729	0.34538825791459765	0.41169852329559925
ENSMUSG00000001986.16	Gria3	glutamate receptor, ionotropic, AMPA3 (alpha 3)	6.036686434228373	-0.0469761468002127	0.33443828805509285	0.6742653679474121
ENSMUSG00000001988.9	Npas1	neuronal PAS domain protein 1	2.668710234123386	0.1327555210677521	0.374800675029623	0.4935866516000394
ENSMUSG00000001995.9	Sipa1l2	signal-induced proliferation-associated 1 like 2	259.508206969408	1.046184772308529	0.22734858816721312	0.0013889316897125494
ENSMUSG00000001998.15	Ap4e1	adaptor-related protein complex AP-4, epsilon 1	99.3040999641547	-0.10823085920042749	0.1853339401685327	0.7351722714834051
ENSMUSG00000001999.15	Blvra	biliverdin reductase A	362.0464804925171	-0.8751036383214836	0.13840124092098527	5.685320755022849e-4
ENSMUSG00000002006.12	Pdzd4	PDZ domain containing 4	19.48602898303201	-0.3454724138004865	0.2979711410417019	0.32697074702224066
ENSMUSG00000002007.5	Srpk3	serine/arginine-rich protein specific kinase 3	19.258827972384605	-0.11228989067963487	0.2987312359775201	0.6468896642664803
ENSMUSG00000002010.17	Idh3g	isocitrate dehydrogenase 3 (NAD+), gamma	12385.711683528067	-0.41436928060328315	0.15048623521128332	0.34274011775805935
ENSMUSG00000002012.13	Pnck	pregnancy upregulated non-ubiquitously expressed CaM kinase	5.306007289714807	-0.05592958050757577	0.33379326183196495	0.6614449549482401
ENSMUSG00000002014.12	Ssr4	signal sequence receptor, delta	874.1408271081016	-0.031190921996232912	0.1433494862825955	0.7643562387286497
ENSMUSG00000002015.5	Bcap31	B cell receptor associated protein 31	3336.840968276428	0.022111211528921284	0.11815132324138256	0.7699341791905536
ENSMUSG00000002017.10	Fam98a	family with sequence similarity 98, member A	435.28166603940394	0.013526838597305236	0.1437258880876703	0.7657480201536342
ENSMUSG00000002020.15	Ltbp2	latent transforming growth factor beta binding protein 2	2128.2073395226903	-0.7674154229892163	0.2296973480216926	0.03116633797092668
ENSMUSG00000002028.13	Kmt2a	lysine (K)-specific methyltransferase 2A	408.2658543445657	-0.4361055552093189	0.13338440224057937	0.3153351274489275
ENSMUSG00000002031.13	Ift46	intraflagellar transport 46	196.98152747908404	-0.5280664725725903	0.18905871289687867	0.15494362236076578
ENSMUSG00000002032.17	Tmem25	transmembrane protein 25	45.19872641876964	-0.08466542015621847	0.2448215885310198	0.7139310167294813
ENSMUSG00000002033.14	Cd3g	CD3 antigen, gamma polypeptide	5.193756939571623	0.08991577067919561	0.3662887989774543	0.5565367927010687
ENSMUSG00000002043.17	Trappc6a	trafficking protein particle complex 6A	300.20062037754053	-0.6581099646717687	0.2344116863399969	0.07265807301357032
ENSMUSG00000002052.6	Supt6	SPT6, histone chaperone and transcription elongation factor	1180.704369006301	0.27962589582281067	0.1076722182929264	0.7321243249979986
ENSMUSG00000002055.9	Spag5	sperm associated antigen 5	8.903504816739098	-0.2096028427359997	0.4094759636886647	0.3917681703993679
ENSMUSG00000002058.13	Unc119	unc-119 lipid binding chaperone	147.4157515513864	-1.466216160704484	0.19113017322699344	3.199630092011693e-8
ENSMUSG00000002059.18	Rab34	RAB34, member RAS oncogene family	1148.4041206794332	-0.045367757212839026	0.17051373042995516	0.7531748486458066
ENSMUSG00000002064.10	Sdf2	stromal cell derived factor 2	441.0513905086618	0.14727054273438972	0.13368014541748038	0.75242690052374706
ENSMUSG00000002068.16	Ccne1	cyclin E1	34.456784542634374	-1.2818242001412923	0.4674930945864673	0.009782563001835795
ENSMUSG00000002076.12	Hsf2bp	heat shock transcription factor 2 binding protein	1.1531026007009393	-0.20189941528171063	0.44169321663446015	0.37872526411366636
ENSMUSG00000002083.13	Bbc3	BCL2 binding component 3	150.36480420280841	-1.1094124743918241	0.25426141374602895	0.0014086883725755285
ENSMUSG00000002102.15	Psmc3	proteasome (prosome, macropain) 26S subunit, ATPase 3	1504.4124265431649	0.07327580875479844	0.09707360626611264	0.7713447210238322
ENSMUSG00000002103.16	Acp2	acid phosphatase 2, lysosomal	535.9950617437313	-0.07310067730733891	0.13526057205129843	0.7628074975798009
ENSMUSG00000002104.11	Rapsn	receptor-associated protein of the synapse	4.920351997226735	0.039618177919088365	0.3461677834199322	0.6612540333358977
ENSMUSG00000002105.15	Slc39a13	solute carrier family 39 (metal ion transporter), member 13	437.1339149275403	0.02486192709639675	0.1136299934891336	0.7705700316560304
ENSMUSG00000002107.18	Celf2	CUGBP, Elav-like family member 2	1898.6187787605568	0.2749827745392364	0.15464259036388045	0.6949545837501881
ENSMUSG00000002108.10	Nr1h3	nuclear receptor subfamily 1, group H, member 3	1346.4465653868454	0.5285640859685413	0.12258092575680286	0.13858073890419548
ENSMUSG00000002109.14	Ddb2	damage specific DNA binding protein 2	94.3608705714404	-0.343800798787997	0.2252728007607908	0.3857520994359764
ENSMUSG00000002111.8	Spi1	spleen focus forming virus (SFFV) proviral integration oncogene	25.595058682736198	-0.8611574626341657	0.46025650215297287	0.06095487746581917
ENSMUSG00000002129.11	Sf3a1	splicing factor 3a, subunit 1	413.7631898549551	0.30079606009896104	0.14938230012759898	0.6630836244296872
ENSMUSG00000002147.18	Stat6	signal transducer and activator of transcription 6	856.3954522225146	-0.19655554538245001	0.10665509194671854	0.7576095821325048
ENSMUSG00000002204.9	Napsa	napsin A aspartic peptidase	6.412189816917772	0.07295760926879537	0.34121720193187305	0.6225226602239731
ENSMUSG00000002205.16	Vrk3	vaccinia related kinase 3	305.4834870153174	-0.1559385161302341	0.11688141954514339	0.7594086587471612
ENSMUSG00000002210.11	Smg9	smg-9 homolog, nonsense mediated mRNA decay factor (C. elegans)	194.2901168933705	0.10713484060603344	0.14085431868893042	0.7560965530149097
ENSMUSG00000002221.11	Paxip1	PAX interacting (with transcription-activation domain) protein 1	264.338327862446	0.006651273583730823	0.1872446363525442	0.7523097046271281
ENSMUSG00000002222.14	Rmnd5a	required for meiotic nuclear division 5 homolog A	1113.287438774915	-0.23751926113384825	0.175065900009704	0.6993440770736095
ENSMUSG00000002227.15	Mov10	Mov10 RISC complex RNA helicase	72.84255453728869	-0.44729397739236154	0.2691892468726845	0.23372963831242338
ENSMUSG00000002228.7	Ppm1j	protein phosphatase 1J	22.900777826291094	0.27293186113896095	0.4483129953168706	0.32360759274763734
ENSMUSG00000002233.13	Rhoc	ras homolog family member C	543.3109401968657	0.3453583753626509	0.22526129634777142	0.3827590924940527
ENSMUSG00000002249.21	Tead3	TEA domain family member 3	89.52283072174754	-0.658867908702328	0.21575956357138465	0.06560091803959366
ENSMUSG00000002250.16	Ppard	peroxisome proliferator activator receptor delta	534.5715524963634	0.3133003750313516	0.19193477088840522	0.49050457125505204
ENSMUSG00000002257.8	Def6	differentially expressed in FDCP 6	44.603856191029124	0.24425857193104553	0.37978720905384195	0.37802688773675913
ENSMUSG00000002265.17	Peg3	paternally expressed 3	555.5128844542937	0.10621581683966122	0.25368600754488185	0.7038400655785253
ENSMUSG00000002266.17	Zim1	zinc finger, imprinted 1	32.71952686658225	-0.5378788215003795	0.3944407251800465	0.165162499062611
ENSMUSG00000002274.13	Metrn	meteorin, glial cell differentiation regulator	39.02593474772482	-0.17037407936722068	0.27036063084156836	0.6062076018060116
ENSMUSG00000002279.19	Lmf1	lipase maturation factor 1	668.7078251649541	0.04971629896900772	0.09968652719521481	0.7716389560724863
ENSMUSG00000002280.11	Ciao3	cytosolic iron-sulfur assembly component 3	778.4469280160192	0.11763781469709125	0.11622388163006295	0.7646465714645683
ENSMUSG00000002289.16	Angptl4	angiopoietin-like 4	2661.743474381333	-1.0003166317876544	0.2783365028934602	0.007184016028970951
ENSMUSG00000002297.16	Dbf4	DBF4 zinc finger	21.969148920690685	-0.03714708083738643	0.2660151957430151	0.7163289367425871
ENSMUSG00000002307.16	Daxx	Fas death domain-associated protein	288.79310265805765	-0.12759136702147655	0.20122159088369387	0.7224047870197335
ENSMUSG00000002308.16	Cd320	CD320 antigen	351.1020360874575	0.8093583156477462	0.1316739235488432	0.0016630351683195055
ENSMUSG00000002319.16	Ipo4	importin 4	480.5684892420456	0.08467939432134816	0.206035067341063	0.7309061129226725
ENSMUSG00000002320.15	Tm9sf1	transmembrane 9 superfamily member 1	619.7878169542546	0.17097542419916414	0.11658011946120957	0.7569176744611299
ENSMUSG00000002324.8	Rec8	REC8 meiotic recombination protein	5.441281578704964	3.6752689880853406	1.1573503762993609	5.034082357608192e-4
ENSMUSG00000002325.15	Irf9	interferon regulatory factor 9	233.53864446021447	-0.0801255500743825	0.16746101936082086	0.7488264432179244
ENSMUSG00000002326.6	Gmpr2	guanosine monophosphate reductase 2	204.58719090485604	-0.40643898586265664	0.1790769160387565	0.3286401328473477
ENSMUSG00000002329.7	Mdp1	magnesium-dependent phosphatase 1	320.1619998466229	-0.5001748941604616	0.16047832254112007	0.18561423948619007
ENSMUSG00000002332.16	Dhrs1	dehydrogenase/reductase (SDR family) member 1	717.1559216376335	0.1091910456986209	0.12456243127414547	0.7625675707725037
ENSMUSG00000002341.8	Ncan	neurocan	43.691662310841764	-0.741002764109231	0.6246246802252136	0.11153666227682348
ENSMUSG00000002342.17	Tmem161a	transmembrane protein 161A	324.1484773564897	0.1050906374963594	0.23186824246494608	0.7143515718343921
ENSMUSG00000002343.11	Armc6	armadillo repeat containing 6	169.8955752137119	1.026948052000232	0.2278612954986971	0.001887766118717434
ENSMUSG00000002345.18	Borcs8	BLOC-1 related complex subunit 8	295.5907865161169	-0.34569971908581776	0.14126366618272493	0.5437502950145763
ENSMUSG00000002346.16	Slc25a42	solute carrier family 25, member 42	5466.570450773574	0.7501466708318407	0.27574980021065143	0.04884156563325722
ENSMUSG00000002365.10	Snx9	sorting nexin 9	929.0183774460066	-0.1814377780580939	0.17151253727768698	0.7228980537019056
ENSMUSG00000002372.9	Ranbp3	RAN binding protein 3	589.3926364712119	0.14497837019363277	0.10402503224879629	0.7660245282020316
ENSMUSG00000002379.7	Ndufa11	NADH:ubiquinone oxidoreductase subunit A11	2317.9564883374383	0.1805082706418702	0.18915497623260494	0.7134554494133934
ENSMUSG00000002384.2	Bmp8b	bone morphogenetic protein 8b	158.78844998113402	3.494621984797387	0.28387155634309996	2.877838912601376e-27
ENSMUSG00000002393.14	Nr2f6	nuclear receptor subfamily 2, group F, member 6	1197.6134899678257	0.004646003525207634	0.13486082294950846	0.7680474696667993
ENSMUSG00000002395.14	Use1	unconventional SNARE in the ER 1 homolog (S. cerevisiae)	783.4265557259182	0.009022595839040776	0.14999001958950048	0.7644315736519303
ENSMUSG00000002396.8	Ocel1	occludin/ELL domain containing 1	388.783080627572	-0.06550384310507576	0.16138168561644184	0.7537915590857006
ENSMUSG00000002409.18	Dyrk1b	dual-specificity tyrosine-(Y)-phosphorylation regulated kinase 1b	480.61026694629913	-0.11515616403234136	0.15340049309305265	0.7488503842596735
ENSMUSG00000002413.15	Braf	Braf transforming gene	331.67088086224226	0.28995292359579067	0.18017076105443924	0.5797422719092398
ENSMUSG00000002416.13	Ndufb2	NADH:ubiquinone oxidoreductase subunit B2	2097.182132998594	0.1934707824817024	0.21179416044480617	0.6941319278351269
ENSMUSG00000002428.12	Hltf	helicase-like transcription factor	115.15304852324256	-0.46779214114106127	0.24321713452727894	0.21743551656224278
ENSMUSG00000002455.14	Prpf6	pre-mRNA splicing factor 6	742.8777568844984	-0.012645433697195263	0.11311246048350641	0.7710904639384806
ENSMUSG00000002458.13	Rgs19	regulator of G-protein signaling 19	98.96821937311213	-0.6440618015155898	0.24034012341257066	0.08183412224161271
ENSMUSG00000002459.17	Rgs20	regulator of G-protein signaling 20	2.1805238991453253	0.40818167402088407	0.7095593230299369	0.21663056453025933
ENSMUSG00000002475.16	Abhd3	abhydrolase domain containing 3	26.416485783567985	-0.398670938800561	0.3163776740428178	0.26590915879566557
ENSMUSG00000002477.5	Snrpd1	small nuclear ribonucleoprotein D1	153.1754226838385	0.1095599749989027	0.16048148898939893	0.7467073282725982
ENSMUSG00000002486.15	Tchp	trichoplein, keratin filament binding	115.68735916302971	0.09399620976609502	0.24609837665549492	0.7109210884210135
ENSMUSG00000002489.16	Tiam1	T cell lymphoma invasion and metastasis 1	186.54295864833435	0.052810290553756536	0.32820605029075767	0.6774958587965115
ENSMUSG00000002496.10	Tsc2	TSC complex subunit 2	1665.0854964118125	-0.012466654052535704	0.14570906765298372	0.7653000558344355
ENSMUSG00000002500.15	Rpl3l	ribosomal protein L3-like	22.599772332859697	0.20505072306602165	0.4545542116209448	0.3686773960033814
ENSMUSG00000002504.15	Slc9a3r2	solute carrier family 9 (sodium/hydrogen exchanger), member 3 regulator 2	1885.283653142968	0.5744288738594469	0.25541408779929975	0.12941397105968855
ENSMUSG00000002524.17	Puf60	poly-U binding splicing factor 60	1164.3664773189926	0.278171721086761	0.08694230215865026	0.7500195513135243
ENSMUSG00000002546.17	Golga2	golgi autoantigen, golgin subfamily a, 2	1374.6015801286724	0.05205519715581757	0.10395418009566794	0.7711006450236814
ENSMUSG00000002550.16	Uck1	uridine-cytidine kinase 1	6663.962555197389	-0.14057050271360325	0.09553784048011421	0.7685479881370803
ENSMUSG00000002565.16	Scin	scinderin	2.479506682277427	-0.06922304182847298	0.35931438490694007	0.5961717623269212
ENSMUSG00000002578.18	Ikzf4	IKAROS family zinc finger 4	15.940810935734017	-0.15841899376068339	0.38893850158522747	0.45353972018469507
ENSMUSG00000002580.7	Mien1	migration and invasion enhancer 1	431.3727105813861	-0.08836868043400344	0.11422347829591414	0.7675973218158546
ENSMUSG00000002588.13	Pon1	paraoxonase 1	84.64222441790905	-1.1452965393249441	0.48444123491490726	0.021824685768099122
ENSMUSG00000002602.16	Axl	AXL receptor tyrosine kinase	342.8673784068264	0.03216099706765688	0.21624676451724711	0.737183014162309
ENSMUSG00000002603.15	Tgfb1	transforming growth factor, beta 1	294.2014503978583	0.20467795256009855	0.25306746893999893	0.5801947348104066
ENSMUSG00000002608.8	Ccdc97	coiled-coil domain containing 97	536.2193704320247	-0.11491421609423007	0.1289300113122148	0.7600774723856512
ENSMUSG00000002617.14	Zfp40	zinc finger protein 40	64.7005541067843	7.451090149791706e-4	0.17685930477695036	0.7569404154705844
ENSMUSG00000002625.10	Akap8l	A kinase (PRKA) anchor protein 8-like	650.7683614436112	-0.14112454553089104	0.1750804203215871	0.7321890097632839
ENSMUSG00000002635.11	Pdcd2l	programmed cell death 2-like	151.36382342219838	0.1861070232490342	0.15219539155083855	0.7328092261677034
ENSMUSG00000002658.9	Gtf2f1	general transcription factor IIF, polypeptide 1	419.72012305337836	0.12153467270638849	0.14698700421059552	0.7508141492436121
ENSMUSG00000002660.8	Clpp	caseinolytic mitochondrial matrix peptidase proteolytic subunit	1497.3634009961347	0.2084874924085231	0.1282731491904509	0.7413525598209548
ENSMUSG00000002661.14	Alkbh7	alkB homolog 7	535.4746905549274	0.43428052942442363	0.16329559452632006	0.2929268774458234
ENSMUSG00000002664.2	Pspn	persephin	5.904193885476649	0.21522573563960265	0.37826293676018435	0.4083148964122239
ENSMUSG00000002668.8	Dennd1c	DENN/MADD domain containing 1C	37.91749986419958	0.1983422015415167	0.26799350643157516	0.5599867139074002
ENSMUSG00000002679.14	Med6	mediator complex subunit 6	96.41911110605844	-0.08112939550540109	0.1782367361536978	0.7439127409929165
ENSMUSG00000002688.8	Prkd1	protein kinase D1	317.5877586278136	-0.8889359353811838	0.1507004195231369	9.011253224074032e-4
ENSMUSG00000002699.13	Lcp2	lymphocyte cytosolic protein 2	11.617092573706692	-0.03628103328043876	0.3050451760681501	0.7011452672767402
ENSMUSG00000002718.14	Cse1l	chromosome segregation 1-like (S. cerevisiae)	418.435404559846	-0.11448611940512778	0.1729763197874606	0.7397290791872679
ENSMUSG00000002728.14	Naa20	N(alpha)-acetyltransferase 20, NatB catalytic subunit	1129.4055154778039	0.570497116618516	0.11716798151670314	0.08157909518186925
ENSMUSG00000002731.6	Prkra	protein kinase, interferon inducible double stranded RNA dependent activator	235.82652311206624	-0.3025158294952933	0.11777261755335118	0.7126939528267635
ENSMUSG00000002732.14	Fkbp7	FK506 binding protein 7	178.1417436041445	-0.9201504435865002	0.15072846149829947	4.019472896104051e-4
ENSMUSG00000002733.8	Plekha3	pleckstrin homology domain-containing, family A (phosphoinositide binding specific) member 3	342.92759954965317	0.2128686161654076	0.1571859097426987	0.7212153573044722
ENSMUSG00000002741.9	Ykt6	YKT6 v-SNARE homolog (S. cerevisiae)	1067.3790510640742	-0.15617310119629768	0.09972283111425839	0.7663428144159219
ENSMUSG00000002748.7	Baz1b	bromodomain adjacent to zinc finger domain, 1B	1471.9416405412635	0.15444252815724216	0.11509586095279663	0.7603441103997002
ENSMUSG00000002763.16	Pex6	peroxisomal biogenesis factor 6	4268.387215965705	0.5461268971737169	0.14346467391717885	0.12372724445186203
ENSMUSG00000002767.13	Mrpl2	mitochondrial ribosomal protein L2	1420.6531725830396	0.006590154358795486	0.15675403378890576	0.762676683214058
ENSMUSG00000002768.8	Mea1	male enhanced antigen 1	606.9450453937444	0.13202550882150485	0.09794376922011154	0.7685271752051508
ENSMUSG00000002769.9	Gnmt	glycine N-methyltransferase	173.75551143973343	3.0399902424856626	0.3579253462392899	7.65681525279205e-14
ENSMUSG00000002771.12	Grin2d	glutamate receptor, ionotropic, NMDA2D (epsilon 4)	8.160067877809249	-0.2760115752160216	0.42476709285654723	0.3303010803082596
ENSMUSG00000002778.14	Kdelr1	KDEL (Lys-Asp-Glu-Leu) endoplasmic reticulum protein retention receptor 1	855.0055187032121	-0.24654174786387534	0.09402834765474795	0.7538844372448888
ENSMUSG00000002781.19	Tmem143	transmembrane protein 143	1862.9341463211906	-0.6097610812311041	0.25357399041512396	0.10482001772023745
ENSMUSG00000002791.17	Pdxk-ps	pyridoxal (pyridoxine, vitamin B6) kinase, pseudogene	2.501684598139963	0.0827748832233	0.37012091473118636	0.5607694011634676
ENSMUSG00000002797.9	Ggct	gamma-glutamyl cyclotransferase	74.18138462611223	0.2539519815476003	0.23312268688677326	0.5259491029069732
ENSMUSG00000002799.6	Jag2	jagged 2	877.4648783336568	1.24799751111592	0.3485920786628513	0.0032622580545798733
ENSMUSG00000002803.14	Btbd6	BTB (POZ) domain containing 6	229.9745214802131	-0.21150756309580754	0.1617395717261758	0.7186776388883271
ENSMUSG00000002804.4	Nudt14	nudix (nucleoside diphosphate linked moiety X)-type motif 14	863.0295973517813	0.1925690950010469	0.16576217622805892	0.7226848607726258
ENSMUSG00000002808.7	Epdr1	ependymin related protein 1 (zebrafish)	49.89533582587306	0.5989779853804774	0.4732083349348191	0.1425990686208018
ENSMUSG00000002812.4	Flii	flightless I actin binding protein	1626.5575266967771	-0.41309280395018894	0.17980051190504642	0.31704677174801166
ENSMUSG00000002814.15	Top3a	topoisomerase (DNA) III alpha	76.54330380845876	-0.2311733033527153	0.1954306834471353	0.6817483847301149
ENSMUSG00000002820.6	Atg4d	autophagy related 4D, cysteine peptidase	1490.7006626847285	1.215396896462077	0.14381174757383175	4.596674804830326e-8
ENSMUSG00000002825.8	Qtrt1	queuine tRNA-ribosyltransferase catalytic subunit 1	79.53154968644037	0.14010949103802445	0.228112180921746	0.7057204535700593
ENSMUSG00000002831.14	Plin4	perilipin 4	7756.3921265005165	-0.7376192975143155	0.2560251637494168	0.04741033674334786
ENSMUSG00000002833.11	Hdgfl2	HDGF like 2	625.1937726967227	-0.5742596194237004	0.22921914674424765	0.12326967799450338
ENSMUSG00000002835.9	Chaf1a	chromatin assembly factor 1, subunit A (p150)	32.92385888618636	-0.4359338741929216	0.30486616154982543	0.2377355812343925
ENSMUSG00000002844.9	Adprh	ADP-ribosylarginine hydrolase	393.5567406445499	-0.017453332497102743	0.10417761357921493	0.7718414376059997
ENSMUSG00000002845.14	Tmem39a	transmembrane protein 39a	167.14460848823913	-0.3714058916489112	0.16481175582608015	0.41780132707120815
ENSMUSG00000002846.9	Timmdc1	translocase of inner mitochondrial membrane domain containing 1	735.6009610339213	0.4176708101258809	0.09396904336142115	0.45244660399989317
ENSMUSG00000002847.7	Pla1a	phospholipase A1 member A	137.92262345516934	0.607798313354973	0.24069411787218195	0.10257211589869072
ENSMUSG00000002870.8	Mcm2	minichromosome maintenance complex component 2	55.14906817330649	0.08617973595849054	0.22192039462863983	0.7232309482820778
ENSMUSG00000002871.14	Tpra1	transmembrane protein, adipocyte asscociated 1	378.94358836905207	0.3834247160596741	0.1945680208344507	0.35304982699303655
ENSMUSG00000002881.14	Nab1	Ngfi-A binding protein 1	860.0248885802445	0.010154598334290646	0.15947098175277585	0.7614935014973897
ENSMUSG00000002885.14	Adgre5	adhesion G protein-coupled receptor E5	1189.1785866936848	0.9507743612665107	0.09967087402614301	3.988517315911755e-7
ENSMUSG00000002897.5	Il17ra	interleukin 17 receptor A	75.31508700685097	0.42274707603638073	0.24344685812937764	0.26532474460940103
ENSMUSG00000002900.17	Lamb1	laminin B1	1913.347454045905	0.02787675581835702	0.14011840993382824	0.7656201943511428
ENSMUSG00000002908.17	Kcnn1	potassium intermediate/small conductance calcium-activated channel, subfamily N, member 1	175.53426689677758	0.26281808828354936	0.18343650626618527	0.64437292365191845
ENSMUSG00000002910.11	Arrdc2	arrestin domain containing 2	115.87941196251417	-0.04461371622309347	0.18983938649534374	0.7455896551373812
ENSMUSG00000002944.15	Cd36	CD36 molecule	31009.301521688732	0.5356495513521313	0.17588736496351953	0.1450178842128705
ENSMUSG00000002948.19	Map2k7	mitogen-activated protein kinase kinase 7	709.4590689835252	-0.06756638971590062	0.13235967287373587	0.7643131694915368
ENSMUSG00000002949.15	Timm44	translocase of inner mitochondrial membrane 44	2411.0853077273346	0.18559508303180455	0.12936672619713302	0.7465255667347369
ENSMUSG00000002957.11	Ap2a2	adaptor-related protein complex 2, alpha 2 subunit	1882.407753795267	0.14989641314550847	0.1447853496064728	0.7461735815375723
ENSMUSG00000002963.17	Pnkp	polynucleotide kinase 3'- phosphatase	364.9705430540022	0.27059597106612204	0.20410410056030848	0.5590433275404908
ENSMUSG00000002968.9	Med25	mediator complex subunit 25	764.9276656217551	-0.16359760521253053	0.12998660981775342	0.7511804256310906
ENSMUSG00000002980.14	Bcam	basal cell adhesion molecule	678.427508186932	0.09712098956308841	0.20264930112188048	0.7295133305458602
ENSMUSG00000002981.10	Clptm1	cleft lip and palate associated transmembrane protein 1	2514.7431534750613	0.30977888006265675	0.15440908611635928	0.6131078572802703
ENSMUSG00000002983.17	Relb	avian reticuloendotheliosis viral (v-rel) oncogene related B	115.63201460587352	-1.3203089973242617	0.26639316942032015	1.65223398813547e-4
ENSMUSG00000002984.17	Tomm40	translocase of outer mitochondrial membrane 40	2207.0546438864176	0.5600523417566243	0.10332914115705219	0.08439757478508744
ENSMUSG00000002985.16	Apoe	apolipoprotein E	9682.209939624752	-0.711840484947016	0.4211348127731549	0.09463075109175806
ENSMUSG00000002992.17	Apoc2	apolipoprotein C-II	12.418006271137207	1.5937024038443763	0.5383922446065049	0.004394393364257137
ENSMUSG00000002996.17	Hbp1	high mobility group box transcription factor 1	1009.2105650888454	-0.4303660247536252	0.1934935804184107	0.2790244608021554
ENSMUSG00000002997.15	Prkar2b	protein kinase, cAMP dependent regulatory, type II beta	16827.72973012571	0.10645816416701105	0.22328441722656228	0.7176533101915676
ENSMUSG00000003031.14	Cdkn1b	cyclin-dependent kinase inhibitor 1B	423.0971966331884	-0.5378024977449821	0.1532862089091579	0.1359775415049634
ENSMUSG00000003032.8	Klf4	Kruppel-like factor 4 (gut)	729.9554809815362	1.444896031329212	0.24573094261238157	6.346100945307089e-6
ENSMUSG00000003033.15	Ap1m1	adaptor-related protein complex AP-1, mu subunit 1	1140.953479173705	0.4359258598105022	0.1323681656669811	0.3174919045197227
ENSMUSG00000003037.16	Rab8a	RAB8A, member RAS oncogene family	623.9152949648143	-0.06835981070202946	0.18240538494589956	0.7444529284875143
ENSMUSG00000003038.15	Hmgn2	high mobility group nucleosomal binding domain 2	313.67499523556177	-0.14804978621290757	0.17467781162261478	0.730854179075636
ENSMUSG00000003039.9	Fam32a	family with sequence similarity 32, member A	797.4802166722686	0.039467131150359915	0.10324002149181671	0.7714970057284433
ENSMUSG00000003053.17	Cyp2c29	cytochrome P450, family 2, subfamily c, polypeptide 29	1.011714354600767	0.14421669776182816	0.4086988021842356	0.45059818583559624
ENSMUSG00000003062.13	Stard3nl	STARD3 N-terminal like	103.00618849419787	-0.06280682841204328	0.21308620077999854	0.7322536899147685
ENSMUSG00000003068.17	Stk11	serine/threonine kinase 11	2735.2629519905477	0.2233727911473482	0.17098278882642132	0.708910408224224
ENSMUSG00000003070.6	Efna2	ephrin A2	21.04911223005577	0.040131763640286894	0.2784645405947037	0.7109757291952565
ENSMUSG00000003072.15	Atp5d	ATP synthase, H+ transporting, mitochondrial F1 complex, delta subunit	11055.28230538969	0.10723566260125308	0.18250232608676956	0.7367516495522326
ENSMUSG00000003099.11	Ppp5c	protein phosphatase 5, catalytic subunit	1356.9033754219017	0.612685007353786	0.12033661306172608	0.046703502607020816
ENSMUSG00000003119.14	Cdk12	cyclin-dependent kinase 12	267.28132863002384	-0.06899916330288763	0.1763050056390536	0.7470944270116721
ENSMUSG00000003123.15	Lipe	lipase, hormone sensitive	18008.732921602805	-0.3281850360973789	0.13357498582819283	0.6407275988792956
ENSMUSG00000003131.7	Pafah1b2	platelet-activating factor acetylhydrolase, isoform 1b, subunit 2	679.3904086469444	0.20375408201304718	0.2661831275984177	0.5531221025762721
ENSMUSG00000003134.10	Tbc1d8	TBC1 domain family, member 8	155.9695231251142	0.5496493548599687	0.23840134126862284	0.14297246651511122
ENSMUSG00000003135.15	Cnot11	CCR4-NOT transcription complex, subunit 11	254.57910375320662	0.2188952246437062	0.17640285455547997	0.7070295340849511
ENSMUSG00000003153.10	Slc2a3	solute carrier family 2 (facilitated glucose transporter), member 3	45.1229195035717	-0.317281975824752	0.38677664213771096	0.31316525240512705
ENSMUSG00000003154.15	Foxj2	forkhead box J2	380.64631005332006	0.02222665760881231	0.09827492023333603	0.7722453274912637
ENSMUSG00000003161.15	Sri	sorcin	670.1467913946799	-0.022859003777930337	0.1279019006997054	0.768297990749292
ENSMUSG00000003166.20	Dgcr2	DiGeorge syndrome critical region gene 2	823.477089979417	-0.04051483150224738	0.10788089830904107	0.7709274439567035
ENSMUSG00000003184.15	Irf3	interferon regulatory factor 3	740.5527861410303	0.09415815910855359	0.1657969463395745	0.7471669136689858
ENSMUSG00000003190.12	Bcl2l12	BCL2-like 12 (proline rich)	100.15487424200084	0.09733352452448334	0.1860498937838605	0.7372337121264201
ENSMUSG00000003198.10	Zfp959	zinc finger protein 959	44.56813233806314	-0.11561775793948383	0.19660415487716865	0.7280097896538512
ENSMUSG00000003199.16	Mpnd	MPN domain containing	991.282119091074	-0.06879707352068783	0.16851936069611342	0.7503876768208799
ENSMUSG00000003200.10	Sh3gl1	SH3-domain GRB2-like 1	320.66379358929964	0.04722777489737087	0.10730369834061099	0.7707437702918702
ENSMUSG00000003206.7	Ebi3	Epstein-Barr virus induced gene 3	3.479720018594072	0.033402116978519754	0.33597456352090316	0.6848449238279485
ENSMUSG00000003208.9	Yju2	YJU2 splicing factor	106.5507154141449	0.36716324088309105	0.16595098135630443	0.4251003176463613
ENSMUSG00000003226.7	Ranbp2	RAN binding protein 2	777.9223650124281	-0.05264714889179554	0.18270964741555804	0.7471910710292826
ENSMUSG00000003227.4	Edar	ectodysplasin-A receptor	0.9567179896995252	0.09282080753052234	0.3855947830347301	0.5262448056648877
ENSMUSG00000003228.9	Grk5	G protein-coupled receptor kinase 5	515.625499085331	-0.4187399868824826	0.20763244927642266	0.28955075496839633
ENSMUSG00000003233.12	Dvl3	dishevelled segment polarity protein 3	929.1704724158335	-0.04929509031890177	0.17665963021837952	0.7499719839854948
ENSMUSG00000003234.16	Abcf3	ATP-binding cassette, sub-family F (GCN20), member 3	738.6888161037589	-0.03338537155497731	0.15086686135709007	0.7618890826126314
ENSMUSG00000003235.13	Eif2b5	eukaryotic translation initiation factor 2B, subunit 5 epsilon	792.9135855750881	0.2590838340956414	0.137726123085059	0.7167754093154308
ENSMUSG00000003269.17	Cyth2	cytohesin 2	582.2055659922113	0.10435165425808696	0.13106101954045662	0.7606545203234513
ENSMUSG00000003271.17	Sult2b1	sulfotransferase family, cytosolic, 2B, member 1	3.4082924552523335	-0.09436076731533732	0.3728288990954769	0.5414936201696684
ENSMUSG00000003273.14	Car11	carbonic anhydrase 11	120.70049882873023	-0.7915288256905373	0.429844607222352	0.07208269222805352
ENSMUSG00000003279.17	Dlgap1	DLG associated protein 1	25.656975600256622	-2.175105120308942	0.5377489024677459	1.473987662109384e-4
ENSMUSG00000003282.9	Plag1	pleiomorphic adenoma gene 1	11.553491375963953	-1.000600744452791	0.6135146191787294	0.057587378252660755
ENSMUSG00000003283.15	Hck	hemopoietic cell kinase	8.179930000025005	-0.07449016561423177	0.3089270883424433	0.6822306550045709
ENSMUSG00000003299.10	Mrpl4	mitochondrial ribosomal protein L4	1669.0088328628935	-0.010604799778682889	0.08984101330205296	0.7726979996497134
ENSMUSG00000003308.15	Keap1	kelch-like ECH-associated protein 1	1005.5002145677521	0.06450665550724634	0.09802914195198795	0.7714564162136384
ENSMUSG00000003316.14	Glg1	golgi apparatus protein 1	834.2744539069099	0.04413355117031493	0.08375141513381892	0.7726879598098375
ENSMUSG00000003341.9	Atp8b3	ATPase, class I, type 8B, member 3	2.1837216470765983	0.07329010060204146	0.3671605460587905	0.5777786284284441
ENSMUSG00000003344.14	Btbd2	BTB (POZ) domain containing 2	539.2663862865161	-0.4131654902669331	0.11372965373676765	0.41204061717103724
ENSMUSG00000003345.16	Csnk1g2	casein kinase 1, gamma 2	1314.9309107066904	-0.018913448173128518	0.11171274759674293	0.7710802819483149
ENSMUSG00000003346.14	Abhd17a	abhydrolase domain containing 17A	1240.2841248652373	-0.03566687197526407	0.14011005934278425	0.7649576666345779
ENSMUSG00000003348.10	Mob3a	MOB kinase activator 3A	104.19855934431303	-0.03528564588974925	0.1983868054774965	0.7436297942973735
ENSMUSG00000003352.14	Cacnb3	calcium channel, voltage-dependent, beta 3 subunit	39.78665897072251	1.1605174106919305	0.34357780767689416	0.005625385976374421
ENSMUSG00000003355.7	Fkbp11	FK506 binding protein 11	11.374555377253388	-0.008930882521579218	0.30921244429958367	0.7066717475329881
ENSMUSG00000003360.15	Ddx23	DEAD (Asp-Glu-Ala-Asp) box polypeptide 23	885.2207445835386	-0.26463756176354986	0.15439038718338643	0.7015769378360034
ENSMUSG00000003363.15	Pld3	phospholipase D family, member 3	384.48428840191343	-0.11779277463395209	0.12116293143372875	0.7627857042892529
ENSMUSG00000003378.9	Grik5	glutamate receptor, ionotropic, kainate 5 (gamma 2)	179.8876763755168	-2.2312408856161037	0.3226424924537812	5.524732752116062e-9
ENSMUSG00000003379.7	Cd79a	CD79A antigen (immunoglobulin-associated alpha)	11.324983847368856	-0.30651873230687016	0.34179382004798753	0.3416876627243146
ENSMUSG00000003380.11	Rabac1	Rab acceptor 1 (prenylated)	1823.3630410754097	-0.4058431452904915	0.22511231151549438	0.2974418690625769
ENSMUSG00000003382.18	Etv3	ets variant 3	605.899735221501	0.0551618218881502	0.11546737449545412	0.7690256820040915
ENSMUSG00000003402.14	Prkcsh	protein kinase C substrate 80K-H	1182.2569642108058	0.4182533281601035	0.10170690164882118	0.4264088425151778
ENSMUSG00000003410.8	Elavl3	ELAV like RNA binding protein 3	58.94233713438702	2.4034101446173914	0.3542287008183257	5.16257799769875e-9
ENSMUSG00000003411.10	Rab3b	RAB3B, member RAS oncogene family	3.557544709982253	-0.1634747794366914	0.374472751233791	0.46150128863799517
ENSMUSG00000003418.11	St8sia6	ST8 alpha-N-acetyl-neuraminide alpha-2,8-sialyltransferase 6	38.188739953952236	0.7084788698293502	0.3199160103843521	0.07489836308913778
ENSMUSG00000003420.8	Fcgrt	Fc receptor, IgG, alpha chain transporter	3866.6629914416353	0.3012415876614411	0.09481879282990707	0.7343785953333335
ENSMUSG00000003421.13	Nosip	nitric oxide synthase interacting protein	330.3970212394924	0.0190771265413317	0.1441617379487377	0.7651717696075315
ENSMUSG00000003423.15	Pih1d1	PIH1 domain containing 1	505.90089443923074	-0.11888257343632275	0.16932268254641938	0.7405673461615015
ENSMUSG00000003429.11	Rps11	ribosomal protein S11	3321.9510079935785	-0.0011506073957798586	0.15263738934536666	0.7643239382064893
ENSMUSG00000003435.9	Supt5	suppressor of Ty 5, DSIF elongation factor subunit	1181.8924575773162	0.3273275319044652	0.10162075378149242	0.7141481537559975
ENSMUSG00000003436.11	Dll3	delta like canonical Notch ligand 3	1.437685246492576	0.08201223598147835	0.3749493250169484	0.5541591899603077
ENSMUSG00000003437.14	Paf1	Paf1, RNA polymerase II complex component	650.4461250895575	0.16504148407643407	0.18653092618555672	0.71937772054436
ENSMUSG00000003438.17	Timm50	translocase of inner mitochondrial membrane 50	1683.0961256113885	0.054790446390812486	0.10316136664089408	0.771141360336225
ENSMUSG00000003444.8	Med29	mediator complex subunit 29	235.71021983397034	0.40696297834719286	0.15543830256736127	0.35270905781069184
ENSMUSG00000003452.15	Bicd1	BICD cargo adaptor 1	20.158016657335917	0.016842810598929184	0.2723246028035965	0.7182599310987023
ENSMUSG00000003458.12	Ncstn	nicastrin	706.2114002509495	-0.02128491174731025	0.09804755598741959	0.7722957133414045
ENSMUSG00000003464.13	Pex19	peroxisomal biogenesis factor 19	3719.263860183157	0.35938795254022626	0.1809254879003218	0.4169045380941343
ENSMUSG00000003469.9	Phyhip	phytanoyl-CoA hydroxylase interacting protein	10.141016158879523	-2.994662355624846	0.8481275271265276	2.4935763474539987e-4
ENSMUSG00000003476.16	Crhr2	corticotropin releasing hormone receptor 2	3.2103652030805465	0.12037616706859165	0.39201662024537576	0.48868863737680507
ENSMUSG00000003477.5	Inmt	indolethylamine N-methyltransferase	99.89495104704703	0.8966288885223519	0.428552056381321	0.04755231578951747
ENSMUSG00000003484.4	Cyp4f18	cytochrome P450, family 4, subfamily f, polypeptide 18	7.827512928189428	-0.0273967726443752	0.34689007507996417	0.6774493081023468
ENSMUSG00000003500.13	Impdh1	inosine monophosphate dehydrogenase 1	1828.8024282217157	-1.8837849312075468	0.30041632904475973	2.812229132897207e-7
ENSMUSG00000003518.13	Dusp3	dual specificity phosphatase 3 (vaccinia virus phosphatase VH1-related)	2142.5320672313537	0.35099557266526615	0.17744344173636106	0.4390946865267985
ENSMUSG00000003526.12	Prodh	proline dehydrogenase	640.3476548293679	0.21390238632785347	0.31032334813961326	0.47026831297802496
ENSMUSG00000003527.9	Ess2	ess-2 splicing factor	212.7701985690984	0.060296216032342725	0.1722876484981921	0.7500552161826313
ENSMUSG00000003528.15	Slc25a1	solute carrier family 25 (mitochondrial carrier, citrate transporter), member 1	8484.794403972459	-2.5244440961480286	0.2074686774475365	0
ENSMUSG00000003531.15	Dgcr6	DiGeorge syndrome critical region gene 6	895.930192929169	-0.5682278630757167	0.23377896834588946	0.12923084792067252
ENSMUSG00000003534.17	Ddr1	discoidin domain receptor family, member 1	124.88299917840314	-0.5794299047557048	0.20301872320141837	0.1108961296502133
ENSMUSG00000003541.6	Ier3	immediate early response 3	69.73249622508645	0.21424169757567102	0.29634225729396696	0.4862894335135405
ENSMUSG00000003545.3	Fosb	FBJ osteosarcoma oncogene B	22.90597846660448	-2.1113549241150955	1.1230501949194234	0.01678419053098215
ENSMUSG00000003546.10	Klc4	kinesin light chain 4	523.9359139819281	-0.32751736894322814	0.12769121058114097	0.6725104729098209
ENSMUSG00000003549.9	Ercc1	excision repair cross-complementing rodent repair deficiency, complementation group 1	393.5182645547832	0.4135719463851298	0.28408245151689443	0.2617263267120899
ENSMUSG00000003559.8	As3mt	arsenic (+3 oxidation state) methyltransferase	204.18513483925537	0.6224871485330529	0.18153026467813088	0.07257581900481762
ENSMUSG00000003573.15	Homer3	homer scaffolding protein 3	121.3438358808812	-0.03094348225209826	0.18501653106953186	0.7496147957239373
ENSMUSG00000003575.13	Crtc1	CREB regulated transcription coactivator 1	171.05494927456124	0.41422944379102533	0.17892282456925576	0.31555893840389143
ENSMUSG00000003581.14	Rnf215	ring finger protein 215	254.86778046842605	-0.0805274042285417	0.16682976946991904	0.748993960229375
ENSMUSG00000003585.13	Sec14l2	SEC14-like lipid binding 2	19.47720146393522	0.6501911512766945	0.3613565051681767	0.10725952812798009
ENSMUSG00000003604.14	Aven	apoptosis, caspase activation inhibitor	305.4026077256814	0.33403651334298	0.16643647345907145	0.5008329945550805
ENSMUSG00000003617.16	Cp	ceruloplasmin	319.375664058619	-0.5974799642642769	0.3342633887943681	0.12932242709444913
ENSMUSG00000003623.4	Crot	carnitine O-octanoyltransferase	610.4434420028218	-0.3665129618334656	0.21340334093069316	0.3610759315815204
ENSMUSG00000003644.17	Rps6ka1	ribosomal protein S6 kinase polypeptide 1	132.85488720218274	0.4305482321436866	0.26091210506322515	0.25267419944094877
ENSMUSG00000003660.10	Snrnp200	small nuclear ribonucleoprotein 200 (U5)	1116.55232719255	0.08564862850532654	0.13699868050508363	0.7607430796262661
ENSMUSG00000003662.10	Ciao1	cytosolic iron-sulfur protein assembly 1	698.4108370318148	0.12637253642306512	0.13595456627025337	0.7551902223823739
ENSMUSG00000003665.7	Has1	hyaluronan synthase 1	1.791320674816268	-0.01615367287445667	0.3548099737013247	0.6779450900820861
ENSMUSG00000003680.16	Taf6l	TATA-box binding protein associated factor 6 like	153.63181018101182	0.003801379226086632	0.18358948401718314	0.7541047823639151
ENSMUSG00000003721.14	Insig2	insulin induced gene 2	527.851735076758	0.1432870456330286	0.20228387691696229	0.7177611937236537
ENSMUSG00000003731.13	Kpna6	karyopherin (importin) alpha 6	1261.8327812322493	0.07454119587298061	0.19060421399028693	0.7399170158110618
ENSMUSG00000003746.16	Man1a	mannosidase 1, alpha	208.27318388470997	0.27753506687123836	0.17722232293718682	0.6242469754193397
ENSMUSG00000003752.9	Itpkc	inositol 1,4,5-trisphosphate 3-kinase C	79.60693518063451	-0.4833339812901302	0.30283787525276756	0.1980293778589167
ENSMUSG00000003762.13	Coq8b	coenzyme Q8B	278.64978756458765	-0.6580555224138993	0.2054171969152186	0.06227793580819541
ENSMUSG00000003778.14	Brd8	bromodomain containing 8	346.7845984367487	-0.27572969722855684	0.1256015609163443	0.718785420950785
ENSMUSG00000003779.16	Kif20a	kinesin family member 20A	18.13621952068641	-0.16859259571841398	0.3226583462941089	0.5143410255999927
ENSMUSG00000003808.18	Farsa	phenylalanyl-tRNA synthetase, alpha subunit	363.4718018779171	0.07213077229992304	0.10914915901080628	0.7694188503585181
ENSMUSG00000003809.14	Gcdh	glutaryl-Coenzyme A dehydrogenase	1082.2101477201002	-0.2975387738896878	0.12620309245992026	0.7078270981393063
ENSMUSG00000003810.13	Mast2	microtubule associated serine/threonine kinase 2	570.6724108417038	0.23091464772987877	0.14437436728063568	0.7231510739674702
ENSMUSG00000003812.13	Dnase2a	deoxyribonuclease II alpha	112.16918036334839	0.05211883614816163	0.2100347046664376	0.7360778876655518
ENSMUSG00000003813.15	Rad23a	RAD23 homolog A, nucleotide excision repair protein	1190.9931192456322	0.09139803371508035	0.14707466649366602	0.7557759555064532
ENSMUSG00000003814.8	Calr	calreticulin	4934.599674560794	0.5452323568790842	0.12857284287344212	0.11730343266464126
ENSMUSG00000003824.12	Syce2	synaptonemal complex central element protein 2	18.60093247356354	-0.011368507920572915	0.2896858413426807	0.7133331502323917
ENSMUSG00000003847.16	Nfat5	nuclear factor of activated T cells 5	434.0770010683595	-0.14730344308300972	0.09680272295287998	0.7678278381205047
ENSMUSG00000003848.14	Nob1	NIN1/RPN12 binding protein 1 homolog	219.99821742413894	0.30324737731980317	0.15552911341261913	0.6292917152673099
ENSMUSG00000003849.8	Nqo1	NAD(P)H dehydrogenase, quinone 1	32.96604209260845	1.272042925871127	0.3629974243046894	0.003400441819130963
ENSMUSG00000003863.18	Ppfia3	protein tyrosine phosphatase, receptor type, f polypeptide (PTPRF), interacting protein (liprin), alpha 3	8.699238050684427	0.2583202518465432	0.417590461599695	0.3449780057049729
ENSMUSG00000003865.16	Gys1	glycogen synthase 1, muscle	4103.538149194097	0.18973376721356258	0.1269239405554083	0.7470823430149165
ENSMUSG00000003868.14	Ruvbl2	RuvB-like protein 2	653.8070156843903	-0.23912918537482883	0.1631885591008664	0.7073047241834618
ENSMUSG00000003872.9	Lin7b	lin-7 homolog B (C. elegans)	2.3439141080780863	-0.033282285766933956	0.3590289013205493	0.6479153646304443
ENSMUSG00000003873.11	Bax	BCL2-associated X protein	299.4436751362673	0.17158275015183447	0.20704533923947488	0.7064789970932236
ENSMUSG00000003882.5	Il7r	interleukin 7 receptor	5.778952850514533	0.017489238232202203	0.3222253712254016	0.6992181283352256
ENSMUSG00000003923.14	Tfam	transcription factor A, mitochondrial	727.3780326868521	0.2000792294377039	0.23836114069670306	0.6259099553101656
ENSMUSG00000003929.11	Zfp81	zinc finger protein 81	43.60685786529052	-0.5237934961495201	0.32685493325185316	0.1698232713426088
ENSMUSG00000003934.5	Efnb3	ephrin B3	15.394492893875821	-0.6440522231944763	0.4931037332998188	0.12904756759156852
ENSMUSG00000003948.17	Mmd	monocyte to macrophage differentiation-associated	2696.242955957082	-0.6913961686178011	0.28185410029312563	0.07191815838417735
ENSMUSG00000003949.16	Hlf	hepatic leukemia factor	390.18781724433535	-0.27985314207185075	0.331249436017218	0.3749631771354344
ENSMUSG00000003955.8	Fam162a	family with sequence similarity 162, member A	1575.5203593691094	0.7583029914733679	0.20792247963720112	0.026783823426676765
ENSMUSG00000003970.9	Rpl8	ribosomal protein L8	3515.7744122079275	-0.009024456708520279	0.16784801577681294	0.7590506491009222
ENSMUSG00000003992.15	Ssbp2	single-stranded DNA binding protein 2	147.06586321407644	-0.4520793062961179	0.20603711229586255	0.24318794268703897
ENSMUSG00000004018.9	Fancl	Fanconi anemia, complementation group L	38.54316793957907	-0.2953426751807285	0.3087057540434312	0.37451393687749673
ENSMUSG00000004031.13	Brinp2	bone morphogenic protein/retinoic acid inducible neural-specific 2	1.6087696077104474	-0.10543272523857145	0.382182446578091	0.5165095605677275
ENSMUSG00000004032.10	Gstm5	glutathione S-transferase, mu 5	254.7794091193961	-0.8461260975781809	0.14886971328912754	0.0017620564152856576
ENSMUSG00000004035.12	Gstm7	glutathione S-transferase, mu 7	130.34193740692396	0.4306689327235378	0.34901024504575756	0.23434143040893152
ENSMUSG00000004040.16	Stat3	signal transducer and activator of transcription 3	882.2885684745748	-0.26359979931101485	0.13174249109556826	0.7193239155582883
ENSMUSG00000004043.14	Stat5a	signal transducer and activator of transcription 5A	925.9871841374971	-0.25239821138405383	0.17288541868175397	0.692121787092884
ENSMUSG00000004044.9	Cavin1	caveolae associated 1	5328.916535716453	-0.1362325368369328	0.14663130690423873	0.7480586960756936
ENSMUSG00000004054.9	Map3k11	mitogen-activated protein kinase kinase kinase 11	748.1894645938585	-0.07251935887665314	0.13428297924429386	0.7632751601333788
ENSMUSG00000004056.15	Akt2	thymoma viral proto-oncogene 2	6842.618238618438	-0.23091119801537618	0.14615104637959672	0.7219240126585929
ENSMUSG00000004069.17	Dnaja3	DnaJ heat shock protein family (Hsp40) member A3	5640.955785595558	0.7225278475355347	0.24896458156288115	0.05028956639002858
ENSMUSG00000004070.15	Hmox2	heme oxygenase 2	1261.3720720098797	0.8525764448967872	0.15070462620191571	0.0017066330638673176
ENSMUSG00000004071.13	Cdip1	cell death inducing Trp53 target 1	2061.850213604701	0.09736412209040685	0.1773471307216943	0.7412529956353597
ENSMUSG00000004085.14	Map3k20	mitogen-activated protein kinase kinase kinase 20	394.1183124470192	0.1231543683089408	0.17742128086894324	0.7355809027565524
ENSMUSG00000004096.9	Cwc15	CWC15 spliceosome-associated protein	731.0267647177131	-0.06758985713753818	0.10613797357063957	0.7701294081946326
ENSMUSG00000004098.7	Col5a3	collagen, type V, alpha 3	770.9923227897874	-0.31373044048494675	0.22458083709139434	0.4352095619108645
ENSMUSG00000004099.16	Dnmt1	DNA methyltransferase (cytosine-5) 1	248.880683805279	0.29279630410644375	0.21284469637291542	0.4906768336023773
ENSMUSG00000004100.12	Ppan	peter pan homolog	186.26856591598104	0.01752378271842423	0.18081226087685426	0.7532214768774873
ENSMUSG00000004105.8	Angptl2	angiopoietin-like 2	1334.5343519526868	-0.142177105590424	0.18948626989197942	0.7247437048605275
ENSMUSG00000004110.17	Cacna1e	calcium channel, voltage-dependent, R type, alpha 1E subunit	4.171516681871446	0.03624147043617076	0.3461763540823272	0.6664077576889617
ENSMUSG00000004113.18	Cacna1b	calcium channel, voltage-dependent, N type, alpha 1B subunit	5.652619520955914	0.06899328375859039	0.375799132695786	0.5706672313743912
ENSMUSG00000004127.12	Trmt10a	tRNA methyltransferase 10A	99.15424998639647	-0.3570404185775056	0.22867331848533998	0.36094232237816004
ENSMUSG00000004151.17	Etv1	ets variant 1	25.67938424736309	-0.35341365601631886	0.38795869237324115	0.28551356063006866
ENSMUSG00000004187.11	Kifc2	kinesin family member C2	198.99729806667997	-0.6827193924029342	0.252506052968238	0.06703961662023784
ENSMUSG00000004207.14	Psap	prosaposin	27469.513867349582	0.059520869216370835	0.09795060016515085	0.7715882797126087
ENSMUSG00000004221.16	Ikbkg	inhibitor of kappaB kinase gamma	550.2111776923438	0.005428336367864267	0.16458261464507107	0.7604328715242004
ENSMUSG00000004233.14	Wars2	tryptophanyl tRNA synthetase 2 (mitochondrial)	152.48684446045417	0.15881942633710214	0.21798079654210623	0.7049194315892395
ENSMUSG00000004263.15	Atn1	atrophin 1	992.8115619516416	0.07544752210559207	0.161660374544658	0.752133748813223
ENSMUSG00000004264.17	Phb2	prohibitin 2	5198.710223060243	0.29433552703489385	0.07812109300914596	0.7522510734149468
ENSMUSG00000004266.15	Ptpn6	protein tyrosine phosphatase, non-receptor type 6	34.355858200508436	-0.12006889750388444	0.343878938642356	0.5496820055903358
ENSMUSG00000004267.16	Eno2	enolase 2, gamma neuronal	20.0548330865051	-0.19233100150460822	0.3244182881125452	0.47957531402851716
ENSMUSG00000004268.11	Emg1	EMG1 N1-specific pseudouridine methyltransferase	704.3574895319279	0.02231336812755067	0.11240556595345742	0.7708764528723231
ENSMUSG00000004270.13	Lpcat3	lysophosphatidylcholine acyltransferase 3	1058.2490744817912	0.015311242176640507	0.15467018452868608	0.7625020615140025
ENSMUSG00000004285.12	Atp6v1f	ATPase, H+ transporting, lysosomal V1 subunit F	1010.9914478750452	0.08844578920930475	0.10883431277815071	0.7687039687016096
ENSMUSG00000004317.14	Clcn5	chloride channel, voltage-sensitive 5	69.66905154578002	0.6407888804119295	0.3585644659922617	0.11053063556710517
ENSMUSG00000004319.15	Clcn3	chloride channel, voltage-sensitive 3	594.7639826045576	0.27597423930947534	0.19765327615624384	0.5638691971664513
ENSMUSG00000004328.15	Hif3a	hypoxia inducible factor 3, alpha subunit	9.812099494199618	-0.1222014585684936	0.36397189662274104	0.518734529428335
ENSMUSG00000004347.17	Pde1c	phosphodiesterase 1C	31.03093880641582	2.0952383570574877	0.48119953323930587	6.668882798325436e-5
ENSMUSG00000004356.8	Utp20	UTP20 small subunit processome component	156.08538349471405	-0.041429844658373495	0.1986764917317919	0.7425188521953238
ENSMUSG00000004359.16	Spic	Spi-C transcription factor (Spi-1/PU.1 related)	3.8303810908804294	0.09346321183076889	0.36886815379810645	0.5483897721502727
ENSMUSG00000004360.9	9330159F19Rik	RIKEN cDNA 9330159F19 gene	19.687481577098993	-0.024563683605642903	0.3125835921614786	0.7012288769335955
ENSMUSG00000004364.14	Cul3	cullin 3	1363.5406197690745	0.04508900780919239	0.18948919988870985	0.7456627447549184
ENSMUSG00000004371.15	Il11	interleukin 11	3.5352075652227954	-0.25852592571794564	0.4631329937764201	0.3282780488668375
ENSMUSG00000004383.18	Large1	LARGE xylosyl- and glucuronyltransferase 1	158.72454556916347	-0.2167882376661916	0.15668393075000414	0.7199957356574451
ENSMUSG00000004393.10	Ddx56	DEAD (Asp-Glu-Ala-Asp) box polypeptide 56	257.96685080853763	0.014664147502748583	0.12666922454585777	0.7689219983377555
ENSMUSG00000004394.12	Tmed4	transmembrane p24 trafficking protein 4	832.5784696245001	-0.16870555504864923	0.16283246904824772	0.7315935488953127
ENSMUSG00000004415.15	Col26a1	collagen, type XXVI, alpha 1	19.03910995968983	0.13625072238148767	0.27318228874058875	0.6620162391983325
ENSMUSG00000004446.12	Bid	BH3 interacting domain death agonist	29.868234543114358	-0.10257523914672445	0.2863981862522921	0.6844589243508391
ENSMUSG00000004451.14	Ralb	v-ral simian leukemia viral oncogene B	552.7378055765884	0.44363888126796575	0.10706277184247479	0.3300848320249079
ENSMUSG00000004455.16	Ppp1cc	protein phosphatase 1 catalytic subunit gamma	1139.580230303224	0.29969932456711734	0.13120476563303415	0.7017300040443455
ENSMUSG00000004460.17	Dnajb11	DnaJ heat shock protein family (Hsp40) member B11	648.538489459182	0.33760871648178625	0.09234593326864439	0.7173834312881451
ENSMUSG00000004462.7	Tbccd1	TBCC domain containing 1	144.4670001361979	-0.17072290794656939	0.21376157356378145	0.7028419394235417
ENSMUSG00000004473.10	Clec11a	C-type lectin domain family 11, member a	22.23387183653422	-0.6154667619165654	0.38861047410728206	0.12803751097003926
ENSMUSG00000004500.9	Zfp324	zinc finger protein 324	72.3587368719106	0.03525604451186244	0.22853386043799467	0.7315157724409187
ENSMUSG00000004508.6	Gab2	growth factor receptor bound protein 2-associated protein 2	371.10917517480755	1.3393063666718268	0.22403602865656827	9.369928689224422e-6
ENSMUSG00000004530.12	Coro1c	coronin, actin binding protein 1C	413.6918797838119	0.8536502681632013	0.22533604537689253	0.012044846342928014
ENSMUSG00000004535.12	Tax1bp1	Tax1 (human T cell leukemia virus type I) binding protein 1	1771.7924492612476	-0.005584681052604537	0.17222676267703213	0.7580614738901978
ENSMUSG00000004552.16	Ctse	cathepsin E	1.249041036343337	0.020055328131303788	0.36184327889303936	0.6597706583581691
ENSMUSG00000004558.15	Ndrg2	N-myc downstream regulated gene 2	6977.230214629184	0.4076216335643127	0.11588578053729147	0.42384115249166016
ENSMUSG00000004561.14	Mettl17	methyltransferase like 17	333.84093012646974	0.3462361765472361	0.143073348701228	0.5352124893288667
ENSMUSG00000004562.16	Arhgef40	Rho guanine nucleotide exchange factor (GEF) 40	621.1133041957648	-0.9122218452234249	0.2282717773606699	0.00715607954757335
ENSMUSG00000004565.15	Pnpla6	patatin-like phospholipase domain containing 6	425.6679950601671	-0.04123437669693218	0.1726355150797981	0.7529531844781415
ENSMUSG00000004567.16	Mcoln1	mucolipin 1	587.5480010462102	0.011141970216010115	0.1457720554282019	0.7653855068824484
ENSMUSG00000004568.13	Arhgef18	rho/rac guanine nucleotide exchange factor (GEF) 18	503.70125530222765	0.42504039772711477	0.14961520466052067	0.3222876208235482
ENSMUSG00000004591.16	Pkn2	protein kinase N2	596.9768690262606	-0.019638236634625914	0.1570622971541118	0.7613393474478197
ENSMUSG00000004609.11	Cd33	CD33 antigen	18.782893999032968	-0.018928051781265696	0.3035932555828881	0.706286077552047
ENSMUSG00000004610.4	Etfb	electron transferring flavoprotein, beta polypeptide	13985.21144201463	-0.10672257410607225	0.10175337284917871	0.769098206298398
ENSMUSG00000004612.9	Nkg7	natural killer cell group 7 sequence	5.247342056116348	-0.07156501224185412	0.3488724675933903	0.6112426567517607
ENSMUSG00000004626.14	Stxbp2	syntaxin binding protein 2	1187.4362272242129	0.21446875921982309	0.13416926733168402	0.7358231716928975
ENSMUSG00000004630.18	Pcp2	Purkinje cell protein 2 (L7)	1.9198955585717812	0.08305713269839367	0.3750726509596353	0.5526014796422739
ENSMUSG00000004631.15	Sgce	sarcoglycan, epsilon	223.21604268412176	-0.6322577872439548	0.15324266355945357	0.053851335759192286
ENSMUSG00000004633.17	Chn2	chimerin 2	23.366165496735945	-7.476658145256081e-4	0.29847131211992817	0.7123671861727713
ENSMUSG00000004637.15	Wwox	WW domain-containing oxidoreductase	118.28206105752463	-1.3885181004750349	0.21025681234932664	1.453949682138093e-6
ENSMUSG00000004642.13	Slbp	stem-loop binding protein	416.55441020202727	-0.15510125775129607	0.13844442781474742	0.7483950095266981
ENSMUSG00000004651.6	Tyr	tyrosinase	4.771141034695284	0.5881086379593927	1.4210682344050503	0.17187226174759998
ENSMUSG00000004655.5	Aqp1	aquaporin 1	3583.348538299446	-1.842950796516778	0.22815093889103472	1.7960206924449722e-10
ENSMUSG00000004661.15	Arid3b	AT rich interactive domain 3B (BRIGHT-like)	51.75230637170553	-0.36948532421052205	0.28604816527479143	0.3082587897228276
ENSMUSG00000004665.10	Cnn2	calponin 2	345.275878915251	0.9828060646199513	0.30356904010177005	0.011582373710188075
ENSMUSG00000004667.18	Polr2e	polymerase (RNA) II (DNA directed) polypeptide E	688.6462169493096	-0.44362010092832155	0.1361320210927109	0.29666673207476457
ENSMUSG00000004677.17	Myo9b	myosin IXb	405.1931730761952	0.12611697596854865	0.20017011343865387	0.7235368250053738
ENSMUSG00000004698.11	Hdac9	histone deacetylase 9	13.147358140718051	-0.37284377221918785	0.377632923183842	0.2726814197657117
ENSMUSG00000004707.14	Ly9	lymphocyte antigen 9	5.605109383506285	-0.19616032216314774	0.38357838975326947	0.42208001377227555
ENSMUSG00000004709.14	Cd244a	CD244 molecule A	2.855310129897763	0.17105565771726947	0.39949452584826217	0.4326069919750675
ENSMUSG00000004730.15	Adgre1	adhesion G protein-coupled receptor E1	39.87719240557565	-0.07144908868828863	0.29159736598624986	0.696480265531134
ENSMUSG00000004748.5	Mtfp1	mitochondrial fission process 1	1011.3068938743671	0.3853352873731107	0.13813239706009373	0.4354210276932994
ENSMUSG00000004768.14	Rab23	RAB23, member RAS oncogene family	95.96356286156313	0.8161515223475315	0.2804710732759709	0.03304594662422881
ENSMUSG00000004771.12	Rab11a	RAB11A, member RAS oncogene family	958.9442807489286	0.07967046926601588	0.14764169925332538	0.7576435200681008
ENSMUSG00000004788.11	Eif2b2	eukaryotic translation initiation factor 2B, subunit 2 beta	277.37683576087136	0.12175159392162023	0.2102895131133901	0.7196330975985715
ENSMUSG00000004789.10	Dlst	dihydrolipoamide S-succinyltransferase (E2 component of 2-oxo-glutarate complex)	19359.006446664986	0.061146287365541	0.11583148026050243	0.7687559163620168
ENSMUSG00000004791.7	Pgf	placental growth factor	9.050891869546682	1.5549121261467551	0.854266037364751	0.02716186343443596
ENSMUSG00000004798.14	Ulk2	unc-51 like kinase 2	516.7697404654012	-0.3632110690185095	0.17169737062672283	0.42367645256587627
ENSMUSG00000004814.10	Ccl24	chemokine (C-C motif) ligand 24	4.100894761566897	-0.007061864799314947	0.3304408481133482	0.6987421788540138
ENSMUSG00000004815.12	Dgkq	diacylglycerol kinase, theta	491.53041264769587	-0.051602929937068914	0.16282890938540906	0.7553052451036099
ENSMUSG00000004837.2	Grap	GRB2-related adaptor protein	167.85573342664722	-0.092933429405653	0.2910375528882078	0.6868943334310667
ENSMUSG00000004842.18	Pou1f1	POU domain, class 1, transcription factor 1	0.787967492326207	-9.363965465409277e-4	0.36770015416052965	0.6755440701648702
ENSMUSG00000004843.7	Chmp2b	charged multivesicular body protein 2B	439.20520951231305	-0.2831254814922603	0.11998964152265776	0.7199823028667565
ENSMUSG00000004846.10	Plod3	procollagen-lysine, 2-oxoglutarate 5-dioxygenase 3	654.0763252868923	-0.38471263897918356	0.15836284137859705	0.39774399624906487
ENSMUSG00000004849.14	Ap1s1	adaptor protein complex AP-1, sigma 1	928.2658270915624	0.10167377646717488	0.10874084912498287	0.7679324744051411
ENSMUSG00000004864.13	Mapk13	mitogen-activated protein kinase 13	6.702805164877653	0.2420075118055007	0.42514575394804077	0.3558322081245519
ENSMUSG00000004865.16	Srpk1	serine/arginine-rich protein specific kinase 1	442.5413734821844	-0.22460470423506312	0.13767536920745682	0.7301000021946495
ENSMUSG00000004872.15	Pax3	paired box 3	0.9044691866857384	0.01082780897957787	0.36620433191329876	0.6640751546719326
ENSMUSG00000004880.11	Lbr	lamin B receptor	187.10346164886434	0.28552745258562523	0.1879241144965494	0.5678863475095807
ENSMUSG00000004885.5	Crabp2	cellular retinoic acid binding protein II	0.5335942900569876	-0.023756755260172655	0.37002836820573387	0.6411237712847515
ENSMUSG00000004891.16	Nes	nestin	1016.5675954598643	1.0712591609007518	0.3277329091919662	0.008201748101021152
ENSMUSG00000004892.13	Bcan	brevican	1.5811802077992125	0.14752560341283272	0.40698795221365264	0.4488890611101676
ENSMUSG00000004895.9	Prcc	papillary renal cell carcinoma (translocation-associated)	648.6034849918742	0.45806097996844836	0.1508519726563616	0.2549657889023756
ENSMUSG00000004896.16	Rrnad1	ribosomal RNA adenine dimethylase domain containing 1	286.7262087404134	-0.35898814851092875	0.2039826018576843	0.3845709636771173
ENSMUSG00000004897.16	Hdgf	heparin binding growth factor	2751.4433618032303	-0.25547025240773036	0.11960083702092819	0.7320337547879222
ENSMUSG00000004902.7	Slc25a18	solute carrier family 25 (mitochondrial carrier), member 18	6.984343663627863	-0.16137837549018028	0.36438909814663817	0.47259037168030193
ENSMUSG00000004929.12	Thop1	thimet oligopeptidase 1	189.07618060243826	0.19364066837217828	0.1387052198469605	0.7390260877859008
ENSMUSG00000004931.11	Apba3	amyloid beta (A4) precursor protein-binding, family A, member 3	1203.7176215315428	-0.2883619874209886	0.15298134671452598	0.6835650067989094
ENSMUSG00000004933.17	Matk	megakaryocyte-associated tyrosine kinase	8.872622284635924	-0.04302069725513017	0.31624159477062685	0.6938620483007419
ENSMUSG00000004934.14	Pias4	protein inhibitor of activated STAT 4	366.3015397239514	0.10981562110941945	0.13736372076412	0.7574624234529934
ENSMUSG00000004936.8	Map2k1	mitogen-activated protein kinase kinase 1	750.5957250477777	-0.018284342505544688	0.09518788513492898	0.7724266123826081
ENSMUSG00000004937.6	Sgta	small glutamine-rich tetratricopeptide repeat (TPR)-containing, alpha	3429.7741366707837	0.17407135499500323	0.06621762715986645	0.7723360059870926
ENSMUSG00000004939.7	Nmrk2	nicotinamide riboside kinase 2	4.04304262656401	0.03547939023431921	0.35988711450890837	0.6433819832862803
ENSMUSG00000004945.15	Tmem242	transmembrane protein 242	1805.343500481971	-0.18283229225106018	0.093665641467126165	0.7657586663803736
ENSMUSG00000004947.15	Dtx2	deltex 2, E3 ubiquitin ligase	393.0993546891158	-0.5283863761866829	0.16994283686368383	0.1516814761191884
ENSMUSG00000004951.10	Hspb1	heat shock protein 1	2370.1205727383194	-0.7457808150358912	0.42240833135223976	0.08396963200810227
ENSMUSG00000004952.13	Rasa4	RAS p21 protein activator 4	161.16015356909676	0.05627466101059807	0.252144187725933	0.7174914161972955
ENSMUSG00000004961.7	Syt5	synaptotagmin V	4.146821182343229	0.16095605895873877	0.4129741217482519	0.4318584555553668
ENSMUSG00000004980.16	Hnrnpa2b1	heterogeneous nuclear ribonucleoprotein A2/B1	7552.540823815558	0.20767183947083753	0.08436932468595526	0.7665016498154771
ENSMUSG00000004988.9	Fxyd4	FXYD domain-containing ion transport regulator 4	1.007349736017278	0.02597350846384316	0.3675874245441746	0.6425807706517614
ENSMUSG00000004994.12	Ccdc130	coiled-coil domain containing 130	99.81220437099562	0.07759511689952432	0.2513211695611956	0.7129660129781346
ENSMUSG00000004996.9	Mri1	methylthioribose-1-phosphate isomerase 1	174.1161001476125	0.06271568038177945	0.1731060196160043	0.7493404795732727
ENSMUSG00000005034.15	Prkacb	protein kinase, cAMP dependent, catalytic, beta	810.5510293921794	-0.0902711532357949	0.19837117660490353	0.7329769305694092
ENSMUSG00000005043.13	Sgsh	N-sulfoglucosamine sulfohydrolase (sulfamidase)	146.27751081621827	-0.4584974064969564	0.14380297043523688	0.25691484785485674
ENSMUSG00000005045.16	Chd5	chromodomain helicase DNA binding protein 5	6.3757460374486925	-1.0094374142482887	0.6223505593385582	0.0571302878986285
ENSMUSG00000005054.7	Cstb	cystatin B	563.1587451095847	-0.11358709101796247	0.10586221177112275	0.7679010929108457
ENSMUSG00000005057.13	Sh2b2	SH2B adaptor protein 2	2473.6527265382515	-0.19176107808272053	0.20253447576254902	0.7013124627371812
ENSMUSG00000005069.12	Pex5	peroxisomal biogenesis factor 5	2356.7991397828196	0.29936386633650225	0.14879089785663452	0.6711878855256996
ENSMUSG00000005078.16	Jkamp	JNK1/MAPK8-associated membrane protein	407.59519597147465	0.2311075724175875	0.1195864449713496	0.7404799145587606
ENSMUSG00000005087.17	Cd44	CD44 antigen	31.021600803287768	0.07078550753255555	0.27576151362276496	0.7040617348816696
ENSMUSG00000005102.13	Eif2ak4	eukaryotic translation initiation factor 2 alpha kinase 4	137.86506643524984	-0.3682398564851298	0.17722284457208415	0.40407396253845307
ENSMUSG00000005103.12	Wdr1	WD repeat domain 1	1355.284083466592	0.2056399478030557	0.10901143978740546	0.754046827551191
ENSMUSG00000005107.13	Slc2a9	solute carrier family 2 (facilitated glucose transporter), member 9	50.19022380630219	0.9868432371750268	0.28343578343196285	0.008820156932894974
ENSMUSG00000005124.10	Ccn4	cellular communication network factor 4	1.5489949445015223	0.07364778990352167	0.3682765250080267	0.5758232496145642
ENSMUSG00000005125.13	Ndrg1	N-myc downstream regulated gene 1	546.5263174838318	-0.2592165408783207	0.1908050922359583	0.6281579464396618
ENSMUSG00000005131.4	4930550C14Rik	RIKEN cDNA 4930550C14 gene	2.6012383644649875	0.1121256115850561	0.3747310860611578	0.5174328377521896
ENSMUSG00000005142.10	Man2b1	mannosidase 2, alpha B1	487.63167780805	-0.1886288335277875	0.1507816650330691	0.7329382429691207
ENSMUSG00000005148.8	Klf5	Kruppel-like factor 5	7.626104326852418	-0.1287389399368734	0.3435487315705657	0.5378875694144477
ENSMUSG00000005150.16	Wdr83	WD repeat domain containing 83	389.17413098817696	0.6274672454364928	0.16770850714340807	0.06321809100131487
ENSMUSG00000005161.15	Prdx2	peroxiredoxin 2	2120.054487543833	-0.4266848383150225	0.1564487686309435	0.31196267693383267
ENSMUSG00000005198.15	Polr2a	polymerase (RNA) II (DNA directed) polypeptide A	742.7447790464128	-0.11007727106981423	0.14137559317648665	0.7553742191723314
ENSMUSG00000005204.12	Senp3	SUMO/sentrin specific peptidase 3	769.5671033238417	-0.060506616209466076	0.16453296159442102	0.7532797443259022
ENSMUSG00000005220.10	Corin	corin, serine peptidase	2.081250320815683	0.30330088081319245	0.5460561784472097	0.2792668576548395
ENSMUSG00000005225.15	Plekha8	pleckstrin homology domain containing, family A (phosphoinositide binding specific) member 8	232.48499662389762	0.11114764408495931	0.17807839323133476	0.7379800797553482
ENSMUSG00000005233.16	Spc25	SPC25, NDC80 kinetochore complex component, homolog (S. cerevisiae)	5.868447246239513	0.0469649677117362	0.3218827694844088	0.6885872148349884
ENSMUSG00000005237.14	Dnah2	dynein, axonemal, heavy chain 2	5.964747942509502	-4.00562907102007e-4	0.35505305978918333	0.6884709324493911
ENSMUSG00000005251.15	Ripk4	receptor-interacting serine-threonine kinase 4	29.13029399611852	-0.06524171517086454	0.29829305170735554	0.6952094293726883
ENSMUSG00000005262.13	Ufd1	ubiquitin recognition factor in ER-associated degradation 1	1032.3722543091417	0.037606817915722374	0.14552514638830166	0.7631882833984422
ENSMUSG00000005267.13	Zfp287	zinc finger protein 287	22.539074078855787	0.07015005822510824	0.2588910405635411	0.7115356147203723
ENSMUSG00000005268.20	Prlr	prolactin receptor	21.282169825187374	1.9990840377797914	0.4648635705537361	9.879710990257472e-5
ENSMUSG00000005299.6	Letm1	leucine zipper-EF-hand containing transmembrane protein 1	8424.51405670767	0.33976202618339607	0.29704467837340903	0.33374632497640633
ENSMUSG00000005312.15	Ubqln1	ubiquilin 1	2446.6753604218025	0.04630403354763757	0.19907435360401057	0.7415764130228792
ENSMUSG00000005320.9	Fgfr4	fibroblast growth factor receptor 4	2.120948634772377	-0.028812378765869995	0.36405899885264964	0.6450493896886541
ENSMUSG00000005338.13	Cadm3	cell adhesion molecule 3	63.479563942284734	-0.11586403047619796	0.26595668609748097	0.6937483193830658
ENSMUSG00000005354.16	Txn2	thioredoxin 2	5271.896449039055	0.4985850286460776	0.1118677305128685	0.18856519428976473
ENSMUSG00000005360.14	Slc1a3	solute carrier family 1 (glial high affinity glutamate transporter), member 3	1001.5802254341835	-1.020556043016647	0.3434253087818827	0.014247504557631864
ENSMUSG00000005362.14	Crbn	cereblon	374.34360235636404	-0.2486221683479677	0.22845811082454498	0.5475237843430193
ENSMUSG00000005364.11	Il5ra	interleukin 5 receptor, alpha	1.656205639781946	0.02903885953088998	0.3640350516805257	0.6447405132493148
ENSMUSG00000005370.4	Msh6	mutS homolog 6	156.22382319450477	-0.542558488124065	0.21016921539857428	0.14520306216653475
ENSMUSG00000005371.15	Fbxo11	F-box protein 11	693.6038444327447	-0.43215491295096803	0.1945750951139854	0.27578090097425184
ENSMUSG00000005373.13	Mlxipl	MLX interacting protein-like	6196.457061479152	-0.6949152585323599	0.21647781504698818	0.04934775214844699
ENSMUSG00000005374.13	Tbl2	transducin (beta)-like 2	397.6203485562507	0.9150029058954976	0.22421755666393392	0.006388330641823857
ENSMUSG00000005378.17	Bud23	BUD23, rRNA methyltransferase and ribosome maturation factor	268.90426345700706	0.1273128600460318	0.1551016762300164	0.7457236306575472
ENSMUSG00000005397.8	Nid1	nidogen 1	1369.669219566115	0.3159501527677235	0.15105541037324954	0.605889372656483
ENSMUSG00000005410.6	Mcm5	minichromosome maintenance complex component 5	34.56162411446761	0.3932338667239602	0.3416155628941543	0.26390461794883957
ENSMUSG00000005413.8	Hmox1	heme oxygenase 1	141.63719597148292	-0.08023275535336649	0.23374715213768166	0.7194180614019868
ENSMUSG00000005417.17	Mprip	myosin phosphatase Rho interacting protein	5104.865130951004	0.5888097539581947	0.0737715207053845	0.028965328334782707
ENSMUSG00000005442.13	Cic	capicua transcriptional repressor	1056.8896728436905	0.24181405754952034	0.18996277756318575	0.6763590797247495
ENSMUSG00000005447.12	Pafah1b3	platelet-activating factor acetylhydrolase, isoform 1b, subunit 3	20.729304426992655	0.49925419996335857	0.3588189299445505	0.18616794339774884
ENSMUSG00000005465.9	Il27ra	interleukin 27 receptor, alpha	14.136290195598018	0.014064610575335099	0.29373452961307206	0.7110986575976505
ENSMUSG00000005469.10	Prkaca	protein kinase, cAMP dependent, catalytic, alpha	5660.1123276577555	0.400508313495627	0.15889417932462233	0.3613429589679451
ENSMUSG00000005470.8	Asf1b	anti-silencing function 1B histone chaperone	53.04830364830414	0.09399795882505763	0.2045603436727725	0.7294089342857708
ENSMUSG00000005481.18	Ddx39	DEAD (Asp-Glu-Ala-Asp) box polypeptide 39	282.4920358114451	0.8959702583044639	0.18242146849537702	0.0030106991617872866
ENSMUSG00000005483.10	Dnajb1	DnaJ heat shock protein family (Hsp40) member B1	465.2251049067046	-0.8603544235958572	0.40230734628035764	0.050071803755390595
ENSMUSG00000005493.15	Msh4	mutS homolog 4	3.4978630081789213	0.07249162270017384	0.3657118090182136	0.581236938137728
ENSMUSG00000005501.14	Usp40	ubiquitin specific peptidase 40	559.0631995577086	0.3780305881908848	0.15323142582300428	0.4234017604549276
ENSMUSG00000005505.12	Kbtbd4	kelch repeat and BTB (POZ) domain containing 4	244.11280540318623	0.1674044352344688	0.19989894796561047	0.7118493130940271
ENSMUSG00000005506.16	Celf1	CUGBP, Elav-like family member 1	1427.6786584588465	0.36022357233166724	0.15343415608520772	0.4660874136251442
ENSMUSG00000005510.9	Ndufs3	NADH:ubiquinone oxidoreductase core subunit S3	4839.226292615688	-0.3568180390472676	0.09799465414626345	0.6956618078592395
ENSMUSG00000005514.14	Por	P450 (cytochrome) oxidoreductase	4471.442373528981	0.04253748423969915	0.16889766143321538	0.7542553559736763
ENSMUSG00000005533.10	Igf1r	insulin-like growth factor I receptor	224.64418715655708	0.17566379325194592	0.22520279865058676	0.6931787080467191
ENSMUSG00000005534.10	Insr	insulin receptor	1550.1305925295042	0.33684110177323645	0.19648517102460814	0.4355795032325025
ENSMUSG00000005540.10	Fcer2a	Fc receptor, IgE, low affinity II, alpha polypeptide	3.7068807587867254	-0.12524408162852285	0.3674638204413667	0.5103360915564243
ENSMUSG00000005566.14	Trim28	tripartite motif-containing 28	571.9707674825323	-0.4417705274163703	0.2666005475396558	0.2392124295886372
ENSMUSG00000005575.16	Ube2m	ubiquitin-conjugating enzyme E2M	2523.897395340165	0.3339461920375974	0.14897525702457395	0.554126863834979
ENSMUSG00000005580.11	Adcy9	adenylate cyclase 9	208.11513140601102	-0.4062326683582932	0.3790117552183744	0.2473086367379476
ENSMUSG00000005583.16	Mef2c	myocyte enhancer factor 2C	205.23784402957253	0.1598279979492149	0.28471560329458734	0.5941148710369163
ENSMUSG00000005609.16	Ctr9	CTR9 homolog, Paf1/RNA polymerase II complex component	501.52615172090225	-0.13420613793344668	0.16648199081389425	0.7385982325545849
ENSMUSG00000005610.17	Eif4g2	eukaryotic translation initiation factor 4, gamma 2	8426.249472415215	0.11900908590286174	0.13810699553374364	0.7553857117734639
ENSMUSG00000005611.15	Mrvi1	MRV integration site 1	115.17647160358125	-0.35424557808758533	0.1978515745927894	0.40172284359469723
ENSMUSG00000005615.15	Pcyt1a	phosphate cytidylyltransferase 1, choline, alpha isoform	1188.815500035662	0.02668224930665718	0.17937809384281672	0.7524386148206526
ENSMUSG00000005621.11	Zfp592	zinc finger protein 592	501.39679128651585	-0.13343361434535136	0.15071904225944052	0.7466588803759143
ENSMUSG00000005625.15	Psmd4	proteasome (prosome, macropain) 26S subunit, non-ATPase, 4	1934.5925674001983	0.15688424956849364	0.11572981669693015	0.7597434629316074
ENSMUSG00000005628.12	Tmod4	tropomodulin 4	16.92310175348733	0.10520441420976992	0.36933743714458994	0.5325401673229939
ENSMUSG00000005656.9	Snx6	sorting nexin 6	419.68563763235517	-0.025266315637829266	0.11953234398753435	0.7695633709648755
ENSMUSG00000005667.8	Mthfd2	methylenetetrahydrofolate dehydrogenase (NAD+ dependent), methenyltetrahydrofolate cyclohydrolase	64.19334281673795	0.13947009362391305	0.3137808045658871	0.5718215392632997
ENSMUSG00000005672.12	Kit	KIT proto-oncogene receptor tyrosine kinase	124.10063510782547	-2.811254692763148	0.37644916298586517	2.3908480694465955e-11
ENSMUSG00000005674.9	Tomm40l	translocase of outer mitochondrial membrane 40-like	1280.1294717169376	-0.31846281151600364	0.11548237577195616	0.7053200002257658
ENSMUSG00000005677.14	Nr1i3	nuclear receptor subfamily 1, group I, member 3	18.010638269955848	0.05103796924481394	0.3283793935143744	0.6792845611770566
ENSMUSG00000005681.12	Apoa2	apolipoprotein A-II	14.40254547784431	-0.278045757029961	0.3502745614678142	0.36373686516719894
ENSMUSG00000005682.9	Pan2	PAN2 poly(A) specific ribonuclease subunit	685.7377065224186	0.3937521949481544	0.18694203336611925	0.3425299181802847
ENSMUSG00000005683.8	Cs	citrate synthase	29002.416815651097	-0.20929949729317135	0.1853490503656781	0.7051128088554068
ENSMUSG00000005686.17	Ampd3	adenosine monophosphate deaminase 3	778.9790597633829	-0.013608944990367671	0.18648417000793485	0.7516989733566399
ENSMUSG00000005687.14	Bcas2	breast carcinoma amplified sequence 2	410.4195393552546	-0.03557653227359062	0.10175325266885901	0.7717199916394966
ENSMUSG00000005696.11	Sh2d1a	SH2 domain containing 1A	1.3174735256483388	-0.08606788610566947	0.3747712293542301	0.5494506556668958
ENSMUSG00000005698.15	Ctcf	CCCTC-binding factor	482.5556986743249	0.009051689344968483	0.13399044064209148	0.7679533909195173
ENSMUSG00000005699.16	Pard6a	par-6 family cell polarity regulator alpha	99.75224120840926	-0.32808260627993324	0.20010549057125318	0.44625555016760715
ENSMUSG00000005705.10	Agrp	agouti related neuropeptide	3.2488707460103625	-0.08607160012399376	0.35357304997074535	0.5820498170879196
ENSMUSG00000005716.16	Pvalb	parvalbumin	247.3638716347988	0.033685031300328135	0.3741213694543159	0.6195629835492287
ENSMUSG00000005718.8	Tfap4	transcription factor AP4	43.953120944547166	-1.6605576761205114	0.4858164498546982	0.0014582880060155943
ENSMUSG00000005732.14	Ranbp1	RAN binding protein 1	433.41168106435197	0.1260112860970738	0.09847651147064268	0.7687870742219732
ENSMUSG00000005763.15	Cd247	CD247 antigen	23.800228816039397	-1.2550936170359068	0.8104610741033759	0.04705687868545647
ENSMUSG00000005774.12	Rfx5	regulatory factor X, 5 (influences HLA class II expression)	89.40207321806899	-0.13009523280525348	0.25304322627071346	0.6957606820704023
ENSMUSG00000005779.12	Psmb4	proteasome (prosome, macropain) subunit, beta type 4	1904.1029735219633	0.18859383379170327	0.14216498853174558	0.7383209184737276
ENSMUSG00000005802.12	Slc30a4	solute carrier family 30 (zinc transporter), member 4	181.13101802952647	0.15069706508680283	0.14984855977166603	0.7432847991964282
ENSMUSG00000005803.14	Sqor	sulfide quinone oxidoreductase	612.9553250385583	-1.5153031930621776	0.2388195718042044	1.369016936244009e-6
ENSMUSG00000005804.14	Bloc1s6	biogenesis of lysosomal organelles complex-1, subunit 6, pallidin	398.4329138868334	-0.024065478454339526	0.16586661629115393	0.7580389129369536
ENSMUSG00000005813.12	Metap1	methionyl aminopeptidase 1	576.2610435187198	0.3406070011637525	0.1834758257249768	0.44969452437319235
ENSMUSG00000005823.9	Gpr108	G protein-coupled receptor 108	949.582032863977	0.09509580907205083	0.10842320674585652	0.7683292693217423
ENSMUSG00000005824.7	Tnfsf14	tumor necrosis factor (ligand) superfamily, member 14	1.7868915474376537	0.033070514834823275	0.3636310737605838	0.6393527980973562
ENSMUSG00000005836.10	Gata6	GATA binding protein 6	18.22037855796838	0.224585812314105	0.38933817706276713	0.3912202975224291
ENSMUSG00000005846.12	Rsl1d1	ribosomal L1 domain containing 1	535.2407179826146	-0.01363264922397831	0.12085310607950535	0.7698312951725033
ENSMUSG00000005864.7	Cnga2	cyclic nucleotide gated channel alpha 2	1.753986856519253	0.0037088159178977737	0.36830192715885046	0.6704729585913317
ENSMUSG00000005871.15	Apc	APC, WNT signaling pathway regulator	468.71523947591646	0.33256826542061535	0.12161904922040032	0.682034895718065
ENSMUSG00000005873.6	Reep5	receptor accessory protein 5	3936.589223277841	-0.11802767484255319	0.19519345381598174	0.7281801332510841
ENSMUSG00000005881.13	Ergic3	ERGIC and golgi 3	760.6251641919969	-0.015363846803449778	0.18638332509277547	0.7514634731817271
ENSMUSG00000005882.18	Uqcc1	ubiquinol-cytochrome c reductase complex assembly factor 1	2118.985565532732	-0.2666614106798435	0.23378541224744848	0.5012452955974198
ENSMUSG00000005886.14	Ncoa2	nuclear receptor coactivator 2	318.8767420140963	0.015032953858792242	0.1507876647237619	0.7637086791073009
ENSMUSG00000005893.14	Nr2c2	nuclear receptor subfamily 2, group C, member 2	124.52804016516123	0.1926173745593087	0.2078597272298707	0.6975078580550388
ENSMUSG00000005897.14	Nr2c1	nuclear receptor subfamily 2, group C, member 1	178.11560119136996	-0.007020356708643144	0.1804341944655796	0.7548677028869331
ENSMUSG00000005899.14	Smpd4	sphingomyelin phosphodiesterase 4	350.7767757954509	-0.20641944664940243	0.17546635892544543	0.7124080486564299
ENSMUSG00000005907.14	Pex1	peroxisomal biogenesis factor 1	329.02709156857907	0.2009921408397372	0.164521799428276	0.7207066677436004
ENSMUSG00000005936.19	Kctd20	potassium channel tetramerisation domain containing 20	756.3445063448311	-0.103628846460998	0.1274862642021162	0.7621849795362098
ENSMUSG00000005947.11	Itgae	integrin alpha E, epithelial-associated	35.41229203487447	0.44177196379124783	0.25942065187051033	0.24180703037293508
ENSMUSG00000005949.9	Ctns	cystinosis, nephropathic	219.43321453257784	-0.028746465999781	0.18820791808461737	0.7487426309692237
ENSMUSG00000005950.14	P2rx5	purinergic receptor P2X, ligand-gated ion channel, 5	1089.9282054652945	-0.4952167844370854	0.19777142307286646	0.19105256697925818
ENSMUSG00000005951.13	Shpk	sedoheptulokinase	309.5636454293272	-6.259653670416185e-4	0.17421588277318611	0.7579712088531758
ENSMUSG00000005952.15	Trpv1	transient receptor potential cation channel, subfamily V, member 1	18.569753410758377	-0.3698026928374363	0.38678220273463254	0.2725996637315302
ENSMUSG00000005958.15	Ephb3	Eph receptor B3	20.42370107197288	-0.6727322826538656	0.4497030249765298	0.11181156520076517
ENSMUSG00000005968.14	Tuft1	tuftelin 1	3.936053041960223	0.14132790650217314	0.3948469254247528	0.4648532719983615
ENSMUSG00000005973.6	Rcn1	reticulocalbin 1	177.0516355754611	-0.31389535777185	0.17408251203246344	0.5325760285419678
ENSMUSG00000005980.15	Dnase1	deoxyribonuclease I	26.453573218226172	0.18836406771448813	0.2688735088284669	0.576313991437025
ENSMUSG00000005981.11	Trap1	TNF receptor-associated protein 1	3268.0751541852774	-0.4984628650544992	0.09950669084663058	0.18930213331546336
ENSMUSG00000005982.14	Naa60	N(alpha)-acetyltransferase 60, NatF catalytic subunit	764.7936454095062	-0.2619877507025819	0.14119354694765604	0.7132380007514367
ENSMUSG00000005983.15	1700037C18Rik	RIKEN cDNA 1700037C18 gene	38.16915759938745	0.49916312203858254	0.36451639490759674	0.1863525273828812
ENSMUSG00000005986.16	Ankrd13d	ankyrin repeat domain 13 family, member D	11.479497280571765	-0.5276158146093685	0.573904619526621	0.1751365532320614
ENSMUSG00000006005.18	Tpr	translocated promoter region, nuclear basket protein	847.1359005264562	-0.09371086145867392	0.15031433494198873	0.7541279574640806
ENSMUSG00000006010.14	Odr4	odr4 GPCR localization factor homolog	579.7944726294836	-0.3571174191896704	0.18040974850286226	0.42196959647054494
ENSMUSG00000006014.16	Prg4	proteoglycan 4 (megakaryocyte stimulating factor, articular superficial zone protein)	59.85200329310064	-0.1596436668491507	0.24402979807114758	0.6860713740165905
ENSMUSG00000006019.15	Dhx34	DEAH (Asp-Glu-Ala-His) box polypeptide 34	287.39195802884996	-0.1104370867418584	0.14442672801524967	0.7539772551269659
ENSMUSG00000006021.5	Kptn	kaptin	265.1295544933835	-0.17598537166462422	0.18515476082651078	0.7168430209460989
ENSMUSG00000006024.13	Napa	N-ethylmaleimide sensitive fusion protein attachment protein alpha	1735.96617241756	-0.2906037688954574	0.12571851425580843	0.7119038423810644
ENSMUSG00000006050.12	Sra1	steroid receptor RNA activator 1	456.1918938647812	-0.21336438756023382	0.15068309172143096	0.7254577201085988
ENSMUSG00000006057.15	Atp5g1	ATP synthase, H+ transporting, mitochondrial F0 complex, subunit C1 (subunit 9)	141.55219150693162	1.041824365158626	0.5109849994238332	0.03725133025244227
ENSMUSG00000006058.10	Snf8	SNF8, ESCRT-II complex subunit, homolog (S. cerevisiae)	550.7985825375729	0.011420559303844216	0.1755165263160751	0.7559477952876569
ENSMUSG00000006095.12	Tbcb	tubulin folding cofactor B	412.33888518767003	0.12729601336382118	0.1998134705483336	0.723284180295653
ENSMUSG00000006127.9	Inpp5k	inositol polyphosphate 5-phosphatase K	378.6307377767771	-0.7322616965109171	0.15824646146157986	0.015719315720956265
ENSMUSG00000006134.4	Crkl	v-crk avian sarcoma virus CT10 oncogene homolog-like	434.51011503195457	0.10626733956441574	0.19500837995021383	0.7310099666075244
ENSMUSG00000006154.13	Eps8l1	EPS8-like 1	60.8262139415901	-0.20096954018153712	0.42169996107432495	0.3917073282663073
ENSMUSG00000006169.20	Clint1	clathrin interactor 1	493.94543228366257	-0.16121288770165562	0.1713805517296422	0.7290302821977923
ENSMUSG00000006191.17	Cdkal1	CDK5 regulatory subunit associated protein 1-like 1	129.72658149133127	-0.02989011597662152	0.19363027024000426	0.7463921294347663
ENSMUSG00000006205.13	Htra1	HtrA serine peptidase 1	387.47290442148847	-1.148586515011372	0.17102650362242638	7.6184788401029165e-6
ENSMUSG00000006215.12	Zbtb17	zinc finger and BTB domain containing 17	249.4430506840162	0.2226548496801413	0.21507288643858596	0.6425415737051986
ENSMUSG00000006218.4	Fam131c	family with sequence similarity 131, member C	308.17682261216964	3.9333854658993284	0.45003859592747103	1.3947954626410822e-15
ENSMUSG00000006219.12	Fblim1	filamin binding LIM protein 1	213.6209183770168	0.9053512430049351	0.23789741349776092	0.009199610038665693
ENSMUSG00000006221.7	Hspb7	heat shock protein family, member 7 (cardiovascular)	78.75695700257468	0.1663190384072402	0.4190429974862812	0.42356660673177254
ENSMUSG00000006235.6	Epor	erythropoietin receptor	46.34505245068152	-0.050704626519507606	0.2769371967033697	0.7091705484555505
ENSMUSG00000006241.16	Ccdc159	coiled-coil domain containing 159	74.03452550190403	-0.08220857141960129	0.17138392232249708	0.7468525911444786
ENSMUSG00000006262.15	Mob1b	MOB kinase activator 1B	1368.776748079091	1.1847071491316727	0.2918432964837727	0.0016738679773024802
ENSMUSG00000006273.14	Atp6v1b2	ATPase, H+ transporting, lysosomal V1 subunit B2	1519.510816090923	-0.2193748847927912	0.18995049698980004	0.6973532821687999
ENSMUSG00000006276.10	Eps15l1	epidermal growth factor receptor pathway substrate 15-like 1	496.1017482133464	-0.34065109922462006	0.1339869999743529	0.5914249196877457
ENSMUSG00000006281.8	Tep1	telomerase associated protein 1	668.3981496091781	-0.09029633860017214	0.2207210286749541	0.7227914830777128
ENSMUSG00000006288.8	Ttc5	tetratricopeptide repeat domain 5	224.8380901390762	0.12356723080462545	0.1251281370339569	0.7604994028217957
ENSMUSG00000006289.14	Osgep	O-sialoglycoprotein endopeptidase	418.04612199457983	-0.3241958995111843	0.17204701226241775	0.511443019721584
ENSMUSG00000006299.13	Aamp	angio-associated migratory protein	1728.5083667151987	-0.12621774698279742	0.11187850053755537	0.7652466192555654
ENSMUSG00000006301.17	Tmbim1	transmembrane BAX inhibitor motif containing 1	913.9241930680793	-0.038038307115262765	0.1190930282720964	0.7691292747371232
ENSMUSG00000006304.14	Arpc2	actin related protein 2/3 complex, subunit 2	1242.438055781533	-0.050302545710218985	0.09810098235337407	0.7717503652152236
ENSMUSG00000006307.16	Kmt2b	lysine (K)-specific methyltransferase 2B	723.4240245185869	-0.2230438794199894	0.11896441504009095	0.743136762123454
ENSMUSG00000006310.10	Zbtb32	zinc finger and BTB domain containing 32	17.704197678000945	-0.20811235056591101	0.29247435627702184	0.5011629014861723
ENSMUSG00000006313.5	Upk1a	uroplakin 1A	10.264795148119708	0.1004381340239898	0.32762412055563833	0.6064764006223009
ENSMUSG00000006315.9	Tmem147	transmembrane protein 147	1750.2058714576058	0.5544191681893633	0.1827399822975927	0.1278540183532681
ENSMUSG00000006333.14	Rps9	ribosomal protein S9	3386.2869416745184	0.07971516562440695	0.16627646187017786	0.7493643513901594
ENSMUSG00000006335.16	Tfpt	TCF3 (E2A) fusion partner	213.33748776573447	0.2567743966637216	0.19637712538386415	0.615857378401584
ENSMUSG00000006342.15	Susd2	sushi domain containing 2	28.886871077047605	0.5696231497735393	0.36348557326336156	0.14788023159349623
ENSMUSG00000006344.17	Ggt5	gamma-glutamyltransferase 5	67.32304778742977	-0.30732163261051276	0.18552081060418252	0.5190778360993794
ENSMUSG00000006356.10	Crip2	cysteine rich protein 2	790.1258634509614	0.3444885865331496	0.2506497455741107	0.35933520377660133
ENSMUSG00000006360.11	Crip1	cysteine-rich protein 1 (intestinal)	245.42103448521715	0.5279987670808202	0.300848331613743	0.16609340944903422
ENSMUSG00000006362.16	Cbfa2t3	CBFA2/RUNX1 translocation partner 3	664.9436864368113	0.34283332675715456	0.23108772764555432	0.38062184027589224
ENSMUSG00000006369.14	Fbln1	fibulin 1	34.60466151621133	0.3008946540175938	0.38209636501925026	0.32806057836263885
ENSMUSG00000006373.10	Pgrmc1	progesterone receptor membrane component 1	1580.8025365879255	0.059461422367864745	0.12577694132851075	0.7667764857905656
ENSMUSG00000006378.15	Gcat	glycine C-acetyltransferase (2-amino-3-ketobutyrate-coenzyme A ligase)	243.9735507585732	-0.5486285859124143	0.3318125137889135	0.15540925984444068
ENSMUSG00000006386.15	Tek	TEK receptor tyrosine kinase	682.0504563435721	0.18811682333282176	0.15858402373069533	0.7287035026676444
ENSMUSG00000006390.15	Elovl1	elongation of very long chain fatty acids (FEN1/Elo2, SUR4/Elo3, yeast)-like 1	199.19723593908083	0.5057374845263174	0.24566450720565172	0.1800635447822731
ENSMUSG00000006392.16	Med8	mediator complex subunit 8	369.0609677576812	0.29724599425645637	0.13481858775390712	0.6997776117670557
ENSMUSG00000006395.16	Hyi	hydroxypyruvate isomerase (putative)	63.69784114030985	-0.7507560410819283	0.3577933224045158	0.06946732177252235
ENSMUSG00000006398.15	Cdc20	cell division cycle 20	14.968683563723546	0.7207691330817351	0.7399181078812552	0.12776223153908586
ENSMUSG00000006403.13	Adamts4	a disintegrin-like and metallopeptidase (reprolysin type) with thrombospondin type 1 motif, 4	55.30350945697665	1.6339527875701725	0.385030151716236	2.437637131174623e-4
ENSMUSG00000006411.12	Nectin4	nectin cell adhesion molecule 4	2.694286871867658	0.05207829345193866	0.3565587091812543	0.6248397113066275
ENSMUSG00000006412.10	Pfdn2	prefoldin 2	505.35187409987617	-0.16270776073173257	0.15494606411076237	0.7378031970027744
ENSMUSG00000006418.17	Rnf114	ring finger protein 114	411.1698852872837	-0.4315261145436089	0.12414597312469236	0.33702555741892753
ENSMUSG00000006423.15	C330007P06Rik	RIKEN cDNA C330007P06 gene	991.1688095142738	-0.0996222241772901	0.24977405421668097	0.70764849175211
ENSMUSG00000006435.16	Neurl1a	neuralized E3 ubiquitin protein ligase 1A	63.59510503726421	-0.7924555570675129	0.3848099982909063	0.06329668445245257
ENSMUSG00000006442.10	Srm	spermidine synthase	241.48503615787862	-0.1518630284293698	0.12319385497384194	0.7569972533111403
ENSMUSG00000006445.3	Epha2	Eph receptor A2	165.24648439539683	0.3812079498232499	0.3072057773772236	0.28773400288747847
ENSMUSG00000006456.10	Rbm14	RNA binding motif protein 14	222.48988164848575	-0.35440133880875724	0.19909777737959483	0.3993545469404423
ENSMUSG00000006457.4	Actn3	actinin alpha 3	181.07557465074413	0.0886569587150011	0.3873403399236289	0.5292880552139699
ENSMUSG00000006462.6	A530013C23Rik	RIKEN cDNA A530013C23 gene	19.055409446432062	-2.6450163899209227	0.5198573377294408	2.096238769370141e-6
ENSMUSG00000006463.13	Zdhhc24	zinc finger, DHHC domain containing 24	96.08625532965748	-0.3795853240073045	0.18296108321961296	0.37193339061781033
ENSMUSG00000006464.9	Bbs1	Bardet-Biedl syndrome 1 (human)	71.75117483330897	0.1408205579706875	0.21133487023930392	0.7141888458406327
ENSMUSG00000006471.18	Ndor1	NADPH dependent diflavin oxidoreductase 1	205.30798147257602	-0.21666702287673711	0.16826151508368975	0.7131156196781596
ENSMUSG00000006476.19	Nsmf	NMDA receptor synaptonuclear signaling and neuronal migration factor	288.18726295631825	-0.07192885429559576	0.15087117718817186	0.7573831165783401
ENSMUSG00000006494.11	Pdk1	pyruvate dehydrogenase kinase, isoenzyme 1	1346.2793913295134	-1.3601925200928973	0.26316177616803016	8.02696769515101e-5
ENSMUSG00000006498.16	Ptbp1	polypyrimidine tract binding protein 1	1218.3728694087729	0.009056664223989187	0.10921728761907591	0.771578141751066
ENSMUSG00000006517.5	Mvd	mevalonate (diphospho) decarboxylase	175.20831454039134	0.13183479559726033	0.2855286976602407	0.6424827584736696
ENSMUSG00000006519.11	Cyba	cytochrome b-245, alpha polypeptide	90.43003579730784	0.17204635176778924	0.2902757049418049	0.5619842694253881
ENSMUSG00000006522.17	Itih3	inter-alpha trypsin inhibitor, heavy chain 3	4.332448196961086	0.06870074224608312	0.3639245138174541	0.5894752171433176
ENSMUSG00000006526.13	Stimate	STIM activating enhancer	1088.390149687602	0.3743707744300929	0.17607266190642584	0.39292322244865313
ENSMUSG00000006527.16	Sfmbt1	Scm-like with four mbt domains 1	287.86862974003196	-0.2069007706013853	0.1947547621736744	0.6998474896095186
ENSMUSG00000006529.16	Itih1	inter-alpha trypsin inhibitor, heavy chain 1	0.741960258112943	-0.04479237827144114	0.36899703159679414	0.6139278077692617
ENSMUSG00000006538.12	Ihh	Indian hedgehog	5.546333591417562	0.08303021057049237	0.33220138072319055	0.624202982800874
ENSMUSG00000006542.13	Prkag3	protein kinase, AMP-activated, gamma 3 non-catalytic subunit	4.468479378115371	0.12193682185750923	0.37434574732884435	0.5063791037122687
ENSMUSG00000006567.11	Atp7b	ATPase, Cu++ transporting, beta polypeptide	1.5642746122000817	-0.1531618112376341	0.4024156679201235	0.447473973180174
ENSMUSG00000006574.15	Slc4a1	solute carrier family 4 (anion exchanger), member 1	12.401299152537323	0.10732002349789886	0.3736101623137739	0.5242039155591135
ENSMUSG00000006575.14	Rundc3a	RUN domain containing 3A	185.2686829163725	1.4711535590579308	0.21301972696697422	3.359676702255565e-7
ENSMUSG00000006576.16	Slc4a3	solute carrier family 4 (anion exchanger), member 3	123.13358204981532	0.3677913128178327	0.23752757406376304	0.33872714229400264
ENSMUSG00000006585.3	Cdt1	chromatin licensing and DNA replication factor 1	19.507605949924653	0.3346630088404752	0.45236324885623597	0.2813611214606259
ENSMUSG00000006586.15	Runx1t1	RUNX1 translocation partner 1	15.127848142408645	0.20253041652507847	0.3471323883039251	0.44533786210283305
ENSMUSG00000006587.6	Snai3	snail family zinc finger 3	3.820785547290601	0.23287993814833213	0.47506811064863774	0.34084389818956173
ENSMUSG00000006589.8	Aprt	adenine phosphoribosyl transferase	141.80122507713907	0.08343812962001863	0.23819802345866126	0.7167348339573179
ENSMUSG00000006599.13	Gtf2h1	general transcription factor II H, polypeptide 1	463.74184574897816	-0.1323945158516058	0.1637633795492946	0.7402924353084932
ENSMUSG00000006611.15	Hfe	homeostatic iron regulator	364.0764229832964	-0.14060189461412462	0.22705979980409216	0.7061344168784011
ENSMUSG00000006638.15	Abhd1	abhydrolase domain containing 1	49.64982592509309	-0.048256098759720055	0.24434462485483105	0.7222846442009218
ENSMUSG00000006641.12	Slc5a6	solute carrier family 5 (sodium-dependent vitamin transporter), member 6	407.460498064274	-0.21525234293498183	0.15990412609392046	0.7185563879956706
ENSMUSG00000006642.3	Tcf23	transcription factor 23	13.115249483976353	0.13646088663312594	0.3230619843104893	0.5596727363830187
ENSMUSG00000006649.17	Nphs1	nephrosis 1, nephrin	3.5158785341610366	0.09885662486810336	0.362770445759784	0.5502098024959019
ENSMUSG00000006651.8	Aplp1	amyloid beta (A4) precursor-like protein 1	54.07103868220696	0.9620770308071013	0.3344131685497785	0.01897972323793265
ENSMUSG00000006673.14	Qrich1	glutamine-rich 1	936.0560028526743	0.27514601565619484	0.14407691068355627	0.7044631850636611
ENSMUSG00000006675.10	P4htm	prolyl 4-hydroxylase, transmembrane (endoplasmic reticulum)	17.883988169310744	0.08857540842232874	0.303654002519519	0.6744555478633583
ENSMUSG00000006676.16	Usp19	ubiquitin specific peptidase 19	1960.3825578164342	0.02806133995345176	0.1180687080466984	0.7697180176324268
ENSMUSG00000006678.6	Pola1	polymerase (DNA directed), alpha 1	58.57810442294222	0.8958555221915468	0.2607387754657729	0.014001901608125688
ENSMUSG00000006699.17	Cdc42	cell division cycle 42	3268.13399227659	-0.08978507184445304	0.14464655827352438	0.7573604493518113
ENSMUSG00000006705.13	Pknox1	Pbx/knotted 1 homeobox	177.92633991897614	-0.0038219818563543094	0.20940161672111599	0.7445632320440013
ENSMUSG00000006715.11	Gmnn	geminin	294.8134151454427	0.15567286439979364	0.15508546971821338	0.7394406178335734
ENSMUSG00000006717.7	Acot13	acyl-CoA thioesterase 13	1094.0382346029903	-0.13099348395610075	0.11289577548752587	0.7643347059666589
ENSMUSG00000006720.16	Zfp184	zinc finger protein 184 (Kruppel-like)	2.9413394056046474	-0.0197524454423398	0.35111073434819845	0.6796060845658368
ENSMUSG00000006724.12	Cyp27b1	cytochrome P450, family 27, subfamily b, polypeptide 1	0.6814434787146958	-0.06598526371972871	0.3778207162358802	0.571703492104828
ENSMUSG00000006728.12	Cdk4	cyclin-dependent kinase 4	568.1931935685428	-0.1768987620541064	0.1597703586856699	0.7311656919649828
ENSMUSG00000006731.10	B4galnt1	beta-1,4-N-acetyl-galactosaminyl transferase 1	21.521853135610705	0.14271432205392434	0.31208700568404035	0.5695955290701847
ENSMUSG00000006732.14	Mettl1	methyltransferase like 1	121.43734049993603	0.5752218833127293	0.21682189407100802	0.11822400771943349
ENSMUSG00000006736.9	Tspan31	tetraspanin 31	787.7994918009903	0.30880084463891605	0.11832800274719422	0.7087186275603153
ENSMUSG00000006740.14	Kif5b	kinesin family member 5B	1359.225609751338	0.4088818041782008	0.13136987637893768	0.3860000102376304
ENSMUSG00000006763.14	Saal1	serum amyloid A-like 1	71.3505896314781	-0.18911837971614762	0.18456557053563108	0.713156416139525
ENSMUSG00000006782.16	Cnp	2',3'-cyclic nucleotide 3' phosphodiesterase	181.69316982471915	-0.16972133033902245	0.2356284986011337	0.6875528256184882
ENSMUSG00000006784.14	Ttc25	tetratricopeptide repeat domain 25	340.3823082285093	-0.1843169187228415	0.3892578609134833	0.4284698762041841
ENSMUSG00000006800.14	Sulf2	sulfatase 2	424.7176111206557	-1.5648440455684742	0.1234931881308078	0
ENSMUSG00000006818.5	Sod2	superoxide dismutase 2, mitochondrial	13616.540525121016	0.012004268752979453	0.11999744638487876	0.770067792464673
ENSMUSG00000006850.8	Tmco6	transmembrane and coiled-coil domains 6	114.38622179924482	-0.42144150993347734	0.21987440588285984	0.2782154605869046
ENSMUSG00000006906.10	Stambp	STAM binding protein	137.0823757472534	-0.5401153724390163	0.22583760372081807	0.1498242812669113
ENSMUSG00000006920.14	Ezh1	enhancer of zeste 1 polycomb repressive complex 2 subunit	608.887102357607	-0.24725903688601777	0.1516005840556812	0.7120265337801668
ENSMUSG00000006930.15	Hap1	huntingtin-associated protein 1	14.22998994279515	0.9332469223684041	0.7868651264021121	0.08862010444480196
ENSMUSG00000006931.15	P3h4	prolyl 3-hydroxylase family member 4 (non-enzymatic)	95.23087822376579	0.17397328471474455	0.18698883377682474	0.7164777392721968
ENSMUSG00000006932.17	Ctnnb1	catenin (cadherin associated protein), beta 1	4606.379189501591	0.22897623943846526	0.08235014627283319	0.764657311596827
ENSMUSG00000006941.5	Eif1b	eukaryotic translation initiation factor 1B	285.082927946934	-0.0967500195545782	0.14714535040903579	0.7550060090916878
ENSMUSG00000006958.14	Chrd	chordin	17.096074520090383	-0.13592951154476782	0.30815287009026876	0.5878298957024037
ENSMUSG00000006998.16	Psmd2	proteasome (prosome, macropain) 26S subunit, non-ATPase, 2	2899.6148549978443	0.1108169187162264	0.12115465909999315	0.763665392816123
ENSMUSG00000007021.5	Syngr3	synaptogyrin 3	4.254152813710623	0.1840315554160603	0.4015634165211229	0.42042049284200705
ENSMUSG00000007029.16	Vars	valyl-tRNA synthetase	494.2265649239638	-0.23413784763868892	0.1271635978221948	0.7340834873029364
ENSMUSG00000007030.8	Vwa7	von Willebrand factor A domain containing 7	3.6313583761301538	-0.02788523528906287	0.3410113930127944	0.6838485662574871
ENSMUSG00000007033.4	Hspa1l	heat shock protein 1-like	41.61277211928011	0.06361852467414655	0.2674962236845421	0.7096908414457657
ENSMUSG00000007035.15	Msh5	mutS homolog 5	10.76048489551374	0.4509919066314537	0.6662549534525274	0.2020569617962021
ENSMUSG00000007036.15	Abhd16a	abhydrolase domain containing 16A	765.2293236564345	-0.3541154263737889	0.13260954335605352	0.5473568051165788
ENSMUSG00000007038.5	Neu1	neuraminidase 1	430.82500307877905	0.20559587632206486	0.1310068778344068	0.7404299371444192
ENSMUSG00000007039.12	Ddah2	dimethylarginine dimethylaminohydrolase 2	147.2916540861108	1.0206079928465919	0.3330600660729571	0.01239683774701183
ENSMUSG00000007041.9	Clic1	chloride intracellular channel 1	260.7087076139035	0.6821454159506499	0.313138066756897	0.08405533108362634
ENSMUSG00000007050.17	Lsm2	LSM2 homolog, U6 small nuclear RNA and mRNA degradation associated	109.78961858174269	-0.017547939171531135	0.16751650473983898	0.7582756179457286
ENSMUSG00000007080.14	Pole	polymerase (DNA directed), epsilon	11.424481611257397	-0.09560856594437173	0.326513395463534	0.6158111249593965
ENSMUSG00000007097.14	Atp1a2	ATPase, Na+/K+ transporting, alpha 2 polypeptide	46967.859309718224	0.8424862241554694	0.15054334625130614	0.0022055682002409135
ENSMUSG00000007122.11	Casq1	calsequestrin 1	59.20547259357867	0.11088676579830813	0.39204121190274943	0.49905258086268794
ENSMUSG00000007207.10	Stx1a	syntaxin 1A (brain)	27.354773000707528	0.47019020454187394	0.3566529918175962	0.20469832273468144
ENSMUSG00000007216.6	Zfp775	zinc finger protein 775	102.76537480306928	-0.13684733238557026	0.21484862393634074	0.7134962227513603
ENSMUSG00000007338.10	Mrpl49	mitochondrial ribosomal protein L49	527.3700981644776	-0.5149311936866817	0.12028931160691822	0.16061433533594713
ENSMUSG00000007379.15	Dennd2c	DENN/MADD domain containing 2C	31.67867471399746	-0.1160206163737403	0.30483083179942033	0.6267566736922441
ENSMUSG00000007411.16	Mark3	MAP/microtubule affinity regulating kinase 3	881.4104056721851	0.2506967048520635	0.15612700696806356	0.7071808918440967
ENSMUSG00000007415.15	Gatad1	GATA zinc finger domain containing 1	1482.8127219163607	0.017145450005971136	0.16414561145534812	0.7593527820533511
ENSMUSG00000007458.14	M6pr	mannose-6-phosphate receptor, cation dependent	1346.8175343822365	0.1808204774230402	0.13478038453152089	0.7444897038831485
ENSMUSG00000007476.18	Lrrc8a	leucine rich repeat containing 8A VRAC subunit A	533.4274123596439	-0.07482721809557408	0.17305237744866214	0.7474445452286784
ENSMUSG00000007480.5	Mc5r	melanocortin 5 receptor	60.69296369943818	-2.6701894775210326	0.38453616413807634	8.456597753091979e-10
ENSMUSG00000007564.15	Ppp2r1a	protein phosphatase 2, regulatory subunit A, alpha	2313.4455795055314	0.1039796232957253	0.14249322210565699	0.7558103404159867
ENSMUSG00000007570.16	Fance	Fanconi anemia, complementation group E	185.78115542639463	0.1084873119232197	0.19775663316434614	0.7292392467421374
ENSMUSG00000007589.9	Tinf2	Terf1 (TRF1)-interacting nuclear factor 2	210.33662253725697	-0.329102856768902	0.16755329093997584	0.5103757267628466
ENSMUSG00000007591.15	Tssk4	testis-specific serine kinase 4	2.20232613687254	-0.08603643215370134	0.3644554668316427	0.5650954752333804
ENSMUSG00000007594.10	Hapln4	hyaluronan and proteoglycan link protein 4	62.08089779530714	-1.1457741990837154	0.7130591486920765	0.04898598662562135
ENSMUSG00000007603.9	Dus3l	dihydrouridine synthase 3-like (S. cerevisiae)	539.712424006702	0.45407792053760737	0.11842449772663458	0.2881297131478214
ENSMUSG00000007610.15	Gtpbp3	GTP binding protein 3	293.48990825807005	-0.032944408983938245	0.10512626502131318	0.7714665649388982
ENSMUSG00000007613.15	Tgfbr1	transforming growth factor, beta receptor I	197.3733839045037	-0.18569362687003999	0.15523941728696397	0.7312953900490866
ENSMUSG00000007617.18	Homer1	homer scaffolding protein 1	241.07063464911408	0.30543964532446305	0.2244156851715526	0.44929205393661936
ENSMUSG00000007646.13	Rad51c	RAD51 paralog C	19.97049328475248	0.10781518882726704	0.32144561726463106	0.6068422400529916
ENSMUSG00000007655.16	Cav1	caveolin 1, caveolae protein	8713.52838947639	-0.14700473332177458	0.14439118690424477	0.7471065099016397
ENSMUSG00000007656.13	Arpp19	cAMP-regulated phosphoprotein 19	874.008797982769	0.3226115400499852	0.17489312349381472	0.5079460575805881
ENSMUSG00000007659.18	Bcl2l1	BCL2-like 1	893.2216959245193	0.566819221792022	0.19248580661619705	0.11813197399370674
ENSMUSG00000007670.10	Khsrp	KH-type splicing regulatory protein	791.9154224069551	-0.2678967489996793	0.1252882107510225	0.7226048743746492
ENSMUSG00000007682.6	Dio2	deiodinase, iodothyronine, type II	4914.220197913361	0.7329374749550255	0.6810294402333565	0.119327938026605
ENSMUSG00000007721.6	Ccdc124	coiled-coil domain containing 124	694.245956929121	-0.01386964614317103	0.16638329391236537	0.7589946277212966
ENSMUSG00000007739.10	Cct4	chaperonin containing Tcp1, subunit 4 (delta)	1203.013257137488	-0.4317378714636188	0.11759959685373675	0.3454664850224612
ENSMUSG00000007777.9	0610009B22Rik	RIKEN cDNA 0610009B22 gene	307.6960496271046	0.1855011324514897	0.1594915576972259	0.7288603711775428
ENSMUSG00000007783.10	Cpt1c	carnitine palmitoyltransferase 1c	34.30415111597719	0.07651713185564243	0.2947923144127492	0.6927364839344559
ENSMUSG00000007805.4	Twist2	twist basic helix-loop-helix transcription factor 2	13.78740029661209	-0.23450902530617967	0.3851915607576918	0.3837600665762172
ENSMUSG00000007812.16	Zfp655	zinc finger protein 655	503.0498701848672	0.23612321224305563	0.1597614427965027	0.7110030465090136
ENSMUSG00000007815.13	Rhoa	ras homolog family member A	3367.7236570212913	0.16312246341882422	0.10052043264735333	0.7653427884890047
ENSMUSG00000007817.15	Zmiz1	zinc finger, MIZ-type containing 1	1033.3934909376205	0.028466114446457167	0.1520280406107699	0.7620535531280483
ENSMUSG00000007827.10	Ankrd26	ankyrin repeat domain 26	63.146925436726406	0.4608167304897352	0.2611623508439046	0.2209230710046424
ENSMUSG00000007833.15	Aldh16a1	aldehyde dehydrogenase 16 family, member A1	401.23075414001914	-0.14107513933239235	0.1882936508878324	0.7258007868899903
ENSMUSG00000007836.6	Hnrnpa0	heterogeneous nuclear ribonucleoprotein A0	1128.5372235583493	0.1402493956752036	0.09189160617806938	0.7693878586806011
ENSMUSG00000007837.11	Prrg2	proline-rich Gla (G-carboxyglutamic acid) polypeptide 2	287.60136315746274	-0.46153205458921726	0.18546529267560974	0.23704034452495573
ENSMUSG00000007850.16	Hnrnph1	heterogeneous nuclear ribonucleoprotein H1	2258.2396560782045	0.1362119796395488	0.13683331998654696	0.7529998769319465
ENSMUSG00000007867.9	Ift43	intraflagellar transport 43	87.84165524721342	-0.1869205281627164	0.17367011745419372	0.7198076899520145
ENSMUSG00000007872.3	Id3	inhibitor of DNA binding 3	748.0303824121108	0.44217439118269775	0.22623471637703274	0.24987050815027867
ENSMUSG00000007877.2	Tcap	titin-cap	143.54448024479996	0.09077587134775056	0.3883411755044807	0.5251708572556862
ENSMUSG00000007880.16	Arid1a	AT rich interactive domain 1A (SWI-like)	899.349937634229	0.03264253839957989	0.12339186246741923	0.7687455286396901
ENSMUSG00000007888.15	Crlf1	cytokine receptor-like factor 1	11.315796481659019	2.9303502180824306	0.8988249800357362	6.026523836215709e-4
ENSMUSG00000007891.16	Ctsd	cathepsin D	21122.241381549517	-0.10818496463806412	0.11446506464784761	0.7660988682278886
ENSMUSG00000007892.8	Rplp1	ribosomal protein, large, P1	3743.648220449704	-0.013031832860974367	0.20862852124944228	0.7433834247910868
ENSMUSG00000007908.14	Hmgcll1	3-hydroxymethyl-3-methylglutaryl-Coenzyme A lyase-like 1	1.4841886282283159	0.08273923776858987	0.3716733154965879	0.558348583521562
ENSMUSG00000007944.8	Ttc9b	tetratricopeptide repeat domain 9B	1.6643557556725508	0.043427565410266385	0.36498016804969907	0.6222335747548936
ENSMUSG00000007946.11	Phox2a	paired-like homeobox 2a	6.911087953504091	2.094599949857127	1.1635855751034936	0.019510629170137746
ENSMUSG00000007950.9	Abhd8	abhydrolase domain containing 8	127.71903232071601	1.365911121921299	0.18458334100591425	2.056364138464781e-7
ENSMUSG00000007987.12	Ift22	intraflagellar transport 22	93.88990065356145	-0.3892892562782383	0.24032506447421942	0.3096979914371634
ENSMUSG00000007989.7	Fzd3	frizzled class receptor 3	29.231768286960918	0.11628458336741014	0.3141259337906717	0.6075230659483968
ENSMUSG00000008028.15	1700008O03Rik	RIKEN cDNA 1700008O03 gene	2.5530582703926408	-0.19745923508110108	0.43025496404350483	0.38981615553105514
ENSMUSG00000008035.12	Mid1ip1	Mid1 interacting protein 1 (gastrulation specific G12-like (zebrafish))	778.7851455965066	0.009310404436500013	0.1906639157815967	0.7507549892873686
ENSMUSG00000008036.11	Ap2s1	adaptor-related protein complex 2, sigma 1 subunit	738.0784317997727	0.21440142318483738	0.1686645122627056	0.7135913863419754
ENSMUSG00000008090.14	Fgfrl1	fibroblast growth factor receptor-like 1	752.1623025061986	-0.6891849074788835	0.18536624651119096	0.039927994649569754
ENSMUSG00000008129.14	4930432K21Rik	RIKEN cDNA 4930432K21 gene	3.284041791891995	-0.07012518397800678	0.35725553113521824	0.5985623781684456
ENSMUSG00000008136.14	Fhl2	four and a half LIM domains 2	4.725132879440426	0.27927457402426004	0.4432786356906785	0.3210371380407764
ENSMUSG00000008140.18	Emc10	ER membrane protein complex subunit 10	1797.8187521257805	-0.024733367170834342	0.1207123326447772	0.7694601599901701
ENSMUSG00000008153.12	Clstn3	calsyntenin 3	7894.657532133294	0.7257252821746251	0.19670128488780192	0.032036899939644606
ENSMUSG00000008167.14	Fbxw9	F-box and WD-40 domain protein 9	74.27186064020057	-0.3423946778817482	0.274827109942186	0.3438601299969586
ENSMUSG00000008193.13	Spib	Spi-B transcription factor (Spi-1/PU.1 related)	3.8082360542384155	0.28857236635542394	0.4823323193849071	0.3030730913636302
ENSMUSG00000008200.15	Fnbp4	formin binding protein 4	443.39805142077563	-0.332650343917507	0.16780727184175354	0.5008742536287641
ENSMUSG00000008206.16	Cers4	ceramide synthase 4	220.26077006605576	0.08063873062890162	0.22858686130468256	0.7216032412581941
ENSMUSG00000008226.14	Scrn3	secernin 3	424.5781259766212	0.21489599962612424	0.1984614565976469	0.692750760016427
ENSMUSG00000008301.11	Phax	phosphorylated adaptor for RNA export	314.6446887161792	0.4383988571339266	0.15526675508075957	0.29104590215341675
ENSMUSG00000008305.18	Tle1	transducin-like enhancer of split 1	251.7319401443983	-0.03641108261566233	0.1341421164243077	0.7664593136951031
ENSMUSG00000008307.11	1700109H08Rik	RIKEN cDNA 1700109H08 gene	14.946286125361073	-0.41718934674198005	0.6651280869359538	0.21519610335599934
ENSMUSG00000008318.10	Relt	RELT tumor necrosis factor receptor	10.144534844928481	0.2345811209936881	0.43063105973482135	0.3581924796428108
ENSMUSG00000008333.12	Snrpb2	U2 small nuclear ribonucleoprotein B	192.58083748292472	-0.20438274930258143	0.1657214181156893	0.7186911114535354
ENSMUSG00000008348.9	Ubc	ubiquitin C	14612.81631556554	-0.03480606488650002	0.20128695100125607	0.7426178447328693
ENSMUSG00000008373.16	Prpf31	pre-mRNA processing factor 31	288.3123458304939	0.08964085627948432	0.12457245401463	0.7647002629441503
ENSMUSG00000008384.8	Sertad1	SERTA domain containing 1	139.96460799815736	0.09020494455378968	0.2465312195817926	0.7116993211612839
ENSMUSG00000008393.9	Carhsp1	calcium regulated heat stable protein 1	3294.894150986868	-0.22516609436413032	0.13343527779873457	0.7326930579730306
ENSMUSG00000008398.16	Elk3	ELK3, member of ETS oncogene family	557.5111639808772	0.39908038747760033	0.22938606469645995	0.30337973568802024
ENSMUSG00000008429.8	Herpud2	HERPUD family member 2	437.56342779454627	-0.5177845808009907	0.17477977108716863	0.1642306986696322
ENSMUSG00000008435.15	Rdh13	retinol dehydrogenase 13 (all-trans and 9-cis)	769.919361450007	0.527799405320651	0.19341863954011843	0.15615342291314657
ENSMUSG00000008438.3	Adam21	a disintegrin and metallopeptidase domain 21	2.369462941420157	0.03391167549091892	0.35528598948270007	0.6537837028986176
ENSMUSG00000008450.8	Nutf2	nuclear transport factor 2	71.18335247058702	0.20977811931377735	0.2920376396903846	0.49963366557302463
ENSMUSG00000008475.13	Arpc5	actin related protein 2/3 complex, subunit 5	877.0552044013284	-0.18427505207340866	0.086709433715129125	0.7678173694689566
ENSMUSG00000008496.19	Pou2f2	POU domain, class 2, transcription factor 2	20.332492877595957	0.056440688377953956	0.3181850405546619	0.6859240412901563
ENSMUSG00000008540.11	Mgst1	microsomal glutathione S-transferase 1	4752.2833770407715	-0.2000673214446306	0.10987810343611258	0.7547985066870315
ENSMUSG00000008575.17	Nfib	nuclear factor I/B	1966.409826170858	0.2613530851884744	0.12299188821112295	0.7273272913217906
ENSMUSG00000008601.12	Rab25	RAB25, member RAS oncogene family	0.6333921003674816	-0.003671186543611658	0.3680342590678428	0.6713012768176299
ENSMUSG00000008604.11	Ubqln4	ubiquilin 4	1530.9925429322332	-0.09089647015010095	0.11831605014007573	0.7664698989971226
ENSMUSG00000008658.16	Rbfox1	RNA binding protein, fox-1 homolog (C. elegans) 1	7.44950551934391	0.13018613110856056	0.40219733475920527	0.4692406507233214
ENSMUSG00000008668.15	Rps18	ribosomal protein S18	2117.8987197203546	-0.14817449116080225	0.18718005020520098	0.7241607888439724
ENSMUSG00000008682.13	Rpl10	ribosomal protein L10	737.90415204433	0.1603873989308218	0.19767826108926098	0.71520561361366
ENSMUSG00000008683.16	Rps15a	ribosomal protein S15A	1065.7809104062899	-0.4834953487446952	0.19547652144820735	0.20506227066172475
ENSMUSG00000008690.15	Ncaph2	non-SMC condensin II complex, subunit H2	1068.1422797849668	-0.11433167149003191	0.10160731499710794	0.7687766891783164
ENSMUSG00000008730.17	Hipk1	homeodomain interacting protein kinase 1	1927.785825110324	0.1907073564190049	0.19271504188410732	0.707909477882484
ENSMUSG00000008734.9	Gprc5b	G protein-coupled receptor, family C, group 5, member B	1351.3594670510724	-0.5755444634964788	0.23422563046011288	0.12354424154617527
ENSMUSG00000008763.16	Man1a2	mannosidase, alpha, class 1A, member 2	278.3372605503575	0.09189369792348004	0.15652336279154633	0.751687206508667
ENSMUSG00000008822.15	Acyp1	acylphosphatase 1, erythrocyte (common) type	157.19591074082393	-0.27800092384193203	0.15553049369603186	0.6914479647902273
ENSMUSG00000008845.9	Cd163	CD163 antigen	110.05280259569103	-0.15972020822463912	0.2659711179391823	0.636851084366914
ENSMUSG00000008855.17	Hdac5	histone deacetylase 5	1147.2613925392563	-0.23655709509852993	0.17307774549182303	0.7013820894611053
ENSMUSG00000008859.8	Rala	v-ral simian leukemia viral oncogene A (ras related)	1108.4615772909717	-0.3085243466062829	0.12349125117821595	0.7037015388256033
ENSMUSG00000008892.12	Vdac3	voltage-dependent anion channel 3	1987.2019346225259	-0.045725583717566	0.11590155261498356	0.7694085207195372
ENSMUSG00000008932.10	Slc1a7	solute carrier family 1 (glutamate transporter), member 7	1.615227207701564	-0.12062466531939003	0.38670787218239816	0.49401151435460056
ENSMUSG00000008958.14	Vps72	vacuolar protein sorting 72	340.71593071038785	-0.1128759383275047	0.11516669639292158	0.7654815696197024
ENSMUSG00000008976.16	Gabpa	GA repeat binding protein, alpha	850.3280689327876	-0.09890639470791564	0.17669753210783581	0.7412405464784553
ENSMUSG00000008999.7	Bmp7	bone morphogenetic protein 7	3.952480340211804	-0.08426531786288853	0.35806834660760267	0.5775209536436537
ENSMUSG00000009013.5	Dynll1	dynein light chain LC8-type 1	585.6377178591961	-0.06850593509540864	0.23805789628979176	0.7203983648208013
ENSMUSG00000009030.14	Pdcl	phosducin-like	288.6772966144487	0.21249943859504947	0.2011054960867513	0.6917348844852739
ENSMUSG00000009035.15	Tmem184b	transmembrane protein 184b	1620.11040335529	-0.15617795833030207	0.177730336798674	0.7270644765915616
ENSMUSG00000009070.14	Rsph14	radial spoke head homolog 14 (Chlamydomonas)	0.9496233860188154	0.025727585976671817	0.3678504206540145	0.642384682666244
ENSMUSG00000009073.16	Nf2	neurofibromin 2	1613.9615810296111	-0.11836628474790549	0.19030054218172654	0.7303733444975412
ENSMUSG00000009075.2	Cabp7	calcium binding protein 7	4.002788019762678	-0.001407031664414066	0.34656421829066786	0.692993348515786
ENSMUSG00000009076.10	Zmat5	zinc finger, matrin type 5	161.42636516784756	-0.09833766702935713	0.14237833461653024	0.7568721814014903
ENSMUSG00000009079.16	Ewsr1	Ewing sarcoma breakpoint region 1	1482.75406608842	0.003590390891568579	0.1144283163919227	0.771202406330456
ENSMUSG00000009090.17	Ap1b1	adaptor protein complex AP-1, beta 1 subunit	1609.2136276220228	0.4390991215721731	0.13773999704880296	0.3043751384605455
ENSMUSG00000009092.5	Derl3	Der1-like domain family, member 3	5.374189600328757	0.13105993765721102	0.36864413073275143	0.5023548640167855
ENSMUSG00000009093.7	Gstt4	glutathione S-transferase, theta 4	4.715533733157871	1.8923696538802384	1.0544967727909615	0.022520917318965338
ENSMUSG00000009097.10	Tbx1	T-box 1	2.245171882734611	0.051648284516180684	0.36754455470465214	0.6066960033522699
ENSMUSG00000009108.15	Gnat2	guanine nucleotide binding protein, alpha transducing 2	2.233506546842816	-0.4407186405906007	0.8198570717355191	0.2016911411339998
ENSMUSG00000009112.4	Bcl2l13	BCL2-like 13 (apoptosis facilitator)	2301.779650076472	0.11831206703505856	0.24920328286456053	0.7021055371282403
ENSMUSG00000009114.17	2610028H24Rik	RIKEN cDNA 2610028H24 gene	1.0206992208220353	-0.011596979455214812	0.36293768314239294	0.6694427918894125
ENSMUSG00000009115.5	Spatc1l	spermatogenesis and centriole associated 1 like	1.8992310839643478	0.06119173724553587	0.35976274531459806	0.6065984384028936
ENSMUSG00000009145.6	Dqx1	DEAQ RNA-dependent ATPase	87.84064163927815	0.8945229081932089	0.22105736172952453	0.00746542223168283
ENSMUSG00000009185.2	Ccl8	chemokine (C-C motif) ligand 8	3.566571168451652	0.10347338384018152	0.37916020625529645	0.5220319662821078
ENSMUSG00000009207.15	Lnpk	lunapark, ER junction formation factor	43.391803344801204	-0.5668962655501786	0.30515369383479457	0.1405389218816771
ENSMUSG00000009210.10	Prr29	proline rich 29	3.542335988326001	0.11385902384966311	0.3643360188230281	0.5282296030520796
ENSMUSG00000009216.7	Fam163b	family with sequence similarity 163, member B	14.87857901688975	-0.13112275368566156	0.3167252367744561	0.5792603756632339
ENSMUSG00000009246.14	Trpm5	transient receptor potential cation channel, subfamily M, member 5	2.1100309407210993	0.03939030237346568	0.362674591496461	0.63195660524594
ENSMUSG00000009281.6	Rarres2	retinoic acid receptor responder (tazarotene induced) 2	430.71567916935476	0.3224678006837673	0.19335360071532373	0.46886597678240527
ENSMUSG00000009291.13	Pttg1ip	pituitary tumor-transforming 1 interacting protein	1981.7618005028858	-0.12272015525091996	0.09686717674661136	0.7692224307655651
ENSMUSG00000009292.18	Trpm2	transient receptor potential cation channel, subfamily M, member 2	10.477922718889031	-0.20474289279866678	0.35919527022216463	0.43207252544590136
ENSMUSG00000009293.17	Ube2g2	ubiquitin-conjugating enzyme E2G 2	628.3571650968838	0.001167844168742841	0.09749559311114955	0.7724668587703357
ENSMUSG00000009350.13	Mpo	myeloperoxidase	1.650275194559306	-0.06852192472420698	0.3618309210137395	0.5931172954896545
ENSMUSG00000009376.15	Met	met proto-oncogene	418.75064863288054	-0.09278421770489874	0.2325994642588715	0.7169241215405027
ENSMUSG00000009378.4	Slc16a12	solute carrier family 16 (monocarboxylic acid transporters), member 12	6.0347412849860955	0.07945498988189167	0.3373769293046807	0.6196082327158825
ENSMUSG00000009394.13	Syn2	synapsin II	158.63600478040132	0.26008703602145644	0.31502082751802246	0.41118468617575415
ENSMUSG00000009406.13	Elk1	ELK1, member of ETS oncogene family	141.42722722631314	-0.048912482462544773	0.21185981124315537	0.7358614003808595
ENSMUSG00000009418.16	Nav1	neuron navigator 1	461.122082273452	0.40557587164237796	0.24783085649337389	0.2865450028799391
ENSMUSG00000009470.17	Tnpo1	transportin 1	699.8246564311717	-0.2516368060014221	0.19446177250202182	0.635605617578211
ENSMUSG00000009471.4	Myod1	myogenic differentiation 1	1.137040584663845	0.021650048016985928	0.3726419412510504	0.6390322163954626
ENSMUSG00000009535.13	Rnmt	RNA (guanine-7-) methyltransferase	333.5861268941338	-0.12998790316684328	0.14690239481014272	0.7490896227026735
ENSMUSG00000009545.14	Kcnq1	potassium voltage-gated channel, subfamily Q, member 1	24.336469943093682	0.05533996760552358	0.3079543281074602	0.6936345133499937
ENSMUSG00000009549.14	Srp14	signal recognition particle 14	536.8792733601103	-0.1409653857603622	0.11889910374889015	0.7606766652373157
ENSMUSG00000009551.2	6330409D20Rik	RIKEN cDNA 6330409D20 gene	9.534940356356968	0.6598867983979361	0.625881516734587	0.13458355579917547
ENSMUSG00000009555.16	Cdk9	cyclin-dependent kinase 9 (CDC2-related kinase)	633.772187502091	-0.08921112575508473	0.15198735860646073	0.7541163704315098
ENSMUSG00000009563.16	Tor2a	torsin family 2, member A	266.88395166666004	-0.5589529624388794	0.15856261985032719	0.11455531566057386
ENSMUSG00000009566.12	Fpgs	folylpolyglutamyl synthetase	126.57903226215693	0.8628949948146525	0.23499398626779505	0.013069893161987749
ENSMUSG00000009569.14	Mrtfb	myocardin related transcription factor B	260.5380051159747	0.17611729523274094	0.17229441650874008	0.7241873167202333
ENSMUSG00000009575.14	Cbx5	chromobox 5	501.3749408218966	-0.024813902235340128	0.17083155823924986	0.755879084667603
ENSMUSG00000009585.18	Apobec3	apolipoprotein B mRNA editing enzyme, catalytic polypeptide 3	124.03874890093985	-0.5196994547507916	0.21691068905390765	0.16665133979840874
ENSMUSG00000009614.16	Sardh	sarcosine dehydrogenase	265.60882971863293	-1.4171054809286054	0.3668751270898724	0.0010365814286821687
ENSMUSG00000009621.18	Vav2	vav 2 oncogene	310.9166524306322	-0.3800908666571378	0.17183837449349668	0.3877905920443396
ENSMUSG00000009628.14	Tex15	testis expressed gene 15	0.9437364283118647	-0.016232638077142533	0.36626191639319444	0.6576163882292076
ENSMUSG00000009630.10	Ppp2cb	protein phosphatase 2 (formerly 2A), catalytic subunit, beta isoform	600.3321308708637	0.04788949500230151	0.08765276200275288	0.772507090934981
ENSMUSG00000009633.3	G0s2	G0/G1 switch gene 2	3813.307805391789	-0.3670022783905508	0.30941507587376554	0.30038023755537124
ENSMUSG00000009640.11	Dmap1	DNA methyltransferase 1-associated protein 1	189.2126984960183	-0.0459435711579907	0.14947153266946075	0.760942125744232
ENSMUSG00000009647.13	Mcu	mitochondrial calcium uniporter	288.56768533862146	0.2824660109499893	0.1674653339732549	0.6473843616470816
ENSMUSG00000009654.4	Oit3	oncoprotein induced transcript 3	3.650874769856655	0.39323016502271396	0.6656145108190988	0.22421762319983793
ENSMUSG00000009681.10	Bcr	breakpoint cluster region	432.06987949569265	-0.11897730756518904	0.15422025434605716	0.7477940003185101
ENSMUSG00000009687.14	Fxyd5	FXYD domain-containing ion transport regulator 5	139.19793210101136	0.6188389846866834	0.3390819738602831	0.11748759280395772
ENSMUSG00000009731.4	Kcnd1	potassium voltage-gated channel, Shal-related family, member 1	9.30588937054133	-0.24495949553637722	0.37748684248815173	0.3790421064571392
ENSMUSG00000009733.9	Tfcp2	transcription factor CP2	243.77959408252036	-0.029301328898649063	0.18099857911976322	0.7514752566776502
ENSMUSG00000009739.17	Pou6f1	POU domain, class 6, transcription factor 1	373.9397087997978	-0.4070904348281016	0.15718067501930252	0.3497631902243159
ENSMUSG00000009741.15	Ubp1	upstream binding protein 1	853.2092862029223	0.047639985279547326	0.10255255439630809	0.7714056591477719
ENSMUSG00000009772.15	Nuak2	NUAK family, SNF1-like kinase, 2	14.851744131358451	-0.12922977377038122	0.30794988857068784	0.5989194439024639
ENSMUSG00000009828.15	Ick	intestinal cell kinase	385.96754482832034	0.18765169390269837	0.17338893911405592	0.7197942571713929
ENSMUSG00000009863.14	Sdhb	succinate dehydrogenase complex, subunit B, iron sulfur (Ip)	10814.677301568647	-0.2722366305555517	0.08120959554505727	0.756473480816846
ENSMUSG00000009876.13	Cox4i2	cytochrome c oxidase subunit 4I2	61.27090349089416	0.21831147768243767	0.2561927881261508	0.5468884533397766
ENSMUSG00000009894.15	Snap47	synaptosomal-associated protein, 47	368.11737143879907	0.484307008748338	0.22694446764264062	0.2010505463251286
ENSMUSG00000009905.5	Kdsr	3-ketodihydrosphingosine reductase	387.20564666419733	-0.3197172010235962	0.190812091834692	0.4783103201842055
ENSMUSG00000009907.17	Vps4b	vacuolar protein sorting 4B	619.0604054810157	-0.15143739066704898	0.20913481048860366	0.7119856422659531
ENSMUSG00000009927.9	Rps25	ribosomal protein S25	1964.6687221589664	-0.25752198818210226	0.1864561462237042	0.6481234753047675
ENSMUSG00000009995.17	Taz	tafazzin	801.0520118359124	-0.43852116396252344	0.11611293003084588	0.33109311317673046
ENSMUSG00000010021.13	Kif19a	kinesin family member 19A	29.24313628060391	0.14916311657109899	0.32483734658442387	0.5377126137940499
ENSMUSG00000010025.19	Aldh3a2	aldehyde dehydrogenase family 3, subfamily A2	455.35166057965216	0.05609096441471042	0.09821049042120528	0.7716592203311239
ENSMUSG00000010044.12	Zmynd10	zinc finger, MYND domain containing 10	2.5096663762574	-0.18358535757900432	0.4095367018405658	0.41516005297986475
ENSMUSG00000010045.2	Tmem115	transmembrane protein 115	359.82363544359043	-0.18276827490155156	0.11859313164804598	0.7533612844049977
ENSMUSG00000010047.12	Hyal2	hyaluronoglucosaminidase 2	370.7547003024811	0.3135935171073446	0.16648340463188444	0.5566006609085695
ENSMUSG00000010048.10	Ifrd2	interferon-related developmental regulator 2	555.3483474672181	0.6075191904982028	0.16603131596572668	0.07531653525132331
ENSMUSG00000010051.15	Hyal1	hyaluronoglucosaminidase 1	760.3977298024782	-0.08991747637059946	0.20142411755438624	0.7316971979387921
ENSMUSG00000010054.4	Tusc2	tumor suppressor 2, mitochondrial calcium regulator	469.7120466733367	-0.22636790127636724	0.11232815814392369	0.7467920784439183
ENSMUSG00000010057.8	Nprl2	NPR2 like, GATOR1 complex subunit	241.54628248136257	-0.46656888656458095	0.15217518044584719	0.2398198666735338
ENSMUSG00000010064.15	Slc38a3	solute carrier family 38, member 3	10.26026478482719	0.25441468353982305	0.44794504933176044	0.33638550618985863
ENSMUSG00000010066.15	Cacna2d2	calcium channel, voltage-dependent, alpha 2/delta subunit 2	5.232859444705558	-0.1944848492427586	0.4016517694531558	0.4108987109519037
ENSMUSG00000010067.13	Rassf1	Ras association (RalGDS/AF-6) domain family member 1	214.0181217896963	0.1786342574379754	0.2265046111842827	0.6900942502503898
ENSMUSG00000010080.15	Epn3	epsin 3	10.153857267127336	3.52296503416767	1.162865743950943	8.703170681795664e-4
ENSMUSG00000010095.13	Slc3a2	solute carrier family 3 (activators of dibasic and neutral amino acid transport), member 2	1580.4326886684885	1.0571770048498716	0.24456788700447185	0.002181500988885648
ENSMUSG00000010097.15	Nxf1	nuclear RNA export factor 1	994.466772694392	0.1595113841682719	0.2631585649617546	0.6448177904566473
ENSMUSG00000010110.17	Stx5a	syntaxin 5A	514.5875394480908	-0.4525881839170371	0.12948328549928692	0.28184228079648016
ENSMUSG00000010122.14	Slc47a1	solute carrier family 47, member 1	43.778865001193125	1.0429537890838283	0.534636889793947	0.04026047451860626
ENSMUSG00000010142.12	Tnfrsf13b	tumor necrosis factor receptor superfamily, member 13b	4.325137069855052	0.15447191230560992	0.3768453203072207	0.4682561230570852
ENSMUSG00000010154.7	Spire2	spire type actin nucleation factor 2	3.2997977621713046	-0.015635612028454437	0.3491214355250144	0.6843697120263561
ENSMUSG00000010175.13	Prox1	prospero homeobox 1	1.9798572434306878	-0.0681735158635565	0.3622798330616815	0.5928275155472511
ENSMUSG00000010205.11	Raver1	ribonucleoprotein, PTB-binding 1	513.0058953521055	0.1899248541464675	0.09965848580892138	0.7622287593156769
ENSMUSG00000010277.7	2610507B11Rik	RIKEN cDNA 2610507B11 gene	4374.683955779603	-0.33915620298799437	0.12860358998380925	0.6220331270256791
ENSMUSG00000010290.7	AI597479	expressed sequence AI597479	215.13198477993166	-0.2645598505633372	0.22141268202776215	0.5299425124211752
ENSMUSG00000010307.7	Tmem86a	transmembrane protein 86A	213.12175199058785	0.4201800133071642	0.3421395756519659	0.24353277869895917
ENSMUSG00000010311.15	Optc	opticin	3.360224715866678	-0.3274806775234386	0.5277786028234015	0.26840402387385237
ENSMUSG00000010342.16	Tex14	testis expressed gene 14	1.6228543326238907	0.015554106434782689	0.3631159949822132	0.6634775705426879
ENSMUSG00000010358.13	Ifi35	interferon-induced protein 35	203.4716068405473	-0.8455649282582447	0.22390059528888065	0.01318927764278777
ENSMUSG00000010362.9	Rdm1	RAD52 motif 1	162.54155484683116	-1.03245367569844	0.1854087641146765	2.9814969969630767e-4
ENSMUSG00000010376.15	Nedd8	neural precursor cell expressed, developmentally down-regulated gene 8	689.4492476529143	-0.04087692915875256	0.17852531898849147	0.7506602831905566
ENSMUSG00000010392.8	Gosr1	golgi SNAP receptor complex member 1	893.2320469269204	0.3334186121084149	0.1727389263287648	0.4863771422538086
ENSMUSG00000010406.12	Mrpl52	mitochondrial ribosomal protein L52	341.13740619988977	-0.15967431121353864	0.16787709597366185	0.7313861350574458
ENSMUSG00000010453.12	Kansl3	KAT8 regulatory NSL complex subunit 3	1425.550536283742	-0.1493095134988741	0.1811418304148067	0.7271170530528999
ENSMUSG00000010461.15	Eya4	EYA transcriptional coactivator and phosphatase 4	2.2819672150820636	0.09281567147905907	0.36881616435812536	0.5493514248925606
ENSMUSG00000010476.14	Ebf3	early B cell factor 3	919.0502956501376	0.15911250277682773	0.17813928788583103	0.7261302973419451
ENSMUSG00000010492.10	Uckl1os	uridine-cytidine kinase 1-like 1, opposite strand	6.800735744181201	0.11481055342627941	0.3551168702857696	0.5401142063422257
ENSMUSG00000010517.7	Faf1	Fas-associated factor 1	711.9858416980421	-0.12023889205633051	0.19650032693815195	0.7269855997819046
ENSMUSG00000010529.6	Gm266	predicted gene 266	2.5833731889249973	-0.12749877800223253	0.3814355300460908	0.49187932110432603
ENSMUSG00000010538.14	Tsacc	TSSK6 activating co-chaperone	26.512662590965515	-0.633093702087236	0.3171237545565075	0.10671566170906345
ENSMUSG00000010554.14	Mettl16	methyltransferase like 16	325.609640198905	0.1305104751637842	0.23283684218451906	0.7065753871311109
ENSMUSG00000010607.8	Pigyl	phosphatidylinositol glycan anchor biosynthesis, class Y-like	251.41868068794713	-0.03875380971873596	0.1522121210626812	0.7608205210533158
ENSMUSG00000010608.15	Rbm25	RNA binding motif protein 25	1330.56108308366	0.051831639108313524	0.12039388892664515	0.7682667039405033
ENSMUSG00000010609.15	Psen2	presenilin 2	223.635119478057	0.032601121990947945	0.14467850373395316	0.7639032859731774
ENSMUSG00000010651.4	Acaa1b	acetyl-Coenzyme A acyltransferase 1B	1080.190426492865	0.28512385041668303	0.3077430667983938	0.3879752416590254
ENSMUSG00000010660.3	Plcd1	phospholipase C, delta 1	562.6821576081832	0.4202510935291068	0.20865894426364018	0.28670358561432474
ENSMUSG00000010663.5	Fads1	fatty acid desaturase 1	226.61222935680902	-0.17420871473962327	0.12226500087589742	0.7531398689980839
ENSMUSG00000010721.15	Lmbr1	limb region 1	131.78477866202982	0.2673548372982857	0.17907522508628695	0.6474982990274546
ENSMUSG00000010751.15	Tnfrsf22	tumor necrosis factor receptor superfamily, member 22	62.60986909277501	0.22695426857728943	0.24822156962075145	0.5472231096925031
ENSMUSG00000010755.17	Cars	cysteinyl-tRNA synthetase	263.19576288066617	0.01884950793832929	0.22535578583239832	0.7361796784479279
ENSMUSG00000010797.6	Wnt2	wingless-type MMTV integration site family, member 2	1.1699385773575004	-0.061889768166014575	0.36354090518023824	0.5993013408746026
ENSMUSG00000010803.13	Gabra1	gamma-aminobutyric acid (GABA) A receptor, subunit alpha 1	1.7615496573473675	-0.020163928440554982	0.3656382703726024	0.6539475990933544
ENSMUSG00000010830.8	Kdelr3	KDEL (Lys-Asp-Glu-Leu) endoplasmic reticulum protein retention receptor 3	22.414985342418603	-0.02947923416853388	0.2585283862093456	0.7208004406737192
ENSMUSG00000010911.12	Apip	APAF1 interacting protein	384.9183063709481	-0.2646468490482753	0.1533647701727408	0.7023002141215909
ENSMUSG00000010914.10	Pdhx	pyruvate dehydrogenase complex, component X	2640.4399738035786	0.15248323761017574	0.18462356820109638	0.7243861704084474
ENSMUSG00000010936.11	Vac14	Vac14 homolog (S. cerevisiae)	410.96388996766115	-0.15907186523633843	0.18380507173797006	0.722698191133936
ENSMUSG00000011008.13	Mcoln2	mucolipin 2	1.4134860646832865	0.09463340239363875	0.38035920665344164	0.531137121514712
ENSMUSG00000011096.17	Akt1s1	AKT1 substrate 1 (proline-rich)	912.2577614181887	-0.44045707045868054	0.13637166172952386	0.30245894095907466
ENSMUSG00000011114.18	Tbrg1	transforming growth factor beta regulated gene 1	241.28532706674915	0.43240978746242353	0.1573699237644982	0.30022587453427996
ENSMUSG00000011148.14	Adssl1	adenylosuccinate synthetase like 1	918.3707797388334	0.861143404032783	0.2394167852358839	0.014451954172826735
ENSMUSG00000011154.17	Cfap161	cilia and flagella associated protein 161	8.150117271096969	3.1694938675387205	1.1538375192236368	0.001876299854844255
ENSMUSG00000011158.8	Brf1	BRF1, RNA polymerase III transcription initiation factor 90 kDa subunit	467.2420005705144	0.4978587892698297	0.15647431637800846	0.1889337109379842
ENSMUSG00000011171.11	Vipr2	vasoactive intestinal peptide receptor 2	8.899394469592066	-2.2641355650510846	0.9170698444245773	0.0056031600529483
ENSMUSG00000011179.8	Odc1	ornithine decarboxylase, structural 1	1706.4796617908319	1.2646905298906737	0.16077034974335416	1.5448792834183248e-7
ENSMUSG00000011254.16	Thg1l	tRNA-histidine guanylyltransferase 1-like (S. cerevisiae)	145.25226696165	0.46656701290325625	0.1818862248907094	0.23048791209659517
ENSMUSG00000011256.16	Adam19	a disintegrin and metallopeptidase domain 19 (meltrin beta)	95.30469126398991	0.11115257894235732	0.26418512649587556	0.696733981300855
ENSMUSG00000011257.19	Pabpc4	poly(A) binding protein, cytoplasmic 4	2420.770664255327	0.07010402872935442	0.12011209044953908	0.7673978845292013
ENSMUSG00000011263.16	Exoc3l2	exocyst complex component 3-like 2	75.97212796515858	1.424428092975432	0.45844216055609815	0.004507023167645504
ENSMUSG00000011267.8	Zfp296	zinc finger protein 296	12.768178264185144	-0.5142269348767854	0.47360316274463693	0.17866782631732075
ENSMUSG00000011305.11	Plin5	perilipin 5	4606.182509516507	0.5702028697240207	0.1720072172299641	0.10825824939749745
ENSMUSG00000011306.7	Sugp1	SURP and G patch domain containing 1	284.9228763559113	0.22154232856588402	0.10571025880955809	0.7522862549611177
ENSMUSG00000011382.8	Dhdh	dihydrodiol dehydrogenase (dimeric)	3570.1466378838727	-0.15972252047387506	0.2208430243526758	0.7028558244833955
ENSMUSG00000011427.16	Zfp790	zinc finger protein 790	125.29855888199174	-0.18175452077021478	0.21172825223303693	0.6997077250527983
ENSMUSG00000011589.9	Fsd1	fibronectin type 3 and SPRY domain-containing protein	4.4143019541364925	-0.0221177500036677	0.35909723558627316	0.6616529530188244
ENSMUSG00000011658.16	Fuz	fuzzy planar cell polarity protein	317.20651725923267	-0.08456559005959674	0.11809433196590013	0.766882031106515
ENSMUSG00000011751.16	Sptbn4	spectrin beta, non-erythrocytic 4	1.9537929718547626	0.03511515651739605	0.353881017656794	0.6546557117335782
ENSMUSG00000011752.7	Pgam1	phosphoglycerate mutase 1	15498.959808164902	0.39436196316670585	0.15058161958944616	0.38901982533616447
ENSMUSG00000011831.16	Evi5	ecotropic viral integration site 5	356.7633707530429	0.34172535176930763	0.16234228624915198	0.49119291642234525
ENSMUSG00000011832.16	Evi5l	ecotropic viral integration site 5 like	417.2242704653391	-0.07833880400329701	0.09999899950846626	0.7707233440282925
ENSMUSG00000011837.4	Snapc2	small nuclear RNA activating complex, polypeptide 2	138.3982843775347	-0.30980240889205446	0.14087430499481726	0.6721085529080753
ENSMUSG00000011877.13	Git1	GIT ArfGAP 1	954.9447041509343	0.2891619836881638	0.1233354554598284	0.7147449007183118
ENSMUSG00000011884.13	Gltp	glycolipid transfer protein	278.95068423085866	-0.16905303629219537	0.1291093073614871	0.7504232577757073
ENSMUSG00000011958.17	Bnip2	BCL2/adenovirus E1B interacting protein 2	1178.8032423365337	0.14186382041049078	0.11475236344470827	0.7623272109686945
ENSMUSG00000011960.12	Ccnt1	cyclin T1	437.2333193040953	0.17485991832651665	0.20205626959480572	0.7082799607360408
ENSMUSG00000012017.4	Scarf2	scavenger receptor class F, member 2	106.81554463785577	0.20440769059908262	0.2435385398620678	0.6037947878273613
ENSMUSG00000012076.8	Brms1l	breast cancer metastasis-suppressor 1-like	185.44410225870243	-0.11625742460981446	0.19116893107397395	0.7304903968449296
ENSMUSG00000012114.17	Med15	mediator complex subunit 15	445.888166291098	-0.08196850133433901	0.1831037207941809	0.7418372232542171
ENSMUSG00000012117.13	Dhdds	dehydrodolichyl diphosphate synthase	311.75403128078204	-0.008024268221879809	0.13414043099743847	0.7679847588038421
ENSMUSG00000012123.17	Crybg2	crystallin beta-gamma domain containing 2	9.415827085508235	0.22308323025399965	0.42943304133373983	0.36723489775716545
ENSMUSG00000012126.16	Ubxn11	UBX domain protein 11	6.225131962492754	-0.07666230887711409	0.3449697021544086	0.6109575886735433
ENSMUSG00000012187.13	Mogat1	monoacylglycerol O-acyltransferase 1	116.52589267812674	-0.22124345763231612	0.30943760703825834	0.4619344001837635
ENSMUSG00000012296.16	Tjap1	tight junction associated protein 1	209.95513909400515	-0.23142323771759077	0.18497392200858057	0.6945860094787552
ENSMUSG00000012396.12	Nanog	Nanog homeobox	3.2932017923976087	-0.068265363549187	0.34603305047014077	0.620375489940085
ENSMUSG00000012405.16	Rpl15	ribosomal protein L15	1793.777610318517	-0.004490761457101428	0.15301442274533408	0.7640004804091926
ENSMUSG00000012422.14	Tmem167	transmembrane protein 167	470.2479826807279	0.23434845518286865	0.1330457629619027	0.7298915350843574
ENSMUSG00000012428.9	Steap4	STEAP family member 4	1334.3395455931582	-1.853508376751369	0.29986360257632194	4.1299264971374074e-7
ENSMUSG00000012429.9	Mplkip	M-phase specific PLK1 intereacting protein	125.36964290869952	-0.5036814220982095	0.1903879236151941	0.18108485520853373
ENSMUSG00000012443.4	Kif11	kinesin family member 11	6.185654963564565	-1.2873888178085249	0.8811007708070617	0.05036204745886603
ENSMUSG00000012483.4	Rpa3	replication protein A3	159.13170161167207	-0.4450549587681565	0.1656964388227252	0.2710430107257138
ENSMUSG00000012519.14	Mlkl	mixed lineage kinase domain-like	55.66006099847145	0.5491298897413134	0.28438734193410453	0.15056591509848252
ENSMUSG00000012535.14	Tnpo3	transportin 3	781.3281457539848	0.04116499789381465	0.09058486736921317	0.7724366753135693
ENSMUSG00000012609.19	Ttll5	tubulin tyrosine ligase-like family, member 5	136.3000346452294	-0.3981925325657702	0.1889023487935421	0.3336032109114227
ENSMUSG00000012640.16	Zfp715	zinc finger protein 715	272.6316850319346	0.10966015692729925	0.19700909888664253	0.7292914639795153
ENSMUSG00000012705.16	Retn	resistin	900.5978433683058	-0.02339353948986267	0.3134241594711601	0.7011870763691499
ENSMUSG00000012819.15	Cdh23	cadherin 23 (otocadherin)	98.38087661355193	-2.7671565131759133	0.4776331056290371	1.648938508034418e-7
ENSMUSG00000012848.15	Rps5	ribosomal protein S5	1985.0619192080674	-0.15385123321216854	0.19389448145061336	0.7187315339017927
ENSMUSG00000012889.8	Podnl1	podocan-like 1	1.4710575528194343	0.12252436392014589	0.3895167463072575	0.48881879888614305
ENSMUSG00000013033.16	Adgrl1	adhesion G protein-coupled receptor L1	250.48800006827648	0.546755897562994	0.2796116803348779	0.1514956672838401
ENSMUSG00000013076.17	Amotl1	angiomotin-like 1	924.4710241568092	-0.4153547998497177	0.2002947918426107	0.2985259027283179
ENSMUSG00000013089.15	Etv5	ets variant 5	50.453049206381124	0.9058639584813456	0.2748818853599853	0.015458442549944138
ENSMUSG00000013091.5	Tmem190	transmembrane protein 190	2.364716703910764	0.01035217828240191	0.3556151645312081	0.6820800936104928
ENSMUSG00000013150.15	Gfod2	glucose-fructose oxidoreductase domain containing 2	162.31751078303654	-0.15653269846483356	0.22975444269032472	0.6990081894728316
ENSMUSG00000013155.10	Enkd1	enkurin domain containing 1	22.637609065280568	-0.25073311662180625	0.32573513461195985	0.41266699371852383
ENSMUSG00000013158.6	4933405L10Rik	RIKEN cDNA 4933405L10 gene	1.7066275092157424	-0.2049200899162645	0.4302091096941468	0.3825083835930946
ENSMUSG00000013160.7	Atp6v0d1	ATPase, H+ transporting, lysosomal V0 subunit D1	817.7097998495652	-0.018977798062544227	0.14018243769297312	0.7662049907451544
ENSMUSG00000013236.17	Ptprs	protein tyrosine phosphatase, receptor type, S	241.29740701394542	-0.07276535657829007	0.23999914233770375	0.7185024878940851
ENSMUSG00000013275.9	Slc41a1	solute carrier family 41, member 1	434.29970883233227	-0.12528825998120635	0.20479234099267798	0.7213223867695342
ENSMUSG00000013338.16	Fer1l4	fer-1-like 4 (C. elegans)	1.4112805766764247	0.11119816668426928	0.39250571987583194	0.49813655683543734
ENSMUSG00000013367.5	Iglon5	IgLON family member 5	17.30590783478456	-0.011157481891861328	0.2803131815642495	0.7164912695062802
ENSMUSG00000013415.9	Igf2bp1	insulin-like growth factor 2 mRNA binding protein 1	1.374070872842105	-0.029031834996511383	0.3682569448806738	0.6365457235633227
ENSMUSG00000013418.8	B4galnt2	beta-1,4-N-acetyl-galactosaminyl transferase 2	14.100641345051628	0.9596439797230706	0.6298114513952975	0.06639918780907421
ENSMUSG00000013419.7	Zfp651	zinc finger protein 651	174.18929664741225	-0.7151149710104802	0.19750268761247994	0.03549077993402648
ENSMUSG00000013465.19	Nelfb	negative elongation factor complex member B	571.5305142343003	-0.03302416802978565	0.09547789490589452	0.7723057878385665
ENSMUSG00000013483.14	Card14	caspase recruitment domain family, member 14	3.27278591567459	-2.5910941062250727	1.2350889877867137	0.009456530402460094
ENSMUSG00000013495.15	Tmem175	transmembrane protein 175	217.34331510370885	-0.10499953020623745	0.18008037030297994	0.7383965849361992
ENSMUSG00000013523.13	Bcas1	breast carcinoma amplified sequence 1	13.914782075017749	-0.09620757013459422	0.3244508709374435	0.6188147778180115
ENSMUSG00000013539.14	Tango2	transport and golgi organization 2	225.97557227627573	-0.24215947823314288	0.13942330080925175	0.7223113459726606
ENSMUSG00000013584.5	Aldh1a2	aldehyde dehydrogenase family 1, subfamily A2	1.4730282430156973	-0.04746333916325733	0.3647435808407936	0.6167109592956362
ENSMUSG00000013593.12	Ndufs2	NADH:ubiquinone oxidoreductase core subunit S2	15207.185072537462	-0.18821895413713088	0.13954929715505265	0.7399671061059161
ENSMUSG00000013622.15	Atraid	all-trans retinoic acid induced differentiation factor	998.9276267646743	-0.017235985018583914	0.07805399375468096	0.7728785652485315
ENSMUSG00000013629.16	Cad	carbamoyl-phosphate synthetase 2, aspartate transcarbamylase, and dihydroorotase	1018.5772258508082	0.8186034802949702	0.33256956096222284	0.044259683662728956
ENSMUSG00000013646.17	Sh3bp5l	SH3 binding domain protein 5 like	563.8062776507766	0.011681308034696258	0.2041962388339182	0.7452603378940975
ENSMUSG00000013662.6	Atad1	ATPase family, AAA domain containing 1	830.9297787876951	0.2348169933871203	0.18251318838283498	0.694685281973446
ENSMUSG00000013663.7	Pten	phosphatase and tensin homolog	1912.5382412240883	-0.1605220860837087	0.16150169774839596	0.7346349125993848
ENSMUSG00000013698.12	Pea15a	phosphoprotein enriched in astrocytes 15A	675.5650811057357	0.27905202478752367	0.1972521149404156	0.5569196603336382
ENSMUSG00000013701.13	Timm23	translocase of inner mitochondrial membrane 23	4091.7663608503963	0.24721826506413935	0.09751947656925192	0.7512866198600534
ENSMUSG00000013707.3	Tnfaip8l2	tumor necrosis factor, alpha-induced protein 8-like 2	8.943699322852597	-0.2003581573110868	0.3619009041529189	0.43489220157821634
ENSMUSG00000013736.16	Trnt1	tRNA nucleotidyl transferase, CCA-adding, 1	366.8017824379171	-0.09327034869701516	0.16572803554635362	0.7473118177873824
ENSMUSG00000013787.15	Ehmt2	euchromatic histone lysine N-methyltransferase 2	1075.1740694959474	-0.4858690195754383	0.18820519126475876	0.20278701633971716
ENSMUSG00000013822.7	Elof1	ELF1 homolog, elongation factor 1	978.1867595309957	0.6777332043114154	0.11654282336517464	0.013756766666936121
ENSMUSG00000013833.15	Med16	mediator complex subunit 16	587.7157823387449	0.6181880901880153	0.16727903107116726	0.06889843149163997
ENSMUSG00000013846.10	St3gal1	ST3 beta-galactoside alpha-2,3-sialyltransferase 1	775.9262288399532	0.07035857109713685	0.1355984605356002	0.7630143516190245
ENSMUSG00000013858.14	Tmem259	transmembrane protein 259	2987.9201187599588	0.387705515351338	0.12573040599903348	0.45927757673020686
ENSMUSG00000013878.18	Rnf170	ring finger protein 170	209.72902316162126	-0.5591305163240005	0.15439913036301073	0.11190329918509999
ENSMUSG00000013921.15	Clip3	CAP-GLY domain containing linker protein 3	60.14559589588015	-0.5257831257525445	0.27032535630589716	0.165255758486437
ENSMUSG00000013928.13	LOC108167416	uncharacterized LOC108167416	3.8055127228254824	-0.09916196786811196	0.3642011738632186	0.5476239070037643
ENSMUSG00000013936.12	Myl2	myosin, light polypeptide 2, regulatory, cardiac, slow	10.8704588308582	0.024224785929071638	0.3730232937157536	0.6348041234132189
ENSMUSG00000013973.12	Dedd	death effector domain-containing	386.1094362572946	0.12416812247610558	0.1405934044550032	0.7533263435564574
ENSMUSG00000013997.10	Nit1	nitrilase 1	904.3817786147074	0.38013238473458066	0.14831612381487563	0.4277660596888241
ENSMUSG00000014030.15	Pax5	paired box 5	9.776626521549293	2.7433815400040213	1.698371140020885	0.022470897603162628
ENSMUSG00000014039.18	Prdm15	PR domain containing 15	93.95964164641201	0.12946636198531417	0.25970363460475654	0.6913474570027685
ENSMUSG00000014074.17	Rnf168	ring finger protein 168	210.16963962840592	-0.1290926832509109	0.13945886200369242	0.7530582205385606
ENSMUSG00000014075.15	Tctex1d2	Tctex1 domain containing 2	32.861989210657185	-0.48065750014473524	0.2876620770924038	0.20040975173531736
ENSMUSG00000014077.13	Chp1	calcineurin-like EF hand protein 1	4734.144670062999	-0.17798256676735077	0.21086650637869098	0.7017995648701238
ENSMUSG00000014158.12	Trpv4	transient receptor potential cation channel, subfamily V, member 4	62.426319164344235	0.7251811293336624	0.3400910019431411	0.07389876167857594
ENSMUSG00000014164.15	Klhl3	kelch-like 3	14.715733798402715	-0.33915678069914557	0.4324661424807308	0.2835216710000823
ENSMUSG00000014177.10	Tvp23b	trans-golgi network vesicle protein 23B	314.92205890014844	0.02969562728046539	0.1774997395481404	0.7527078085547216
ENSMUSG00000014195.16	Dnajc7	DnaJ heat shock protein family (Hsp40) member C7	2039.7968518076773	0.117923650988786	0.12124937639197116	0.7627421070386626
ENSMUSG00000014198.15	Zfp385c	zinc finger protein 385C	4.010416946293207	-0.02728059213824688	0.3505013305151013	0.6713498445086868
ENSMUSG00000014226.10	Cacybp	calcyclin binding protein	714.9361463526956	-0.7123500479431293	0.26203462950299083	0.058273606840537694
ENSMUSG00000014232.14	Cluap1	clusterin associated protein 1	87.7486846420483	-0.5273733660173165	0.19010722553336085	0.15606045768746557
ENSMUSG00000014243.5	Zswim7	zinc finger SWIM-type containing 7	219.3356946211152	0.17153009608923583	0.2139365049933605	0.7024253188450945
ENSMUSG00000014245.8	Pigl	phosphatidylinositol glycan anchor biosynthesis, class L	117.4388685211551	-0.4155000817731917	0.2509102928845331	0.27276314325276985
ENSMUSG00000014294.4	Ndufa2	NADH:ubiquinone oxidoreductase subunit A2	2449.762677362763	0.129163834643354	0.2111459842285393	0.7172619120957154
ENSMUSG00000014301.13	Pam16	presequence translocase-asssociated motor 16 homolog (S. cerevisiae)	248.21591524079378	1.0938972748943983	0.392185615877688	0.014369841392218984
ENSMUSG00000014303.13	Glis2	GLIS family zinc finger 2	89.59328583556703	0.004801640211147644	0.21917668432768975	0.7409291278296044
ENSMUSG00000014313.15	Cox6c	cytochrome c oxidase subunit 6C	10848.180444412224	-0.1308938845150797	0.15139725245121993	0.7468646911380667
ENSMUSG00000014329.14	Bicc1	BicC family RNA binding protein 1	50.53907040268372	-0.30823937829715203	0.2614189253545529	0.4004226495266383
ENSMUSG00000014349.7	Ube2z	ubiquitin-conjugating enzyme E2Z	472.2446301109292	-0.17939668793675045	0.10599501284203974	0.7607541453442778
ENSMUSG00000014353.15	Tmem87b	transmembrane protein 87B	401.6795805037388	-0.25100549528784855	0.1716263091624334	0.6945008999345706
ENSMUSG00000014355.10	Anapc1	anaphase promoting complex subunit 1	728.9807575738552	-0.6824562953794239	0.18138378960265222	0.0411944807908723
ENSMUSG00000014361.5	Mertk	MER proto-oncogene tyrosine kinase	180.26993569343057	-0.027690205380712294	0.20837248831288147	0.7411533869400533
ENSMUSG00000014402.15	Tsg101	tumor susceptibility gene 101	644.1119843764596	-0.3006232570782469	0.13897245653542759	0.6925365329400067
ENSMUSG00000014418.16	Hps5	HPS5, biogenesis of lysosomal organelles complex 2 subunit 2	323.9787184742023	-0.17066491410401594	0.1283042591599574	0.750518107293077
ENSMUSG00000014426.9	Map3k4	mitogen-activated protein kinase kinase kinase 4	312.8000205954781	-0.1236358785091142	0.1462351996454102	0.7507668230808751
ENSMUSG00000014444.17	Piezo1	piezo-type mechanosensitive ion channel component 1	2799.2885006828114	1.2285827152945419	0.2949540512672406	0.0011180383383990824
ENSMUSG00000014453.4	Blk	B lymphoid kinase	2.4960971585515694	0.13792816436823183	0.3961493539986936	0.46740941773838035
ENSMUSG00000014470.4	Rnf166	ring finger protein 166	320.99292425727793	-0.2773827838644146	0.10693129935150752	0.7337108459839158
ENSMUSG00000014496.8	Ankrd28	ankyrin repeat domain 28	498.58800155025864	0.21718035783485287	0.15990464182999362	0.7180173254916256
ENSMUSG00000014498.9	Ankrd52	ankyrin repeat domain 52	985.8830910892378	-7.901273503626619e-4	0.2626347819468168	0.7254180969290036
ENSMUSG00000014503.15	Pkd2l2	polycystic kidney disease 2-like 2	193.52853345219214	-0.06603581414202882	0.1910277334898239	0.7413152297751923
ENSMUSG00000014504.16	Srp19	signal recognition particle 19	427.35655400473	0.28653625320062126	0.15836795538315848	0.6708309027330014
ENSMUSG00000014542.3	Clec4f	C-type lectin domain family 4, member f	1.434255225543208	0.16607531452357066	0.41830399666511603	0.4244988400998024
ENSMUSG00000014547.10	Wdfy2	WD repeat and FYVE domain containing 2	361.3690946055183	0.16424890613173848	0.14654632572520623	0.7420852656893383
ENSMUSG00000014550.14	Rbsn	rabenosyn, RAB effector	384.4147795477348	0.3740363673303935	0.18824786242015826	0.37681757521077847
ENSMUSG00000014551.8	Mrps25	mitochondrial ribosomal protein S25	834.1777289090686	0.1309438423871771	0.17622453042415523	0.7342759968325774
ENSMUSG00000014554.13	Dguok	deoxyguanosine kinase	295.9595674964531	0.015122949622432796	0.15431818996576088	0.7626112259674485
ENSMUSG00000014592.21	Camta1	calmodulin binding transcription activator 1	152.05265509906528	-0.6482532387601094	0.16133794356094674	0.04790904741595896
ENSMUSG00000014599.10	Csf1	colony stimulating factor 1 (macrophage)	159.01211097784807	0.2705629638487934	0.23178760660053974	0.49780255794001227
ENSMUSG00000014601.13	Strip1	striatin interacting protein 1	681.9100795193806	0.006285880681207103	0.16229624201638362	0.7609863198743907
ENSMUSG00000014602.15	Kif1a	kinesin family member 1A	18.011222669760084	-0.11720973274387787	0.3573467343997731	0.5338269345577196
ENSMUSG00000014606.14	Slc25a11	solute carrier family 25 (mitochondrial carrier oxoglutarate carrier), member 11	2694.558071029038	0.13492914571794076	0.10515672704794403	0.7665651270584503
ENSMUSG00000014633.15	Cmc2	COX assembly mitochondrial protein 2	677.4740849961958	0.8007279061824562	0.2400808501940227	0.026143011234370378
ENSMUSG00000014668.15	Chfr	checkpoint with forkhead and ring finger domains	271.3066249278033	-0.04296464695741429	0.15213364166487423	0.7603884986957828
ENSMUSG00000014686.8	Ceacam16	carcinoembryonic antigen-related cell adhesion molecule 16	1.4425517327669428	0.2589594159856714	0.5078036771223204	0.3139147668911607
ENSMUSG00000014704.10	Hoxa2	homeobox A2	38.47788609470824	0.12254271823006112	0.29519180352972163	0.6364234119143978
ENSMUSG00000014725.16	Adam28	a disintegrin and metallopeptidase domain 28	3.9430192210897426	0.005712341506176432	0.34518372672791614	0.6920645184672769
ENSMUSG00000014748.13	Tex261	testis expressed gene 261	1037.0720699484664	-0.01767269617155761	0.10163283661941115	0.7721142199735528
ENSMUSG00000014763.8	Fam120b	family with sequence similarity 120, member B	237.37901689232882	-0.2887356005614042	0.16850504808117206	0.6235637939017629
ENSMUSG00000014767.17	Tbp	TATA box binding protein	174.55258226980962	-0.385715193742099	0.17261231858689055	0.37393543475347873
ENSMUSG00000014769.10	Psmb1	proteasome (prosome, macropain) subunit, beta type 1	1515.8953166761296	-0.07688955646978679	0.09990439957971177	0.7708050274103853
ENSMUSG00000014771.13	Pdcd2	programmed cell death 2	149.17786849422805	0.020777462553273448	0.16501926092125643	0.758646792903248
ENSMUSG00000014773.13	Dll1	delta like canonical Notch ligand 1	94.41115403683082	0.041651185792270236	0.2581957733738863	0.718313834369658
ENSMUSG00000014776.7	Nol3	nucleolar protein 3 (apoptosis repressor with CARD domain)	1216.8476075079996	-0.05981843930853621	0.10793529934388524	0.7701807295259163
ENSMUSG00000014778.10	Fhod1	formin homology 2 domain containing 1	452.57266252181466	-0.07508498704134775	0.20827500485955405	0.7319043516771719
ENSMUSG00000014782.16	Plekhg4	pleckstrin homology domain containing, family G (with RhoGef domain) member 4	9.334502948524113	0.2689354676267568	0.4457096485590574	0.3268251427947964
ENSMUSG00000014786.8	Slc9a5	solute carrier family 9 (sodium/hydrogen exchanger), member 5	53.82999139838773	0.7155458179531765	0.40627359457884143	0.09113328677283454
ENSMUSG00000014791.10	Elmo3	engulfment and cell motility 3	51.277615255324484	-0.5133495597806321	0.27683661437360907	0.1749505653369977
ENSMUSG00000014813.9	Stc1	stanniocalcin 1	59.83076225139872	1.9200593658734433	0.30936499766474795	2.9155696605845057e-7
ENSMUSG00000014837.15	4931428F04Rik	RIKEN cDNA 4931428F04 gene	68.56750674131351	0.32221764983727363	0.2056561657867164	0.4483844218823942
ENSMUSG00000014846.12	Tppp3	tubulin polymerization-promoting protein family member 3	179.18655624254842	-0.4990612026354715	0.3167430158077993	0.18644482579958066
ENSMUSG00000014850.15	Msh3	mutS homolog 3	135.8559699084148	-0.4041296878952597	0.22059382595406377	0.30199797445319454
ENSMUSG00000014852.16	Adamts13	a disintegrin-like and metallopeptidase (reprolysin type) with thrombospondin type 1 motif, 13	0.9887405864718296	-0.02752451755973525	0.3687463967345117	0.6378443783398157
ENSMUSG00000014856.12	Tmem208	transmembrane protein 208	399.59749468402777	0.45017687901985554	0.15190924272153208	0.2688180687024399
ENSMUSG00000014859.9	E2f4	E2F transcription factor 4	437.43280823935964	0.1469599714943699	0.11179509067847869	0.7628510729843297
ENSMUSG00000014867.9	Surf4	surfeit gene 4	1797.5661646786648	0.1799516242504907	0.09390126539058155	0.7659714013949309
ENSMUSG00000014873.15	Surf2	surfeit gene 2	243.18058116736705	0.18268481073568732	0.16236660733815725	0.7279704564563421
ENSMUSG00000014905.4	Dnajb9	DnaJ heat shock protein family (Hsp40) member B9	665.8237204244807	0.15721127494862822	0.23385255353225606	0.6961699456712485
ENSMUSG00000014907.10	Naf1	nuclear assembly factor 1 ribonucleoprotein	84.45537859637594	-0.2413550794394128	0.20317307051153155	0.6336255232128798
ENSMUSG00000014932.15	Yes1	YES proto-oncogene 1, Src family tyrosine kinase	304.8245599199037	0.060361721444517485	0.16148853750948447	0.7546138272724886
ENSMUSG00000014956.15	Ppp1cb	protein phosphatase 1 catalytic subunit beta	4481.897841527351	0.17067750535235135	0.07543504516100243	0.7713040776367087
ENSMUSG00000014959.12	Gorasp2	golgi reassembly stacking protein 2	895.2551331219486	-0.021605709150186957	0.07301801244316113	0.7728986103863991
ENSMUSG00000014980.14	Tsen15	tRNA splicing endonuclease subunit 15	104.81995347245214	0.0834350589591218	0.16865475041892827	0.7477819601743292
ENSMUSG00000015002.18	Efr3a	EFR3 homolog A	654.8074747015766	0.09314237839645087	0.15957778421012536	0.7499244002963744
ENSMUSG00000015013.9	Trappc2l	trafficking protein particle complex 2-like	394.9957122677403	0.009648898538301667	0.18513772886509036	0.752672721250766
ENSMUSG00000015016.8	Acsf3	acyl-CoA synthetase family member 3	1980.0086424170233	-0.33909651796175583	0.13560466533238003	0.5904392025725153
ENSMUSG00000015023.7	Ddx19a	DEAD (Asp-Glu-Ala-Asp) box polypeptide 19a	353.5861006028544	-0.1466258617373023	0.17554683701399978	0.7307632680402282
ENSMUSG00000015027.11	Galns	galactosamine (N-acetyl)-6-sulfate sulfatase	28.589009245511274	-0.0680603016121603	0.23180700487688788	0.7231244419607089
ENSMUSG00000015053.14	Gata2	GATA binding protein 2	325.6408325237925	0.5831313049600608	0.332848120216199	0.1353267305953966
ENSMUSG00000015083.11	C8g	complement component 8, gamma polypeptide	89.40126904465974	-0.885046007004594	0.2530425798736186	0.01387891564492952
ENSMUSG00000015085.8	Entpd2	ectonucleoside triphosphate diphosphohydrolase 2	103.9170988391696	-0.5828680469660251	0.2630160998396521	0.12464178527522714
ENSMUSG00000015087.14	Rabl6	RAB, member RAS oncogene family-like 6	916.9896486346486	-0.19330690396397085	0.1532810802038391	0.7301260483570462
ENSMUSG00000015090.13	Ptgds	prostaglandin D2 synthase (brain)	241.91540903533445	1.5485821908292654	0.2752482382321573	7.161751445357791e-6
ENSMUSG00000015092.9	Edf1	endothelial differentiation-related factor 1	3052.387340021154	0.13937155182546335	0.14689598278827035	0.747335959105402
ENSMUSG00000015093.15	Clic3	chloride intracellular channel 3	20.354067096972305	-0.880735826078288	0.4265915376146411	0.05079595233485954
ENSMUSG00000015094.16	Npdc1	neural proliferation, differentiation and control 1	369.26572548412173	0.028281658115883276	0.17504854879959703	0.7538612231239021
ENSMUSG00000015095.12	Fbxw5	F-box and WD-40 domain protein 5	1433.66402439927	0.10802688128951106	0.10755112535831747	0.7678383058527438
ENSMUSG00000015112.15	Slc25a13	solute carrier family 25 (mitochondrial carrier, adenine nucleotide translocator), member 13	5.758771209134192	-0.040014754841651685	0.34737858694649915	0.6587501341124817
ENSMUSG00000015120.15	Ube2i	ubiquitin-conjugating enzyme E2I	716.8358614763567	-0.1682761718785849	0.09626485415448938	0.7663216207514215
ENSMUSG00000015126.9	Tsr3	TSR3 20S rRNA accumulation	117.95451559843845	0.21477132661364887	0.2034747633148657	0.6876112365899488
ENSMUSG00000015127.14	Unkl	unkempt family like zinc finger	164.42198410103086	-0.06095948496957072	0.17678212764884382	0.7481548540851098
ENSMUSG00000015133.17	Lrrk1	leucine-rich repeat kinase 1	121.36934499966264	0.002406536337914646	0.22489278745535182	0.7391769096921635
ENSMUSG00000015134.15	Aldh1a3	aldehyde dehydrogenase family 1, subfamily A3	8.927045004916609	0.022372060034907163	0.3258378791635456	0.6961840510494032
ENSMUSG00000015143.15	Actn1	actinin, alpha 1	284.34478039029517	0.7691354212479525	0.2658520055420402	0.040526615777494585
ENSMUSG00000015149.14	Sirt2	sirtuin 2	1277.8946927765078	0.015300809045042656	0.11888463690482454	0.7701704670849797
ENSMUSG00000015165.16	Hnrnpl	heterogeneous nuclear ribonucleoprotein L	2405.6339330601163	0.15349425366160932	0.13551791590613324	0.7502334186154022
ENSMUSG00000015176.11	Nolc1	nucleolar and coiled-body phosphoprotein 1	671.4800333198358	0.19082573384215828	0.1537912267574674	0.7306983227655883
ENSMUSG00000015189.12	Casd1	CAS1 domain containing 1	254.119441012508	0.11838549014206991	0.17422685375099933	0.7383083065417299
ENSMUSG00000015202.13	Cnksr3	Cnksr family member 3	76.05134039802904	-0.14987677262659535	0.24134204015601093	0.6944867158156551
ENSMUSG00000015214.14	Mtmr1	myotubularin related protein 1	649.3422862577722	0.22576435105198076	0.22458856032797864	0.6073288192778032
ENSMUSG00000015217.11	Hmgb3	high mobility group box 3	476.5195176218046	-0.29884601995222665	0.1523927219517489	0.6572248265120366
ENSMUSG00000015222.18	Map2	microtubule-associated protein 2	45.56829304620413	0.8230394543768417	0.5325179984852225	0.08089979287503718
ENSMUSG00000015224.10	Cyp2j9	cytochrome P450, family 2, subfamily j, polypeptide 9	25.916726299142912	-1.103251640008219	0.30782560404373255	0.005259122452554941
ENSMUSG00000015243.4	Abca1	ATP-binding cassette, sub-family A (ABC1), member 1	956.4155089613275	-0.15506848208410223	0.21446685462094595	0.7082251083254749
ENSMUSG00000015247.10	Nipsnap3b	nipsnap homolog 3B	108.32154921449468	-0.6778567562029159	0.18638009118832916	0.045027241972939065
ENSMUSG00000015289.4	Lage3	L antigen family, member 3	290.2257892898573	-0.28096465967663065	0.11392470551786434	0.72660419203999
ENSMUSG00000015290.15	Ubl4a	ubiquitin-like 4A	624.7911173948884	-0.279374812568177	0.13864406497691478	0.7068781676438171
ENSMUSG00000015291.10	Gdi1	guanosine diphosphate (GDP) dissociation inhibitor 1	1306.5157017345064	-0.5472705791705785	0.1289664622945318	0.1154688395142918
ENSMUSG00000015305.6	Sash1	SAM and SH3 domain containing 1	728.565968466442	-0.28320521910659535	0.37919363304627474	0.34337027263212067
ENSMUSG00000015312.9	Gadd45b	growth arrest and DNA-damage-inducible 45 beta	73.03967444452451	-1.8124220241135658	0.48714589457628205	6.22354292969824e-4
ENSMUSG00000015314.10	Slamf6	SLAM family member 6	3.4600990632130584	0.036365932249098815	0.3581343630545017	0.6452806263664533
ENSMUSG00000015316.11	Slamf1	signaling lymphocytic activation molecule family member 1	2.171079010433198	0.08118472268987882	0.36927944934651324	0.5642378826277076
ENSMUSG00000015335.16	Zdhhc12	zinc finger, DHHC domain containing 12	67.77205080451118	0.1145725499754803	0.2737338722247098	0.6887034176297351
ENSMUSG00000015337.5	Endog	endonuclease G	1050.3476774593516	0.5301904123155946	0.1832793172926615	0.15205281554834613
ENSMUSG00000015340.10	Cybb	cytochrome b-245, beta polypeptide	41.60896193738052	-0.3493945327411246	0.338179585542905	0.3052913294058763
ENSMUSG00000015341.17	Golga7	golgi autoantigen, golgin subfamily a, 7	618.6180299357206	-0.17799923070740686	0.11832350071963481	0.7545676217256275
ENSMUSG00000015342.6	Xk	X-linked Kx blood group	39.258823300720834	-0.045725694741869445	0.24265983579942896	0.7237892237538169
ENSMUSG00000015354.8	Pcolce2	procollagen C-endopeptidase enhancer 2	47.324452696444396	0.1789156831986918	0.30055331233620486	0.5322530802746052
ENSMUSG00000015355.13	Cd48	CD48 antigen	9.025865189087213	-0.06190053957879312	0.3312496228741781	0.6582020127714397
ENSMUSG00000015357.10	Clpx	caseinolytic mitochondrial matrix peptidase chaperone subunit	2350.5886093695294	0.18026032021058888	0.1915485817762205	0.71216280666788
ENSMUSG00000015363.13	Trabd	TraB domain containing	883.1128057108473	0.15534994155554152	0.10534594911888416	0.764399292961303
ENSMUSG00000015377.10	Dennd6b	DENN/MADD domain containing 6B	151.08954720330044	0.05959642876136577	0.19559587530276287	0.7406297700579363
ENSMUSG00000015396.4	Cd83	CD83 antigen	16.985603697819343	-0.4363241984523095	0.36635814378368176	0.2279352192919124
ENSMUSG00000015405.15	Ace2	angiotensin I converting enzyme (peptidyl-dipeptidase A) 2	13.531619755587222	0.27859578446646166	0.4096419194019383	0.33417536949699284
ENSMUSG00000015437.5	Gzmb	granzyme B	3.4087662794151674	0.09753462587168919	0.36398959408909903	0.5501768578843161
ENSMUSG00000015451.16	C4a	complement component 4A (Rodgers blood group)	20.451595480864633	-0.11522296631531342	0.328682937382716	0.5820218477097459
ENSMUSG00000015452.14	Ager	advanced glycosylation end product-specific receptor	11.047591833176433	0.02837064849449692	0.28275538464173394	0.7121082998684954
ENSMUSG00000015461.15	Atf6b	activating transcription factor 6 beta	320.5841884732326	-0.04960613417977054	0.0902269590598078	0.7723964182550335
ENSMUSG00000015467.14	Egfl8	EGF-like domain 8	25.291531273669623	-0.13910243850948956	0.26781860916193523	0.6705218259294777
ENSMUSG00000015468.14	Notch4	notch 4	907.8331793777742	0.3494724498382299	0.3143069952210753	0.315185798310023
ENSMUSG00000015474.16	Ppt2	palmitoyl-protein thioesterase 2	460.8357675051256	-0.5917834078681536	0.11961907533865018	0.0625908549495378
ENSMUSG00000015476.6	Prrt1	proline-rich transmembrane protein 1	19.678721129364483	0.028760028534351854	0.269237304038751	0.7168970912828752
ENSMUSG00000015478.13	Rnf5	ring finger protein 5	1080.0802870008854	0.35886051322704376	0.1198027654005113	0.5860604580225967
ENSMUSG00000015484.3	Fam163a	family with sequence similarity 163, member A	1.2839454436272235	0.2431156621731647	0.4868692662928313	0.33051721652978855
ENSMUSG00000015488.14	Cacfd1	calcium channel flower domain containing 1	665.3180379402423	-0.0979342108432954	0.09564740236051378	0.770662043521486
ENSMUSG00000015501.10	Hivep2	human immunodeficiency virus type I enhancer binding protein 2	371.47863810176227	-0.2508334390402568	0.18603418995585672	0.6661393121195014
ENSMUSG00000015522.18	Arnt	aryl hydrocarbon receptor nuclear translocator	554.852892527056	-0.3705653282825739	0.13807782553758438	0.4755804403112926
ENSMUSG00000015533.9	Itga2	integrin alpha 2	6.7725765846700225	-0.2633298045862525	0.4004497206000756	0.34962550240364254
ENSMUSG00000015536.14	Mocs2	molybdenum cofactor synthesis 2	1397.2817810271695	0.1306704199008019	0.10412966854330925	0.7671349680556117
ENSMUSG00000015542.17	Nat9	N-acetyltransferase 9 (GCN5-related, putative)	342.3784669599372	-0.16839669212415392	0.1526729514095607	0.7376261858447246
ENSMUSG00000015568.16	Lpl	lipoprotein lipase	125835.3995302459	1.6889571944017123	0.1041744074741222	2.5679190557530047e-31
ENSMUSG00000015575.15	Atp6v0e	ATPase, H+ transporting, lysosomal V0 subunit E	1932.5797561733937	0.5664930064987637	0.0662140776809336	0.041394889206378016
ENSMUSG00000015597.17	Zfp318	zinc finger protein 318	216.47418466682734	-0.8416094966561902	0.19635843940615016	0.008292882094999636
ENSMUSG00000015599.9	Ttbk1	tau tubulin kinase 1	8.687283302754869	1.1439579397394182	0.8016506421101781	0.05918939878348789
ENSMUSG00000015605.6	Srf	serum response factor	343.44643455174406	-0.13954757560713807	0.16013987169274152	0.7405798328003633
ENSMUSG00000015619.10	Gata3	GATA binding protein 3	8.683725940121649	2.0111594837104603	0.7282481797940363	0.003939184230028793
ENSMUSG00000015627.5	Gata5	GATA binding protein 5	1.0257028277465983	-0.06810363521033576	0.36699861351020513	0.585402727663135
ENSMUSG00000015647.9	Lama5	laminin, alpha 5	1124.3305246347124	0.18064083095473216	0.2795485297668805	0.5683375997908144
ENSMUSG00000015652.9	Steap1	six transmembrane epithelial antigen of the prostate 1	5.993522860024865	0.10015283139414627	0.3328326777991414	0.5976151917338209
ENSMUSG00000015653.13	Steap2	six transmembrane epithelial antigen of prostate 2	5.474131527523442	-0.013110380114848089	0.3304661132962762	0.6968748327907563
ENSMUSG00000015656.17	Hspa8	heat shock protein 8	16316.486244706726	-0.17264108285024415	0.29011000240221096	0.5613310350675559
ENSMUSG00000015659.12	Serac1	serine active site containing 1	80.26969921688956	-0.8278785180819562	0.20585390495999067	0.011469018416020249
ENSMUSG00000015668.13	Pdzd11	PDZ domain containing 11	316.11993995360143	-0.2278559470616989	0.1068929316347898	0.7498053846463607
ENSMUSG00000015671.11	Psma2	proteasome (prosome, macropain) subunit, alpha type 2	1374.0152698386562	0.111723546594269	0.08359413596429373	0.7718920020358006
ENSMUSG00000015672.4	Mrpl32	mitochondrial ribosomal protein L32	381.7128424638737	-0.09073710838636267	0.11281943317916025	0.7677545389904258
ENSMUSG00000015697.14	Setdb1	SET domain, bifurcated 1	332.62605598941326	0.07825789883861171	0.09703140923176679	0.7712227477958826
ENSMUSG00000015702.13	Anxa9	annexin A9	15.121750767726816	0.10412937561796064	0.30954197749006906	0.6365253446230579
ENSMUSG00000015709.9	Arnt2	aryl hydrocarbon receptor nuclear translocator 2	7.1837393362339075	0.1254728115561759	0.3757786319018424	0.5005852972580475
ENSMUSG00000015711.8	Prune1	prune exopolyphosphatase	292.4408438723481	0.005677206349405507	0.13557148367852162	0.7678487726800869
ENSMUSG00000015714.11	Cers2	ceramide synthase 2	1797.4855461619811	-0.3597776795342773	0.15100688175060853	0.4722663940320793
ENSMUSG00000015733.13	Capza2	capping protein (actin filament) muscle Z-line, alpha 2	1494.5491321949473	0.17963192148443788	0.1786498832646601	0.7192566635356088
ENSMUSG00000015745.9	Plekho1	pleckstrin homology domain containing, family O member 1	221.5151407870676	0.22674259924326587	0.2774184463296498	0.4954931374710841
ENSMUSG00000015747.5	Vps45	vacuolar protein sorting 45	174.6990038063667	-0.07343921563351606	0.22418182389935584	0.7255237406857488
ENSMUSG00000015748.13	Prpf3	pre-mRNA processing factor 3	204.72843225197428	-0.1779123674474442	0.20942155869494355	0.7027031208964153
ENSMUSG00000015749.12	Anp32e	acidic (leucine-rich) nuclear phosphoprotein 32 family, member E	802.964034688674	-0.06317678292718348	0.15256053560161745	0.7579147651058025
ENSMUSG00000015750.15	Aph1a	aph1 homolog A, gamma secretase subunit	2215.978897084135	-0.09257133309218782	0.1199309895337323	0.7658544417757913
ENSMUSG00000015755.16	Tab2	TGF-beta activated kinase 1/MAP3K7 binding protein 2	791.3783828491224	-0.19483286034204597	0.1695592674348013	0.7197136834807014
ENSMUSG00000015757.10	Ppil4	peptidylprolyl isomerase (cyclophilin)-like 4	331.52765273884484	-0.1667895577183167	0.14173632850577922	0.7439250341504199
ENSMUSG00000015759.11	Cnih1	cornichon family AMPA receptor auxiliary protein 1	801.1926332928513	-0.2521567446970754	0.13850960076002328	0.7189335874040146
ENSMUSG00000015766.14	Eps8	epidermal growth factor receptor pathway substrate 8	196.50104119946906	0.6095936000682287	0.21349415576354436	0.09366306888539176
ENSMUSG00000015776.12	Med22	mediator complex subunit 22	619.2518835101743	-0.037106790053325414	0.16977290655364602	0.7547061945834307
ENSMUSG00000015790.16	Surf1	surfeit gene 1	685.6761570227774	-0.13487736786149693	0.12411736814894848	0.7593639593549307
ENSMUSG00000015804.14	Med28	mediator complex subunit 28	490.45538904104393	0.05785506299515643	0.1360023132214309	0.7640868147288545
ENSMUSG00000015806.12	Qdpr	quinoid dihydropteridine reductase	1801.951838888489	0.11633441698754342	0.0921535785957663	0.7705086497144036
ENSMUSG00000015812.8	Gnrh1	gonadotropin releasing hormone 1	19.97848790808455	-0.03769957398037381	0.2672365339718217	0.7158147228976948
ENSMUSG00000015829.13	Tnr	tenascin R	1.418906882945105	-0.011354312751276548	0.3663782290032686	0.6631864991481338
ENSMUSG00000015837.15	Sqstm1	sequestosome 1	2746.553789506699	-0.5785628120172976	0.13301820171232295	0.08277282441619771
ENSMUSG00000015839.6	Nfe2l2	nuclear factor, erythroid derived 2, like 2	794.2704311665107	0.0326202405093977	0.1580227347007529	0.7596319512304643
ENSMUSG00000015843.10	Rxrg	retinoid X receptor gamma	453.8252131335029	0.631272116413584	0.18525180939821087	0.06865527140431965
ENSMUSG00000015846.15	Rxra	retinoid X receptor alpha	1227.929735330262	-0.3466967615266853	0.15683132715794218	0.492435586236238
ENSMUSG00000015850.11	Adamtsl4	ADAMTS-like 4	56.42477321960148	0.018156210039908974	0.31570049031171027	0.7017160890687993
ENSMUSG00000015852.13	Fcrls	Fc receptor-like S, scavenger receptor	26.479718214774458	-0.18407389186620707	0.2893798130001997	0.5434441031019086
ENSMUSG00000015869.16	Prpsap1	phosphoribosyl pyrophosphate synthetase-associated protein 1	304.6656881458351	-0.3881740780574789	0.1635151770347512	0.38175484274877486
ENSMUSG00000015880.13	Ncapg	non-SMC condensin I complex, subunit G	4.097866902321084	-0.3679959196640333	0.5424150364981968	0.24662342208441881
ENSMUSG00000015882.18	Lcorl	ligand dependent nuclear receptor corepressor-like	128.6927818501544	-0.12515624418184623	0.1854137586096667	0.7311267713451355
ENSMUSG00000015889.8	Lta4h	leukotriene A4 hydrolase	336.71857619708317	-0.12462607157498991	0.13210958011093774	0.7575077204957009
ENSMUSG00000015932.8	Dstn	destrin	881.2730201800412	-0.25578055293408025	0.11712225041842039	0.7338136853013414
ENSMUSG00000015937.15	Macroh2a1	macroH2A.1 histone	515.9696924358326	-0.13505980840019213	0.1152809749868477	0.7629381804961484
ENSMUSG00000015942.9	Gtf2ird2	GTF2I repeat domain containing 2	69.82692834335586	-0.02329023152366393	0.2118322503612186	0.7405423695752915
ENSMUSG00000015943.11	Bola1	bolA-like 1 (E. coli)	212.49603626322397	0.014988243897572874	0.20576605535793024	0.74412162867365
ENSMUSG00000015944.9	Castor2	cytosolic arginine sensor for mTORC1 subunit 2	214.57315074216675	-0.4592158483846204	0.1615442325129714	0.24884749193635036
ENSMUSG00000015947.10	Fcgr1	Fc receptor, IgG, high affinity I	12.17136752492914	0.007730191607698086	0.32846142092716796	0.699302097962835
ENSMUSG00000015950.13	Ncf1	neutrophil cytosolic factor 1	20.38145970536512	0.03308043399719615	0.29066979044207397	0.7080055766965303
ENSMUSG00000015957.12	Wnt11	wingless-type MMTV integration site family, member 11	116.21823739881538	-0.14643730986727233	0.2582996897379043	0.679896367394793
ENSMUSG00000015961.8	Adss	adenylosuccinate synthetase, non muscle	536.9085117626923	0.20362778419637162	0.18484172793005046	0.7077172049905475
ENSMUSG00000015966.17	Il17rb	interleukin 17 receptor B	10.210845880352704	-1.570266097891295	0.6724181356532765	0.011544554494117423
ENSMUSG00000015968.18	Cacna1d	calcium channel, voltage-dependent, L type, alpha 1D subunit	9.910188011735453	-0.14065829912822975	0.3401949547738708	0.5264663053054819
ENSMUSG00000015970.19	Chdh	choline dehydrogenase	687.0493453729277	-1.1820780569449405	0.2498567268580804	5.3539366467984e-4
ENSMUSG00000015971.5	Actr8	ARP8 actin-related protein 8	460.72315460856896	-0.3821760770777585	0.12279524586971646	0.4843077955731934
ENSMUSG00000015980.14	Lrrc27	leucine rich repeat containing 27	136.64394856039712	-0.8339266200943366	0.41207177226803776	0.058349779297088594
ENSMUSG00000015981.12	Stk32c	serine/threonine kinase 32C	9.071110381296135	0.14240671113254702	0.3346775457435949	0.5323607819030249
ENSMUSG00000015994.10	Fnta	farnesyltransferase, CAAX box, alpha	1226.1655735829745	-0.09577170620912982	0.09183056324520755	0.7713650373277378
ENSMUSG00000016018.4	Mtrex	Mtr4 exosome RNA helicase	421.70573264431164	-0.11386125747478765	0.15102756635326628	0.750209670607831
ENSMUSG00000016024.9	Lbp	lipopolysaccharide binding protein	28.6990454093149	0.16150634167050115	0.29790140955678784	0.5652787415820005
ENSMUSG00000016028.11	Celsr1	cadherin, EGF LAG seven-pass G-type receptor 1	6.521513114270142	-0.06295414830273653	0.34702571596127907	0.6265833626229229
ENSMUSG00000016087.13	Fli1	Friend leukemia integration 1	412.7146261737455	0.492844129929941	0.23136895223093604	0.19307367019686866
ENSMUSG00000016128.14	Stard13	StAR-related lipid transfer (START) domain containing 13	297.85724327760727	-0.21329782644863682	0.22314807222313954	0.6397525706695374
ENSMUSG00000016150.15	Tenm1	teneurin transmembrane protein 1	3.6917940197433845	0.08860659642826255	0.3777064253675017	0.5418714707478588
ENSMUSG00000016179.11	Camk1g	calcium/calmodulin-dependent protein kinase I gamma	1.6738826642710547	0.11108114547845074	0.38378722750289845	0.5075050810158829
ENSMUSG00000016181.9	Utp25	UTP25 small subunit processome component	130.87105621578277	0.09868769043139455	0.21513430891627547	0.7233107905086071
ENSMUSG00000016194.14	Hsd11b1	hydroxysteroid 11-beta dehydrogenase 1	1307.928938527191	-0.8984154402331229	0.33521960561247377	0.02996847268752518
ENSMUSG00000016200.14	Syt14	synaptotagmin XIV	16.845948582935254	0.47124220534205763	0.3889363015120282	0.2023310075784164
ENSMUSG00000016206.6	H2-M3	histocompatibility 2, M region locus 3	43.98694300859415	-0.05396068141175895	0.25359272551074286	0.7173969324351337
ENSMUSG00000016239.11	Lonrf3	LON peptidase N-terminal domain and ring finger 3	5.871123194502108	-0.42450611272727934	0.5366424852438013	0.21904529322929284
ENSMUSG00000016252.7	Atp5e	ATP synthase, H+ transporting, mitochondrial F1 complex, epsilon subunit	5314.902904405109	0.007991378736341566	0.1988311243215541	0.7478782608119108
ENSMUSG00000016253.12	Nelfcd	negative elongation factor complex member C/D, Th1l	567.7414638715671	0.06518962886880367	0.15761322590968432	0.7553972033040736
ENSMUSG00000016255.5	Tubb1	tubulin, beta 1 class VI	3.814395837267071	0.12473371329571764	0.35389463710764174	0.5284124981083372
ENSMUSG00000016256.10	Ctsz	cathepsin Z	9597.435079733006	1.8357320052345572	0.1218373326971574	3.610353558798729e-29
ENSMUSG00000016257.15	Prelid3b	PRELI domain containing 3B	3719.712434922341	0.9777133891988159	0.14502081312707504	7.584865780870589e-5
ENSMUSG00000016262.14	Sertad4	SERTA domain containing 4	11.319129904021153	-0.44055474074113715	0.5209628304896031	0.21231498406406463
ENSMUSG00000016308.12	Ube2a	ubiquitin-conjugating enzyme E2A	548.5234776267499	0.10029567243101534	0.1104014545561796	0.7677335883687941
ENSMUSG00000016319.3	Slc25a5	solute carrier family 25 (mitochondrial carrier, adenine nucleotide translocator), member 5	7792.7046568983915	0.3779251645847623	0.1270819511334458	0.4849259547209195
ENSMUSG00000016327.9	Atp1b4	ATPase, (Na+)/K+ transporting, beta 4 polypeptide	0.8928982180249453	-0.03452498083621496	0.3689576583400511	0.627792667037045
ENSMUSG00000016344.14	Ppdpf	pancreatic progenitor cell differentiation and proliferation factor	956.9077799196148	-0.029029331863381583	0.1686564436246677	0.7561765898027947
ENSMUSG00000016346.17	Kcnq2	potassium voltage-gated channel, subfamily Q, member 2	3.7758278179020928	0.12287290514251008	0.38165270500067283	0.49717505138875373
ENSMUSG00000016349.10	Eef1a2	eukaryotic translation elongation factor 1 alpha 2	66.17951220690787	0.07573171200021056	0.3830747473247245	0.5509333058376906
ENSMUSG00000016356.18	Col20a1	collagen, type XX, alpha 1	53.46957581477162	-0.47217150488027776	0.3803325900962194	0.20187411943559114
ENSMUSG00000016382.15	Pls3	plastin 3 (T-isoform)	826.7355371462353	0.5044470294331289	0.18644722037314354	0.17987758540067816
ENSMUSG00000016386.15	Mpped2	metallophosphoesterase domain containing 2	13.334881910028662	-0.030055538495773644	0.31407963531881966	0.6991061725227499
ENSMUSG00000016409.4	Nkap	NFKB activating protein	165.39199315135843	-0.13537104753265178	0.14157387621237102	0.7508614590576007
ENSMUSG00000016427.7	Ndufa1	NADH:ubiquinone oxidoreductase subunit A1	3653.4022512848314	-0.11763209946908902	0.19756861147437432	0.7270907650644961
ENSMUSG00000016477.18	E2f3	E2F transcription factor 3	72.35441025295181	-0.882565582292221	0.22227261194670317	0.008726350243894579
ENSMUSG00000016481.15	Cr1l	complement component (3b/4b) receptor 1-like	600.0620187630927	-0.08213381441353898	0.12573031878944346	0.7650326430730114
ENSMUSG00000016487.15	Ppfibp1	PTPRF interacting protein, binding protein 1 (liprin beta 1)	840.6030583525675	0.34954609597307906	0.1835667476445216	0.4313765494607367
ENSMUSG00000016493.13	Cd46	CD46 antigen, complement regulatory protein	48.51971983935344	-0.351425552557438	0.32399990432138465	0.3089411361232536
ENSMUSG00000016494.9	Cd34	CD34 antigen	420.8909040938725	0.48333580631882933	0.21212175653177323	0.20387953959065078
ENSMUSG00000016495.12	Plgrkt	plasminogen receptor, C-terminal lysine transmembrane protein	502.6580348909581	-0.6879994577001742	0.17137159557629097	0.035118237668417915
ENSMUSG00000016496.7	Cd274	CD274 antigen	604.2964564542286	-0.5930795457923068	0.24500063349456971	0.1128198040619204
ENSMUSG00000016503.18	Gtf3a	general transcription factor III A	320.6319794647657	-0.7071344008427162	0.1276878362981999	0.010626193260514056
ENSMUSG00000016510.11	Mtif3	mitochondrial translational initiation factor 3	384.7220014480354	-0.02091614254053621	0.14995730558797	0.7634053681216936
ENSMUSG00000016520.7	Lnx2	ligand of numb-protein X 2	285.99286630761685	0.1564361935070799	0.15622146804828968	0.7387115580728729
ENSMUSG00000016528.10	Mapkapk2	MAP kinase-activated protein kinase 2	4241.246926642857	0.548016520940021	0.20301667253082506	0.13802291818244355
ENSMUSG00000016534.15	Lamp2	lysosomal-associated membrane protein 2	2219.081445526806	0.23318707252429266	0.18231459437486647	0.695944203920147
ENSMUSG00000016541.10	Atxn10	ataxin 10	446.3191050930833	-0.2322507088049297	0.14935319237020714	0.719202849058298
ENSMUSG00000016552.13	Foxred2	FAD-dependent oxidoreductase domain containing 2	25.05985689811233	-1.2641594906185238	0.35329810003507645	0.003054428369727371
ENSMUSG00000016554.9	Eif3d	eukaryotic translation initiation factor 3, subunit D	838.2390737903286	-0.14755688758750826	0.08745160713822321	0.7698621699637086
ENSMUSG00000016559.14	H3f3b	H3.3 histone B	1828.3707345461642	0.44245525649697004	0.10045856949777776	0.34344031328908003
ENSMUSG00000016619.10	Nup50	nucleoporin 50	465.8998922149182	0.2560364317430737	0.18054819444220335	0.6727510531056794
ENSMUSG00000016624.15	Phf21b	PHD finger protein 21B	46.56954134055499	0.26117230928344726	0.3857508389239407	0.3587306784154344
ENSMUSG00000016637.7	Ift27	intraflagellar transport 27	75.05908078019823	-0.6625506047686185	0.2348116625517691	0.07036276258703131
ENSMUSG00000016664.16	Pacsin2	protein kinase C and casein kinase substrate in neurons 2	1246.0854191024068	0.8140480278358837	0.24515207029258937	0.024507659992794962
ENSMUSG00000016756.17	Cmah	cytidine monophospho-N-acetylneuraminic acid hydroxylase	59.92342278661533	0.9042223343513502	0.26880003080841885	0.014534885751085164
ENSMUSG00000016757.11	Ttll12	tubulin tyrosine ligase-like family, member 12	198.68994962060475	-0.06962333726356998	0.12722668461804407	0.7656947751317545
ENSMUSG00000016758.4	Bik	BCL2-interacting killer	23.6429973097492	0.25405954638505246	0.31685955749836675	0.41645532588082546
ENSMUSG00000016763.15	Scube1	signal peptide, CUB domain, EGF-like 1	4.285733747849678	5.380005667614718e-4	0.3398926955840084	0.6964520626659135
ENSMUSG00000016831.12	Tox4	TOX high mobility group box family member 4	506.98551686839255	-0.0852139736576583	0.11695788375278415	0.7671244395213224
ENSMUSG00000016833.14	Mrps18c	mitochondrial ribosomal protein S18C	405.56279127832136	0.051494122157472955	0.13317756247065454	0.7655775574589047
ENSMUSG00000016918.15	Sulf1	sulfatase 1	108.5473806620724	-0.04921872149360791	0.20581960861724152	0.7382956935546855
ENSMUSG00000016921.14	Srsf6	serine/arginine-rich splicing factor 6	1529.625049623253	0.394621800445511	0.09401283918839638	0.5574289359969522
ENSMUSG00000016933.17	Plcg1	phospholipase C, gamma 1	1240.4810863857097	0.1601525667124895	0.12371537503752866	0.7551556991867218
ENSMUSG00000016940.18	Kctd2	potassium channel tetramerisation domain containing 2	989.7834963240679	0.6395861880833337	0.10760513789052858	0.023786166461422214
ENSMUSG00000016942.6	Tmprss6	transmembrane serine protease 6	9.020967106636245	-0.019851484456579832	0.32509892065687984	0.6972689169228714
ENSMUSG00000016946.6	Kctd5	potassium channel tetramerisation domain containing 5	141.60512897423067	0.045549639765728865	0.14873275678696343	0.7612401553026252
ENSMUSG00000016984.7	Etaa1	Ewing tumor-associated antigen 1	45.522164982720355	0.023456719771667557	0.21703660257979412	0.7384848339969641
ENSMUSG00000016995.17	Matn4	matrilin 4	7.934592168582086	-1.088385624347837	0.6952632482237636	0.05546913248357642
ENSMUSG00000017002.14	Slpi	secretory leukocyte peptidase inhibitor	1.0281110111362846	-0.014793407232045747	0.36457687531173766	0.6616875913551745
ENSMUSG00000017007.9	Rbpjl	recombination signal binding protein for immunoglobulin kappa J region-like	1.2930676373089292	0.03753449443008424	0.3624348614815766	0.6350305837411055
ENSMUSG00000017009.3	Sdc4	syndecan 4	2897.8853523122025	0.14142167348847254	0.23578822949725417	0.7012010106582257
ENSMUSG00000017057.9	Il13ra1	interleukin 13 receptor, alpha 1	20.65946279885478	0.12341677173814218	0.2708203767468018	0.6851856351155594
ENSMUSG00000017119.19	Nbr1	NBR1, autophagy cargo receptor	1655.4364230237	0.10765925066290973	0.16526383362869107	0.7446979596076709
ENSMUSG00000017132.17	Cyth1	cytohesin 1	1531.4601766667477	0.3184155799104332	0.0975137737656488	0.7230844892822939
ENSMUSG00000017144.8	Rnd3	Rho family GTPase 3	97.4515800112429	-0.11313111962730062	0.19655471246167863	0.7287427203353852
ENSMUSG00000017146.12	Brca1	breast cancer 1, early onset	3.2680702184198696	0.06418543902355028	0.3635191237480502	0.5961458771484248
ENSMUSG00000017167.6	Cntnap1	contactin associated protein-like 1	1124.134431938259	0.3638800300487656	0.225992460644667	0.35400232431037826
ENSMUSG00000017176.17	Nt5c3b	5'-nucleotidase, cytosolic IIIB	138.67699178080568	0.478373656792215	0.17160833292089453	0.2157342800983315
ENSMUSG00000017188.3	Coa3	cytochrome C oxidase assembly factor 3	1145.347288323794	0.32614818111273197	0.18683829368155283	0.47296020125669547
ENSMUSG00000017195.15	Zpbp2	zona pellucida binding protein 2	16.650626220858275	0.017748195131331912	0.3159725002782787	0.7017021750823158
ENSMUSG00000017210.14	Med24	mediator complex subunit 24	592.9079367679265	0.2645631199775807	0.16337274856067655	0.6932357363674688
ENSMUSG00000017221.14	Psmd3	proteasome (prosome, macropain) 26S subunit, non-ATPase, 3	2244.1166449019365	0.1834153027744671	0.07709431129714886	0.7703038080513167
ENSMUSG00000017264.16	Exosc10	exosome component 10	417.8437963376379	0.1276646886875962	0.11484678055656586	0.764032862013308
ENSMUSG00000017286.15	Glod4	glyoxalase domain containing 4	327.3622997145482	-0.8426941259405819	0.19322215525160458	0.007637134819523665
ENSMUSG00000017288.15	Vps53	VPS53 GARP complex subunit	271.35039956850574	0.1670481003444741	0.1225575165554697	0.7544404795330343
ENSMUSG00000017291.13	Taok1	TAO kinase 1	928.6215354439873	0.255863824173754	0.15628062314891344	0.7045738625116332
ENSMUSG00000017299.13	Dnttip1	deoxynucleotidyltransferase, terminal, interacting protein 1	239.66845549906583	-0.3788164453887035	0.17543766094875674	0.3845086546879251
ENSMUSG00000017300.9	Tnnc2	troponin C2, fast	333.2076327299599	0.07746992028276617	0.38390705364556255	0.5476572693098664
ENSMUSG00000017307.16	Acot8	acyl-CoA thioesterase 8	573.9591942593	1.4777750872252358	0.12543010657816425	2.8461336856682614e-16
ENSMUSG00000017309.11	Cd300lg	CD300 molecule like family member G	2773.4864965558368	0.6410266519008136	0.1995445264751247	0.06881737459151847
ENSMUSG00000017314.12	Mpp2	membrane protein, palmitoylated 2 (MAGUK p55 subfamily member 2)	238.21500252405193	-0.11911625364046813	0.19470763840485186	0.7281146347311604
ENSMUSG00000017344.4	Vtn	vitronectin	117.14651427770696	-0.30081697094973264	0.17659543287372723	0.561019215077026
ENSMUSG00000017376.15	Nlk	nemo like kinase	262.6121566184646	0.2720995344822227	0.29122079691430575	0.4185280862573302
ENSMUSG00000017386.10	Traf4	TNF receptor associated factor 4	1992.661130891955	0.9645314836511792	0.20175905403387748	0.001969211560934237
ENSMUSG00000017390.15	Aldoc	aldolase C, fructose-bisphosphate	8.07102077557276	-1.2366277957607774	0.6979796912294957	0.03744406521277372
ENSMUSG00000017400.10	Stac2	SH3 and cysteine rich domain 2	2.7206135372300784	0.04661510341290637	0.3610514353413019	0.6244448042742917
ENSMUSG00000017404.12	Rpl19	ribosomal protein L19	3983.8328620567095	0.020577075199848954	0.15595440910119127	0.7615265127219589
ENSMUSG00000017405.14	Nek8	NIMA (never in mitosis gene a)-related expressed kinase 8	172.7926315769328	0.39237997029993826	0.18252885448926445	0.3490740307872271
ENSMUSG00000017412.15	Cacnb4	calcium channel, voltage-dependent, beta 4 subunit	14.139378392481435	-0.0629219994492129	0.3114656144248815	0.6878884413865531
ENSMUSG00000017417.14	Plxdc1	plexin domain containing 1	9.46054189481487	-0.36198265488706044	0.40549096617186686	0.27357998656999455
ENSMUSG00000017418.14	Arl5b	ADP-ribosylation factor-like 5B	216.08407543470358	0.25965571671263854	0.2558221240122584	0.47649358959231486
ENSMUSG00000017421.18	Zfp207	zinc finger protein 207	1046.3558032456199	-0.09898639212176746	0.12811433315803877	0.7624583707260223
ENSMUSG00000017428.16	Psmd11	proteasome (prosome, macropain) 26S subunit, non-ATPase, 11	1255.4347841391134	-0.10864248947069662	0.13061537261091852	0.7602219636402221
ENSMUSG00000017446.14	C1qtnf1	C1q and tumor necrosis factor related protein 1	125.22665575577464	-0.12332760403823716	0.19799095175188997	0.7254841313246687
ENSMUSG00000017453.4	Pipox	pipecolic acid oxidase	1.0926693482342933	-0.04200617307616003	0.36531890389202754	0.623541710516766
ENSMUSG00000017466.9	Timp2	tissue inhibitor of metalloproteinase 2	350.62071846852	-0.07449379272763654	0.18394926004827	0.742729145545759
ENSMUSG00000017478.15	Zc3h18	zinc finger CCCH-type containing 18	457.15528787272075	-0.1144385491254568	0.11923717260177956	0.763924890988972
ENSMUSG00000017485.11	Top2b	topoisomerase (DNA) II beta	643.9136942966244	-0.2993476275167529	0.171555258291673	0.5814615297364487
ENSMUSG00000017491.9	Rarb	retinoic acid receptor, beta	118.88519911297266	0.23900592018069336	0.27817497264314095	0.47599178102692963
ENSMUSG00000017493.12	Igfbp4	insulin-like growth factor binding protein 4	804.5492072999842	-0.09562564954013014	0.16870519969636494	0.7454433723871403
ENSMUSG00000017499.15	Cdc6	cell division cycle 6	15.835621821890582	0.08644106340873617	0.3370092133192566	0.6109100394503191
ENSMUSG00000017548.15	Suz12	SUZ12 polycomb repressive complex 2 subunit	445.9939684112328	-0.044002295173966914	0.16506987679772078	0.7554546494913605
ENSMUSG00000017550.14	Atad5	ATPase family, AAA domain containing 5	19.80036693124716	-0.2293099638550696	0.3657420260913491	0.4026652999738146
ENSMUSG00000017561.16	Crlf3	cytokine receptor-like factor 3	203.54770851446605	0.2714198744624261	0.16778358206018898	0.677433787951365
ENSMUSG00000017607.9	Tns4	tensin 4	2.973503286704812	0.014669374837298155	0.3454645831589665	0.6880779491167798
ENSMUSG00000017615.12	Tnfaip1	tumor necrosis factor, alpha-induced protein 1 (endothelial)	982.6245896454226	0.39171249442314376	0.11882770835283264	0.4663712878779962
ENSMUSG00000017631.19	Abr	active BCR-related gene	235.0064059698168	0.11278675135492408	0.17868001713686738	0.7373983889861444
ENSMUSG00000017639.13	Rab11fip4	RAB11 family interacting protein 4 (class II)	23.321582860302676	-0.18508937350396748	0.2826947548654664	0.553738567344349
ENSMUSG00000017652.16	Cd40	CD40 antigen	46.81970921794227	3.082835378081042	0.45731252705920705	7.485401427680805e-10
ENSMUSG00000017664.16	Slc35c2	solute carrier family 35, member C2	272.578109297644	0.48184195595709517	0.1403844044280162	0.2165410564805161
ENSMUSG00000017667.9	Zfp334	zinc finger protein 334	41.07693810332263	0.01798977864271703	0.22753400448762812	0.7353639007330591
ENSMUSG00000017670.16	Elmo2	engulfment and cell motility 2	424.9778583697171	-0.0698929825607016	0.11891610216595412	0.7677021558188599
ENSMUSG00000017677.11	Wsb1	WD repeat and SOCS box-containing 1	217.76735958762342	0.3398333461669846	0.21400290513969059	0.4063478194749958
ENSMUSG00000017679.16	Ttpal	tocopherol (alpha) transfer protein-like	164.15752757805828	-0.6541316929475066	0.1753276895988586	0.052243694042126705
ENSMUSG00000017686.17	Rhot1	ras homolog family member T1	888.3899180868117	0.09549875241810758	0.12246338747718197	0.7647861226748732
ENSMUSG00000017692.8	Rhbdl3	rhomboid like 3	26.451489135329197	-0.3508191903282316	0.2950203438860008	0.32338770952801466
ENSMUSG00000017697.3	Ada	adenosine deaminase	13.696082543235852	-0.027998051290191065	0.2901958853598212	0.7093759546472584
ENSMUSG00000017707.9	Serinc3	serine incorporator 3	3265.6166971234898	-0.28269237437034384	0.12330321725449178	0.717639820423568
ENSMUSG00000017713.9	Tha1	threonine aldolase 1	184.10176151213503	-0.23920012780522062	0.17421997780021467	0.6991761491115962
ENSMUSG00000017715.11	Pgs1	phosphatidylglycerophosphate synthase 1	513.8109629526203	0.6238248884077118	0.1386435762392304	0.05050691334048515
ENSMUSG00000017716.15	Birc5	baculoviral IAP repeat-containing 5	7.707468726361837	-0.1558924452033306	0.36936159163707394	0.473375681128921
ENSMUSG00000017718.15	Afmid	arylformamidase	33.16833497358889	-0.19367305190928957	0.27498218295275645	0.5537709559987153
ENSMUSG00000017721.15	Pigt	phosphatidylinositol glycan anchor biosynthesis, class T	550.6544079816186	0.029644583786343978	0.1012760113515027	0.7718818909411297
ENSMUSG00000017724.14	Etv4	ets variant 4	3.936527202438185	2.0995065265032804	1.3851199336603528	0.03174575852780414
ENSMUSG00000017734.15	Dbndd2	dysbindin (dystrobrevin binding protein 1) domain containing 2	193.53466918807302	-0.24506913426507226	0.23737885752806728	0.5349644351923554
ENSMUSG00000017737.2	Mmp9	matrix metallopeptidase 9	15.20684590690694	-0.10676848534693571	0.32510397675465164	0.6018760395801307
ENSMUSG00000017740.17	Slc12a5	solute carrier family 12, member 5	64.91778931942905	0.026169288398040932	0.2709816411711141	0.7167213072050808
ENSMUSG00000017747.13	Ghdc	GH3 domain containing	481.14281952536805	0.7968605901290857	0.12669854234964584	0.0016956556563596336
ENSMUSG00000017754.13	Pltp	phospholipid transfer protein	774.6567974305952	-0.6352746452630704	0.15372083710971712	0.052098609823990095
ENSMUSG00000017756.9	Slc12a7	solute carrier family 12, member 7	1467.3933783314314	-0.2217023878192364	0.1906961075169464	0.695562899945941
ENSMUSG00000017760.16	Ctsa	cathepsin A	1025.4312291581973	0.029581082654563717	0.08817715666622893	0.7726076091528806
ENSMUSG00000017764.2	Zswim1	zinc finger SWIM-type containing 1	106.49494068957912	-0.14722493498019193	0.16411079731740438	0.7366500442054942
ENSMUSG00000017765.17	Slc12a4	solute carrier family 12, member 4	375.46694293824305	0.4284512946418116	0.24709316958162467	0.25733860397602665
ENSMUSG00000017774.19	Myo1c	myosin IC	5541.190719491677	0.9291085590907556	0.21976711840406926	0.0053008831754184456
ENSMUSG00000017776.15	Crk	v-crk avian sarcoma virus CT10 oncogene homolog	1563.3188267348035	0.12506404156299913	0.19714474632021206	0.7254445128235226
ENSMUSG00000017778.14	Cox7c	cytochrome c oxidase subunit 7C	8263.611545557385	-0.07411190363082727	0.12130764505459594	0.7668187146092958
ENSMUSG00000017781.17	Pitpna	phosphatidylinositol transfer protein, alpha	1323.6703488064898	0.3388004662443188	0.10170740113975778	0.706327428303078
ENSMUSG00000017801.15	Mlx	MAX-like protein X	497.88381940958664	0.06142040457601525	0.1717396379501687	0.75009087283768
ENSMUSG00000017802.14	Retreg3	reticulophagy regulator family member 3	1195.9121472469171	-0.24688351743740755	0.1493529709167107	0.7137680670910433
ENSMUSG00000017817.11	Jph2	junctophilin 2	97.95257574197032	0.8421387100734659	0.5809382417954789	0.08319970828425746
ENSMUSG00000017830.15	Dhx58	DEXH (Asp-Glu-X-His) box polypeptide 58	158.9708839791877	0.8874433975292858	0.20779927302739576	0.006261386006961157
ENSMUSG00000017831.8	Rab5a	RAB5A, member RAS oncogene family	785.1934398283402	-0.02563116617378087	0.19415204991706314	0.7470460859339021
ENSMUSG00000017832.2	Hspb9	heat shock protein, alpha-crystallin-related, B9	1.9881422709598453	0.2324045057366258	0.4553822419055344	0.34817595781894584
ENSMUSG00000017837.12	Nkiras2	NFKB inhibitor interacting Ras-like protein 2	770.3747760376671	0.10135684971503887	0.13959055446632682	0.7577226831571061
ENSMUSG00000017843.14	Ppp2r5c	protein phosphatase 2, regulatory subunit B', gamma	859.8724118086204	0.3242726873637711	0.15797936788789882	0.5527968704835554
ENSMUSG00000017858.12	Ift52	intraflagellar transport 52	326.5625457101385	-0.32690735114081837	0.16406369210072475	0.5257640603944914
ENSMUSG00000017861.11	Mybl2	myeloblastosis oncogene-like 2	13.654858052357426	-0.2221021637396387	0.37630830818766614	0.40213530463651104
ENSMUSG00000017868.16	Sgk2	serum/glucocorticoid regulated kinase 2	649.396927899705	7.462236030499624	0.3671391675493571	3.417688539812118e-81
ENSMUSG00000017897.18	Eya2	EYA transcriptional coactivator and phosphatase 2	18.48462637259196	0.002187002922037371	0.32650678165908364	0.7016047688531297
ENSMUSG00000017929.13	B4galt5	UDP-Gal:betaGlcNAc beta 1,4-galactosyltransferase, polypeptide 5	217.36924074427847	1.634700639752467	0.26269178150562955	1.0007589243960342e-6
ENSMUSG00000017969.13	Ptgis	prostaglandin I2 (prostacyclin) synthase	18.76534154030811	-0.38870086818952804	0.4368974652657184	0.2497853347315013
ENSMUSG00000017978.18	Cadps2	Ca2+-dependent activator protein for secretion 2	22.719671975788494	-0.3623869560519003	0.36569152501217966	0.2847181496377903
ENSMUSG00000017999.16	Ddx27	DEAD (Asp-Glu-Ala-Asp) box polypeptide 27	385.23133017339256	-0.2753514727632278	0.1199946878703708	0.7238025004090247
ENSMUSG00000018001.18	Cyth3	cytohesin 3	340.8042670031813	-0.11619235922508254	0.10874686870608911	0.7669980252102038
ENSMUSG00000018008.8	Cyth4	cytohesin 4	64.0480706869506	-0.39591521134183016	0.37438431258713745	0.25505054485060086
ENSMUSG00000018012.11	Rac3	Rac family small GTPase 3	20.7301781330694	-0.5828049483039132	0.3629419749328616	0.13941809132412622
ENSMUSG00000018040.9	Rrp7a	ribosomal RNA processing 7 homolog A (S. cerevisiae)	386.73442049043956	-0.37767798312718653	0.16479337901424007	0.4034879068080105
ENSMUSG00000018042.18	Cyb5r3	cytochrome b5 reductase 3	1609.1687668983388	-0.6299148879076094	0.13658322968264358	0.04544557146737237
ENSMUSG00000018068.13	Ints2	integrator complex subunit 2	176.382270590945	0.018409127976640068	0.20734368900433453	0.7429886045029805
ENSMUSG00000018076.12	Med13l	mediator complex subunit 13-like	514.6718015521109	0.08185789350064451	0.13265796910801067	0.7627639074129129
ENSMUSG00000018102.5	H2bc4	H2B clustered histone 4	1070.2431947230386	0.16414870463328413	0.1610632475308123	0.7338265394749381
ENSMUSG00000018126.15	Baiap2l2	BAI1-associated protein 2-like 2	9.579909694069165	0.08552790168723631	0.37348196437323994	0.5517199005463349
ENSMUSG00000018143.10	Mafk	v-maf musculoaponeurotic fibrosarcoma oncogene family, protein K (avian)	322.1643304369175	0.14836062455918858	0.17710776691779206	0.7294741794879155
ENSMUSG00000018160.15	Med1	mediator complex subunit 1	575.762167184248	0.3252918439142716	0.15635880904970345	0.5554157945033841
ENSMUSG00000018166.8	Erbb3	erb-b2 receptor tyrosine kinase 3	77.9591916877722	-0.05342108971320844	0.19185787407261293	0.7431244197720537
ENSMUSG00000018167.10	Stard3	START domain containing 3	238.92539880277374	0.16450020483779307	0.1397070515062655	0.7456871007544009
ENSMUSG00000018168.8	Ikzf3	IKAROS family zinc finger 3	5.082434250644805	-0.015012961147584214	0.34922930097530624	0.6848300970255848
ENSMUSG00000018169.12	Mfng	MFNG O-fucosylpeptide 3-beta-N-acetylglucosaminyltransferase	203.29108147342941	-0.5092355348156016	0.22181350852112808	0.17662371070021068
ENSMUSG00000018171.9	Vmp1	vacuole membrane protein 1	802.9428401723999	0.20586875071728222	0.1569908428241787	0.7238556095515742
ENSMUSG00000018189.12	Uchl5	ubiquitin carboxyl-terminal esterase L5	244.7742638028276	-0.4011022593142833	0.1433222727085427	0.3840098649534121
ENSMUSG00000018196.18	Glrx2	glutaredoxin 2 (thioltransferase)	484.1612761987687	-0.2789231924664831	0.11010904395424279	0.7305423965130547
ENSMUSG00000018199.9	Ro60	Ro60, Y RNA binding protein	211.28692679263443	0.035660131248110245	0.13023032171236554	0.7673033000215173
ENSMUSG00000018209.15	Stk4	serine/threonine kinase 4	281.81031126779413	-0.031217961487909795	0.21991610854616847	0.7359760415013064
ENSMUSG00000018217.12	Pmp22	peripheral myelin protein 22	842.7261084842912	-0.053837456811669716	0.19801222642557695	0.740692169140255
ENSMUSG00000018238.6	Gdf9	growth differentiation factor 9	5.621814476549412	-0.6230359527796119	0.8307726582902855	0.15503675252813473
ENSMUSG00000018239.9	Zcchc10	zinc finger, CCHC domain containing 10	56.62316595091428	-0.04214174492397244	0.1822127862118565	0.7489580760180703
ENSMUSG00000018263.11	Tbx5	T-box 5	165.9812292150107	0.7202115861004634	0.31954613046106783	0.07093489528209065
ENSMUSG00000018286.6	Psmb6	proteasome (prosome, macropain) subunit, beta type 6	1411.07104444614	-0.023734307000028466	0.1561707628281011	0.7611298528416883
ENSMUSG00000018287.12	Spag7	sperm associated antigen 7	556.9539855333494	0.3208803159399612	0.11512700935238239	0.7040340261720296
ENSMUSG00000018293.4	Pfn1	profilin 1	2101.1974137014013	0.33291423203534204	0.13304062866713912	0.6245765520229186
ENSMUSG00000018322.10	Tomm34	translocase of outer mitochondrial membrane 34	190.83745275969116	-0.357615358306148	0.15941888993722758	0.45932611755476926
ENSMUSG00000018326.9	Ywhab	tyrosine 3-monooxygenase/tryptophan 5-monooxygenase activation protein, beta polypeptide	4701.584158736449	0.20789550802541468	0.1307148781298284	0.7399796270330008
ENSMUSG00000018334.18	Ksr1	kinase suppressor of ras 1	251.39470572396644	0.06234229409292525	0.18434053942261863	0.7447224449816066
ENSMUSG00000018339.11	Gpx3	glutathione peroxidase 3	18697.59429588054	-1.1214630989887568	0.3087521515986296	0.0045827746627650524
ENSMUSG00000018340.13	Anxa6	annexin A6	5037.196537848518	0.08157348508660153	0.18839460553072548	0.7394908133409899
ENSMUSG00000018341.12	Il12rb2	interleukin 12 receptor, beta 2	2.596281994539726	0.06218307488391875	0.3648974800061863	0.5966887142480893
ENSMUSG00000018347.16	Zkscan6	zinc finger with KRAB and SCAN domains 6	69.30375933014459	0.04258144316704242	0.18440505031343138	0.7480346480338163
ENSMUSG00000018362.14	Kpna2	karyopherin (importin) alpha 2	198.3651797223852	-0.2766028788964437	0.1805775862512373	0.6152319623359523
ENSMUSG00000018363.16	Smurf2	SMAD specific E3 ubiquitin protein ligase 2	421.32687952792173	-0.10716829410240657	0.1339636707577747	0.7591626285859921
ENSMUSG00000018372.13	Cep95	centrosomal protein 95	128.68684451479282	-0.021979878622140462	0.25375691121532284	0.7244524234201339
ENSMUSG00000018377.10	Vezf1	vascular endothelial zinc finger 1	541.5163472184298	-0.1147234557086938	0.10606154797192084	0.7677859582268731
ENSMUSG00000018378.13	2210416O15Rik	RIKEN cDNA 2210416O15 gene	467.8502554735071	-0.05299496603597225	0.20464738367018673	0.7380179769641825
ENSMUSG00000018379.17	Srsf1	serine/arginine-rich splicing factor 1	1773.8518146356669	-0.2897350035261543	0.15624175760654088	0.6695084250643987
ENSMUSG00000018381.15	Abi3	ABI gene family, member 3	1643.3556778572724	1.322558296859105	0.17103313095490985	9.938627815046822e-8
ENSMUSG00000018387.12	Shroom1	shroom family member 1	73.07769991351158	-0.464390387062295	0.2829222298262754	0.2156446504345595
ENSMUSG00000018395.19	Kif3a	kinesin family member 3A	135.86803074114147	-0.14570044795558448	0.15691015101878703	0.7408792629181944
ENSMUSG00000018398.18	Sept8	septin 8	536.2620053253755	0.16291152642575318	0.12683629833452895	0.7529648591141375
ENSMUSG00000018401.17	Mtmr4	myotubularin related protein 4	301.35847594748304	-0.10284538021453665	0.164388013876233	0.7461128364707937
ENSMUSG00000018405.7	Mrm1	mitochondrial rRNA methyltransferase 1	262.10785023909364	0.0723200232404554	0.23815627898737207	0.7194046157924157
ENSMUSG00000018411.17	Mapt	microtubule-associated protein tau	788.7292318041008	-0.38752799116744285	0.21608634684477743	0.3277703649302068
ENSMUSG00000018412.16	Kansl1	KAT8 regulatory NSL complex subunit 1	507.24086825787634	-0.1693366090797192	0.18211678216491448	0.7205726739880117
ENSMUSG00000018415.14	Gid4	GID complex subunit 4, VID24 homolog	1425.276368504753	-0.6236965330790708	0.2740335605617286	0.1017640888982949
ENSMUSG00000018417.14	Myo1b	myosin IB	443.5648864857399	-0.24478172382911137	0.23291107455535556	0.5453757502122943
ENSMUSG00000018425.18	Dhx40	DEAH (Asp-Glu-Ala-His) box polypeptide 40	465.8330099915309	-0.23415560050805162	0.156870893714693	0.7137544822972177
ENSMUSG00000018427.8	Ypel2	yippee like 2	301.30755095470863	0.1260747139415135	0.20011593444662792	0.7235634021995914
ENSMUSG00000018428.15	Akap1	A kinase (PRKA) anchor protein 1	4906.373625293095	-0.22424420114411212	0.1486673367461281	0.7227115201096638
ENSMUSG00000018433.14	Nol11	nucleolar protein 11	238.70155115719552	0.36357654332002537	0.2644264397346854	0.3258038587341393
ENSMUSG00000018442.13	Derl2	Der1-like domain family, member 2	504.5131941083014	-0.20635953869431856	0.13770510206431294	0.7360651607989003
ENSMUSG00000018446.8	C1qbp	complement component 1, q subcomponent binding protein	1531.2428818900246	0.3796851291894488	0.10150426626367864	0.5896094348407955
ENSMUSG00000018449.12	Rpain	RPA interacting protein	92.07431413560556	-0.4031757724496949	0.27549214477756717	0.2768371762430009
ENSMUSG00000018451.7	6330403K07Rik	RIKEN cDNA 6330403K07 gene	1.5560627237138867	-0.17416800353021095	0.41719048567211864	0.41813696772475056
ENSMUSG00000018459.15	Slc13a3	solute carrier family 13 (sodium-dependent dicarboxylate transporter), member 3	5.855069226136941	-2.307715744791899	1.052004449311978	0.008788891894987603
ENSMUSG00000018470.8	Kcnab3	potassium voltage-gated channel, shaker-related subfamily, beta member 3	30.940112659626244	-0.5329809365440088	0.33049988351750176	0.16451023316928667
ENSMUSG00000018474.18	Chd3	chromodomain helicase DNA binding protein 3	2185.4099754579975	0.35814523551153893	0.13517766596839859	0.5234572138701441
ENSMUSG00000018476.7	Kdm6b	KDM1 lysine (K)-specific demethylase 6B	1133.615835600211	0.07891305799636184	0.18220645404351243	0.7426054734237979
ENSMUSG00000018481.9	Appbp2	amyloid beta precursor protein (cytoplasmic tail) binding protein 2	587.8597441463455	0.05089859593747588	0.16303788362599364	0.7553167425310588
ENSMUSG00000018486.2	Wnt9b	wingless-type MMTV integration site family, member 9B	4.59203521461235	0.19427933029298847	0.41188117070870717	0.40342922059589714
ENSMUSG00000018500.2	Adora2b	adenosine A2b receptor	1.2997921747118248	-0.18401529971974057	0.4246852925298209	0.4044249872146485
ENSMUSG00000018501.17	Ncor1	nuclear receptor co-repressor 1	1505.2310175508842	0.07284001855627713	0.12106395047589089	0.7669874848816018
ENSMUSG00000018507.16	Trpv2	transient receptor potential cation channel, subfamily V, member 2	54.102123234837684	0.041520220106501034	0.2367373330605694	0.7271564820278869
ENSMUSG00000018509.8	Cenpv	centromere protein V	234.20282698857906	-0.4982163724880836	0.208792130551066	0.1878268760471703
ENSMUSG00000018537.16	Pcgf2	polycomb group ring finger 2	205.06040610355774	-0.0606467444466824	0.1872672696145375	0.7437774687505823
ENSMUSG00000018541.10	Cwc25	CWC25 spliceosome-associated protein	192.6523411353321	-0.18165420274895258	0.14760016224993627	0.736929359852015
ENSMUSG00000018543.8	1700001P01Rik	RIKEN cDNA 1700001P01 gene	0.7515335715324799	0.0059170630367684635	0.3666710160627991	0.6704566653011246
ENSMUSG00000018547.8	Pip4k2b	phosphatidylinositol-5-phosphate 4-kinase, type II, beta	265.42233882597066	-0.15734096836034814	0.14589320237970171	0.7438635620048888
ENSMUSG00000018548.15	Trim37	tripartite motif-containing 37	181.6540601628255	-0.03199424344977553	0.1926881004652684	0.7464406653549506
ENSMUSG00000018554.13	Ybx2	Y box protein 2	1010.0603179980964	-0.2685664230498903	0.2063379045115031	0.557810004686028
ENSMUSG00000018559.16	Ctdnep1	CTD nuclear envelope phosphatase 1	1285.8190351609712	0.3755663295798397	0.18207147750497457	0.3816919770535466
ENSMUSG00000018565.17	Elp5	elongator acetyltransferase complex subunit 5	565.9452013065588	0.18182164431790848	0.13148517838585455	0.7462343074249429
ENSMUSG00000018566.14	Slc2a4	solute carrier family 2 (facilitated glucose transporter), member 4	9294.795806023325	-0.10832797481534763	0.17089758190745039	0.74209766191723
ENSMUSG00000018567.14	Gabarap	gamma-aminobutyric acid receptor associated protein	3441.89614695932	0.346161011971224	0.1196434472847453	0.6403900471974966
ENSMUSG00000018569.12	Cldn7	claudin 7	2.4724760536422963	-0.28336322405239217	0.5171082446424958	0.29782917503451106
ENSMUSG00000018570.17	2810408A11Rik	RIKEN cDNA 2810408A11 gene	41.175563989401034	1.6075000573338165	0.49862899494509977	0.002638145768026615
ENSMUSG00000018572.10	Phf23	PHD finger protein 23	395.687428818106	-0.05792444313866577	0.15138826146234138	0.7589722134944532
ENSMUSG00000018574.14	Acadvl	acyl-Coenzyme A dehydrogenase, very long chain	38439.4250598437	-0.0076095756465070505	0.10520617534350901	0.7719425440897532
ENSMUSG00000018583.5	G3bp1	GTPase activating protein (SH3 domain) binding protein 1	1062.6132561031523	0.22937076739765613	0.08226891587130264	0.7646250884775183
ENSMUSG00000018585.9	Atox1	antioxidant 1 copper chaperone	1386.9419029224284	0.3400171115904744	0.17922038502401294	0.45918047224619496
ENSMUSG00000018593.13	Sparc	secreted acidic cysteine rich glycoprotein	11931.891720980397	0.12715636546116574	0.14071120817280236	0.752719502258751
ENSMUSG00000018599.5	Mief2	mitochondrial elongation factor 2	777.1988144667939	-0.13802801382860555	0.13896107753700973	0.7516048151824766
ENSMUSG00000018604.18	Tbx3	T-box 3	693.945667114558	2.132115538315336	0.2564846744274299	9.682739412499428e-12
ENSMUSG00000018648.15	Dusp14	dual specificity phosphatase 14	25.314038769178755	-0.6274506654118144	0.40089329304498106	0.12445848004683475
ENSMUSG00000018651.14	Tada2a	transcriptional adaptor 2A	106.44046007503113	0.10959814201449637	0.21735678744260345	0.7194449498245941
ENSMUSG00000018654.17	Ikzf1	IKAROS family zinc finger 1	23.03344024475551	0.07652526545382088	0.33982090043335345	0.6194950886225413
ENSMUSG00000018659.12	Pnpo	pyridoxine 5'-phosphate oxidase	480.5156863293701	-0.10003802570915411	0.14356628950558495	0.7560279147801618
ENSMUSG00000018661.17	Cog1	component of oligomeric golgi complex 1	347.4618630774302	-0.10904698662803466	0.17894022997259526	0.7380306080387149
ENSMUSG00000018666.13	Cbx1	chromobox 1	514.2873831852155	0.1156894099358031	0.1053435325670357	0.7678801676084237
ENSMUSG00000018669.14	Cdk5rap3	CDK5 regulatory subunit associated protein 3	363.98246450438353	-0.5070841816226492	0.17415489496738382	0.1769021338244148
ENSMUSG00000018672.15	Copz2	coatomer protein complex, subunit zeta 2	326.2576271503876	-0.7507017943006623	0.13507734511686356	0.006311965553958618
ENSMUSG00000018677.9	Slc25a39	solute carrier family 25, member 39	7353.817092584153	0.6255727579216241	0.11440402414614083	0.03505664526774039
ENSMUSG00000018678.13	Sp2	Sp2 transcription factor	250.20442706757245	0.03227490098422403	0.16883823066214954	0.7555924355913641
ENSMUSG00000018697.14	Aatf	apoptosis antagonizing transcription factor	134.42293776802742	0.19523183231154811	0.19854606679437917	0.702369726146621
ENSMUSG00000018698.15	Lhx1	LIM homeobox protein 1	1.7519504980991307	-0.04612995661464195	0.3643527717908402	0.6193818867980607
ENSMUSG00000018707.13	Dync1h1	dynein cytoplasmic 1 heavy chain 1	2789.939783659241	-0.24082860217610916	0.16345129844494102	0.7063687765931093
ENSMUSG00000018727.19	Cpsf4l	cleavage and polyadenylation specific factor 4-like	13.566911220607306	0.15089741608711835	0.3152263901888617	0.5509004725783934
ENSMUSG00000018733.10	Pex12	peroxisomal biogenesis factor 12	111.26492768046708	-0.40085386858279065	0.1574527281718374	0.3626748955736638
ENSMUSG00000018736.14	Ndel1	nudE neurodevelopment protein 1 like 1	720.8129529896955	0.07728074271427454	0.15564670508911022	0.7544057853013643
ENSMUSG00000018740.14	Slc25a35	solute carrier family 25, member 35	1984.9890861807498	-0.2971549844967913	0.25689786606210413	0.4214173247796703
ENSMUSG00000018750.14	Zbtb4	zinc finger and BTB domain containing 4	658.3778529896904	-0.04660918262231512	0.22257964452420057	0.731749004728465
ENSMUSG00000018752.19	Tnfsfm13	tumor necrosis factor (ligand) superfamily, membrane-bound member 13	80.21893540913962	-0.1091680935880505	0.2702438170775078	0.694046733307729
ENSMUSG00000018761.14	Mpdu1	mannose-P-dolichol utilization defect 1	1252.4375584510246	0.513277705397824	0.08632917891110316	0.15363833154542753
ENSMUSG00000018765.5	Fxr2	fragile X mental retardation, autosomal homolog 2	1022.5434964977688	-0.16755101538910536	0.1379264022481461	0.7459426529765851
ENSMUSG00000018770.9	Atp5g3	ATP synthase, H+ transporting, mitochondrial F0 complex, subunit C3 (subunit 9)	3151.4494407470456	-0.05786777128134606	0.15687867547765466	0.7568039115984078
ENSMUSG00000018774.13	Cd68	CD68 antigen	43.822904487954375	-0.3543666901514206	0.3116341894381455	0.3112846399327291
ENSMUSG00000018776.10	Slc35g3	solute carrier family 35, member G3	1.381740349094061	-0.006216976485994638	0.36391649946959964	0.6753868141621838
ENSMUSG00000018796.13	Acsl1	acyl-CoA synthetase long-chain family member 1	37323.50781538785	0.4663487876685292	0.2710583163601577	0.21474693671729347
ENSMUSG00000018800.14	Abca5	ATP-binding cassette, sub-family A (ABC1), member 5	72.22046318938517	0.3408207573932686	0.24082220431063517	0.37361356861518447
ENSMUSG00000018809.2	Smyd4	SET and MYND domain containing 4	577.2761032385733	1.8457546009952095	0.1975731565935194	3.937113300466088e-13
ENSMUSG00000018819.10	Lsp1	lymphocyte specific 1	76.04161413728247	-0.2097611532225604	0.29199847540916013	0.4997994062256822
ENSMUSG00000018820.13	Zfyve27	zinc finger, FYVE domain containing 27	486.3472838733414	-0.2155765594264846	0.13086085474766135	0.7376514834864835
ENSMUSG00000018821.3	Avpi1	arginine vasopressin-induced 1	245.41620781746684	1.202903625975694	0.19057497230478426	1.2093934791760694e-5
ENSMUSG00000018822.7	Sfrp5	secreted frizzled-related sequence protein 5	55.23263627268938	-0.15379993377836948	0.31945744336869675	0.5395252404942416
ENSMUSG00000018830.10	Myh11	myosin, heavy polypeptide 11, smooth muscle	707.1389590150891	0.31343980224469153	0.2363665946464862	0.4213620343843204
ENSMUSG00000018841.17	Rad51d	RAD51 paralog D	180.41191224650606	-0.6629361433945595	0.20332679676573065	0.05964717759738584
ENSMUSG00000018844.6	Fndc8	fibronectin type III domain containing 8	5.220610868868082	1.0655739016761048	1.279381806221938	0.10346976710739475
ENSMUSG00000018845.14	Unc45b	unc-45 myosin chaperone B	464.15590083078973	0.12105657227944436	0.1982481551902198	0.7260117102535648
ENSMUSG00000018846.8	Pank3	pantothenate kinase 3	1488.963443673946	-4.92771676358721e-4	0.23739069802520202	0.7347245577312387
ENSMUSG00000018848.4	Rars	arginyl-tRNA synthetase	326.63553202473986	0.1475095648422015	0.13166207485173906	0.7534544190625719
ENSMUSG00000018849.6	Wwc1	WW, C2 and coiled-coil domain containing 1	5.277239034489002	-0.07865899100484189	0.35720333356334827	0.586879240686509
ENSMUSG00000018858.15	Mrpl58	mitochondrial ribosomal protein L58	714.4635363999519	0.14045300353017942	0.12564384711878535	0.7578695934791073
ENSMUSG00000018861.8	Fdxr	ferredoxin reductase	227.28294936750316	-0.7366166114458114	0.1433929094296016	0.010158932823235642
ENSMUSG00000018865.9	Sult4a1	sulfotransferase family 4A, member 1	15.067990523386989	4.368309197604248	0.9192851078975225	1.6409674731098095e-6
ENSMUSG00000018868.4	Pnpla5	patatin-like phospholipase domain containing 5	2.22854589116928	-0.13636574909373034	0.37670072201034405	0.486946357786322
ENSMUSG00000018882.12	Mrpl45	mitochondrial ribosomal protein L45	878.0802072350667	0.05693493342066579	0.08144997710697603	0.7726779190830383
ENSMUSG00000018893.15	Mb	myoglobin	375.38589281059177	3.0191944127996635	1.563847895641222	0.011245865627856712
ENSMUSG00000018899.16	Irf1	interferon regulatory factor 1	405.5073193913243	-0.5408193127829082	0.24054183896284106	0.150937847397142
ENSMUSG00000018900.7	Slc22a5	solute carrier family 22 (organic cation transporter), member 5	1516.0296704689088	0.5825961733006907	0.15853216196991504	0.09270340343352534
ENSMUSG00000018906.14	P4ha2	procollagen-proline, 2-oxoglutarate 4-dioxygenase (proline 4-hydroxylase), alpha II polypeptide	209.22055822732636	-0.1954863589044118	0.3117938679276511	0.49192216128100624
ENSMUSG00000018909.15	Arrb1	arrestin, beta 1	664.3021069233592	-0.2359056153501716	0.24102895468291538	0.5453082772846152
ENSMUSG00000018920.11	Cxcl16	chemokine (C-X-C motif) ligand 16	34.610508401149126	-0.18569849175212955	0.28040560226388667	0.5573971470978485
ENSMUSG00000018921.11	Pelp1	proline, glutamic acid and leucine rich protein 1	163.58402892902726	0.1295982982960166	0.17792098312703336	0.7336979876962234
ENSMUSG00000018923.13	Med11	mediator complex subunit 11	91.61805801454373	0.07116549884563786	0.178613600379135	0.7456749230555795
ENSMUSG00000018925.3	Heatr9	HEAT repeat containing 9	0.9611413765250826	-0.024159385380653813	0.36663291390207636	0.6469087190421496
ENSMUSG00000018927.3	Ccl6	chemokine (C-C motif) ligand 6	50.107838151015656	-0.12069765850216498	0.30118242628411523	0.6265616849977349
ENSMUSG00000018930.3	Ccl4	chemokine (C-C motif) ligand 4	1.5026739384183072	0.009764030963868952	0.3603742381692556	0.6766713772748093
ENSMUSG00000018931.3	Natd1	N-acetyltransferase domain containing 1	281.72776594296624	-0.5511553223539128	0.1948662045548918	0.13337808878118518
ENSMUSG00000018932.9	Map2k3	mitogen-activated protein kinase kinase 3	899.8090010050462	0.7112399194523905	0.15010965642702898	0.01793715662443118
ENSMUSG00000018965.11	Ywhah	tyrosine 3-monooxygenase/tryptophan 5-monooxygenase activation protein, eta polypeptide	633.066233324454	0.015608104998282631	0.15961732477773571	0.7609200238762482
ENSMUSG00000018974.7	Sart3	squamous cell carcinoma antigen recognized by T cells 3	390.3396015916005	-0.22025786341845965	0.12348809524886542	0.7411284788933803
ENSMUSG00000018983.9	E2f2	E2F transcription factor 2	380.2914832492682	1.8896365589148851	0.29382843181039753	1.8103829668417257e-7
ENSMUSG00000018986.10	Slfn3	schlafen 3	23.64004799506669	0.32390331088025437	0.33984084319506014	0.32667945706455975
ENSMUSG00000018995.12	Nars2	asparaginyl-tRNA synthetase 2 (mitochondrial)(putative)	232.01522618646084	-0.03390846172662979	0.24079983985419767	0.7271039091028407
ENSMUSG00000018999.14	Slc35b4	solute carrier family 35, member B4	226.22207688611542	0.17015436432629974	0.1769736072566292	0.7231643882375677
ENSMUSG00000019027.8	Dnah1	dynein, axonemal, heavy chain 1	1.8544805072893553	0.18033134066520956	0.42456044982615515	0.40843016951533584
ENSMUSG00000019039.14	Dalrd3	DALR anticodon binding domain containing 3	612.0317289738156	-0.2847885767071194	0.1966858603194767	0.544564629454637
ENSMUSG00000019054.13	Fis1	fission, mitochondrial 1	876.6004470339916	0.1758717010419638	0.17066414148925532	0.7253124216401922
ENSMUSG00000019055.15	Plod1	procollagen-lysine, 2-oxoglutarate 5-dioxygenase 1	1403.3201649820826	0.056057551522220986	0.1402989902605133	0.762905521681748
ENSMUSG00000019066.13	Rab3d	RAB3D, member RAS oncogene family	609.4440675095408	-0.7869532230139762	0.2303693585899926	0.02656985091618699
ENSMUSG00000019080.8	Mfsd3	major facilitator superfamily domain containing 3	153.85857544373957	0.3078245038676641	0.3482102954733755	0.33723873669884435
ENSMUSG00000019082.18	Slc25a22	solute carrier family 25 (mitochondrial carrier, glutamate), member 22	3033.8867305713093	0.634915275892353	0.25916813020839125	0.09287766999662239
ENSMUSG00000019087.13	Atp6ap1	ATPase, H+ transporting, lysosomal accessory protein 1	1246.3744929495394	0.18459969529064557	0.1303965955776746	0.7461857286632002
ENSMUSG00000019088.14	Dnase1l1	deoxyribonuclease 1-like 1	98.32561786741793	-0.18609483523934145	0.19097186139547762	0.710593273463703
ENSMUSG00000019122.8	Ccl9	chemokine (C-C motif) ligand 9	37.770905569176804	-0.19026875146635427	0.3166955323218415	0.49260646774799416
ENSMUSG00000019124.10	Scrn1	secernin 1	13.863487607274616	-0.1954826622312995	0.3368149708692649	0.46313440501806746
ENSMUSG00000019132.11	BC005537	cDNA sequence BC005537	2623.5314021362096	0.411536024287014	0.2191489878688299	0.2933177910549746
ENSMUSG00000019139.10	Isyna1	myo-inositol 1-phosphate synthase A1	361.7736686750242	-0.5139855135436506	0.26517970717246236	0.17355344982759172
ENSMUSG00000019143.15	Hars2	histidyl-tRNA synthetase 2	513.2902189060006	-0.3923082744181563	0.14478160678191251	0.40436651449669375
ENSMUSG00000019146.2	Cacng2	calcium channel, voltage-dependent, gamma subunit 2	8.060532836775153	-0.026577754552544214	0.32931666728655995	0.6928649342990187
ENSMUSG00000019158.9	Tmem160	transmembrane protein 160	336.6034971254501	0.0676667818340045	0.23792321790462934	0.720693271009005
ENSMUSG00000019173.11	Rab5c	RAB5C, member RAS oncogene family	2259.2721279627085	0.13194570130422956	0.12369717651894677	0.7599439613576967
ENSMUSG00000019178.17	Styxl1	serine/threonine/tyrosine interacting-like 1	6.200603314694847	-0.056009393389147885	0.339479163097273	0.6519511674880711
ENSMUSG00000019179.10	Mdh2	malate dehydrogenase 2, NAD (mitochondrial)	14862.682734862998	0.1743123344483311	0.09590566820694425	0.7658438036306902
ENSMUSG00000019188.16	H13	histocompatibility 13	1603.8488996193846	0.8784431392353348	0.10581151784474395	2.0660223212701088e-5
ENSMUSG00000019189.13	Rnf145	ring finger protein 145	385.14100224417416	0.08637101661593768	0.12490358320356267	0.764893365587223
ENSMUSG00000019194.15	Scn1b	sodium channel, voltage-gated, type I, beta	426.1561566487895	-0.7349924086947092	0.4514550652752663	0.0929647147315893
ENSMUSG00000019210.10	Atp6v1e1	ATPase, H+ transporting, lysosomal V1 subunit E1	2489.9099215848246	0.6821473009979159	0.16722473692745912	0.035428592182883425
ENSMUSG00000019214.14	Chtf18	CTF18, chromosome transmission fidelity factor 18	20.167167397506255	0.10399115444604255	0.3030864782569772	0.6512304149095582
ENSMUSG00000019230.14	Lhx9	LIM homeobox protein 9	0.8668996650576372	0.07173897241050439	0.375888538340715	0.5669505016761147
ENSMUSG00000019232.14	Etnppl	ethanolamine phosphate phospholyase	1.2138855275189822	-0.008484784020111536	0.36304992201864345	0.6740590783293687
ENSMUSG00000019235.9	Rps6kl1	ribosomal protein S6 kinase-like 1	239.85787152315123	0.1417618560374992	0.18243293415088987	0.72857276180471
ENSMUSG00000019254.16	Ppp1r12c	protein phosphatase 1, regulatory subunit 12C	908.6470998188613	0.11511928657660468	0.19461173961809194	0.7291347891673862
ENSMUSG00000019256.17	Ahr	aryl-hydrocarbon receptor	216.20336838148106	0.6711088150810156	0.21405230952547782	0.05979963051261981
ENSMUSG00000019261.3	Map1s	microtubule-associated protein 1S	183.55596187846828	0.23092338317266328	0.1786188711560428	0.7000011849045839
ENSMUSG00000019278.5	Dpep1	dipeptidase 1	608.3190509926058	0.6841853161444724	0.2050068459006222	0.049854529810548644
ENSMUSG00000019295.8	Tmem129	transmembrane protein 129	325.0770725047104	-0.6955610999510548	0.209323958027148	0.04677408190080337
ENSMUSG00000019297.9	Nop9	NOP9 nucleolar protein	213.87019513884272	0.12429050248806447	0.1469605887836299	0.7501859182235299
ENSMUSG00000019301.5	Hsd17b1	hydroxysteroid (17-beta) dehydrogenase 1	2.9347467701131786	-0.07175207625582394	0.35410967756090983	0.6017507256066548
ENSMUSG00000019302.16	Atp6v0a1	ATPase, H+ transporting, lysosomal V0 subunit A1	937.8667541680745	0.29893541810191226	0.1353033289510212	0.6982096641184433
ENSMUSG00000019303.14	Psmc3ip	proteasome (prosome, macropain) 26S subunit, ATPase 3, interacting protein	30.118895719051192	0.6689600908545525	0.38999537644445376	0.10472989520631383
ENSMUSG00000019312.10	Grb7	growth factor receptor bound protein 7	11.206614289074617	-0.08117218376665637	0.3096886828964138	0.6733906050453179
ENSMUSG00000019320.14	Noxo1	NADPH oxidase organizer 1	18.87741082272515	-1.0735197882286114	0.627049558010384	0.04840969414345824
ENSMUSG00000019326.14	Aoc3	amine oxidase, copper containing 3	2937.634772794262	-1.5115179477595517	0.38528277189378607	7.995415032972817e-4
ENSMUSG00000019338.13	Zfp687	zinc finger protein 687	156.3294835826838	-0.44520853250322	0.24604678118950582	0.2411171731040347
ENSMUSG00000019362.8	D8Ertd738e	DNA segment, Chr 8, ERATO Doi 738, expressed	1680.6856434704289	0.233348568459832	0.19881679880683167	0.6672766849582029
ENSMUSG00000019368.13	Sec14l4	SEC14-like lipid binding 4	208.68462482160268	-0.7884757436332422	0.3058423781642872	0.046213678163389844
ENSMUSG00000019370.10	Calm3	calmodulin 3	1318.70606968117	-0.007082630618417403	0.10049744670436306	0.7723259341606072
ENSMUSG00000019373.11	Cops3	COP9 signalosome subunit 3	891.9181345054517	0.06551556185203448	0.10583211176501978	0.7702935564844765
ENSMUSG00000019428.16	Fkbp8	FK506 binding protein 8	1902.2371764018337	0.058361189327074965	0.11345265349477354	0.7692120837350876
ENSMUSG00000019432.15	Ddx39b	DEAD (Asp-Glu-Ala-Asp) box polypeptide 39B	1280.4525111345206	0.1967957539172233	0.12232862171826	0.7479985691961016
ENSMUSG00000019433.9	Gipc1	GIPC PDZ domain containing family, member 1	527.1192612383242	0.671979131903388	0.14523619634219634	0.03013790404548244
ENSMUSG00000019437.17	Tlcd1	TLC domain containing 1	1326.191205914885	-0.4051163542226939	0.20650893533567538	0.3093197814476218
ENSMUSG00000019461.12	Plscr3	phospholipid scramblase 3	331.74365205971964	0.29380185995298447	0.10276266854699452	0.7304383810546488
ENSMUSG00000019464.6	Ptger1	prostaglandin E receptor 1 (subtype EP1)	356.0270631885954	1.2719158365772325	0.2261879146937069	4.063062881481946e-5
ENSMUSG00000019467.15	Arhgef25	Rho guanine nucleotide exchange factor (GEF) 25	230.55016071940278	0.679736388389075	0.2525471372718089	0.06841268543602813
ENSMUSG00000019470.12	Xab2	XPA binding protein 2	435.66577989468186	-0.17360656855736528	0.13858526988355402	0.7440602135404472
ENSMUSG00000019471.10	Cdc37	cell division cycle 37	1735.8819517977029	0.04051198870495228	0.1339856142299469	0.7661837736367879
ENSMUSG00000019478.16	Rab4a	RAB4A, member RAS oncogene family	86.033199552787	-0.70866770468532	0.22438991346892134	0.04719822003887389
ENSMUSG00000019487.11	Trip10	thyroid hormone receptor interactor 10	641.730290239884	-0.39139322051675923	0.14043030188285555	0.41544206657421645
ENSMUSG00000019494.14	Cops6	COP9 signalosome subunit 6	1497.0372699077684	0.06878926011919305	0.09152726365404601	0.77200316507379
ENSMUSG00000019505.7	Ubb	ubiquitin B	6520.642937601165	-0.23329265299467036	0.1775202026388932	0.6996378272305855
ENSMUSG00000019518.11	Ap4m1	adaptor-related protein complex AP-4, mu 1	426.5863341691481	-0.31835414733290235	0.14920802691515445	0.6055460911084366
ENSMUSG00000019528.18	Gyg	glycogenin	1829.2851292004161	-0.019740206774187346	0.17178811677256733	0.756279427801297
ENSMUSG00000019539.11	Rcn3	reticulocalbin 3, EF-hand calcium binding domain	112.90699079213435	-1.0640342143977477	0.3078958222123762	0.006675201051734624
ENSMUSG00000019558.14	Slc6a8	solute carrier family 6 (neurotransmitter transporter, creatine), member 8	378.5664240672897	-0.2651666637687539	0.2006260455894575	0.581993873783586
ENSMUSG00000019564.12	Arid3a	AT rich interactive domain 3A (BRIGHT-like)	67.00271321001335	0.08443237291472928	0.22777273264032402	0.7211083181568888
ENSMUSG00000019577.6	Pdk4	pyruvate dehydrogenase kinase, isoenzyme 4	27448.34624923569	0.05242924594935181	0.25214720848992944	0.7183003591290358
ENSMUSG00000019578.11	Ubxn6	UBX domain protein 6	929.4994316908834	-0.0751385468091108	0.08707269306135662	0.7722856379536674
ENSMUSG00000019579.13	Mydgf	myeloid derived growth factor	467.5019269417054	0.3544656519942362	0.14986859675295355	0.4895983898122165
ENSMUSG00000019590.16	Cyb561	cytochrome b-561	117.08118558412777	1.2061155022759125	0.27783177561799766	9.62382933360932e-4
ENSMUSG00000019647.16	Sema6a	sema domain, transmembrane domain (TM), and cytoplasmic domain, (semaphorin) 6A	347.9358231508169	-0.028994345530967077	0.23078895264360175	0.7319431754441912
ENSMUSG00000019659.8	Ccdc12	coiled-coil domain containing 12	354.04687831311753	0.23038122107208495	0.1665717593141938	0.7089788699626175
ENSMUSG00000019689.4	Fmc1	formation of mitochondrial complex V assembly factor 1	938.617149680751	-0.19287545406734852	0.1577292953232791	0.7275768135418493
ENSMUSG00000019699.16	Akt3	thymoma viral proto-oncogene 3	173.17118722581841	0.782384616302523	0.18792654126612335	0.014700879196639234
ENSMUSG00000019710.13	Mrpl24	mitochondrial ribosomal protein L24	1166.115963560632	0.031501672357091906	0.09089398132665043	0.7724970342273093
ENSMUSG00000019715.14	Gle1	GLE1 RNA export mediator (yeast)	467.05377837541744	-0.001536248573114014	0.13268622386408033	0.7685167673766752
ENSMUSG00000019718.8	L3hypdh	L-3-hydroxyproline dehydratase (trans-)	805.022739620805	0.29159904872530934	0.14510746823621162	0.6927079287385252
ENSMUSG00000019726.12	Lyst	lysosomal trafficking regulator	192.6294227253555	0.03912835160450713	0.23502044892065538	0.7283896168136428
ENSMUSG00000019731.13	Slc35e1	solute carrier family 35, member E1	735.2091660690606	0.148825535278288	0.17818197043645234	0.7288080822980896
ENSMUSG00000019732.14	Calr3	calreticulin 3	67.30189588457262	-0.8495848852069637	0.25653749832960865	0.019948952228373777
ENSMUSG00000019734.16	Tmc4	transmembrane channel-like gene family 4	86.71129319995124	-0.4238831430502288	0.2505279786691495	0.26130617121864325
ENSMUSG00000019737.14	Syne4	spectrin repeat containing, nuclear envelope family member 4	26.554935560621107	0.7804822083974182	0.314105380747511	0.05057926030600036
ENSMUSG00000019738.15	Polr2i	polymerase (RNA) II (DNA directed) polypeptide I	284.0906972927746	0.07468058711488221	0.1778407710696765	0.7452725456006147
ENSMUSG00000019756.10	Prl8a1	prolactin family 8, subfamily a, member 1	11.453622111387215	0.039987067117001875	0.3422499145828996	0.6686693394952345
ENSMUSG00000019761.10	Krt10	keratin 10	43.71853424298393	0.029012120661009746	0.23457934688780582	0.7305293981296199
ENSMUSG00000019763.11	Rmnd1	required for meiotic nuclear division 1 homolog	1305.7298799507253	-0.045512652299273544	0.10748116395134756	0.7707641929571336
ENSMUSG00000019767.12	Ccdc170	coiled-coil domain containing 170	15.174569877458815	-1.0837995322920617	0.8472951213964599	0.07101653863210451
ENSMUSG00000019768.16	Esr1	estrogen receptor 1 (alpha)	285.3645932784879	-1.2400403588159759	0.2758768332973833	6.625662155033457e-4
ENSMUSG00000019772.5	Vip	vasoactive intestinal polypeptide	0.8412828785397357	-0.02160751385290387	0.36237569481489695	0.6573317162627729
ENSMUSG00000019773.7	Fbxo5	F-box protein 5	22.018772681219353	-0.4336025758148665	0.3548966055102024	0.23136588163075825
ENSMUSG00000019774.8	Mtrf1l	mitochondrial translational release factor 1-like	117.91098126707061	-0.28999474030424877	0.22732820533437464	0.47064106997688065
ENSMUSG00000019775.17	Rgs17	regulator of G-protein signaling 17	1.9868517985568284	0.030851601240782747	0.3680176090074432	0.634412232025304
ENSMUSG00000019777.16	Hdac2	histone deacetylase 2	738.402113395935	0.010390700393356699	0.13571170177408926	0.7676497502188855
ENSMUSG00000019779.15	Frk	fyn-related kinase	17.102659451596047	-1.9183597317695884	0.5130327458931316	4.451674323746736e-4
ENSMUSG00000019782.10	Rwdd1	RWD domain containing 1	638.7995993247853	-0.038584208853587765	0.16391199268391576	0.7567242225675914
ENSMUSG00000019787.9	Trdn	triadin	46.15251274091448	0.058809036973078696	0.3781929775947184	0.580025173667204
ENSMUSG00000019789.9	Hey2	hairy/enhancer-of-split related with YRPW motif 2	22.44910826523563	-0.35465980840476413	0.30840929167649334	0.312714658580348
ENSMUSG00000019790.17	Stxbp5	syntaxin binding protein 5 (tomosyn)	244.33363594503186	-0.08083688617974241	0.1261630627179424	0.7650219347538271
ENSMUSG00000019791.12	Hint3	histidine triad nucleotide binding protein 3	335.19894223288304	-0.5898242424205727	0.14711267478896142	0.08005090279194377
ENSMUSG00000019792.8	Trmt11	tRNA methyltransferase 11	94.60318935839717	0.1713583246374535	0.19854083722160118	0.7112079247304078
ENSMUSG00000019794.13	Katna1	katanin p60 (ATPase-containing) subunit A1	365.62187187612676	-0.012040330024020768	0.13774987805393243	0.7670507135612702
ENSMUSG00000019795.17	Pcmt1	protein-L-isoaspartate (D-aspartate) O-methyltransferase 1	677.1106861428516	-0.02068109210185744	0.10100568086097976	0.7721041285404858
ENSMUSG00000019796.12	Lrp11	low density lipoprotein receptor-related protein 11	48.07386938316884	-0.033592475976596155	0.24384178115329616	0.7260907718435842
ENSMUSG00000019797.11	1700021F05Rik	RIKEN cDNA 1700021F05 gene	1001.7024378583687	0.27582459739309245	0.1337035722271776	0.7126803442617903
ENSMUSG00000019802.13	Sec63	SEC63-like (S. cerevisiae)	886.0413755847103	0.09171591914301708	0.13583790762720452	0.7604550520844348
ENSMUSG00000019804.12	Snx3	sorting nexin 3	1598.091895836536	-0.021950783035027798	0.09696477065555537	0.7723561469678147
ENSMUSG00000019806.13	Aig1	androgen-induced 1	401.7380464023035	1.0245369693659194	0.1733038669929463	1.8936749749570524e-4
ENSMUSG00000019808.8	Adat2	adenosine deaminase, tRNA-specific 2	72.55832586334562	1.5163441630443075	0.2013376358047288	3.3456461104292305e-8
ENSMUSG00000019809.16	Pex3	peroxisomal biogenesis factor 3	704.4947721868941	-0.08389653370447488	0.1900271800708433	0.7382830795674036
ENSMUSG00000019810.15	Fuca2	fucosidase, alpha-L- 2, plasma	148.7328010861924	-0.5729386961540421	0.20978350023329972	0.11794780930679234
ENSMUSG00000019813.16	Cep57l1	centrosomal protein 57-like 1	32.16178004627238	-0.3334993960437958	0.30124776223329547	0.33773554640748493
ENSMUSG00000019814.5	Ltv1	LTV1 ribosome biogenesis factor	204.37175487121223	0.23515002230287382	0.19334716746304878	0.680201372625644
ENSMUSG00000019817.18	Plagl1	pleiomorphic adenoma gene-like 1	17.05753294019117	0.1881366781284201	0.28886499143546507	0.5374674377555333
ENSMUSG00000019818.15	Cd164	CD164 antigen	2197.577867868591	-0.33335460175768694	0.20818028964995064	0.4251549565863098
ENSMUSG00000019820.11	Utrn	utrophin	770.7740957570857	-0.29515660838515656	0.12123504685525945	0.7134690404338089
ENSMUSG00000019822.12	Smpd2	sphingomyelin phosphodiesterase 2, neutral	172.94682061803957	-0.0061133049657276185	0.15948381153929359	0.7619768260073936
ENSMUSG00000019823.17	Mical1	microtubule associated monooxygenase, calponin and LIM domain containing 1	92.5285659989024	0.17868039777139574	0.30915006700707415	0.5193444645467669
ENSMUSG00000019826.11	Zbtb24	zinc finger and BTB domain containing 24	116.1292043679783	-0.368237113055214	0.17344704277080172	0.4107270571400653
ENSMUSG00000019831.14	Wasf1	WAS protein family, member 1	2.2105584777379574	-0.05023054449738937	0.3524674488812467	0.6350511558740707
ENSMUSG00000019832.5	Rab32	RAB32, member RAS oncogene family	25.150950324770978	-0.33229146471142773	0.30110893156369445	0.33879791918434354
ENSMUSG00000019837.8	Gtf3c6	general transcription factor IIIC, polypeptide 6, alpha	313.0997962546178	-0.07562482391993407	0.2028041101809907	0.7341861827641906
ENSMUSG00000019838.11	Slc16a10	solute carrier family 16 (monocarboxylic acid transporters), member 10	416.07343231584406	0.3006514962581534	0.2180839142864583	0.4674565107890498
ENSMUSG00000019841.15	Rev3l	REV3 like, DNA directed polymerase zeta catalytic subunit	91.76188200364827	-0.5812830868541484	0.23707140980237676	0.11905211275374565
ENSMUSG00000019842.6	Traf3ip2	TRAF3 interacting protein 2	38.07828074071455	0.16621786585462586	0.3254510027849887	0.5133661915034737
ENSMUSG00000019843.14	Fyn	Fyn proto-oncogene	269.70660363757463	0.26387844149194806	0.283746831210353	0.4364230628931679
ENSMUSG00000019845.8	Tube1	tubulin, epsilon 1	10.579325144002022	-0.19502106851410278	0.3618922391070572	0.44029188256476826
ENSMUSG00000019846.11	Lama4	laminin, alpha 4	735.551056310608	-0.5744848176456279	0.3536922432814813	0.1420379141866542
ENSMUSG00000019848.14	Popdc3	popeye domain containing 3	2.478712697267947	0.022449495506802808	0.37282321676742874	0.6376826247331312
ENSMUSG00000019849.11	Prep	prolyl endopeptidase	382.9487302117829	0.15094782974751692	0.18136590011979054	0.7266831120288072
ENSMUSG00000019850.11	Tnfaip3	tumor necrosis factor, alpha-induced protein 3	41.58711775890087	-1.1913731379205539	0.30860756742021056	0.00246883627243776
ENSMUSG00000019851.8	Perp	PERP, TP53 apoptosis effector	10.177415111509491	0.4040968748356206	0.4374307246884632	0.23955968538747396
ENSMUSG00000019853.6	Hebp2	heme binding protein 2	160.88251464370822	0.8511002823744457	0.2471572705774549	0.017426041653124235
ENSMUSG00000019854.17	Reps1	RalBP1 associated Eps domain containing protein	210.50859663393308	-0.12178063463390332	0.15213014496549943	0.7482269390256866
ENSMUSG00000019856.14	Fam184a	family with sequence similarity 184, member A	10.408647374590593	-0.09800384754642293	0.36774261350593107	0.544089965712989
ENSMUSG00000019857.7	Asf1a	anti-silencing function 1A histone chaperone	155.77719608208488	-0.22681597673080967	0.1732646070052655	0.7056376149454747
ENSMUSG00000019861.15	Gopc	golgi associated PDZ and coiled-coil motif containing	373.62798783063727	-0.03000858958325281	0.10565017523211945	0.7714868596908997
ENSMUSG00000019863.7	Qrsl1	glutaminyl-tRNA synthase (glutamine-hydrolyzing)-like 1	272.70747430721104	0.38307211487528503	0.17058515896322496	0.38225742453743944
ENSMUSG00000019864.14	Rtn4ip1	reticulon 4 interacting protein 1	1402.8029032704135	0.47004083076816533	0.12803889939880633	0.24387713068398062
ENSMUSG00000019865.9	Nmbr	neuromedin B receptor	0.7480553126646122	-0.07643984529479607	0.3761289071058145	0.5602375130762156
ENSMUSG00000019866.15	Crybg1	crystallin beta-gamma domain containing 1	152.22852105604022	0.33066721293698387	0.1646058936107869	0.5149237721381317
ENSMUSG00000019867.4	Gje1	gap junction protein, epsilon 1	0.7328070875245909	0.03285959451616209	0.3690898001425055	0.629547409143518
ENSMUSG00000019868.16	Vta1	vesicle (multivesicular body) trafficking 1	308.49505533259	0.017777654166304058	0.12447989172176516	0.7691085633462453
ENSMUSG00000019872.13	Smpdl3a	sphingomyelin phosphodiesterase, acid-like 3A	1295.184962898068	0.17726829718663806	0.13959257294400532	0.7426796870448714
ENSMUSG00000019873.8	Reep3	receptor accessory protein 3	1145.2843279749063	0.449562988896501	0.1440355157616416	0.2762688245802222
ENSMUSG00000019874.11	Fabp7	fatty acid binding protein 7, brain	2.7319473036082016	-0.07742357110648754	0.3608623872451937	0.5821896011195906
ENSMUSG00000019876.15	Pkib	protein kinase inhibitor beta, cAMP dependent, testis specific	9.41757209248801	0.09784396778530235	0.35661567607788386	0.5609567899093731
ENSMUSG00000019877.10	Serinc1	serine incorporator 1	3248.521925135272	0.27883482381330216	0.22260737464368183	0.49946779193671703
ENSMUSG00000019878.8	Hsf2	heat shock factor 2	132.6974800833392	-0.060140624454293114	0.14270012400416576	0.7617024273413815
ENSMUSG00000019880.10	Rspo3	R-spondin 3	2.3868538243524333	-0.03013862894430637	0.35749801945387166	0.6549091115476432
ENSMUSG00000019883.11	Echdc1	enoyl Coenzyme A hydratase domain containing 1	4103.70469638299	-0.7380876394325051	0.3633997158209132	0.07456467692424248
ENSMUSG00000019888.16	Mgat4c	MGAT4 family, member C	1.2676038596713508	0.026172344222708293	0.3634336557824031	0.6497222371576339
ENSMUSG00000019889.10	Ptprk	protein tyrosine phosphatase, receptor type, K	124.47452654297688	0.6243522933145186	0.42445228336287144	0.12877233306269698
ENSMUSG00000019890.4	Nts	neurotensin	4.257527466780373	0.0057572187142548165	0.33303621525888477	0.6980413514750434
ENSMUSG00000019891.15	Dcbld1	discoidin, CUB and LCCL domain containing 1	94.77633520178455	0.45851474713259627	0.34375011256399746	0.21393745108932963
ENSMUSG00000019894.14	Slc6a15	solute carrier family 6 (neurotransmitter transporter), member 15	1.086625951829968	0.018267947647777803	0.36322650063690326	0.6596654072475694
ENSMUSG00000019897.8	Ccdc59	coiled-coil domain containing 59	278.4442549801119	0.005137849211889345	0.12557438795697962	0.7694808094159592
ENSMUSG00000019899.17	Lama2	laminin, alpha 2	132.49451533562308	-0.45616466246259046	0.2394204712889456	0.23022419868766272
ENSMUSG00000019906.15	Lin7a	lin-7 homolog A (C. elegans)	6.394991060320335	-0.10676467317992175	0.3468792253760132	0.5639614359098527
ENSMUSG00000019907.10	Ppp1r12a	protein phosphatase 1, regulatory subunit 12A	589.9086207083915	0.06884310116729166	0.1628143688051533	0.7526376255139235
ENSMUSG00000019916.14	P4ha1	procollagen-proline, 2-oxoglutarate 4-dioxygenase (proline 4-hydroxylase), alpha 1 polypeptide	749.5644498722334	-0.6144242089741422	0.5608605911917778	0.144461252701972
ENSMUSG00000019917.10	Sept10	septin 10	269.51380083586656	-0.38536466754682325	0.16845096060590167	0.3808108912666107
ENSMUSG00000019920.18	Lims1	LIM and senescent cell antigen-like domains 1	471.13448199744766	-0.15907957670008907	0.12740139859423788	0.7533845737749206
ENSMUSG00000019923.14	Zwint	ZW10 interactor	1028.906637188051	-0.041983098944615466	0.1777743653171183	0.7509087523852007
ENSMUSG00000019927.6	Ube2d1	ubiquitin-conjugating enzyme E2D 1	135.3050462265908	-0.0696355287359941	0.19391452150181065	0.7394029612706653
ENSMUSG00000019929.16	Dcn	decorin	1099.400039512145	-0.2531678370699089	0.16165161846110782	0.7017717433066529
ENSMUSG00000019933.7	Mrln	myoregulin	0.8877062327334933	0.06696955543425508	0.37940171444946813	0.5679465715818028
ENSMUSG00000019935.16	Slc17a8	solute carrier family 17 (sodium-dependent inorganic phosphate cotransporter), member 8	3.0862072563242746	0.0674455849435066	0.34883164880626744	0.6163423356429327
ENSMUSG00000019942.13	Cdk1	cyclin-dependent kinase 1	5.210226713501587	-0.10410264923964765	0.36406968150759705	0.541252865589955
ENSMUSG00000019943.10	Atp2b1	ATPase, Ca++ transporting, plasma membrane 1	383.5165787062142	0.5583342611069225	0.19497535046547781	0.1275787289419083
ENSMUSG00000019944.14	Rhobtb1	Rho-related BTB domain containing 1	209.23496569349996	0.6157194357179087	0.3163516339956038	0.11556021920813585
ENSMUSG00000019945.10	Cabcoco1	ciliary associated calcium binding coiled-coil 1	96.93530923752999	1.3956926381609855	0.3381667384802089	7.207551606637563e-4
ENSMUSG00000019947.10	Arid5b	AT rich interactive domain 5B (MRF1-like)	447.1384822170319	0.3514276064714653	0.18671391198227455	0.42329180871949906
ENSMUSG00000019948.4	Actr6	ARP6 actin-related protein 6	172.22784858128523	-0.0960987571985409	0.1917522696122753	0.734775774858299
ENSMUSG00000019951.10	Uhrf1bp1l	UHRF1 (ICBP90) binding protein 1-like	837.261394738309	0.7392956920857564	0.1652792398237666	0.016422913927559422
ENSMUSG00000019952.15	Poc1b	POC1 centriolar protein B	92.3357467969211	-0.32568312239484104	0.23972449978148633	0.3973248831918006
ENSMUSG00000019960.8	Dusp6	dual specificity phosphatase 6	1136.8771290043696	0.9529768409490842	0.3272163645284373	0.01888368326933427
ENSMUSG00000019961.17	Tmpo	thymopoietin	337.09800453382235	0.021821133705792337	0.17095586324998485	0.7563136900684079
ENSMUSG00000019966.18	Kitl	kit ligand	902.5376639043724	0.6060219780283487	0.20221181137984098	0.09200553505800758
ENSMUSG00000019969.14	Psen1	presenilin 1	383.6598114848237	0.00922564417656286	0.1549233449285381	0.7629708310547824
ENSMUSG00000019970.15	Sgk1	serum/glucocorticoid regulated kinase 1	2227.3326159830367	1.1918241585329712	0.30130799603144454	0.0020161815497224686
ENSMUSG00000019971.10	Cep290	centrosomal protein 290	78.37537841383065	0.26002439082810735	0.26343372615411	0.4659927007145655
ENSMUSG00000019975.12	Ikbip	IKBKB interacting protein	166.84689662458922	0.09147018856919298	0.1583367480369652	0.7510623522863431
ENSMUSG00000019977.16	Hbs1l	Hbs1-like (S. cerevisiae)	823.0687790800176	-0.3436553839263594	0.11448831450064581	0.6787009530573611
ENSMUSG00000019978.16	Epb41l2	erythrocyte membrane protein band 4.1 like 2	1690.7542166587625	0.00832399471969329	0.19436762209489636	0.7494120859752271
ENSMUSG00000019979.12	Apaf1	apoptotic peptidase activating factor 1	64.47900758339946	0.029392419624223298	0.27757618605653617	0.7138631325933417
ENSMUSG00000019982.15	Myb	myeloblastosis oncogene	1.1422898201827065	-0.08026314596075025	0.37553215257413	0.555576335455059
ENSMUSG00000019984.16	Med23	mediator complex subunit 23	225.9294824938266	-0.3016367123287676	0.15066377849390503	0.6559186177029843
ENSMUSG00000019986.17	Ahi1	Abelson helper integration site 1	44.42658637763879	-0.27656272759326717	0.24390519141359213	0.4680211415475816
ENSMUSG00000019987.9	Arg1	arginase, liver	2.594719489184335	-0.018876330112346042	0.36056422317911	0.6635459744613268
ENSMUSG00000019988.7	Nedd1	neural precursor cell expressed, developmentally down-regulated gene 1	101.27725655915975	-0.26475354284523617	0.1974253420955895	0.5926164735584967
ENSMUSG00000019989.8	Enpp3	ectonucleotide pyrophosphatase/phosphodiesterase 3	33.548826866472766	-0.1621934696537235	0.24895391723818128	0.6754025472194992
ENSMUSG00000019990.15	Pde7b	phosphodiesterase 7B	787.867342503265	1.939289777209306	0.4434610542432912	8.741142494843443e-5
ENSMUSG00000019992.8	Mtfr2	mitochondrial fission regulator 2	1.9983509540763251	-0.021246213447008618	0.34667814337453784	0.6830114455293199
ENSMUSG00000019996.17	Map7	microtubule-associated protein 7	95.3459859254426	0.18879684836174387	0.24645130625503783	0.6285009573764413
ENSMUSG00000019997.11	Ccn2	cellular communication network factor 2	94.45210347424882	1.04882080880709	0.38634024929201466	0.017380048389489366
ENSMUSG00000019998.6	Stx7	syntaxin 7	458.3097884660195	-0.021060296313627956	0.2099947404491615	0.7416633958455525
ENSMUSG00000020000.7	Moxd1	monooxygenase, DBH-like 1	9.556069037712565	-0.18550314394314119	0.3582350121220798	0.45334132592751797
ENSMUSG00000020003.16	Pex7	peroxisomal biogenesis factor 7	732.0237963067506	0.22520735388493276	0.23758680878798685	0.5751863068269294
ENSMUSG00000020009.13	Ifngr1	interferon gamma receptor 1	1105.2904054904557	-0.545846998792849	0.1595137860449876	0.12996400620941911
ENSMUSG00000020010.7	Vnn3	vanin 3	18.621107047763935	-1.6689727767095062	0.434443487969774	6.373257899011121e-4
ENSMUSG00000020014.17	Cfap54	cilia and flagella associated protein 54	56.63618580147438	0.9079662083223654	0.4288181321805532	0.045306204389101955
ENSMUSG00000020015.10	Cdk17	cyclin-dependent kinase 17	608.8806398689555	0.641558140614785	0.16511811678825597	0.05458316574174794
[truncated: 20,662 more rows]
