# Supplementary material for: Comprehensive Transcriptional Profiling and Mouse Phenotyping Reveals Dispensable Role for Adipose Tissue Selective Long Noncoding RNA Gm15551
Source: Noncoding RNA. 2022 May 6;8(3):32. doi: 10.3390/ncrna8030032 (PMC9149892; doi:10.3390/ncrna8030032)
Supplement: Supplementary file 1 [file ncrna-08-00032-s001.zip › Table S2_sgRNA.csv]

Target	Sequence
Gm15551-2	CACTTCCAGTTATATAAGCG
Gm15551-3	ACTTCCAGTTATATAAGCGT
Gm15551-7	AGGGTTTTTTGCTAAAACGG
Ucp1	GGGAGTGACGCGCGGCTGGG
