# Supplementary material for: Comprehensive Transcriptional Profiling and Mouse Phenotyping Reveals Dispensable Role for Adipose Tissue Selective Long Noncoding RNA Gm15551
Source: Noncoding RNA. 2022 May 6;8(3):32. doi: 10.3390/ncrna8030032 (PMC9149892; doi:10.3390/ncrna8030032)
Supplement: Supplementary file 1 [file ncrna-08-00032-s001.zip › Table S3_LNA.csv]

Name	Sequence	Cat. no.
Negative control A	AACACGTCTATACGC	339515 LG00000002-DDA
Negative control B	GCTCCCTTCAATCCAA	339515 LG00000001-DDA
LNA1	GATGACTGAGATTAGA	339511 LG00228509-DDA
LNA2	AAGTAGCACGGCGTTG	339511 LG00228510-DDA
