# Supplementary material for: Comprehensive Transcriptional Profiling and Mouse Phenotyping Reveals Dispensable Role for Adipose Tissue Selective Long Noncoding RNA Gm15551
Source: Noncoding RNA. 2022 May 6;8(3):32. doi: 10.3390/ncrna8030032 (PMC9149892; doi:10.3390/ncrna8030032)
Supplement: Supplementary file 1 [file ncrna-08-00032-s001.zip › Table S4_qPCR.csv]

Target	forward	reverse
Gtf2b	GTGGGATCTGAATGGAGAACTT	CCTGTACCCTTGCCAATCAT
Gm15551	ACGGCGTTGGAAGGCTCT	CACCCGTGCAACGCCTG
Ucp1	CCTTCCCGCTGGACACTG	GGCCTTCACCTTGGATCTGA
Pparg	CACAATGCCATCAGGTTTGG	CAGCTTCTCCTTCTCGGCCT
AdipoQ	GACACCAAAAGGGCTCAGG	TTAGGACCAAGAAGACCTGC
Fabp4	AAATCACCGCAGACGACAGG	CGCCATCTAGGGTTATGATGCT
Elovl3	AGCAAGGTTGTTGAACTGGGA	GACGCTTACGCAGGATGATGA
Cidea	AGGCCGTGTTAAGGAATCTGCT	GCCCAGTACTCGGAGCATGT
Lep	TGTGCTGCAGATAGCCAATGA	AGATGGAGGAGGTCTCGGAGA
