# Supplementary material for: Comprehensive Transcriptional Profiling and Mouse Phenotyping Reveals Dispensable Role for Adipose Tissue Selective Long Noncoding RNA Gm15551
Source: Noncoding RNA. 2022 May 6;8(3):32. doi: 10.3390/ncrna8030032 (PMC9149892; doi:10.3390/ncrna8030032)
Supplement: Supplementary file 1 [file ncrna-08-00032-s001.zip › Table S5_antibodies.csv]

Target	Source	Dilution
Histone H3K27ac	Active Motif 39133	5 µl
Histone H3K27me3	Active Motif 39155	5 µl
Histone H3K4me1	Active Motif 39297	10 µl
Histone H3K4me3	Active Motif 39159	3 µl
