# Supplementary material for: Comprehensive Transcriptional Profiling and Mouse Phenotyping Reveals Dispensable Role for Adipose Tissue Selective Long Noncoding RNA Gm15551
Source: Noncoding RNA. 2022 May 6;8(3):32. doi: 10.3390/ncrna8030032 (PMC9149892; doi:10.3390/ncrna8030032)
Supplement: Supplementary file 1 [file ncrna-08-00032-s001.zip › Table S6_bl6-iBAT_temperatureDiet_lrt.csv]

gene_id	gene_name	gene_id_ens	gene_id_ncd	gene_type	baseMean	stat	pvalue	padj	log2FC_temp_22_vs_4	log2FC_diet_NCD_vs_HFD
QNCMUSG00000004	Xkr4	ENSMUSG00000051951.5	NA	protein_coding	17,4180576833693	24,2867242868771	2,17629903484283E-05	0,000189655346087078	1,30996796692132	-0,123803656744518
QNCMUSG00000006	Gm19938	ENSMUSG00000102331.1	NONMMUG000011.2	lncRNA	3,13913756287826	3,98435836200676	0,263158105341944	NA	0,129210236042359	0,00849312033195491
QNCMUSG00000011	Rp1	ENSMUSG00000025900.12	NA	protein_coding	27,6564976226653	2,91640517109684	0,404694241687933	0,557931840442407	0,0302514276843849	0,0243803917255343
QNCMUSG00000013	NA	NA	NONMMUG000017.2	noncoding	0,77953969729262	0,769670919349373	0,856706733314699	NA	0,00503706489212212	-0,00518499645592016
QNCMUSG00000015	NA	NA	NONMMUG000019.2	noncoding	1,68747735570102	0,341048912426452	0,952132117834593	NA	0,00927080226536361	0,00776793560810677
QNCMUSG00000016	Gm6101	ENSMUSG00000102948.1	NA	processed_pseudogene	0,572182145588135	0,767022259392505	0,857337502413086	NA	0,00599234374245517	-0,00187785259410004
QNCMUSG00000019	Sox17	ENSMUSG00000025902.13	NA	protein_coding	323,943495444617	25,9027188766335	9,99532951005558E-06	9,5337455326812E-05	-0,547577389650634	-0,141866961852598
QNCMUSG00000020	Gm37587	ENSMUSG00000104238.1	NONMMUG000020.3	noncoding	4,90956851576219	3,74044757611325	0,290889479998624	NA	0,0209540068014325	-0,0306616093297812
QNCMUSG00000021	Gm7357	ENSMUSG00000102269.1	NA	processed_pseudogene	5,03043975282977	1,36976983535958	0,712635894343644	NA	0,0952614286324428	0,0286819777699471
QNCMUSG00000022	Gm37323	ENSMUSG00000104328.1	NONMMUG000021.2	noncoding	3,39148075762204	1,33793788532598	0,720144665779219	NA	0,0209166800374934	0,00221708475283841
QNCMUSG00000024	NA	NA	NONMMUG047883.1	noncoding	5,63445652809784	0,430422091439837	0,933888726556836	NA	-0,00864002066131548	-0,0148340767597102
QNCMUSG00000030	NA	NA	NONMMUG047919.1	noncoding	38,7002445859223	7,91173521062605	0,0478715322934209	0,118095258383096	0,528235323330246	0,0314375806388267
QNCMUSG00000031	Mrpl15	ENSMUSG00000033845.13	NA	protein_coding	1533,51430398406	11,1302074947951	0,0110422327677197	0,037109828727248	-0,2931764543793	0,0457696228375537
QNCMUSG00000032	Lypla1	ENSMUSG00000025903.14	NA	protein_coding	2656,39549568518	8,05059314945785	0,0449775883226259	0,112434757217378	-0,0984426111640197	0,187689598784959
QNCMUSG00000033	Gm37988	ENSMUSG00000104217.1	NA	protein_coding	14,2797521717602	0,797834205463289	0,849984992493656	0,904511116522798	-0,0643405010950401	-0,0235869421272492
QNCMUSG00000034	Tcea1	ENSMUSG00000033813.15	NA	protein_coding	2268,06117732474	3,40701485629046	0,333023728069766	0,488262336391133	-0,158010930584783	0,0344714987214786
QNCMUSG00000035	Rgs20	ENSMUSG00000002459.17	NA	protein_coding	1,84122709442945	3,77334573187796	0,287001728992568	NA	-0,0353188385879146	-0,0221677592636212
QNCMUSG00000036	Gm16041	ENSMUSG00000085623.1	NONMMUG000032.2	lncRNA	3,14062343486323	0,359427192414486	0,948490253943523	NA	-0,0210928712601219	-0,0251491374084831
QNCMUSG00000037	Atp6v1h	ENSMUSG00000033793.12	NA	protein_coding	2936,02484929825	34,6740761977887	1,4275320107153E-07	2,05637816312783E-06	-1,05802330425556	-0,322832523643518
QNCMUSG00000040	NA	NA	NONMMUG046485.1	noncoding	0,983312571056866	0,778587137615872	0,854581550568379	NA	0,0257617789558436	0,000319118298027655
QNCMUSG00000041	NA	NA	NONMMUG047921.1	noncoding	2,08177671538588	0,676865247914378	0,878631509524333	NA	0,0297948437003343	0,0154518920017712
QNCMUSG00000045	NA	NA	NONMMUG000039.2	noncoding	37,7168285596255	8,32600589319844	0,0397333975474593	0,102536622609842	-0,0477965374810521	0,365437070206738
QNCMUSG00000046	NA	NA	NONMMUG047924.1	noncoding	5,45166407640529	3,03330482579839	0,386518677170409	NA	0,0783156934787184	0,0562264706664619
QNCMUSG00000047	NA	NA	NONMMUG047929.1	noncoding	24,140571381154	0,84491732407794	0,838695940138139	0,896971976336582	0,0605728974315657	-0,0066385983276071
QNCMUSG00000048	NA	NA	NONMMUG047931.1	noncoding	102,231331882356	2,56515410770827	0,463631255851386	0,610758365962641	0,241429077083538	0,0434617327464305
QNCMUSG00000049	Rb1cc1	ENSMUSG00000025907.14	NA	protein_coding	3341,08751468053	10,1208447847749	0,0175663532697806	0,0539375693220773	-0,150315894797957	-0,0497647282976262
QNCMUSG00000050	4732440D04Rik	ENSMUSG00000090031.2	NONMMUG000040.3	noncoding	40,2143188402806	2,06184165757008	0,559670943555864	0,692511128602197	0,203624257252945	0,0643319040053417
QNCMUSG00000061	NA	NA	NONMMUG047939.1	noncoding	0,947342760937982	0,794026966057714	0,850895164588468	NA	-0,0199707344864244	-0,00703954299199627
QNCMUSG00000063	Pcmtd1	ENSMUSG00000051285.17	NA	protein_coding	5342,21906224449	12,0460954459939	0,00722691350856687	0,0263234082263649	-0,0743174262942372	0,164427726835317
QNCMUSG00000065	Gm26901	ENSMUSG00000097797.6	NONMMUG000058.2	noncoding	11,4413170883983	5,94149185690102	0,114491731145613	0,228009409987966	-0,0846493741040247	-0,116483514755044
QNCMUSG00000068	Gm30414	ENSMUSG00000103067.1	NONMMUG000060.2	noncoding	8,95124670304643	2,66441742324902	0,446308086865191	0,595053911559681	0,0917032572436925	0,00956110941347316
QNCMUSG00000075	Sntg1	ENSMUSG00000025909.16	NA	protein_coding	2,1471137655822	0,993069586377651	0,802928907371177	NA	-0,0427197958574038	-0,0152015164987505
QNCMUSG00000078	NA	NA	NONMMUG000072.2	noncoding	5,06121866805013	4,01169392336107	0,260204163032945	NA	0,0267864701129436	0,0490124337814057
QNCMUSG00000079	NA	NA	NONMMUG047952.2	noncoding	7,53725204834501	6,48620197026863	0,0902082553553339	NA	0,100603123429422	-0,0878106199450191
QNCMUSG00000080	Gm18300	ENSMUSG00000103411.1	NA	processed_pseudogene	10,2896187689038	0,76620151592671	0,857532908284091	0,909934059719197	0,0791854682090726	0,0132808756190824
QNCMUSG00000081	Adhfe1	ENSMUSG00000025911.14	NA	protein_coding	2996,75710203402	5,25614387956983	0,15397359649531	0,282533586862488	0,159987951960902	0,327103940396855
QNCMUSG00000082	2610203C22Rik	ENSMUSG00000079671.8	NONMMUG000073.2	noncoding	29,0990731619879	7,60838969400557	0,0548378956375385	0,131414459416334	-0,0791081870840714	-0,855457233311456
QNCMUSG00000083	NA	NA	NONMMUG047960.1	noncoding	0,808003214593145	1,48013410372077	0,686862900193938	NA	-0,0056832888650651	-0,00816547610775472
QNCMUSG00000087	Mybl1	ENSMUSG00000025912.16	NA	protein_coding	28,5383493989897	0,843897725259367	0,838940990111426	0,897177122293019	-0,00761964004233258	-0,0653562568605272
QNCMUSG00000089	Vcpip1	ENSMUSG00000045210.8	NA	protein_coding	966,022175163901	1,75661590917466	0,624420990638172	0,743114770245429	0,153933853777993	0,0539717801545571
QNCMUSG00000090	1700034P13Rik	ENSMUSG00000097893.8	NONMMUG000077.3	noncoding	16,7156560225942	3,51531431961496	0,318781329882629	0,474456069749367	0,0219305891763457	0,114689020659022
QNCMUSG00000092	Sgk3	ENSMUSG00000025915.14	NA	protein_coding	452,334959748756	8,39388117399926	0,0385355535479486	0,0999812530014048	0,00692672481327554	0,112328449155918
QNCMUSG00000093	NA	NA	NONMMUG000080.2	noncoding	11,903971013782	3,62595006849425	0,304790444899009	0,460015834244156	0,133619438577208	0,0174621996630604
QNCMUSG00000094	Mcmdc2	ENSMUSG00000046101.16	NA	protein_coding	8,08831958532966	5,51456390480196	0,137770124924588	NA	0,0731500162331352	0,0142670358465392
QNCMUSG00000095	Snhg6	ENSMUSG00000098234.7	NONMMUG000083.2	noncoding	142,592898011109	3,80603472437237	0,283184970976414	0,437751031902824	-0,175087631531902	0,062794123345313
QNCMUSG00000096	Tcf24	ENSMUSG00000099032.2	NA	protein_coding	13,621449779674	20,2722191936484	0,000149059269509772	0,00100691179491691	0,00622892106973889	-2,10893094726515
QNCMUSG00000102	Cops5	ENSMUSG00000025917.9	NA	protein_coding	1246,49978521241	5,36333628102088	0,147044990819221	0,273331451998142	-0,061483192780234	0,14676712494613
QNCMUSG00000103	Cspp1	ENSMUSG00000056763.16	NA	protein_coding	356,765613287113	12,570890328689	0,00566275227249446	0,021656461720132	0,446451901570519	-0,0931505608493294
QNCMUSG00000105	Arfgef1	ENSMUSG00000067851.11	NA	protein_coding	3205,88735230763	3,60246932340877	0,30771334432664	0,463455990887851	-0,174812466764152	-0,0467597120094293
QNCMUSG00000107	NA	NA	NONMMUG046501.1	noncoding	3,60644826315175	1,40204980068778	0,705054316913146	NA	0,0379218512674779	-0,0207791521323563
QNCMUSG00000109	Cpa6	ENSMUSG00000042501.12	NA	protein_coding	8,956355134999	1,73006581220798	0,630270294129328	0,747174195488197	0,0641213977418115	0,0386895086662396
QNCMUSG00000110	NA	NA	NONMMUG000100.2	noncoding	198,582476308092	7,52913113900993	0,0568146539156182	0,1353433465857	0,444453985220422	-0,0387303507316101
QNCMUSG00000113	Prex2	ENSMUSG00000048960.13	NA	protein_coding	6156,09953543241	19,1884664678186	0,000249930750786923	0,00156243800955593	-0,187144046332952	-0,343589974924786
QNCMUSG00000115	NA	NA	NONMMUG000107.2	noncoding	29,4804052735872	5,12332044120425	0,162986554018763	0,295118320921804	-0,0155579386307055	-0,00415546020390952
QNCMUSG00000116	NA	NA	NONMMUG047969.1	noncoding	1,54964732207634	2,67033887152956	0,4452914484579	NA	0,0322569425833646	0,00833853164874821
QNCMUSG00000120	A830018L16Rik	ENSMUSG00000057715.13	NA	protein_coding	368,384366279571	4,34086087315367	0,226932000914384	0,375597755416972	0,156708497000015	0,117067611473135
QNCMUSG00000121	NA	NA	NONMMUG000111.2	noncoding	21,4823815306406	1,02360261477287	0,795541077139861	0,868594769153225	0,0194647454682899	0,0521584747034774
QNCMUSG00000122	NA	NA	NONMMUG046507.1	noncoding	1,32916162587041	1,44785049245009	0,694357626130969	NA	0,0159339405662818	0,0184468041913753
QNCMUSG00000128	Gm17644	ENSMUSG00000097171.1	NONMMUG000114.2	noncoding	1,68390325790277	0,708615695974693	0,871175603743799	NA	0,0246060989799234	0,0122068070985433
QNCMUSG00000131	Sulf1	ENSMUSG00000016918.15	NA	protein_coding	281,971896814106	11,3060579805854	0,010180959063571	0,0347559011661791	0,477336683402057	-0,0263782078712627
QNCMUSG00000133	Slco5a1	ENSMUSG00000025938.16	NA	protein_coding	176,878089092843	1,83240155033707	0,607909506332886	0,730948620941319	0,0507145012207937	0,0296077959860719
QNCMUSG00000137	NA	NA	NONMMUG047980.1	noncoding	3,68191714291634	4,89839403750879	0,179390226061105	NA	0,0498915317057577	-0,0509342807508926
QNCMUSG00000141	Ncoa2	ENSMUSG00000005886.14	NA	protein_coding	1580,31373296967	0,202642183285633	0,977161636154147	0,984934047948208	-0,0328773998013868	-0,0191084687810793
QNCMUSG00000143	NA	NA	NONMMUG000126.2	noncoding	43,2251475822612	6,88129191097836	0,0757792069810239	0,168183138590753	0,365911824875945	-0,0302034541962761
QNCMUSG00000144	NA	NA	NONMMUG000128.2	noncoding	0,856527887573831	1,46542795956679	0,690272212897884	NA	0,0143408355021532	-0,0103519902657296
QNCMUSG00000149	Tram1	ENSMUSG00000025935.10	NA	protein_coding	1199,58972737566	4,92771226660909	0,177167582922349	0,312996063162817	-0,136073410371564	0,0517700930206271
QNCMUSG00000150	NA	NA	NONMMUG046518.1	noncoding	1,21080352350488	0,403232629721359	0,939573902578969	NA	0,0225374967084084	0,00855956121296147
QNCMUSG00000151	Lactb2	ENSMUSG00000025937.6	NA	protein_coding	3708,91215937321	20,2081645506841	0,000153688223390539	0,00103362382961857	-0,0556219687235223	0,367913582871871
QNCMUSG00000157	Eya1	ENSMUSG00000025932.14	NA	protein_coding	38,2598140881049	0,982061442245978	0,805592445267627	0,875173901787616	0,0751429465023013	0,0426048951039302
QNCMUSG00000165	Gm9947	ENSMUSG00000054493.2	NONMMUG000142.2	noncoding	1,09567086539512	1,15216591373514	0,764498243569216	NA	-0,0115008564222771	0,0156766787868591
QNCMUSG00000166	Msc	ENSMUSG00000025930.6	NA	protein_coding	7,85817441500932	2,49679829329452	0,475869981335033	NA	0,0858267095587347	0,00509848698004161
QNCMUSG00000178	NA	NA	NONMMUG000153.2	noncoding	9,22939193542889	2,54329480961411	0,467517527477166	0,614053959484115	0,184011720983923	0,0600439605140992
QNCMUSG00000179	Terf1	ENSMUSG00000025925.14	NA	protein_coding	77,2081997896078	10,4329896194186	0,0152224256795605	0,0480897399069001	0,172624766847405	-0,309979764051727
QNCMUSG00000180	NA	NA	NONMMUG000155.2	noncoding	5,08529296400083	1,81187504848673	0,612354207962581	NA	0,100356886459622	0,0197429121210905
QNCMUSG00000181	Sbspon	ENSMUSG00000032719.4	NA	protein_coding	15,7433774302503	0,716494120267612	0,8693176786218	0,917610080509289	0,0965714321105354	0,0163223284400897
QNCMUSG00000186	Rpl7	ENSMUSG00000043716.13	NA	protein_coding	4954,64127657505	2,64977460781097	0,448830157886535	0,597213945278103	-0,0552930958179069	-0,0588976649304318
QNCMUSG00000187	Rdh10	ENSMUSG00000025921.7	NA	protein_coding	288,834031611252	6,7358460526853	0,0808112332248988	0,176150093736736	0,0849167353664712	0,158462586418786
QNCMUSG00000191	NA	NA	NONMMUG048001.1	noncoding	4,32837703799163	0,810850703366953	0,846869966710323	NA	0,0344740560146302	-0,0153152288932265
QNCMUSG00000193	Stau2	ENSMUSG00000025920.19	NA	protein_coding	1110,16852871153	11,4443619937396	0,00955043779204558	0,0330451813892704	0,08331818054688	0,253851049943294
QNCMUSG00000197	Ube2w	ENSMUSG00000025939.18	NA	protein_coding	1260,65458467808	1,61318401345284	0,656404141592129	0,7673604357629	-0,0831569887643926	0,0574049075172214
QNCMUSG00000198	NA	NA	NONMMUG000167.2	noncoding	270,89990279673	15,2878550567029	0,0015864704583479	0,0075276951309109	0,00354223956050784	0,409878810392281
QNCMUSG00000199	NA	NA	NONMMUG000169.2	noncoding	115,745635097695	18,272152385851	0,000386504860386338	0,00228486598279598	0,908675915177826	0,0141611884630337
QNCMUSG00000200	NA	NA	NONMMUG000171.2	noncoding	2,57650890857497	6,78558055890024	0,0790553261459863	NA	0,0944755773164766	-0,010677061651389
QNCMUSG00000201	Eloc	ENSMUSG00000079658.9	NA	protein_coding	1400,60305218888	8,451949382122	0,0375388217570514	0,097998652709626	-0,200515837286573	0,0793324548949676
QNCMUSG00000203	D030040B21Rik	ENSMUSG00000097744.1	NA	lncRNA	6,28123055214618	0,272681518762624	0,965081705909116	NA	0,032963861417455	0,0150120494188986
QNCMUSG00000205	Tmem70	ENSMUSG00000025940.6	NA	protein_coding	3103,79756109049	31,1039818332584	8,08255040033316E-07	9,89037174903345E-06	-0,0118515897573744	0,623722446914521
QNCMUSG00000208	Ly96	ENSMUSG00000025779.10	NA	protein_coding	43,8578654772045	14,1151128907913	0,00275257879951946	0,0119505268855182	-0,721696709210534	-0,413424175192753
QNCMUSG00000212	NA	NA	NONMMUG000178.2	noncoding	0,636096196897662	1,13971530828043	0,767496319953632	NA	0,00228574400514268	-0,0097824385671742
QNCMUSG00000214	NA	NA	NONMMUG048007.1	noncoding	49,0270135817732	4,48856407006092	0,213312617273242	0,359229701391209	0,239822084953979	0,0814458182930589
QNCMUSG00000215	Jph1	ENSMUSG00000042686.5	NA	protein_coding	509,956919183907	1,79358982505246	0,616330854294071	0,737287260861117	0,0839157158694565	0,0247555092498017
QNCMUSG00000219	Gdap1	ENSMUSG00000025777.8	NA	protein_coding	12,5033084693398	6,26597668865671	0,0993630666978726	0,206011210004422	0,142711254601238	0,0505827002811656
QNCMUSG00000223	NA	NA	NONMMUG046547.1	noncoding	2,70635255408247	0,877023430812251	0,830968742640528	NA	0,0205167581211572	-0,0145346629272375
QNCMUSG00000227	Pi15	ENSMUSG00000067780.3	NA	protein_coding	22,9934656206263	15,6461999952029	0,00133998252427826	0,00652380814912747	0,382183616291228	0,0483845197466565
QNCMUSG00000228	Gm28154	ENSMUSG00000100053.1	NONMMUG000185.2	noncoding	6,93087851454437	0,983011190993388	0,805362651607586	NA	0,0110884625878671	-0,0405322220606406
QNCMUSG00000229	NA	NA	NONMMUG048031.1	noncoding	19,863823988853	4,12025603761531	0,248768026672807	0,400414126782876	0,223669520978983	-0,0107024952579785
QNCMUSG00000230	Gm16070	ENSMUSG00000085125.7	NONMMUG000186.2	noncoding	32,1307434639332	0,910445319555237	0,822906409306582	0,886751096048698	0,0442726962243025	0,00837349076362741
QNCMUSG00000231	Crispld1	ENSMUSG00000025776.13	NA	protein_coding	140,28406723496	8,33941414586487	0,0394939276096933	0,102027997537365	-0,477332256142003	-0,205552197678591
QNCMUSG00000233	NA	NA	NONMMUG048038.1	noncoding	1,61947927380379	2,17896991807538	0,536102511425417	NA	0,0396797586968898	0,0114774672826266
QNCMUSG00000234	Gm28756	ENSMUSG00000109887.1	NONMMUG000187.3	noncoding	17,2889751964092	1,70870600458782	0,634999989209522	0,750248147082879	0,114137815900032	-0,019340658309429
QNCMUSG00000254	NA	NA	NONMMUG000197.2	noncoding	5,22783161505224	7,34660481283847	0,0616336298708126	NA	0,231089827134763	0,0419458532664622
QNCMUSG00000255	NA	NA	NONMMUG048056.1	noncoding	6,05590360046179	3,47431892636657	0,324108176123171	NA	0,11650022496783	-0,0112250635168948
QNCMUSG00000262	Gm28653	ENSMUSG00000099906.2	NONMMUG000202.2	lncRNA	1,45559334514816	2,92288196559235	0,403668725327571	NA	0,022391592496283	-0,00946701209990826
QNCMUSG00000265	Mcm3	ENSMUSG00000041859.10	NA	protein_coding	152,846993827865	18,1651346715287	0,000406667228817577	0,00237819898490335	-0,738737874829581	-0,436515541260363
QNCMUSG00000272	Paqr8	ENSMUSG00000025931.15	NA	protein_coding	60,523238789383	1,32708021934062	0,722712874967355	0,815192263063834	-0,0887921172507098	-0,0409598324443544
QNCMUSG00000274	Efhc1	ENSMUSG00000041809.5	NA	protein_coding	13,0761191490206	0,4670154797207	0,926075854302668	0,95333222598057	0,0648096786603483	0,0267576957415543
QNCMUSG00000275	Tram2	ENSMUSG00000041779.5	NA	protein_coding	96,1894195325903	15,6440859933754	0,00134131882922083	0,00652615113963274	0,246355823812813	-0,398575663194305
QNCMUSG00000278	NA	NA	NONMMUG000210.2	noncoding	6,63212596750353	3,09446175795129	0,377289092982593	NA	0,0963266350878655	0,0857328730220048
QNCMUSG00000281	Tmem14a	ENSMUSG00000025933.15	NA	protein_coding	49,2109643765313	12,230140927373	0,00663497176015797	0,0246438891101032	0,759260755384461	0,16479415524596
QNCMUSG00000282	Gsta3	ENSMUSG00000025934.15	NA	protein_coding	69,5251836892332	18,1148346534604	0,000416501885265017	0,00242629478122648	-0,188735823087919	-0,0780178825712729
QNCMUSG00000287	Gm4956	ENSMUSG00000025936.15	NONMMUG000213.2	transcribed_unprocessed_pseudogene	5,64073640379488	0,597619741822463	0,896977062291129	NA	0,0297053881714053	0,0365421904748857
QNCMUSG00000290	NA	NA	NONMMUG087829.1	noncoding	5,42246075966723	5,20011729192488	0,157716525311963	NA	0,18773068559342	0,0734103385019116
QNCMUSG00000299	Kcnq5	ENSMUSG00000028033.16	NA	protein_coding	90,8670036573217	7,91743545165406	0,0477492433738538	0,117897120981971	0,590431006384786	0,108583219681046
QNCMUSG00000302	NA	NA	NONMMUG000227.2	noncoding	5,4523917349585	3,06304226314244	0,382007063327659	NA	0,127153733081486	0,0188792825507178
QNCMUSG00000305	NA	NA	NONMMUG000231.2	noncoding	23,4846186274705	8,20737432469312	0,0419147937299956	0,106582971262122	0,483324337778036	0,0358229270358639
QNCMUSG00000313	NA	NA	NONMMUG048074.1	noncoding	14,6395388818789	1,34920600585268	0,717483092222108	0,811247822105957	0,0256573367585752	-0,054112109393347
QNCMUSG00000317	NA	NA	NONMMUG046586.2	noncoding	443,910030529138	1,04811918894416	0,789610715633017	0,864330648910753	0,153963589034193	0,0494439014325953
QNCMUSG00000318	Ogfrl1	ENSMUSG00000026158.11	NA	protein_coding	191,677217630125	12,0457003997972	0,00722823859449489	0,0263234082263649	0,167629183506568	0,0863092323026631
QNCMUSG00000322	Gm28822	ENSMUSG00000099503.1	NONMMUG000251.2	noncoding	2,56825574812205	1,55833720866094	0,66887302894364	NA	0,0691363160821227	0,0302019163957968
QNCMUSG00000325	NA	NA	NONMMUG000252.2	noncoding	1,16783562425094	0,0560682539543933	0,996527829632321	NA	0,00265825429228718	-0,0021967475833872
QNCMUSG00000326	Smap1	ENSMUSG00000026155.13	NA	protein_coding	1280,01263840357	10,4023547233969	0,015438123840404	0,0485775222996007	-0,209566333829324	0,0125653153022777
QNCMUSG00000328	Sdhaf4	ENSMUSG00000026154.4	NA	protein_coding	619,056336312563	29,0482080106098	2,18779754803162E-06	2,44679096712176E-05	-0,591584938172348	0,0206012268284055
QNCMUSG00000329	Fam135a	ENSMUSG00000026153.15	NA	protein_coding	821,270927969804	35,2536787471251	1,07680335789055E-07	1,59476658997252E-06	-0,466645882441388	-0,421322067973836
QNCMUSG00000334	Col19a1	ENSMUSG00000026141.13	NA	protein_coding	13,1513448445221	1,89063828376831	0,595412343390255	0,7212996133976	0,0711028149158737	0,0568692055212341
QNCMUSG00000336	NA	NA	NONMMUG000268.2	noncoding	691871,405409986	19,2756782230848	0,000239760365066395	0,00150836923957783	0,357432907689112	-0,0295084715141087
QNCMUSG00000337	NA	NA	NONMMUG048091.1	noncoding	5,46031007438288	1,59387798280517	0,660778741427597	NA	-0,081441136500941	-0,0119907420788259
QNCMUSG00000338	Lmbrd1	ENSMUSG00000073725.8	NA	protein_coding	1812,45178629151	23,4911877632876	3,18989065520643E-05	0,000266546440767721	-0,523718859439365	-0,274499273492136
QNCMUSG00000345	NA	NA	NONMMUG000274.2	noncoding	1265,81989647952	10,2550058355753	0,0165183462881741	0,0513274720392489	-0,623443858577647	-0,195448708610376
QNCMUSG00000349	Adgrb3	ENSMUSG00000033569.17	NA	protein_coding	1,34735691852753	2,31079028574178	0,510456927025949	NA	0,0140520301632449	0,0185146801657215
QNCMUSG00000353	NA	NA	NONMMUG000291.2	noncoding	9,30049504048015	0,616947924236769	0,892541808522047	0,933124473719408	0,0273153126864548	-0,0197486603265644
QNCMUSG00000369	NA	NA	NONMMUG000305.2	noncoding	5,46599799279309	2,58173740337536	0,460700215058697	NA	0,0741301538696172	-0,0260403896355256
QNCMUSG00000380	NA	NA	NONMMUG000310.2	noncoding	3,03026210119398	2,23835925724556	0,524432366289475	NA	0,050111403969886	0,00634955673735959
QNCMUSG00000385	Phf3	ENSMUSG00000048874.15	NA	protein_coding	2778,22226594224	2,87713089003111	0,410959677889917	0,564078052867226	-0,0653334846321613	-0,150630568053486
QNCMUSG00000386	NA	NA	NONMMUG048110.1	noncoding	5,1203782143088	3,07075597030797	0,380844131270492	NA	0,0967932979600662	-0,0256781732591659
QNCMUSG00000387	NA	NA	NONMMUG046626.2	noncoding	1,31366182880522	3,37184398032526	0,337767820133441	NA	-0,00450729973095366	0,0181373519950094
QNCMUSG00000388	Ptp4a1	ENSMUSG00000026064.16	NA	protein_coding	1305,16298598658	16,3080926112834	0,000980416561700462	0,00501333153243313	0,832013772276403	0,0795676995670149
QNCMUSG00000389	Ptp4a1	ENSMUSG00000117310.1	NA	protein_coding	25139,5206156128	7,55184821352262	0,0562411090597619	0,13416668819437	0,0515764542438673	-0,295711166459056
QNCMUSG00000390	NA	NA	NONMMUG046627.1	noncoding	4,08049692142675	1,15217630065963	0,764495743426771	NA	0,0467011360940602	-0,0155670943261937
QNCMUSG00000392	4931428L18Rik	ENSMUSG00000086727.8	NONMMUG000320.3	noncoding	111,42397987845	18,2932672073555	0,000382645817865129	0,00226762046916276	0,26255848914094	-0,465128663927583
QNCMUSG00000393	NA	NA	NONMMUG087583.1	noncoding	21,6239679312314	6,60583091579778	0,0855809418385543	0,18428276398965	0,881539178158417	0,0985512114951275
QNCMUSG00000394	NA	NA	NONMMUG046629.2	noncoding	9,17315036871939	0,531936733008038	0,911821070410616	0,945066039851903	0,0293051433342076	-0,0125258235889431
QNCMUSG00000396	Gm29128	ENSMUSG00000100910.1	NONMMUG000321.2	noncoding	36,036448773692	22,0756562834724	6,29088698557907E-05	0,000478027994837465	-0,24498550263583	-0,176125971985088
QNCMUSG00000397	NA	NA	NONMMUG048111.1	noncoding	1,36271340303981	1,19337386689074	0,754593966941967	NA	-0,0280489897999697	-0,0164142140494011
QNCMUSG00000407	NA	NA	NONMMUG048115.1	noncoding	3,0746799105907	0,987609560702197	0,804250041879499	NA	0,0582523555359063	0,0206925308671823
QNCMUSG00000411	Prim2	ENSMUSG00000026134.11	NA	protein_coding	83,7528262212301	1,41524628632808	0,701964840814779	0,800901396364222	-0,168846335976037	-0,0860634575358057
QNCMUSG00000413	NA	NA	NONMMUG000337.2	noncoding	1,71809084250644	0,960173179233848	0,810887581925649	NA	0,0130503387146056	0,0148229939873448
QNCMUSG00000414	Rab23	ENSMUSG00000004768.14	NA	protein_coding	122,462319570113	3,80917660587122	0,282820540404852	0,437358041595328	-0,0677280715115296	-0,250238581143439
QNCMUSG00000415	Bag2	ENSMUSG00000042215.8	NA	protein_coding	292,851275224328	14,4788360301265	0,00232079512815832	0,0103259453775027	-0,760600880082112	-0,217396364459369
QNCMUSG00000416	Zfp451	ENSMUSG00000042197.13	NA	protein_coding	701,555549479126	0,708957315768743	0,871095103021613	0,91850831245785	0,0603016419268671	-0,0250591782390734
QNCMUSG00000418	Bend6	ENSMUSG00000042182.16	NA	protein_coding	4,89301200285429	2,27411661247673	0,517497603960261	NA	-0,00920636199531353	-0,0454376563537613
QNCMUSG00000419	Dst	ENSMUSG00000026131.19	NA	protein_coding	13517,996187987	24,4480990603559	2,01376581654689E-05	0,000176495106979102	0,549814182929262	-0,113445655063914
QNCMUSG00000426	Ccdc115	ENSMUSG00000042111.9	NA	protein_coding	264,912288402271	3,32751741805917	0,343831059162694	0,498831769917195	0,0576936858695922	0,202539601305639
QNCMUSG00000428	Imp4	ENSMUSG00000026127.13	NA	protein_coding	1053,20280581617	3,80397073403057	0,283424605494588	0,43796078674299	-0,0802887414687592	0,0378930806296105
QNCMUSG00000429	Ptpn18	ENSMUSG00000026126.15	NA	protein_coding	124,165971882276	8,39240282828919	0,038561263468558	0,100017164435069	-0,290315055886854	-0,220303977469084
QNCMUSG00000430	Gm28417	ENSMUSG00000100280.2	NONMMUG000354.3	noncoding	2,20817436985222	0,072420662437942	0,99492779821429	NA	-0,00764561083750435	-0,00732153783449765
QNCMUSG00000432	NA	NA	NONMMUG046653.1	noncoding	14,4323114374181	4,21233576139217	0,239429739981633	0,390228105371864	0,190519358252419	-0,0172851144341467
QNCMUSG00000440	NA	NA	NONMMUG000357.2	noncoding	1,8169014753125	3,77450810921307	0,286865221614182	NA	-0,0353086851538426	-0,0555549616756011
QNCMUSG00000441	Arhgef4	ENSMUSG00000037509.21	NA	protein_coding	12,1264661036437	1,59530775210962	0,660454222900751	0,770118684984728	-0,0918937454216077	-0,0748384135259007
QNCMUSG00000444	NA	NA	NONMMUG048133.1	noncoding	0,947573910157335	0,0787573021482686	0,994258610496064	NA	-0,00578771553537127	-0,00464363732155681
QNCMUSG00000445	Fam168b	ENSMUSG00000037503.12	NA	protein_coding	3765,62132634641	35,5777959612832	9,19684400378074E-08	1,3901668954235E-06	-0,44089832427205	0,0173616071808842
QNCMUSG00000446	Plekhb2	ENSMUSG00000026123.11	NA	protein_coding	1350,66554357362	14,8959044150511	0,00190780153025358	0,00877764147508369	-0,114024040023035	0,263596784230053
QNCMUSG00000451	Gm37068	ENSMUSG00000104417.1	NONMMUG000366.2	noncoding	2,52036218947534	1,09385058600421	0,778558780300348	NA	0,000560092802150943	-0,0284247926449157
QNCMUSG00000460	Hs6st1	ENSMUSG00000045216.7	NA	protein_coding	598,195383957957	4,74113670024263	0,191763818577809	0,331260829891277	-0,234426311564077	-0,148791434396651
QNCMUSG00000461	NA	NA	NONMMUG000374.2	noncoding	6,88227638301813	0,520585907111396	0,91434605262272	NA	0,00279604492257724	-0,0284770728246071
QNCMUSG00000464	Gm33280	ENSMUSG00000102202.1	NONMMUG000376.2	noncoding	2,74821254829127	0,955119153183993	0,812109943261735	NA	-0,00637007660977273	-0,0311041664057588
QNCMUSG00000465	Uggt1	ENSMUSG00000037470.14	NA	protein_coding	1957,54383262451	8,70288813179516	0,0335134329801843	0,0898989972064341	-0,311527661557721	-0,144614957474701
QNCMUSG00000466	Neurl3	ENSMUSG00000047180.8	NA	protein_coding	65,5152954594403	15,5291246214864	0,0014160155099356	0,00682847651057358	0,609869954016348	-0,164527543638335
QNCMUSG00000467	NA	NA	NONMMUG048143.1	noncoding	2,391508358929	1,05253505577496	0,788542860038081	NA	-0,0346049914672469	-0,0277382331669159
QNCMUSG00000468	Arid5a	ENSMUSG00000037447.16	NA	protein_coding	121,60805657415	15,8407099450965	0,00122251905755719	0,00603878552053599	0,252268810655738	-0,135768018402223
QNCMUSG00000470	Kansl3	ENSMUSG00000010453.12	NA	protein_coding	2113,18436630336	2,02872743235059	0,566465679131412	0,697895654684271	0,130219564766828	0,119939192333829
QNCMUSG00000471	NA	NA	NONMMUG000387.2	noncoding	3,687668567165	4,73334214315158	0,192397375808693	NA	0,0571168094662385	-0,000111967448654833
QNCMUSG00000473	Lman2l	ENSMUSG00000001143.13	NA	protein_coding	740,337517411795	16,0850283896942	0,00108936208316133	0,00548062941779137	0,0877617426940914	0,488059573454352
QNCMUSG00000476	NA	NA	NONMMUG000390.2	noncoding	3,91063892913313	1,11210681034368	0,774152284653518	NA	-0,0632395835145903	0,00307851314557445
QNCMUSG00000477	Cnnm4	ENSMUSG00000037408.10	NA	protein_coding	207,447675903979	7,71069451977843	0,0523849194531031	0,126688970076424	-0,0487789173201041	0,0365144536865013
QNCMUSG00000478	Cnnm3	ENSMUSG00000001138.13	NA	protein_coding	358,779900291007	11,3079013859627	0,0101722909460147	0,0347333451386006	0,454172582696358	-0,0413274608484467
QNCMUSG00000480	Ankrd23	ENSMUSG00000067653.12	NA	protein_coding	1639,3890758244	2,07714497421432	0,556550310757052	0,689713157169071	0,0762486989297843	-0,0173399146674422
QNCMUSG00000481	Gm42417	ENSMUSG00000109510.1	NA	protein_coding	12,8943315169632	2,45637322457029	0,483227035797823	0,628023865468003	0,024145776094959	-0,00750688567399544
QNCMUSG00000482	Ankrd39	ENSMUSG00000079610.9	NA	protein_coding	229,460357283125	4,38563791103385	0,222720786890239	0,370556381268321	0,0928583909925336	-0,118662381186324
QNCMUSG00000484	Sema4c	ENSMUSG00000026121.13	NA	protein_coding	317,467474260155	4,47563826295601	0,214473619473465	0,360716333959264	0,0652214823172742	-0,178330216767319
QNCMUSG00000485	D430040D24Rik	ENSMUSG00000087589.3	NONMMUG000398.2	noncoding	1,56159302815699	0,595618576943501	0,897434663579104	NA	0,0258486295344635	-0,00263291001396858
QNCMUSG00000486	Fam178b	ENSMUSG00000046337.17	NA	protein_coding	6,59760973112834	3,28258691394085	0,350073584697713	NA	0,171964389539762	0,0523639491668645
QNCMUSG00000489	Cox5b	ENSMUSG00000061518.11	NA	protein_coding	15856,7577833378	9,12521061092235	0,027671642140052	0,0774842758977301	0,166973514555542	0,259733028469839
QNCMUSG00000490	Actr1b	ENSMUSG00000037351.9	NA	protein_coding	2830,71610497715	12,5342578494125	0,00576011461399107	0,0219590526361017	0,205947248879588	0,300400390451845
QNCMUSG00000491	NA	NA	NONMMUG000402.2	noncoding	30,8308610459119	4,23042920415868	0,237632948145306	0,388012566173318	0,202250100518616	-0,0571924776640233
QNCMUSG00000492	4933424G06Rik	ENSMUSG00000102416.4	NA	protein_coding	1,99123691978173	5,36957218491133	0,146651130192406	NA	0,0360150836853153	-0,00473390465562199
QNCMUSG00000494	Gm33533	ENSMUSG00000104237.1	NONMMUG000404.2	noncoding	7,75207726318439	0,00789616328398779	0,99981382796687	NA	-0,00326853274921183	-0,00365684699124143
QNCMUSG00000496	Zap70	ENSMUSG00000026117.10	NA	protein_coding	3,88165683976175	4,36980553709547	0,224201498709694	NA	-0,104846628135513	0,00105967862079013
QNCMUSG00000498	Tmem131	ENSMUSG00000026116.11	NA	protein_coding	1920,27598868755	7,79318858211144	0,0504849456536088	0,12304747274706	0,0398074964791654	-0,18363315120612
QNCMUSG00000499	Gm38115	ENSMUSG00000102930.1	NONMMUG000409.2	noncoding	34,0822647200018	6,85171338899272	0,0767774009611242	0,16992860351921	0,293543905536463	-0,0281883437771149
QNCMUSG00000501	Vwa3b	ENSMUSG00000050122.19	NA	protein_coding	4,98785096022601	2,87130665555813	0,411895687222384	NA	0,0450467530816102	0,0560662387759167
QNCMUSG00000503	Cnga3	ENSMUSG00000026114.14	NA	protein_coding	21,6138410646224	3,79317837721128	0,284680597622894	0,439119033634151	-0,258076308183896	-0,169685457955304
QNCMUSG00000507	Inpp4a	ENSMUSG00000026113.17	NA	protein_coding	397,677648878085	10,2124505117767	0,0168439291823827	0,0521660386695845	0,260222134285247	-0,153820505099715
QNCMUSG00000509	Coa5	ENSMUSG00000026112.7	NA	protein_coding	9765,00542771409	16,4578318981021	0,000913425685392678	0,00472815617371259	0,175988905375492	0,425031413524269
QNCMUSG00000510	Unc50	ENSMUSG00000026111.15	NA	protein_coding	567,421100416375	4,32661521895409	0,228287081047169	0,376952137157734	0,0197999195845333	0,21495285522089
QNCMUSG00000511	Mgat4a	ENSMUSG00000026110.15	NA	protein_coding	542,174182568495	20,9160938149357	0,000109585674188827	0,000768924626468982	-0,098590005240789	-0,422943666343843
QNCMUSG00000514	2010300C02Rik	ENSMUSG00000026090.16	NA	protein_coding	8,87496407070214	2,72019981280015	0,436805455326802	0,587028079425717	-0,0545871678085416	-0,0593119858695675
QNCMUSG00000518	Tsga10	ENSMUSG00000060771.14	NA	protein_coding	268,439219481887	8,52634617586345	0,0362985407127898	0,0955153169669569	0,509853758155709	0,348437463573037
QNCMUSG00000519	Gm26805	ENSMUSG00000097268.1	NONMMUG000431.2	noncoding	10,1124628745354	5,8956756788123	0,116797627082248	0,231534604427688	-0,117722136415759	0,0996809896241065
QNCMUSG00000520	Lipt1	ENSMUSG00000037216.5	NA	protein_coding	551,507142610374	16,2193650887876	0,00102239108146487	0,0052027111373819	-0,167676479204559	0,450653993611827
QNCMUSG00000521	Mitd1	ENSMUSG00000026088.15	NA	protein_coding	165,099168686182	7,44540821852149	0,058977864972174	0,139315057637144	0,197398150683161	-0,00265735430760406
QNCMUSG00000522	Mrpl30	ENSMUSG00000026087.11	NA	protein_coding	2919,87112303701	25,9674110790836	9,68843062283148E-06	9,27777327938647E-05	-0,016831599239697	0,414880579153721
QNCMUSG00000524	Gm15457	ENSMUSG00000087374.1	NONMMUG000435.2	lncRNA	0,86930249933348	0,907214550210231	0,823686432119054	NA	-0,00475596033931083	0,00878115527636559
QNCMUSG00000526	Txndc9	ENSMUSG00000058407.12	NA	protein_coding	1196,71036457333	20,1087928872151	0,000161154147943954	0,00107525416050966	-0,112019974682222	0,259733283717204
QNCMUSG00000527	Eif5b	ENSMUSG00000026083.12	NA	protein_coding	1571,8357521903	5,92720948034395	0,115205848946496	0,229067240378609	-0,135362834354754	0,06548017933204
QNCMUSG00000528	Rev1	ENSMUSG00000026082.11	NA	protein_coding	622,31879736931	0,598774723957007	0,896712814952152	0,935814024511251	-0,0282604381812404	-0,0361403474561271
QNCMUSG00000529	Gm37062	ENSMUSG00000103804.1	NONMMUG048156.1	lncRNA	13,8579166353939	1,48984513833395	0,684616042657377	0,788204029165068	0,046227859501498	-0,0589706064810167
QNCMUSG00000531	Aff3	ENSMUSG00000037138.17	NA	protein_coding	33,8931917628817	4,14535743057922	0,24618990053944	0,397631488614443	0,27240538950372	-0,0237030735188898
QNCMUSG00000535	NA	NA	NONMMUG048158.1	noncoding	1,94444979233988	0,433891205828502	0,933155721159334	NA	0,0200960926014798	0,00438960427454804
QNCMUSG00000539	Lonrf2	ENSMUSG00000048814.10	NA	protein_coding	13,4916999026442	5,67494621669279	0,128541383170853	0,247705976670655	0,152230321821082	-0,025088532458611
QNCMUSG00000542	Chst10	ENSMUSG00000026080.13	NA	protein_coding	7,28033552773801	0,880293358261838	0,830180681625695	NA	0,0621208710588913	-0,0163146319502195
QNCMUSG00000547	Pdcl3	ENSMUSG00000026078.10	NA	protein_coding	541,114159390998	10,3081264129277	0,0161206065954491	0,0502955763716586	0,179392618662652	0,456919435104459
QNCMUSG00000553	Npas2	ENSMUSG00000026077.15	NA	protein_coding	23,9047962139994	2,82446439787239	0,419488459864006	0,571430433322262	-0,0569155370386738	-0,0416071428954938
QNCMUSG00000555	Rpl31	ENSMUSG00000073702.11	NA	protein_coding	2666,83472004645	2,52915206109816	0,470045682900474	0,616413783038017	-0,0398022745462053	-0,0295838943848423
QNCMUSG00000556	Tbc1d8	ENSMUSG00000003134.10	NA	protein_coding	439,035255015621	23,6135443602109	3,00780100094673E-05	0,000253214176173607	-0,608891627976021	-0,245073267809834
QNCMUSG00000559	NA	NA	NONMMUG048177.1	noncoding	9,39547734172895	0,359718710015542	0,948431991583097	0,967200350183208	0,0531981199694575	0,000420114358113883
QNCMUSG00000560	Cnot11	ENSMUSG00000003135.15	NA	protein_coding	489,558757610371	24,1046920756415	2,37538170270675E-05	0,000204362854606531	-0,384486045225039	0,13553079408508
QNCMUSG00000561	Gm15832	ENSMUSG00000085894.1	NONMMUG000471.2	noncoding	28,8085305027351	4,69452985001703	0,195581255365823	0,336119357594628	-0,395694207262148	-0,0497338979201277
QNCMUSG00000562	Rnf149	ENSMUSG00000048234.13	NA	protein_coding	364,492151807182	5,62624811668539	0,131279577504298	0,251395806639695	-0,354163386136789	-0,0320431814720037
QNCMUSG00000563	NA	NA	NONMMUG000473.2	noncoding	1,52854524668585	3,10801834902146	0,375268854025363	NA	0,0379714310596934	0,00912346140105943
QNCMUSG00000565	Creg2	ENSMUSG00000050967.5	NA	protein_coding	4,19527716381114	0,904542381967531	0,824331491572459	NA	0,045414316620506	0,0245697320917121
QNCMUSG00000566	D930019O06Rik	ENSMUSG00000097083.1	NONMMUG000474.2	noncoding	2,06788735620343	1,37348272136443	0,711762129320086	NA	0,0102489177384068	-0,00865890993509132
QNCMUSG00000570	NA	NA	NONMMUG048178.1	noncoding	2,6236335506494	4,61350244677382	0,20238682887973	NA	0,125571914065775	0,0593430962894145
QNCMUSG00000574	Map4k4	ENSMUSG00000026074.15	NA	protein_coding	3475,14223491805	15,1232240934936	0,00171431655903896	0,00803031997944489	-0,194021261817245	-0,184532152483246
QNCMUSG00000575	NA	NA	NONMMUG000483.2	noncoding	6,76085436173632	0,993621881326519	0,80279526964906	NA	0,0117639306865789	0,00873909406121513
QNCMUSG00000579	Il1r2	ENSMUSG00000026073.13	NA	protein_coding	6,51895037981534	3,72021943614993	0,293303322574864	NA	-0,138375424308643	-0,0394480812783802
QNCMUSG00000584	Il1r1	ENSMUSG00000026072.12	NA	protein_coding	386,233866015733	15,4085551408758	0,00149879398311693	0,00716614859331992	-0,500662235872701	-0,714117385014779
QNCMUSG00000585	Il1rl2	ENSMUSG00000070942.8	NA	protein_coding	76,4651146805421	7,79782748108732	0,0503801184013678	0,122858910760466	-0,00883501719411662	0,087283405584213
QNCMUSG00000588	NA	NA	NONMMUG046691.1	noncoding	2,51604744052318	0,591852847250017	0,8982949189423	NA	0,00982542455790862	0,0142299318415127
QNCMUSG00000589	Il1rl1	ENSMUSG00000026069.15	NA	protein_coding	37,8724459562557	1,52430862706554	0,676671382975894	0,782411861976763	-0,00476135828740616	-0,0848182556308394
QNCMUSG00000590	Il18r1	ENSMUSG00000026070.15	NA	protein_coding	8,00191324116893	2,68717445081749	0,442411264080994	NA	0,06463234385815	0,0134670997550957
QNCMUSG00000592	Il18rap	ENSMUSG00000026068.11	NA	protein_coding	6,8988801658494	1,36479556685272	0,713807190375525	NA	-0,0632039964613403	-0,039146073832453
QNCMUSG00000594	Slc9a4	ENSMUSG00000026065.8	NA	protein_coding	3,11065149664133	0,572299106179884	0,902743528104096	NA	0,0181714582084223	-0,0131511109573213
QNCMUSG00000596	Slc9a2	ENSMUSG00000026062.12	NA	protein_coding	79,3444930373325	2,70897420992733	0,438704375097631	0,588577107308674	0,0447795647826618	0,0486445260134072
QNCMUSG00000599	Mfsd9	ENSMUSG00000041945.12	NA	protein_coding	200,832544317768	7,06288039992674	0,0699203380143261	0,158285745721082	-0,0792227562593755	0,150712180881701
QNCMUSG00000600	Tmem182	ENSMUSG00000079588.3	NA	protein_coding	1412,35706361897	3,59607133702721	0,308514079778057	0,464341516393943	0,196057139588604	0,124311728423269
QNCMUSG00000607	NA	NA	NONMMUG048191.1	noncoding	1,57352441518213	4,69467283144414	0,195569436676295	NA	0,0650392310874927	0,0259726163196757
QNCMUSG00000632	Mrps9	ENSMUSG00000060679.14	NA	protein_coding	1105,87743843781	12,4654157108426	0,00594758358384487	0,0225462379042108	0,394392246108794	0,180673380740363
QNCMUSG00000636	Tgfbrap1	ENSMUSG00000070939.9	NA	protein_coding	1257,06638311998	3,44436657865762	0,328049592986258	0,483323626868356	-0,127169089325722	0,0470767184648432
QNCMUSG00000638	AI597479	ENSMUSG00000010290.7	NA	protein_coding	630,168172930322	1,76964285889369	0,621563164111436	0,741231555079186	0,0603352192590178	0,136953114152734
QNCMUSG00000639	Fhl2	ENSMUSG00000008136.14	NA	protein_coding	29,0720503879711	0,882984258972101	0,829532035885763	0,891032373140808	0,00611078914599938	0,00662395978432955
QNCMUSG00000643	Nck2	ENSMUSG00000066877.11	NA	protein_coding	321,684231883095	7,6424753351626	0,0540084729133872	0,129740422246612	-0,0421046483616953	-0,321825557353795
QNCMUSG00000651	Uxs1	ENSMUSG00000057363.12	NA	protein_coding	386,614546118063	3,98372309773958	0,263227113895831	0,416597464867493	-0,0263903612206194	0,0492835515571264
QNCMUSG00000652	NA	NA	NONMMUG000528.2	noncoding	8,11820927657715	6,86767197575316	0,0762372759644996	NA	0,117129833985944	-0,0679147684805707
QNCMUSG00000654	NA	NA	NONMMUG048230.1	noncoding	17,6325689638161	5,78687398608635	0,122452416946315	0,239375928004264	0,208672528242292	-0,0170231682983511
QNCMUSG00000655	Tpp2	ENSMUSG00000041763.14	NA	protein_coding	1990,210368102	1,9093349639279	0,591436104563639	0,71836726047244	-0,0802740815286203	0,0502749732814063
QNCMUSG00000656	Mettl21c	ENSMUSG00000047343.4	NA	protein_coding	50,6788073972917	3,9187825990217	0,270368748749571	0,424598853095907	0,0418107831977193	0,0241508401697023
QNCMUSG00000657	Gm8251	ENSMUSG00000091844.2	NA	protein_coding	22,759608731881	6,94829899267593	0,0735640439410315	0,16441432125476	0,274859276406816	-0,0745460913263973
QNCMUSG00000658	Tex30	ENSMUSG00000026049.11	NA	protein_coding	87,2902434911307	1,06918319640648	0,784518101747758	0,86020871035435	-0,0518608576594847	-0,00596031889491375
QNCMUSG00000660	Kdelc1	ENSMUSG00000026047.13	NA	protein_coding	186,786674393703	1,62891394761519	0,652851691067343	0,764480122368443	-0,0604947008763349	-0,0686617836665427
QNCMUSG00000661	Bivm	ENSMUSG00000041684.11	NA	protein_coding	300,626239066197	5,87775016683915	0,117711815071559	0,232744595403104	0,0825840361938199	0,1727883022308
QNCMUSG00000663	NA	NA	NONMMUG000533.2	noncoding	3,88521147520685	0,380075272462459	0,94432701362	NA	0,00251400623942632	0,00206802201692258
QNCMUSG00000664	Ercc5	ENSMUSG00000026048.16	NA	protein_coding	441,813366310318	4,14240792964877	0,24649156882579	0,397889943586809	0,0814037450607762	0,0119330117520842
QNCMUSG00000665	Mettl21e	ENSMUSG00000046828.3	NA	protein_coding	5,91259703693098	3,42550340760404	0,330553383037311	NA	0,0247625858291137	0,0403646123353512
QNCMUSG00000666	Gm28893	ENSMUSG00000100769.1	NONMMUG000536.2	lncRNA	1,03557015087179	2,36391043673047	0,500388036980213	NA	-0,021639971111554	-0,00876053020942432
QNCMUSG00000667	Gulp1	ENSMUSG00000056870.9	NA	protein_coding	140,463790762538	4,09753093751952	0,251123317218948	0,403204000038882	0,134859682416943	-0,138092607980972
QNCMUSG00000671	Col3a1	ENSMUSG00000026043.18	NA	protein_coding	9979,14350514834	59,4578468351533	7,67477337921779E-13	2,76982078229843E-11	0,56663393021276	0,108983669811258
QNCMUSG00000672	Col5a2	ENSMUSG00000026042.16	NA	protein_coding	1406,2560376724	37,994129771752	2,83457483302583E-08	4,72074350156297E-07	0,0129285927090355	-0,454802281179768
QNCMUSG00000675	NA	NA	NONMMUG000551.2	noncoding	1,13713783391929	0,419166717319584	0,936255251904442	NA	-0,0199488857875187	-0,00407197970910398
QNCMUSG00000676	Wdr75	ENSMUSG00000025995.16	NA	protein_coding	582,300805721682	1,91247222947109	0,590770627216965	0,717869369222403	-0,19489751270519	-0,104704101358099
QNCMUSG00000677	Gm28906	ENSMUSG00000099850.1	NA	processed_pseudogene	1,05429364452492	1,03033562506331	0,793912178214394	NA	0,00612653236646773	-0,0128810681890418
QNCMUSG00000678	Slc40a1	ENSMUSG00000025993.10	NA	protein_coding	1085,90972371692	34,3698533563268	1,65514353478301E-07	2,36004984223629E-06	0,0485960339608095	-0,700619252351946
QNCMUSG00000683	Dnah7b	ENSMUSG00000041144.11	NA	protein_coding	87,7175999115033	14,8547301853013	0,0019450957187953	0,00891074836764771	-0,17996660663806	-0,729862390309778
QNCMUSG00000687	Dnah7c	ENSMUSG00000101337.6	NA	protein_coding	8,25151279314384	15,0744726655643	0,00175410027375097	NA	-0,0999908282156033	-0,106453850096854
QNCMUSG00000688	Slc39a10	ENSMUSG00000025986.6	NA	protein_coding	427,443219844592	4,17014607715973	0,243667877096728	0,394844572693804	0,0154404775183597	-0,222993362613552
QNCMUSG00000691	Gm28826	ENSMUSG00000101447.1	NONMMUG046768.1	noncoding	1,60298571936681	1,4289097239355	0,698772342494792	NA	0,0399307791547105	0,03420449574078
QNCMUSG00000702	NA	NA	NONMMUG000562.2	noncoding	1,21268196680426	4,06426300586461	0,254607977266158	NA	0,025715638196786	-0,00978869776007315
QNCMUSG00000716	Tmeff2	ENSMUSG00000026109.14	NA	protein_coding	54,5424329369358	1,80147454709932	0,614614110373023	0,735912632582191	0,0213923354677102	-0,11867666485459
QNCMUSG00000718	9330175M20Rik	ENSMUSG00000101799.1	NONMMUG000575.2	noncoding	2,36022373781815	8,91729441738511	0,0304109541347983	NA	0,0299135498307696	-0,0456704856388965
QNCMUSG00000720	Cavin2	ENSMUSG00000045954.7	NA	protein_coding	6793,32969152089	2,15318671617482	0,541227886495121	0,6776499553699	0,183211859118253	0,00514947258060531
QNCMUSG00000724	Nabp1	ENSMUSG00000026107.11	NA	protein_coding	5344,0033341277	51,2466978691784	4,33444365637563E-11	1,22161728067817E-09	-0,410695337623408	0,7106117752571
QNCMUSG00000725	NA	NA	NONMMUG000578.2	noncoding	1,35680663396064	1,75837889138509	0,6240337600788	NA	-0,0117696745797134	-0,00766075082305131
QNCMUSG00000726	NA	NA	NONMMUG046786.2	noncoding	2,56745654244573	0,735800213323032	0,86475279431945	NA	0,0118975191485251	0,0270152472980811
QNCMUSG00000727	Gm17767	ENSMUSG00000099413.1	NONMMUG000579.2	noncoding	7,26392995313188	22,0066442647738	6,50238023103487E-05	NA	-0,140617596311466	0,135701494443143
QNCMUSG00000731	Myo1b	ENSMUSG00000018417.14	NA	protein_coding	985,94521599549	14,0246603248033	0,00287177729202911	0,0123787556214472	0,136925537269001	-0,363739704177544
QNCMUSG00000732	Stat4	ENSMUSG00000062939.11	NA	protein_coding	3,16487360495291	3,59339057456146	0,308850138908005	NA	-0,0635072229059109	0,00388712322712074
QNCMUSG00000733	Gm28177	ENSMUSG00000101628.1	NA	lncRNA	3,83639167010095	7,45640846283077	0,0586891474055077	NA	0,0901416168236895	0,0303886014734897
QNCMUSG00000734	NA	NA	NONMMUG048274.2	noncoding	14,0750242410758	4,04056672851455	0,257116843834665	0,409588590358171	-0,0267714269023479	0,054450758283556
QNCMUSG00000735	Gm31812	ENSMUSG00000109599.1	NA	lncRNA	8,47880460171054	4,91809595470741	0,17789374653192	0,313916993408961	0,0899983203283051	0,0455410847474243
QNCMUSG00000736	Stat1	ENSMUSG00000026104.14	NA	protein_coding	2246,94762007487	10,9992568946337	0,0117298945089991	0,0389178189430735	0,126898208310451	0,16557698851043
QNCMUSG00000737	Gls	ENSMUSG00000026103.14	NA	protein_coding	1311,16394286223	6,25750213281975	0,0997326014462529	0,206544616198077	-0,0428891126382124	-0,28610587208791
QNCMUSG00000743	NA	NA	NONMMUG000595.2	noncoding	4,67213457311533	1,28675474332255	0,732280671208211	NA	-0,0212200486527075	0,0378233401543534
QNCMUSG00000744	Nab1	ENSMUSG00000002881.14	NA	protein_coding	1941,73312607634	17,3765299878976	0,00059126266338687	0,00326618843943701	-0,187410060938278	0,354493242310485
QNCMUSG00000745	Gm553	ENSMUSG00000100120.1	NONMMUG000600.2	noncoding	7,24103026682268	7,08333084512908	0,0692886336857374	NA	0,204454019592605	-0,0418613874434708
QNCMUSG00000749	Nemp2	ENSMUSG00000043015.15	NA	protein_coding	41,6436101161501	2,62453366177294	0,453204703897201	0,601299856686092	0,0823876715666293	-0,114106576577706
QNCMUSG00000750	Mfsd6	ENSMUSG00000041439.15	NA	protein_coding	263,027342088933	14,5239742040034	0,00227212898999926	0,0101576822274397	-0,230334030987816	-0,316183981724554
QNCMUSG00000751	Inpp1	ENSMUSG00000026102.9	NA	protein_coding	818,228016809221	1,63620533708004	0,651208648088077	0,76324551841978	-0,107795779267074	0,0377119153598588
QNCMUSG00000752	Hibch	ENSMUSG00000041426.12	NA	protein_coding	6023,11990054579	13,7479833048338	0,00326905563185424	0,0137466725596984	0,195263642605164	0,551023690778244
QNCMUSG00000753	1700019D03Rik	ENSMUSG00000043629.12	NA	protein_coding	14,5983032248043	5,26346821499395	0,153490525539919	0,281892701040623	0,303104225468094	0,144780548154242
QNCMUSG00000754	Mstn	ENSMUSG00000026100.6	NA	protein_coding	33,2675148956634	8,1724542488811	0,0425788604533273	0,10801085401571	0,166819690039232	0,0481643710694769
QNCMUSG00000758	Pms1	ENSMUSG00000026098.13	NA	protein_coding	105,431339966275	0,204391649759089	0,976877240894279	0,984833547031398	-0,0169014464515617	-0,0493617335218969
QNCMUSG00000760	Ormdl1	ENSMUSG00000026097.9	NA	protein_coding	274,65509448439	5,26986614025198	0,153069726222369	0,281365161495454	-0,12352672465943	0,13630667459025
QNCMUSG00000761	Gm28778	ENSMUSG00000100679.1	NA	protein_coding	1,74120314249644	2,73996803825273	0,433477819482	NA	0,0351690600145662	0,0171030878337451
QNCMUSG00000764	Osgepl1	ENSMUSG00000026096.14	NA	protein_coding	645,095579764083	25,0981502549427	1,47278096710856E-05	0,000133957098864801	0,464365108434962	0,598409956838739
QNCMUSG00000765	Gm28551	ENSMUSG00000099913.1	NA	protein_coding	1,26061055689869	1,67214197575861	0,643144927577241	NA	0,0139965869553234	0,0147643367415542
QNCMUSG00000768	Asnsd1	ENSMUSG00000026095.15	NA	protein_coding	1050,61492352163	12,3547089812067	0,00626178375611263	0,0234942349567058	-0,0062716630319524	0,217837594122631
QNCMUSG00000769	Asdurf	ENSMUSG00000117809.1	NA	protein_coding	2,4301522879656	2,41742148920432	0,490399857448275	NA	0,000929151058846854	0,000619726756970669
QNCMUSG00000775	Stk17b	ENSMUSG00000026094.14	NA	protein_coding	559,136709881734	4,47277050057443	0,214731994194356	0,361023019669778	0,060859393058595	0,1146963386304
QNCMUSG00000777	Hecw2	ENSMUSG00000042807.15	NA	protein_coding	524,249308417962	2,68899832012843	0,442100153449781	0,591220819347981	-0,0876441773710159	-0,0944870254825051
QNCMUSG00000779	NA	NA	NONMMUG000631.2	noncoding	4,56965405723931	2,71571590429447	0,437563144583019	NA	0,0487411203987031	-0,0276652463796611
QNCMUSG00000782	Gtf3c3	ENSMUSG00000041303.7	NA	protein_coding	1061,04437674199	8,62135071231859	0,0347727831630513	0,0924677323177764	-0,365149258595021	-0,0508006557280537
QNCMUSG00000784	Pgap1	ENSMUSG00000073678.4	NA	protein_coding	139,745504717374	12,1895465132767	0,0067612718627959	0,0249571782688485	-0,618598423045855	-0,318805902959989
QNCMUSG00000791	Ankrd44	ENSMUSG00000052331.14	NA	protein_coding	595,56927777929	3,80141370103823	0,283721736432684	0,438111921718965	0,0169550850857004	-0,196560789137999
QNCMUSG00000793	NA	NA	NONMMUG048305.1	noncoding	4,01181044117244	1,06068219997707	0,786573013651979	NA	-0,00547559772007398	-0,0380144804532123
QNCMUSG00000794	NA	NA	NONMMUG000636.2	noncoding	3,59929433599089	1,87361320268305	0,599048350365702	NA	-0,0129137125646482	-0,0556245746715641
QNCMUSG00000795	Sf3b1	ENSMUSG00000025982.13	NA	protein_coding	5603,69019847628	2,38157201227958	0,497074205206199	0,640251330114274	-0,00236554026091331	0,100950601199557
QNCMUSG00000797	Coq10b	ENSMUSG00000025981.13	NA	protein_coding	1454,45261390168	63,3434828710425	1,13404225940834E-13	4,59450678847791E-12	-1,10522242305371	0,0295947098601435
QNCMUSG00000798	Hspd1	ENSMUSG00000025980.14	NA	protein_coding	17663,9963997242	16,9515528858514	0,000723142968851721	0,00389015371753173	-0,130153618843827	0,183018277374311
QNCMUSG00000799	Hspe1	ENSMUSG00000073676.4	NA	protein_coding	3575,44311919003	24,8246554485103	1,6800357532159E-05	0,000150613418003727	-0,27945707103634	0,291453024159462
QNCMUSG00000800	NA	NA	NONMMUG046819.1	noncoding	4,12254424736151	2,04729175959416	0,562649367013439	NA	0,0343801455478274	-0,0358855468576476
QNCMUSG00000801	Mob4	ENSMUSG00000025979.13	NA	protein_coding	1082,26014993668	28,9466054126217	2,29803547046247E-06	2,55819615714494E-05	-0,153858077305613	0,311998896139929
QNCMUSG00000802	Rftn2	ENSMUSG00000025978.14	NA	protein_coding	38,0964067268322	3,67378035014276	0,298912883719392	0,454272113814845	0,079757105842082	0,045365602555188
QNCMUSG00000803	Gm10561	ENSMUSG00000097649.2	NONMMUG000646.3	noncoding	1,41092357543402	0,36232154137921	0,947911124508816	NA	-0,00653091754002149	-0,000966605334623918
QNCMUSG00000806	Plcl1	ENSMUSG00000038349.10	NA	protein_coding	106,02781741446	5,96446327329116	0,113352022541504	0,226569614316236	0,315803636896778	-0,06052369582706
QNCMUSG00000808	NA	NA	NONMMUG000657.2	noncoding	37,579057153591	6,25357012931669	0,0999045046080073	0,206752274148251	0,478758389999628	0,0287843290523312
QNCMUSG00000809	NA	NA	NONMMUG000659.2	noncoding	7,7610969121694	2,75724556287571	0,43058650254287	NA	0,0479292566075505	-0,0577015657688003
QNCMUSG00000812	NA	NA	NONMMUG000661.2	noncoding	1,61369051813499	0,478215023897789	0,923650736682541	NA	0,00449968727173942	0,00658994976068445
QNCMUSG00000822	Satb2	ENSMUSG00000038331.15	NA	protein_coding	28,8584012406993	2,23651016713002	0,524792854073852	0,663580070715034	0,0757942993800505	0,0203147307558131
QNCMUSG00000834	1700066M21Rik	ENSMUSG00000038323.3	NA	protein_coding	268,847981902585	4,31454047864038	0,229441484301168	0,378154388461949	-0,0454383183709366	0,17495678558204
QNCMUSG00000835	Tyw5	ENSMUSG00000048495.16	NA	protein_coding	230,495210482734	7,18125380985553	0,0663395849606552	0,152563396227653	0,185362926186729	0,426080854940444
QNCMUSG00000836	Maip1	ENSMUSG00000025971.6	NA	protein_coding	490,335848556075	13,6713867322589	0,00338835424460244	0,0141811081297565	-0,150460037721322	0,286859454874003
QNCMUSG00000841	Spats2l	ENSMUSG00000038305.15	NA	protein_coding	50,6457009558975	5,03899583833683	0,168963846606828	0,302851927120226	0,226163418887679	-0,0291471032249842
QNCMUSG00000846	Kctd18	ENSMUSG00000054770.16	NA	protein_coding	298,364601843141	1,83433727292292	0,607491418953537	0,730654419113888	0,115149156189361	-0,0245232004471162
QNCMUSG00000847	Sgo2a	ENSMUSG00000026039.9	NA	protein_coding	100,296667996421	16,6420524511663	0,000837216641569376	0,00440676117333237	-0,244721253340311	-0,600588079236923
QNCMUSG00000849	Aox1	ENSMUSG00000063558.4	NA	protein_coding	2928,5719500467	14,5660794019898	0,00222764564040121	0,00999061724942043	0,464768302292257	0,33181378933497
QNCMUSG00000850	Aox3	ENSMUSG00000064294.12	NA	protein_coding	10,9171055715834	0,315206044050257	0,957143720561326	0,972550808846723	-0,0400631050226434	-0,016244846506876
QNCMUSG00000855	NA	NA	NONMMUG000688.2	noncoding	42,6252536958901	5,44967167085528	0,141679989240044	0,266206749013568	0,122715453522448	0,0906411945631584
QNCMUSG00000856	NA	NA	NONMMUG000690.2	noncoding	102,446304687005	10,4389766501939	0,0151806192165661	0,048002655961727	-0,0984449728470831	0,0767001496797546
QNCMUSG00000857	Bzw1	ENSMUSG00000051223.14	NA	protein_coding	4485,09284253027	14,9705753543093	0,00184196778025709	0,00851234575499125	-0,349010135244033	-0,0579789957537116
QNCMUSG00000858	Clk1	ENSMUSG00000026034.17	NA	protein_coding	1846,88395880141	4,90321909444674	0,179022647881369	0,31541372646797	0,147710123031405	0,0566008439022829
QNCMUSG00000859	NA	NA	NONMMUG087610.1	noncoding	1,85023837907705	1,02972010215422	0,79406108382506	NA	-0,00155585456541404	0,0117951531215449
QNCMUSG00000860	Ppil3	ENSMUSG00000026035.15	NA	protein_coding	222,827720207662	3,60731191924462	0,307108501794637	0,462680494256442	0,13398455860894	0,212480884823885
QNCMUSG00000861	Nif3l1	ENSMUSG00000026036.17	NA	protein_coding	387,104521043869	4,95775196019048	0,174917022263248	0,310484622772488	-0,0954705542089759	0,142840467672708
QNCMUSG00000862	Orc2	ENSMUSG00000026037.14	NA	protein_coding	685,716531968991	2,63087751904277	0,452102015462216	0,600167562114066	-0,0986081948664469	0,0590815885562644
QNCMUSG00000863	Gm15834	ENSMUSG00000085054.2	NONMMUG000698.3	noncoding	21,2083669147919	0,436469895372582	0,932609780624464	0,957208497046782	-0,0287840962453788	0,0238565387557421
QNCMUSG00000864	Fam126b	ENSMUSG00000038174.14	NA	protein_coding	4854,9930343738	17,0494946446574	0,000690368895242872	0,00373890660681985	-0,434070699769419	0,0410494615649394
QNCMUSG00000865	Ndufb3	ENSMUSG00000026032.8	NA	protein_coding	3933,26667550821	19,3702781074742	0,000229193589261996	0,00145164552928286	0,138242802698552	0,44272676686025
QNCMUSG00000866	NA	NA	NONMMUG000703.2	noncoding	0,928259835401063	1,07041182930792	0,784221154428729	NA	-0,0135405816047853	-0,00121518761917363
QNCMUSG00000868	Als2cr12	ENSMUSG00000047528.13	NA	protein_coding	161,725770569063	21,1367185609662	9,8612823677704E-05	0,000704621049080779	-1,70948627196375	-0,224328799922905
QNCMUSG00000869	NA	NA	NONMMUG000704.2	noncoding	31,4733126572289	10,3291479655953	0,0159658233230584	0,0498847939534596	0,704566570113372	-0,0190057704531038
QNCMUSG00000870	Gm20257	ENSMUSG00000102059.1	NA	transcribed_unprocessed_pseudogene	46,5802234892958	8,1075143049124	0,0438411899600154	0,110398836932033	0,668007176707427	0,166673093833405
QNCMUSG00000872	Cflar	ENSMUSG00000026031.15	NA	protein_coding	3136,59157055241	4,42007004233565	0,219531627908519	0,366698320789909	0,0360890316570196	-0,106497909562026
QNCMUSG00000873	NA	NA	NONMMUG000707.2	noncoding	20,4042022384832	3,78054702835941	0,286156960368424	0,440808830093175	0,0329268593954737	-0,0142291306934751
QNCMUSG00000874	Casp8	ENSMUSG00000026029.14	NA	protein_coding	435,602370317313	18,4249802704205	0,000359423716254414	0,00214205350556998	-0,617754741997796	-0,42804410645389
QNCMUSG00000876	NA	NA	NONMMUG000710.2	noncoding	11,217155232918	0,602141313776784	0,895941993962069	0,935286860714568	0,0243265115064005	-0,0449161536125431
QNCMUSG00000877	Trak2	ENSMUSG00000026028.12	NA	protein_coding	4441,54235326131	25,9984746278577	9,544423168148E-06	9,16590929207786E-05	-0,384340940392463	-0,440190884434937
QNCMUSG00000878	Stradb	ENSMUSG00000026027.13	NA	protein_coding	1446,46000420304	10,4186119793165	0,0153232857470324	0,0483087650543367	0,315647332065182	0,132974733778556
QNCMUSG00000882	Tmem237	ENSMUSG00000038079.14	NA	protein_coding	98,8875244337586	1,49825656450825	0,682672772769666	0,786719105111792	-0,178661383907467	-0,0956517533617771
QNCMUSG00000884	Mpp4	ENSMUSG00000079550.9	NA	protein_coding	17,0697792551777	1,98448588131174	0,575632954246149	0,705169196893778	0,136376178302895	0,0633565317009756
QNCMUSG00000886	Als2	ENSMUSG00000026024.14	NA	protein_coding	859,313206924407	13,7200105331729	0,00331213283579024	0,0139069972133555	-0,269247169587689	-0,107643439796406
QNCMUSG00000888	NA	NA	NONMMUG000718.2	noncoding	3,07722671592941	1,1249651615537	0,771051067770842	NA	-0,0511643315399888	-0,037331368607315
QNCMUSG00000890	Cdk15	ENSMUSG00000026023.16	NA	protein_coding	3,91399659585706	0,667427449971626	0,880837259330512	NA	-0,00665950806746588	-0,0273035733624479
QNCMUSG00000891	Gm29016	ENSMUSG00000099922.1	NONMMUG000722.3	noncoding	4,18149252256567	4,29482088106243	0,231338320803129	NA	0,0854174401195196	0,013871157070296
QNCMUSG00000892	NA	NA	NONMMUG000724.3	noncoding	2,81972014834284	0,33305748068554	0,953695948571561	NA	0,0181760630958001	-0,000789637596886632
QNCMUSG00000893	NA	NA	NONMMUG087613.1	noncoding	1,11853667765282	1,12803376129791	0,770311293047981	NA	0,013195390369449	0,010117881750843
QNCMUSG00000899	Gm973	ENSMUSG00000047361.16	NA	protein_coding	4,76676489410429	9,15865567710794	0,0272541777080057	NA	-0,0190944152666499	0,0454744193674086
QNCMUSG00000906	Sumo1	ENSMUSG00000026021.15	NA	protein_coding	1532,83132032203	11,2869169977778	0,0102713960895497	0,0350262062897177	0,0624156321007949	0,40769592522076
QNCMUSG00000909	NA	NA	NONMMUG000733.2	noncoding	6,91329558291848	1,46532782239453	0,690295455108939	NA	0,0197353077204225	-0,0353525233746307
QNCMUSG00000910	NA	NA	NONMMUG000734.2	noncoding	21,581538709035	0,634369067536355	0,888521227186422	0,930875865272467	0,0254170847234109	-0,0313098142381787
QNCMUSG00000911	Nop58	ENSMUSG00000026020.9	NA	protein_coding	472,616940435172	21,2135742664393	9,50532424503832E-05	0,00068229444133678	-0,491322186419036	-0,214180540323396
QNCMUSG00000912	NA	NA	NONMMUG000737.2	noncoding	1,45053493595472	0,984472848962675	0,805008996812915	NA	-0,00224916571141548	0,00216382068369779
QNCMUSG00000913	Bmpr2	ENSMUSG00000067336.6	NA	protein_coding	4744,0380800447	5,14406051368707	0,161547193563383	0,293143453953192	-0,0249774197629605	-0,0812447558935361
QNCMUSG00000915	NA	NA	NONMMUG000741.2	noncoding	2,50708739553975	1,89897577004183	0,593637028204442	NA	0,0410591560862015	0,0337472017875134
QNCMUSG00000916	Fam117b	ENSMUSG00000041040.12	NA	protein_coding	698,764006683754	8,67167470988218	0,0339901685280496	0,0907876862712755	-0,0582325250044886	-0,101670596340212
QNCMUSG00000920	Ica1l	ENSMUSG00000026018.12	NA	protein_coding	8,33162744405477	1,17343341184636	0,759382871920764	NA	0,0100243078913409	-0,0454091920264472
QNCMUSG00000922	NA	NA	NONMMUG000745.2	noncoding	12,3453883678969	2,99911897674143	0,391761032674482	0,545410576961484	0,171509399094921	0,0287972472974832
QNCMUSG00000923	NA	NA	NONMMUG000746.3	noncoding	8,79230182855731	2,48483263669252	0,478038402786152	0,623354680120527	0,0359668187566351	0,0252614527466887
QNCMUSG00000924	Wdr12	ENSMUSG00000026019.15	NA	protein_coding	576,721407742584	8,14270738124324	0,0431526317175034	0,109105078752896	-0,287916844062392	-0,0393653386692654
QNCMUSG00000925	Carf	ENSMUSG00000026017.13	NA	protein_coding	262,608116144739	3,64695859973344	0,302196268238339	0,457776011584484	0,288930077663697	0,170366067337613
QNCMUSG00000926	Nbeal1	ENSMUSG00000073664.11	NA	protein_coding	5163,26430630082	3,48083025821853	0,323256896063788	0,478769018139015	0,166131644837532	0,0179578284340506
QNCMUSG00000927	Cyp20a1	ENSMUSG00000049439.13	NA	protein_coding	405,084021153622	9,98864630450062	0,0186628929912089	0,0564753112056182	-0,420614030454441	-0,0710282746418133
QNCMUSG00000928	Abi2	ENSMUSG00000026782.15	NA	protein_coding	446,528233045411	18,7536569139412	0,000307409024957906	0,00186907348724406	-0,369582535573985	-0,654115698708455
QNCMUSG00000929	Raph1	ENSMUSG00000026014.15	NA	protein_coding	1119,42242067372	21,0081756970177	0,000104865403639765	0,000742293789560937	0,265017559286917	-0,334954677279737
QNCMUSG00000930	NA	NA	NONMMUG000762.2	noncoding	188,587549298743	5,26408217985451	0,153450097006426	0,281879883917853	0,155395878207823	-0,123397676292117
QNCMUSG00000934	NA	NA	NONMMUG046866.1	noncoding	1,0633857610874	1,45821247040259	0,691947897978323	NA	0,0140763647542323	-0,0137992574907793
QNCMUSG00000938	Cd28	ENSMUSG00000026012.2	NA	protein_coding	10,1805579599846	0,282666566331244	0,963254771122353	0,975928458770913	0,0124714026815113	-0,0121538293634425
QNCMUSG00000940	2310016D23Rik	ENSMUSG00000085965.1	NONMMUG000778.2	lncRNA	1,36243754146411	1,79678756711258	0,615634246618246	NA	0,0252943553166371	0,0101724432850406
QNCMUSG00000942	Gm11581	ENSMUSG00000083355.1	NA	processed_pseudogene	3,47723900133126	4,60476688025679	0,203133535742991	NA	0,115814678532744	0,00128984900487296
QNCMUSG00000943	NA	NA	NONMMUG000781.3	noncoding	33,8621457080093	14,8954288370622	0,00190822821672639	0,00877764147508369	0,999439048744056	-0,0418253749755786
QNCMUSG00000944	NA	NA	NONMMUG000782.3	noncoding	4,16380133026522	5,2722424485527	0,152913711093661	NA	0,0157919752946431	0,017027755907345
QNCMUSG00000946	Ctla4	ENSMUSG00000026011.13	NA	protein_coding	10,600859626237	15,7812753240307	0,00125728304624507	0,00618332315769315	2,06428402105739	0,0360275845811394
QNCMUSG00000950	Icos	ENSMUSG00000026009.14	NA	protein_coding	2,96259544660826	0,827455481393614	0,842889397433104	NA	-0,0360023805288637	-0,0263735831393687
QNCMUSG00000964	Pard3b	ENSMUSG00000052062.14	NA	protein_coding	323,243865825264	14,0148019583539	0,00288507385223296	0,0124201876642489	0,311751693181764	-0,200473489454674
QNCMUSG00000970	NA	NA	NONMMUG000806.2	noncoding	3,16396310215101	3,02690002747298	0,387496287632861	NA	0,0339349619827693	-0,036834915841641
QNCMUSG00000977	NA	NA	NONMMUG000812.2	noncoding	3,40511422243487	2,56699523112714	0,463305110209713	NA	-0,0340821712625412	0,0245520868751356
QNCMUSG00000978	Nrp2	ENSMUSG00000025969.15	NA	protein_coding	4680,36885018447	12,7899139392675	0,00511367357147861	0,0198722283545539	0,0479664244089758	-0,300281155305326
QNCMUSG00000985	Ino80d	ENSMUSG00000040865.15	NA	protein_coding	1137,25545491048	8,99404396304914	0,0293701801946138	0,0811212566228267	0,331760146193468	-0,0810114914758513
QNCMUSG00000986	NA	NA	NONMMUG048352.1	noncoding	5,45103343321382	1,0381903268803	0,792012117911069	NA	0,00268009484359801	-0,037092432304684
QNCMUSG00000987	Ino80dos	ENSMUSG00000084799.7	NONMMUG000830.2	noncoding	49,5921473902886	2,55830362677075	0,46484639319474	0,611785187482753	0,167157873142968	0,0845911519325409
QNCMUSG00000988	NA	NA	NONMMUG000831.2	noncoding	20,9901987899061	1,82262388570511	0,610024143650763	0,732654950266512	0,0681317530654775	-0,00856634609652116
QNCMUSG00000989	Ndufs1	ENSMUSG00000025968.16	NA	protein_coding	19980,9278876861	10,0028788620489	0,018541679924746	0,0562155559781026	0,296035041033355	0,254506047178786
QNCMUSG00000990	Eef1b2	ENSMUSG00000025967.16	NA	protein_coding	1774,87642932852	10,6819361406122	0,0135761722849277	0,0438590775714342	-0,246803255588239	-0,08519972107005
QNCMUSG00000991	Gpr1	ENSMUSG00000046856.13	NA	protein_coding	10,8458799739364	3,69597714492303	0,296219789577275	0,451237195728073	0,0957456097754596	-0,032238398907301
QNCMUSG00000996	Zdbf2	ENSMUSG00000027520.15	NA	protein_coding	13,600071143471	0,406441192013546	0,938908704622582	0,961032874268735	0,0583640904512088	0,00941731666490762
QNCMUSG00001001	Adam23	ENSMUSG00000025964.15	NA	protein_coding	205,692463841999	12,9488341215159	0,00474857126899406	0,0187079056025306	-0,159980212414293	-0,182109619572247
QNCMUSG00001004	Mdh1b	ENSMUSG00000025963.5	NA	protein_coding	2,69281698179148	1,88658580029195	0,596276506606742	NA	-0,0592278710123253	-0,036102225214754
QNCMUSG00001005	Fastkd2	ENSMUSG00000025962.15	NA	protein_coding	908,037948442843	56,3985214789873	3,4537903345397E-12	1,14137612349671E-10	-0,657397951349464	-0,0568531068251775
QNCMUSG00001010	Gm13749	ENSMUSG00000044689.5	NA	lncRNA	0,960549378358703	1,6478273417611	0,648594560280573	NA	0,0112487071693455	0,0223593105430299
QNCMUSG00001012	NA	NA	NONMMUG048362.1	noncoding	1,73402358766177	3,62222750548893	0,305252177649124	NA	0,0699455423822184	0,0180613454305024
QNCMUSG00001013	Klf7	ENSMUSG00000025959.13	NA	protein_coding	616,981740651094	33,2135899488237	2,90328217299939E-07	3,93659837037262E-06	0,599738197602608	-0,0935190339568498
QNCMUSG00001017	NA	NA	NONMMUG000853.2	noncoding	40,9797414142295	7,35740112585648	0,0613378820289671	0,143422400626556	0,28949390652716	-0,083134362746297
QNCMUSG00001019	NA	NA	NONMMUG048363.1	noncoding	0,90071869171729	2,15648281025211	0,540570682460831	NA	-0,0136790694105118	-0,0253362439546697
QNCMUSG00001022	Creb1	ENSMUSG00000025958.14	NA	protein_coding	1030,66917626924	3,19496315447807	0,362531381697306	0,517562261953335	0,141140460699834	0,0124822737437133
QNCMUSG00001024	Mettl21a	ENSMUSG00000025956.10	NA	protein_coding	141,751801331515	0,441129157445189	0,931621056082835	0,956769318092749	0,0700160593875997	0,0232467010902383
QNCMUSG00001025	Gm28982	ENSMUSG00000101832.1	NONMMUG046906.1	lncRNA	1,06679196689711	2,06686857004012	0,558644501229701	NA	0,0361065999217512	0,0127289734583287
QNCMUSG00001027	2810408I11Rik	ENSMUSG00000087213.2	NONMMUG000865.2	noncoding	0,790162165493987	1,84172238380328	0,605898036014282	NA	-0,0245204185308742	-0,0118868698843776
QNCMUSG00001028	Ccnyl1	ENSMUSG00000070871.10	NA	protein_coding	461,391081189264	16,4862013629843	0,000901255846832724	0,00467521269391158	-0,397566921013564	-0,0115749016785044
QNCMUSG00001029	NA	NA	NONMMUG046908.1	noncoding	2,04027273072605	3,44980639556853	0,327330648820866	NA	-0,0204701737454708	-0,0277334408419879
QNCMUSG00001030	Fzd5	ENSMUSG00000045005.9	NA	protein_coding	111,973757140946	7,83349568696995	0,0495811510314363	0,121406468034843	-0,11783096248114	-0,450556955299555
QNCMUSG00001031	Plekhm3	ENSMUSG00000051344.13	NA	protein_coding	619,920978054278	15,1158806376921	0,00172025142818431	0,00805588151448134	-0,366638598245318	-0,598190901194853
QNCMUSG00001033	Akr1cl	ENSMUSG00000025955.13	NA	protein_coding	1,42698937008132	5,6921835907683	0,127585242094333	NA	0,0432588583354182	-0,0120690160178145
QNCMUSG00001042	Idh1	ENSMUSG00000025950.16	NA	protein_coding	7598,29257687312	5,43299326732659	0,14270174617688	0,267559820899448	0,0785753510743436	0,299041263271176
QNCMUSG00001043	Pikfyve	ENSMUSG00000025949.16	NA	protein_coding	2143,46862471717	7,84162503414115	0,0494007862268021	0,121070357869205	0,14548927864396	0,281681704759299
QNCMUSG00001045	NA	NA	NONMMUG000876.2	noncoding	6,7769378790769	2,24978722028314	0,52220852883304	NA	0,100865571912138	-0,00892990712031501
QNCMUSG00001051	Map2	ENSMUSG00000015222.17	NA	protein_coding	105,901649454235	17,3507756655364	0,00059852563055577	0,00330090018893552	-0,13546383689914	-0,265107826143242
QNCMUSG00001053	Unc80	ENSMUSG00000055567.18	NA	protein_coding	6,82695268163808	6,07080447099065	0,10821579041659	NA	-0,0498186646334101	-0,0538132167869212
QNCMUSG00001054	NA	NA	NONMMUG048372.1	noncoding	27,9598147622232	0,89402453094948	0,826869582810974	0,889619369651167	-0,0202058563219822	0,00487367577821374
QNCMUSG00001057	Rpe	ENSMUSG00000026005.15	NA	protein_coding	2147,09308233829	6,805387883056	0,0783663143714772	0,172313876375326	-0,107720868871001	0,24118389554797
QNCMUSG00001058	Kansl1l	ENSMUSG00000026004.15	NA	protein_coding	584,221145412974	9,05676931151629	0,0285455522952078	0,0793637833358616	0,426588082510035	0,0639635312264425
QNCMUSG00001059	NA	NA	NONMMUG000896.2	noncoding	10,2220186031451	5,57305547106549	0,134333802666249	0,255871319153878	0,148192488342308	0,0310476422507205
QNCMUSG00001060	NA	NA	NONMMUG000897.2	noncoding	24,0415416739219	3,68869505537515	0,297100911871086	0,452096803417466	0,114704602973932	-0,0974238634048449
QNCMUSG00001061	Gm15789	ENSMUSG00000082057.1	NONMMUG000902.2	processed_pseudogene	10,3458851170908	4,20941615951911	0,239720838399476	0,390438249940546	0,05368627545091	-0,0464008577378909
QNCMUSG00001063	NA	NA	NONMMUG000904.2	noncoding	122,176519691031	5,57491746988565	0,134225759662725	0,255793866277202	0,253181754341302	-0,0648193244740667
QNCMUSG00001064	Acadl	ENSMUSG00000026003.5	NA	protein_coding	37022,8928764487	4,85394445225526	0,182809826487443	0,320243761501284	0,21580725497667	0,0984727781188976
QNCMUSG00001065	Myl1	ENSMUSG00000061816.15	NA	protein_coding	5681,37286412608	6,8567781511619	0,0766055830318354	0,169615146665601	0,142227969018857	0,0606964358393755
QNCMUSG00001067	Lancl1	ENSMUSG00000026000.16	NA	protein_coding	598,038219030212	14,1748554725415	0,00267655233762473	0,0116655322209277	0,0972907443435492	0,078553353080736
QNCMUSG00001069	Cps1	ENSMUSG00000025991.8	NA	protein_coding	1,88412266600771	4,38476644398154	0,222802055212956	NA	0,0206604958218358	-0,0382216722924174
QNCMUSG00001078	Erbb4	ENSMUSG00000062209.15	NA	protein_coding	320,191476630666	25,0372393425337	1,5166135462773E-05	0,000137498680521558	0,754441747729602	-0,0685700325666535
QNCMUSG00001079	Gm16076	ENSMUSG00000087514.1	NONMMUG000943.2	noncoding	4,43793100139709	1,6898332636831	0,639196454505904	NA	0,0558735506956884	-0,0244723389947127
QNCMUSG00001083	Ikzf2	ENSMUSG00000025997.13	NA	protein_coding	472,230917444236	13,3098255431155	0,00401231897749887	0,0162752404444683	0,323163258675781	0,316515658202082
QNCMUSG00001092	Bard1	ENSMUSG00000026196.7	NA	protein_coding	13,0368542684094	1,68730159910852	0,639760621481229	0,754180983034527	-0,134195819643098	-0,0484603183705169
QNCMUSG00001095	Atic	ENSMUSG00000026192.13	NA	protein_coding	720,653485389722	1,73756153001298	0,628615547417208	0,746100051032917	0,0863237306058222	0,0511542227797895
QNCMUSG00001096	Fn1	ENSMUSG00000026193.15	NA	protein_coding	1692,40935870457	18,0507794892941	0,000429369022309567	0,00248786929807825	0,45007454915912	0,0935544500544854
QNCMUSG00001103	NA	NA	NONMMUG087633.1	noncoding	6,51254721364105	5,39307913449287	0,145175381375104	NA	-0,0781023986082495	-0,147914231496322
QNCMUSG00001104	NA	NA	NONMMUG000969.3	noncoding	5,82604849698057	0,24008085012359	0,970873341849252	NA	-0,0203003212657636	0,00555037354021795
QNCMUSG00001106	Gm28818	ENSMUSG00000101211.1	NONMMUG000970.3	noncoding	2,69119917371872	2,28262405441688	0,515857847451654	NA	0,0389536298131444	-0,00778166158824211
QNCMUSG00001107	NA	NA	NONMMUG048418.2	noncoding	7,82660119916829	2,52551713112426	0,470697211905093	NA	0,131132508068551	0,000727436328196091
QNCMUSG00001112	Mreg	ENSMUSG00000039395.8	NA	protein_coding	365,348300720249	51,3135294850551	4,19462963523842E-11	1,18617932671658E-09	-1,21647786937449	-2,34883900649835
QNCMUSG00001113	NA	NA	NONMMUG000975.2	noncoding	1,93084667657396	0,131224180290005	0,987843547636839	NA	-0,00891268472685129	-0,00517607421804923
QNCMUSG00001115	D230017M19Rik	ENSMUSG00000097131.1	NONMMUG000977.2	noncoding	21,0484696446932	1,16245674571783	0,762022087655203	0,844092866124469	0,0768727461704728	-0,0198436593319393
QNCMUSG00001116	Pecr	ENSMUSG00000026189.13	NA	protein_coding	288,606950638616	8,7076451515094	0,0334413535241259	0,0897424544016544	0,333119491812007	0,457541574507669
QNCMUSG00001119	Xrcc5	ENSMUSG00000026187.9	NA	protein_coding	221,006316013342	10,8279378203531	0,01269361150292	0,0415575229740119	-0,151671867909511	-0,245940619313895
QNCMUSG00001125	Smarcal1	ENSMUSG00000039354.16	NA	protein_coding	569,753649815601	1,38821118026721	0,708300408138404	0,805127572788265	0,0672158334985665	0,0741628969658632
QNCMUSG00001126	NA	NA	NONMMUG046946.1	noncoding	3,79597082708693	0,927922815761832	0,818684693625168	NA	0,05763022524978	0,0083187026698492
QNCMUSG00001130	Rpl37a	ENSMUSG00000046330.10	NA	protein_coding	2375,47558769489	0,946701996741126	0,814145377088336	0,88043723790451	-0,0688959715620589	0,0120383816821674
QNCMUSG00001131	NA	NA	NONMMUG046951.1	noncoding	2,70900500701218	0,701144995194348	0,87293460161674	NA	-0,0306627571801328	-0,00824768937142023
QNCMUSG00001137	Igfbp2	ENSMUSG00000039323.18	NA	protein_coding	4,66583922274377	3,38642557570095	0,335793814534203	NA	-0,12076877694266	-0,0149873129389033
QNCMUSG00001138	Igfbp5	ENSMUSG00000026185.8	NA	protein_coding	2457,43657269254	32,7137126756885	3,70106640578932E-07	4,89237436887634E-06	0,201757083761105	-0,466717887979669
QNCMUSG00001139	1700027A15Rik	ENSMUSG00000101968.6	NONMMUG000992.2	noncoding	14,9345109264207	10,8157350993397	0,0127651575831931	0,0417555689078386	-0,067229363440388	-0,107489132246463
QNCMUSG00001149	Gm29185	ENSMUSG00000101112.1	NONMMUG001001.2	noncoding	4,10574084801288	2,12385249272798	0,547102334289873	NA	0,102602893384375	0,0172624177964648
QNCMUSG00001156	C530043A13Rik	ENSMUSG00000100444.1	NONMMUG001004.2	noncoding	1,70239767358354	6,85642966809887	0,0766173931339118	NA	-0,044643878022066	-0,0551853253457211
QNCMUSG00001158	6030407O03Rik, Gm29183	ENSMUSG00000100301.6, ENSMUSG00000101344.1	NONMMUG001006.2	noncoding	3,9075134985532	1,19294719464492	0,754696358082479	NA	0,023841892936425	-0,00873796268572727
QNCMUSG00001166	NA	NA	NONMMUG001008.2	noncoding	0,871543187184171	2,03398320343121	0,56538340762817	NA	0,0112815539204681	-0,0144120977752946
QNCMUSG00001167	Tns1	ENSMUSG00000055322.15	NA	protein_coding	26581,7181544838	11,6118042203737	0,0088384606729885	0,0309630879614525	0,470300214610495	0,0213361555097292
QNCMUSG00001170	Rufy4	ENSMUSG00000061815.11	NA	protein_coding	982,688926413182	7,00945687673604	0,0715969597239149	0,161322882244233	-0,0637695505395959	-0,0436774795603773
QNCMUSG00001171	Cxcr2	ENSMUSG00000026180.8	NA	protein_coding	9,22370549737597	1,99572734967106	0,5732939825201	0,703172751720672	-0,119956228854293	-0,0532700379206553
QNCMUSG00001172	Cxcr1	ENSMUSG00000048480.5	NA	protein_coding	2,22407512274925	11,610907386802	0,00884213087117303	NA	-0,0522057781522711	-0,0538741717308243
QNCMUSG00001175	Arpc2	ENSMUSG00000006304.14	NA	protein_coding	1506,03733930514	2,7198011235198	0,436872782211117	0,587071748635479	-0,119859567853969	-0,09493383375215
QNCMUSG00001176	NA	NA	NONMMUG046977.1	noncoding	3,47796061236346	0,606636254283984	0,894911488272856	NA	0,0411531461212616	0,00120242907620068
QNCMUSG00001177	Aamp	ENSMUSG00000006299.13	NA	protein_coding	1904,19290923087	21,3657599699099	8,83779456639334E-05	0,000642035300094799	-0,0448587633629482	0,369225475351644
QNCMUSG00001179	Pnkd	ENSMUSG00000026179.14	NA	protein_coding	1189,84663644284	15,059779150454	0,00176626961308335	0,00821885921007916	0,489390272423336	0,245731857382171
QNCMUSG00001180	Tmbim1	ENSMUSG00000006301.17	NA	protein_coding	1605,36001153477	8,48960724380083	0,0369059349368338	0,0967059433186252	-0,382326004697167	-0,168551449604264
QNCMUSG00001181	NA	NA	NONMMUG001018.2	noncoding	4,51214326250534	2,32192812784167	0,508333080953371	NA	0,015201995119786	-0,00517014232638472
QNCMUSG00001182	Gm29358	ENSMUSG00000099931.1	NA	lncRNA	16,3253271496198	1,94264523605941	0,584395818770228	0,712417000153665	0,0538637214282836	0,0411941924825998
QNCMUSG00001185	Catip	ENSMUSG00000073650.8	NA	protein_coding	4,45930324563109	3,04766303911771	0,384334693711915	NA	0,0479892164535482	-0,0180148609711882
QNCMUSG00001186	Slc11a1	ENSMUSG00000026177.11	NA	protein_coding	103,59056591128	3,14184705028973	0,370267972744991	0,524499614443107	0,0833419237943876	-0,122284248862742
QNCMUSG00001187	Ctdsp1	ENSMUSG00000026176.13	NA	protein_coding	1783,56569178755	3,87829922583481	0,274909038044305	0,429288632523071	0,148265240860964	0,141621122752789
QNCMUSG00001188	Vil1	ENSMUSG00000026175.12	NA	protein_coding	42,2277620476811	6,51449902958819	0,0890924485543794	0,190191783145726	-0,0973170347505066	0,0393906711032257
QNCMUSG00001189	Usp37	ENSMUSG00000033364.13	NA	protein_coding	493,075657993806	0,449938296907078	0,92974375283581	0,955307029829588	-0,0657373114827644	-0,0690760533827993
QNCMUSG00001190	Cnot9	ENSMUSG00000026174.9	NA	protein_coding	517,734798769419	2,44003056555226	0,486226447855153	0,630422382656415	-0,168632965608828	-0,0947360101438043
QNCMUSG00001191	Plcd4	ENSMUSG00000026173.15	NA	protein_coding	38,8774820312072	12,3151949079516	0,0063778579528987	0,0238659897731249	2,17431576776694	0,0954762166649923
QNCMUSG00001192	Zfp142	ENSMUSG00000026135.17	NA	protein_coding	627,018580033528	16,8294340057628	0,000766180686860246	0,00408904664228708	0,031713446626487	-0,24395992889287
QNCMUSG00001193	NA	NA	NONMMUG001030.2	noncoding	3,4283433793262	0,167469666597981	0,982661626588786	NA	-0,00961885218863667	-0,000846709553799913
QNCMUSG00001194	Bcs1l	ENSMUSG00000026172.12	NA	protein_coding	551,224650930807	9,41878235058795	0,0242112629835462	0,0698487891688955	0,103694485857814	0,364642993230482
QNCMUSG00001195	Rnf25	ENSMUSG00000026171.12	NA	protein_coding	375,844329426284	4,06131402485167	0,254918984758212	0,407010663993454	0,111945838299156	0,240147683592915
QNCMUSG00001196	Stk36	ENSMUSG00000033276.18	NA	protein_coding	36,2712124104387	6,29592387141788	0,0980677070766091	0,203977926085298	-0,0589956706074025	0,060010209728057
QNCMUSG00001197	NA	NA	NONMMUG048434.1	noncoding	8,96781795052159	0,59465079618515	0,8976558522115	0,936202243722412	0,060073373473365	0,0198578966531586
QNCMUSG00001198	Ttll4	ENSMUSG00000033257.14	NA	protein_coding	571,404229809829	2,18962535805906	0,533994742044442	0,671587745870981	0,0121810724205316	-0,122789807151046
QNCMUSG00001199	NA	NA	NONMMUG001035.2	noncoding	13,5084953861362	0,594796461866665	0,897622564624681	0,936202243722412	0,0638251729339164	0,00628255733805777
QNCMUSG00001200	Cyp27a1	ENSMUSG00000026170.6	NA	protein_coding	1179,02857905092	23,9045516694489	2,61527640225078E-05	0,00022295330543012	0,641543604149422	-0,0712468290354693
QNCMUSG00001201	Prkag3	ENSMUSG00000006542.13	NA	protein_coding	40,8065176058222	12,9782632201934	0,00468384904357374	0,0184961555249278	0,184762061276083	0,0362005969263728
QNCMUSG00001202	NA	NA	NONMMUG001039.2	noncoding	2,1908239587867	4,80652702486636	0,186524882595773	NA	0,0570159077882163	0,00253329688875385
QNCMUSG00001203	Wnt6	ENSMUSG00000033227.7	NA	protein_coding	6,20141392520286	1,18375248341317	0,75690371669389	NA	0,0872250377956713	0,0395149511912329
QNCMUSG00001207	Wnt10a	ENSMUSG00000026167.14	NA	protein_coding	0,94190950868984	0,369061139947007	0,946556901735443	NA	-0,0135338245717493	0,00638048823441926
QNCMUSG00001208	NA	NA	NONMMUG046981.2	noncoding	68,8370618074615	13,9202317517592	0,00301576636736105	0,0128840877960718	1,06876638319203	0,16198419307703
QNCMUSG00001210	NA	NA	NONMMUG046985.1	noncoding	14,7680350484089	1,63038316315593	0,652520431169282	0,764304631797003	0,00630816976771477	-0,0114034164756657
QNCMUSG00001219	Ihh	ENSMUSG00000006538.12	NA	protein_coding	3,04474797833251	0,810117427004172	0,847045579283305	NA	0,0604514079574373	0,0122597981156553
QNCMUSG00001220	Nhej1	ENSMUSG00000026162.7	NA	protein_coding	151,068043660098	8,08535018047576	0,0442803180359348	0,111152124513735	-0,0861941254248059	0,202596226966374
QNCMUSG00001221	Slc23a3	ENSMUSG00000026205.8	NA	protein_coding	2,01901557267105	1,45967398512899	0,691608329824851	NA	-0,0367972340481561	-0,0117224343266857
QNCMUSG00001222	Cnppd1	ENSMUSG00000033159.14	NA	protein_coding	718,858520526758	8,88285546503224	0,0308896219237905	0,084228067934568	-0,230874139141334	0,124903977790516
QNCMUSG00001224	Retreg2	ENSMUSG00000049339.16	NA	protein_coding	1387,17494740274	9,0488173841274	0,0286488248440558	0,0795727247728604	-0,196859392474158	0,064458891134855
QNCMUSG00001225	Zfand2b	ENSMUSG00000026197.12	NA	protein_coding	315,767221417768	10,0712437181458	0,0179701449500378	0,0549073283154346	-0,248368289947508	0,0378732313494893
QNCMUSG00001226	NA	NA	NONMMUG087885.1	noncoding	1,11888422319901	0,527698375723141	0,91276539623518	NA	0,00959268184268766	0,013368451454582
QNCMUSG00001227	Abcb6	ENSMUSG00000026198.15	NA	protein_coding	759,863703281183	2,99625935176124	0,392202270284946	0,545619237588319	0,143892159583141	-0,0477594060195181
QNCMUSG00001228	Gm29253	ENSMUSG00000099519.1	NA	lncRNA	13,3880584209748	1,62698800431299	0,653286070398057	0,764776233276992	-0,0669903657423607	0,0102436842481984
QNCMUSG00001229	Atg9a	ENSMUSG00000033124.15	NA	protein_coding	1051,38016662023	2,35656932817631	0,501770425756968	0,644281483750415	-0,0550080966420101	0,118986550386631
QNCMUSG00001230	Ankzf1	ENSMUSG00000026199.17	NA	protein_coding	348,102046945131	2,81945227270015	0,420307729435863	0,571879104860905	0,0619308808541453	0,153674893346662
QNCMUSG00001231	NA	NA	NONMMUG001052.2	noncoding	72,3200222915607	4,85714492929017	0,182561584264652	0,319976387395638	0,0823718598584464	0,283716535741162
QNCMUSG00001232	Glb1l	ENSMUSG00000026200.13	NA	protein_coding	175,816518344825	4,27018407217707	0,233728393157072	0,383196336407519	0,247003921354669	0,118244217959054
QNCMUSG00001233	Stk16	ENSMUSG00000026201.12	NA	protein_coding	1252,58238636452	19,9043266964154	0,000177670656840749	0,00116606746510669	-0,570711524758747	-0,138637294034315
QNCMUSG00001234	Tuba4a	ENSMUSG00000026202.13	NA	protein_coding	1835,04247792404	2,48860881725344	0,477353243130389	0,622750333595447	-0,187924100535657	-0,03984284551409
QNCMUSG00001236	Dnajb2	ENSMUSG00000026203.16	NA	protein_coding	955,446165490231	4,88322565909022	0,180550376521786	0,317309285286567	0,19869376443586	0,13642232344761
QNCMUSG00001242	Dnpep	ENSMUSG00000026209.15	NA	protein_coding	1660,05490011184	23,0693601971048	3,90607674803511E-05	0,000317114727896839	0,507703452867921	0,619013973578255
QNCMUSG00001244	Des	ENSMUSG00000026208.9	NA	protein_coding	4616,25909253531	0,831613848582805	0,841891424452911	0,899614364196042	0,0527548447763123	0,0220403786052361
QNCMUSG00001245	Gm15179	ENSMUSG00000085653.7	NONMMUG001060.2	noncoding	30,4252085062561	0,309169036145732	0,95829490880829	0,973251123413975	-0,0234651412878146	-0,0100760887084493
QNCMUSG00001246	Speg	ENSMUSG00000026207.16	NA	protein_coding	804,538355452072	0,667530973816326	0,88081309203452	0,925570412940321	-0,0227291092179089	-0,0514496603662961
QNCMUSG00001248	Gmppa	ENSMUSG00000033021.16	NA	protein_coding	503,651434775239	10,4164840239128	0,0153382692567323	0,0483288820439271	-0,164348142306639	0,0617217301054415
QNCMUSG00001250	Chpf	ENSMUSG00000032997.16	NA	protein_coding	320,337807225526	32,3646570075497	4,38455386656805E-07	5,6626261200872E-06	-0,769570956525309	-0,233054217288929
QNCMUSG00001251	Obsl1	ENSMUSG00000026211.17	NA	protein_coding	148,120299031775	3,01822251887239	0,388824146482426	0,542566072085807	0,0983810438509033	-0,00613395336272748
QNCMUSG00001252	Tmem198	ENSMUSG00000051703.14	NA	protein_coding	11,3052321585875	3,31680507979279	0,34531053101979	0,500473400645784	-0,102414646024394	-0,0223322681276618
QNCMUSG00001253	Inha	ENSMUSG00000032968.4	NA	protein_coding	2,07349333015079	0,231957150575063	0,972272539076712	NA	-0,00212123109388351	0,000389147243562308
QNCMUSG00001254	Stk11ip	ENSMUSG00000026213.15	NA	protein_coding	260,565772735581	0,991450683502322	0,803320628554067	0,873494572493564	0,0727321709222906	0,0144641096042512
QNCMUSG00001255	Slc4a3	ENSMUSG00000006576.16	NA	protein_coding	190,975997206846	14,21537305337	0,00262617914632368	0,0114697132241874	-0,77790748189612	-0,598668395756505
QNCMUSG00001271	Epha4	ENSMUSG00000026235.14	NA	protein_coding	206,013547898403	26,0099541313609	9,49174724160378E-06	9,12051927080902E-05	0,0766584114015405	-0,497998204577123
QNCMUSG00001272	NA	NA	NONMMUG001082.2	noncoding	7,19753987541825	0,741926975246543	0,863300748192504	NA	-0,0274280868987737	-0,0202956732242796
QNCMUSG00001277	NA	NA	NONMMUG048455.1	noncoding	6,02640881458505	4,60957752631038	0,202722010940814	NA	0,0506289460563646	-0,0300628452476556
QNCMUSG00001282	Pax3	ENSMUSG00000004872.15	NA	protein_coding	1,76515171265199	1,29361223934254	0,730650469514568	NA	0,0159716345446594	0,0156074592400222
QNCMUSG00001286	Sgpp2	ENSMUSG00000032908.9	NA	protein_coding	1,28427254925648	0,373557211321696	0,945649120343653	NA	-0,00215610915002552	-0,00966256596179891
QNCMUSG00001289	Farsb	ENSMUSG00000026245.16	NA	protein_coding	1230,86813064114	6,98822523865505	0,0722740226333868	0,162448877678966	-0,317884767178649	0,0251431686878598
QNCMUSG00001290	BC035947	ENSMUSG00000090486.2	NA	protein_coding	42,5895002876017	8,60912558820672	0,0349655455528169	0,0928484803446001	0,206677032302499	0,117693750420877
QNCMUSG00001291	Mogat1	ENSMUSG00000012187.13	NA	protein_coding	198,415369907041	47,4724704975327	2,7575307758397E-10	6,66792305538053E-09	0,345463324319532	1,52075380835178
QNCMUSG00001293	NA	NA	NONMMUG001096.2	noncoding	4,46221713591664	2,93018202583266	0,402515471650973	NA	0,0321665350440856	0,0226877784828054
QNCMUSG00001294	5730419F03Rik	ENSMUSG00000099364.1	NONMMUG001097.2	noncoding	18,7114814417072	1,72947502361284	0,630400827492306	0,74718655091195	0,0590802924339066	0,0387560490487472
QNCMUSG00001296	Acsl3	ENSMUSG00000032883.15	NA	protein_coding	1631,56086077866	22,1744089749407	6,00011590262877E-05	0,000458829189759099	-0,384657091953667	0,530764615170816
QNCMUSG00001297	Utp14b	ENSMUSG00000079470.8	NA	protein_coding	1068,23210824277	56,9851328145794	2,58872843897804E-12	8,67404157267116E-11	-1,22771467184044	0,146515422417018
QNCMUSG00001303	Kcne4	ENSMUSG00000047330.8	NA	protein_coding	34,3827998443297	6,48593249663237	0,0902189455464017	0,191908881284416	-0,43249656502667	-0,213706197354269
QNCMUSG00001309	Ap1s3	ENSMUSG00000054702.14	NA	protein_coding	15,8382136131232	14,0683011782106	0,00281364199845908	0,0121623806724876	-0,481207890311858	-0,185877782210641
QNCMUSG00001310	Wdfy1	ENSMUSG00000073643.11	NA	protein_coding	1125,78584696097	8,26683553366215	0,0408072054115508	0,104491741113078	-0,281134350794076	-0,253379626278046
QNCMUSG00001311	Mrpl44	ENSMUSG00000026248.9	NA	protein_coding	960,853197234056	13,6805210463293	0,00337390419008337	0,0141381852858441	-0,3084300289075	0,0767115038051473
QNCMUSG00001313	Serpine2	ENSMUSG00000026249.10	NA	protein_coding	461,075144556708	5,41932892224193	0,143544052037987	0,268810161449804	0,226641359719978	-0,00134772739016557
QNCMUSG00001315	NA	NA	NONMMUG048478.1	noncoding	56,2786161144693	2,45447927523696	0,483573894691406	0,628142922630363	0,19287816814078	-0,00369131706063675
QNCMUSG00001319	9830004L10Rik	ENSMUSG00000099552.1	NONMMUG001109.2	noncoding	5,17690712067235	5,82005431697188	0,120700831535299	NA	0,0792937385890702	-0,0389702534490742
QNCMUSG00001320	Fam124b	ENSMUSG00000043230.2	NA	protein_coding	10,0721504277792	3,24050460423358	0,356009504911614	0,510906119941205	0,0600683898445795	-0,0270504782174192
QNCMUSG00001322	2310015K22Rik	ENSMUSG00000101257.1	NA	lncRNA	4,75343454744445	6,7441080417172	0,0805169559815007	NA	0,106527431536814	0,0641409862849414
QNCMUSG00001324	NA	NA	NONMMUG001111.2	noncoding	0,722901969611744	0,0487335219610685	0,997180189376574	NA	-0,00260605116394715	-0,00125795264474839
QNCMUSG00001325	NA	NA	NONMMUG048480.1	noncoding	26,5891763402713	1,25559312687413	0,73970394335971	0,828095002416776	0,0848620225743519	0,0887830811782385
QNCMUSG00001326	Cul3	ENSMUSG00000004364.14	NA	protein_coding	3754,88145011366	13,214267828744	0,00419542350883653	0,0168717890283777	-0,196226505100625	0,13685746147748
QNCMUSG00001332	Dock10	ENSMUSG00000038608.15	NA	protein_coding	375,548860648045	30,1211107133741	1,30142738239553E-06	1,52639228273447E-05	0,487840248118918	-0,277263335872439
QNCMUSG00001339	Irs1	ENSMUSG00000055980.2	NA	protein_coding	1640,37031244331	18,0505972802139	0,000429406181803111	0,00248786929807825	0,459799820479526	0,407407687739846
QNCMUSG00001341	Rhbdd1	ENSMUSG00000026142.15	NA	protein_coding	606,986224158168	3,55945016052453	0,313133094346199	0,46849047244659	-0,207851253304836	-0,241572035380621
QNCMUSG00001345	Col4a4	ENSMUSG00000067158.9	NA	protein_coding	88,919423551558	10,8192579887025	0,012744461747424	0,0416997006971626	0,287928687039159	0,790681599423449
QNCMUSG00001347	Col4a3	ENSMUSG00000079465.8	NA	protein_coding	62,0062677090911	9,46097277057378	0,0237501896724801	0,0687657956948943	0,237636119761118	0,413291677541768
QNCMUSG00001348	C430014B12Rik	ENSMUSG00000097564.2	NONMMUG001143.2	noncoding	27,9930154622829	4,37237043034774	0,223961004594419	0,372105557120893	0,0690187934847548	0,267139778788644
QNCMUSG00001349	Mff	ENSMUSG00000026150.14	NA	protein_coding	2552,73588430511	16,2411071567909	0,00101194329693173	0,00515421345617632	-0,313499458030115	0,0213571739660938
QNCMUSG00001352	Gm28942	ENSMUSG00000100170.1	NONMMUG047056.1	lncRNA	1,7207726440924	3,68018277260298	0,298133854425015	NA	0,0645886264722783	-0,0141161180464346
QNCMUSG00001354	Agfg1	ENSMUSG00000026159.13	NA	protein_coding	1530,37197385598	5,88806781319951	0,117184792013139	0,232110998306433	-0,20948181271928	-0,263408714999345
QNCMUSG00001356	Slc19a3	ENSMUSG00000038496.16	NA	protein_coding	2,36811234778475	3,35517121617745	0,340037360349606	NA	-0,013725644390703	-0,0471750279454081
QNCMUSG00001362	Sphkap	ENSMUSG00000026163.17	NA	protein_coding	2,09347709920479	5,30895277669352	0,150522512769348	NA	-0,0460059712997518	-0,0320271161503887
QNCMUSG00001372	Pid1	ENSMUSG00000045658.16	NA	protein_coding	349,231641646157	130,132792290256	5,06356404833003E-28	9,80934580121313E-26	1,00352356655707	0,0100387703329705
QNCMUSG00001375	Dner	ENSMUSG00000036766.12	NA	protein_coding	2,64539482653335	0,12773811566894	0,988312607445592	NA	0,00699384397879954	0,00433604785757923
QNCMUSG00001377	Trip12	ENSMUSG00000026219.14	NA	protein_coding	5804,69574707389	3,73803092876025	0,291176921516355	0,445690294726787	-0,101348650246857	-0,0213376941767083
QNCMUSG00001378	Fbxo36	ENSMUSG00000073633.9	NA	protein_coding	54,6163935863567	46,7597262494626	3,90964361466698E-10	9,15182409466628E-09	0,123187636780384	1,34098988265588
QNCMUSG00001379	Slc16a14	ENSMUSG00000026220.6	NA	protein_coding	2,20093426051349	2,71160976856307	0,438257939963767	NA	-0,0518268622428384	-0,000110938528649937
QNCMUSG00001386	C130026I21Rik	ENSMUSG00000052477.15	NA	protein_coding	1,59606277339672	0,710970905779305	0,87062049781974	NA	0,0249109436557714	-0,00557797802324552
QNCMUSG00001390	A530032D15Rik	ENSMUSG00000089844.7	NA	protein_coding	2,44816253979461	0,379806557225365	0,944381659480105	NA	0,0165171801317782	-0,00346817534417342
QNCMUSG00001391	NA	NA	NONMMUG001182.2	noncoding	2,26300569234724	2,15275937370806	0,541313136273366	NA	0,00475028635320549	-0,0150991957433676
QNCMUSG00001392	NA	NA	NONMMUG001183.2	noncoding	9,93069228804229	1,94809018364563	0,583250376117635	0,711501291190404	0,0782186638095042	0,0094938952487685
QNCMUSG00001393	A530040E14Rik	ENSMUSG00000072109.11	NONMMUG001184.2	lncRNA	2,51383754398575	0,584280994469211	0,900021262070884	NA	0,0415859563024639	0,0184637245940286
QNCMUSG00001394	A530040E14Rik, Gm16026	ENSMUSG00000072109.11, ENSMUSG00000079455.9	NONMMUG001184.2	noncoding	0,763860999170199	1,57628149099238	0,664779709621308	NA	-0,0174956455999772	-0,0184325702275671
QNCMUSG00001398	Gm7609	ENSMUSG00000079457.9	NONMMUG001186.2	transcribed_unprocessed_pseudogene	4,61974510349613	2,03276989406862	0,565633124801934	NA	0,0913848385164244	0,0182550650448531
QNCMUSG00001406	NA	NA	NONMMUG087895.1	noncoding	1,82215273818765	1,98856157687209	0,574784183281926	NA	0,00672308219004518	-0,0328143866937507
QNCMUSG00001411	NA	NA	NONMMUG048512.1	noncoding	0,774455786129477	2,09758801497636	0,552400878445069	NA	-0,0204515701261379	-0,00837594406301358
QNCMUSG00001412	G530012D18Rik	ENSMUSG00000094127.1	NA	protein_coding	1,32289189764572	0,506402424459431	0,917482592235372	NA	0,00452066054909641	-0,00954403053054772
QNCMUSG00001413	Sp110	ENSMUSG00000070034.13	NA	protein_coding	104,082917202076	5,75654292925277	0,124074756770572	0,241417218957657	-0,25495850212637	-0,262568102262002
QNCMUSG00001416	Sp140	ENSMUSG00000070031.11	NA	protein_coding	54,4327716937992	2,59266232060224	0,458777389258559	0,606640053237388	0,0511022935122999	-0,0963796387571003
QNCMUSG00001419	Gm17017	ENSMUSG00000090246.1	NONMMUG001201.2	lncRNA	1,19991999319481	1,73677595641387	0,628788846613146	NA	0,024032625364669	-0,0163750245794208
QNCMUSG00001420	Sp100	ENSMUSG00000026222.16	NA	protein_coding	419,781608116053	20,4459738888448	0,000137189916422916	0,000937953182655331	0,503909588658132	-0,153172418213515
QNCMUSG00001421	NA	NA	NONMMUG001203.2	noncoding	20,9235788672919	3,56044296772818	0,313007067185413	0,468404599342265	0,187433808058933	-0,0363983589898791
QNCMUSG00001422	A630001G21Rik	ENSMUSG00000052760.16	NA	protein_coding	20,1196072399897	3,67134309243195	0,299209919957328	0,454569466989629	-0,183208355075575	-0,0966533892758197
QNCMUSG00001424	NA	NA	NONMMUG001205.2	noncoding	3,97399812346373	0,616551898434423	0,892632959755766	NA	0,0052950563177142	0,0118486185327777
QNCMUSG00001426	Cab39	ENSMUSG00000036707.16	NA	protein_coding	5346,2495687645	16,0735125689602	0,00109530185049712	0,00549922315410938	-0,316559210418649	0,031664769920001
QNCMUSG00001428	Itm2c	ENSMUSG00000026223.15	NA	protein_coding	723,971951062452	2,82960360142707	0,418649794344156	0,570934503866261	0,0393559351313204	-0,0619072216317468
QNCMUSG00001440	2810459M11Rik	ENSMUSG00000026227.11	NA	protein_coding	10,1653722414045	4,95143983251903	0,175387688701073	0,310876879463902	-0,170990266833701	-0,0900475638900067
QNCMUSG00001441	Psmd1	ENSMUSG00000026229.17	NA	protein_coding	3350,10203940797	12,7695905704696	0,00516232332046889	0,0200381845332065	-0,0494994434826425	0,179135795433506
QNCMUSG00001442	Htr2b	ENSMUSG00000026228.6	NA	protein_coding	2,69609109436905	1,06443891857015	0,785664851561357	NA	-0,0337355972051679	-0,0268795674468842
QNCMUSG00001443	Gm21972	ENSMUSG00000094638.1	NA	protein_coding	1,98655134791106	4,2053795887531	0,240123838006419	NA	0,0107031206446211	0,0372521504584979
QNCMUSG00001444	Armc9	ENSMUSG00000062590.13	NA	protein_coding	127,098575374984	4,56952474889667	0,206172043494849	0,349826197630341	0,29553707755425	0,0175221052896649
QNCMUSG00001452	Ncl	ENSMUSG00000026234.12	NA	protein_coding	1687,6902476028	3,82911852509409	0,280517276959227	0,435304132756727	-0,124819148059761	-0,151049310854771
QNCMUSG00001453	C130036L24Rik	ENSMUSG00000073627.7	NONMMUG001228.2	noncoding	22,9056422361121	2,2719689736203	0,517912166591465	0,657593163758667	0,0966164270619213	-0,0215923505021829
QNCMUSG00001457	NA	NA	NONMMUG047087.1	noncoding	1,35759583871275	0,839927352632095	0,839895006068952	NA	0,0210361190386304	0,0199477253248532
QNCMUSG00001458	NA	NA	NONMMUG047088.1	noncoding	4,89063851004975	1,302836016572	0,728459746425525	NA	0,0517980919954196	-0,00318139181562788
QNCMUSG00001460	NA	NA	NONMMUG048521.2	noncoding	8,03252645752105	1,87200891862081	0,599391720532066	NA	0,038521793464958	-0,0535237716035827
QNCMUSG00001461	NA	NA	NONMMUG047093.2	noncoding	6,40539163861216	3,02854583621029	0,387244875740882	NA	0,122100658664831	0,0295095567213967
QNCMUSG00001462	Ptma	ENSMUSG00000026238.14	NA	protein_coding	3771,55430794758	28,0831014754094	3,48904730150104E-06	3,70771773136813E-05	-0,474865056170581	-0,267024396274721
QNCMUSG00001464	Pde6d	ENSMUSG00000026239.14	NA	protein_coding	211,957641803978	1,27328376868144	0,735486672723571	0,825364951557919	0,0978575480925045	0,0243093198199263
QNCMUSG00001465	Cops7b	ENSMUSG00000026240.12	NA	protein_coding	185,795489125949	4,48860260217205	0,213309165009006	0,359229701391209	0,022374155284492	0,272588925130765
QNCMUSG00001469	NA	NA	NONMMUG048527.1	noncoding	1,5712945945718	4,23296013922847	0,237382598244923	NA	0,0684003599125004	0,0122644056683967
QNCMUSG00001470	Dis3l2	ENSMUSG00000053333.15	NA	protein_coding	361,537280132612	4,08660117470654	0,252263334700933	0,404148882419157	-0,166382367313021	-0,233638015106351
QNCMUSG00001476	Akp-ps1	ENSMUSG00000101940.2	NA	transcribed_unprocessed_pseudogene	3,013188671427	2,83660873787707	0,41750886975679	NA	0,00846640623080679	0,041034680413642
QNCMUSG00001477	NA	NA	NONMMUG001254.2	noncoding	7,15511860432999	2,40535007115417	0,492639485683609	NA	0,133687678293408	0,0801160741066006
QNCMUSG00001490	Chrnd	ENSMUSG00000026251.13	NA	protein_coding	4,26465723327999	2,92120203039373	0,403934511551484	NA	0,012882963164391	0,0165012365521723
QNCMUSG00001491	Chrng	ENSMUSG00000026253.14	NA	protein_coding	1,77783355965601	5,58730029003424	0,133509339324133	NA	0,0258575244832789	0,012964160299278
QNCMUSG00001492	Eif4e2	ENSMUSG00000026254.17	NA	protein_coding	1394,84113882516	21,9849789795063	6,57022503519043E-05	0,000497236518828466	-0,082834851740347	0,286800395082137
QNCMUSG00001494	NA	NA	NONMMUG001260.2	noncoding	2,16518381530495	0,58800214430282	0,8991734313938	NA	0,0205917341627759	0,0199129981954715
QNCMUSG00001495	Efhd1	ENSMUSG00000026255.15	NA	protein_coding	39,1406851172781	3,44565576502667	0,32787908433481	0,483217391341281	0,173329314124141	0,0406389198624462
QNCMUSG00001498	Gigyf2	ENSMUSG00000048000.15	NA	protein_coding	1218,54439740793	3,14310401321953	0,370083263514787	0,524326103167302	0,0568219624528072	-0,0970493934685768
QNCMUSG00001499	Kcnj13	ENSMUSG00000079436.3	NA	protein_coding	0,923331968394805	0,245733684924559	0,969888998808513	NA	-0,0167098364533855	-0,00702762671590971
QNCMUSG00001502	Ngef	ENSMUSG00000026259.14	NA	protein_coding	23,1550963734523	4,91023654991774	0,178489308774315	0,314737268265568	-0,085471800209461	0,112562083788071
QNCMUSG00001503	Neu2	ENSMUSG00000079434.8	NA	protein_coding	29,3122940157176	5,05284911422098	0,167967924936938	0,301708558764483	0,126105764753902	0,029510078876182
QNCMUSG00001505	NA	NA	NONMMUG001273.2	noncoding	1,71410422642189	2,57948896779826	0,461096747696325	NA	-0,0104771696925851	-0,0310935189873495
QNCMUSG00001506	Inpp5d	ENSMUSG00000026288.14	NA	protein_coding	248,639198050332	6,81252952217776	0,0781193115701923	0,172017621793052	0,105399410504054	-0,0512326271545775
QNCMUSG00001508	NA	NA	NONMMUG047118.1	noncoding	3,14115952684528	0,853075489378369	0,836734398915701	NA	0,0487084092224933	0,0188919356017104
QNCMUSG00001511	Atg16l1	ENSMUSG00000026289.15	NA	protein_coding	1098,36056944922	6,95381261504758	0,0733845829850471	0,164100273534561	0,183429723910036	0,130085287251093
QNCMUSG00001513	Sag	ENSMUSG00000056055.13	NA	protein_coding	32,3921708238348	3,93626701332852	0,268428890318512	0,422513181691441	0,110024130902784	-0,126804036562114
QNCMUSG00001514	Gm19582	ENSMUSG00000101942.1	NONMMUG048536.1	noncoding	0,956949597871861	2,53970620792149	0,468158000149457	NA	0,0010030474496418	-0,0142716020903671
QNCMUSG00001515	Dgkd	ENSMUSG00000070738.10	NA	protein_coding	4877,22498549131	20,6655921347028	0,000123524893553711	0,000854985033246095	0,446228323624423	0,174541299597041
QNCMUSG00001516	Usp40	ENSMUSG00000005501.14	NA	protein_coding	1624,78872517598	37,0655020160277	4,45686363175792E-08	7,16041171482589E-07	-0,544946369026057	-0,0402613524477774
QNCMUSG00001521	Ugt1a7c	ENSMUSG00000090124.7	NA	protein_coding	18,71661149091	3,39181643740295	0,335066581563051	0,489850136383675	-0,167329700029444	-0,129660237837093
QNCMUSG00001522	Ugt1a6b	ENSMUSG00000090145.7	NA	protein_coding	61,758250226461	18,8556163556888	0,000292849844841132	0,00179675692936019	0,126198958843185	-0,058920825113637
QNCMUSG00001523	Ugt1a6a	ENSMUSG00000054545.17	NA	protein_coding	61,332026041975	23,9008629952321	2,61991724679212E-05	0,000223236022636169	-0,0299130172612168	-0,174717763514444
QNCMUSG00001524	Ugt1a5	ENSMUSG00000089943.1	NA	protein_coding	3,96333237168681	9,60787184246656	0,0222110469987641	NA	0,101050731608289	-0,00977994610703447
QNCMUSG00001525	Ugt1a2	ENSMUSG00000090171.1	NA	protein_coding	4,07538767429407	1,46507034920425	0,690355217292951	NA	0,0439217363224026	-0,00823711603069496
QNCMUSG00001526	Ugt1a1	ENSMUSG00000089960.1	NA	protein_coding	2,10815265856651	4,28713024871601	0,232081984806457	NA	0,000116854309793794	-0,0398298617714653
QNCMUSG00001528	Mroh2a	ENSMUSG00000079429.9	NA	protein_coding	2,01665862824956	1,46356972769632	0,690703575599472	NA	-0,0266281154422346	6,63455660555698E-05
QNCMUSG00001529	Hjurp	ENSMUSG00000044783.16	NA	protein_coding	1000,76925795886	3,10923518718297	0,375087971149559	0,529836362458991	0,0839356144425512	-0,119477269641508
QNCMUSG00001532	4930453O03Rik	ENSMUSG00000085420.1	NONMMUG001300.2	noncoding	1,10354616974717	0,635702367546287	0,888212666399535	NA	0,0297626465459681	0,012506690026783
QNCMUSG00001537	Glrp1	ENSMUSG00000062310.7	NA	protein_coding	0,813192578855939	0,378975991239209	0,944550487323602	NA	-0,00901614678346954	-0,00752218781773808
QNCMUSG00001541	Arl4c	ENSMUSG00000049866.12	NA	protein_coding	18,8957322820098	0,9766917332947	0,806891616740172	0,875682634162193	-0,0366099997984526	-0,068867690469376
QNCMUSG00001549	NA	NA	NONMMUG048546.1	noncoding	1,47209578456735	3,24317653976497	0,355630036926627	NA	0,0418709659842501	-0,00343484920080537
QNCMUSG00001550	NA	NA	NONMMUG001307.2	noncoding	2,82681399148312	1,40564738975265	0,704211487171643	NA	0,0312701775388339	-0,0217824434395806
QNCMUSG00001552	Sh3bp4	ENSMUSG00000036206.12	NA	protein_coding	524,695950676677	23,9174464548362	2,59911733610579E-05	0,000221687872382222	0,305466654552481	0,100938255019619
QNCMUSG00001558	NA	NA	NONMMUG048550.1	noncoding	1483,81100461119	10,0715792466629	0,0179673830658867	0,0549073283154346	0,573244740538261	-0,0296230819873349
QNCMUSG00001565	Agap1	ENSMUSG00000055013.15	NA	protein_coding	740,148429515767	10,6984276502173	0,0134735313708904	0,0435608858095121	0,0142755698674596	-0,454175076701229
QNCMUSG00001566	NA	NA	NONMMUG001316.2	noncoding	1,12969102389884	1,03000500738282	0,79399216016906	NA	0,0106534612958005	-0,000461548484274145
QNCMUSG00001568	Gm28499	ENSMUSG00000101662.1	NONMMUG047124.1	lncRNA	2,73774370201971	5,3581864499394	0,147371008999141	NA	0,0701911387986991	0,0112842528041862
QNCMUSG00001571	NA	NA	NONMMUG001323.2	noncoding	5,70915331165245	1,53662633284401	0,673843153456752	NA	0,0194687533574452	-0,0476480212550773
QNCMUSG00001574	Asb18	ENSMUSG00000067081.13	NA	protein_coding	58,2904155112917	3,32294251886715	0,344462216962528	0,499575441415236	0,0939632999136524	0,0360358751144
QNCMUSG00001578	Ackr3	ENSMUSG00000044337.5	NA	protein_coding	1502,95085808027	5,35649452296704	0,147478268212217	0,273774505171133	-0,136197219962988	-0,00285112096165484
QNCMUSG00001582	NA	NA	NONMMUG047127.1	noncoding	2,24661677888316	0,291677816801048	0,961585983678884	NA	-0,0163893881771088	-0,0134854385362971
QNCMUSG00001583	Gm28723	ENSMUSG00000101028.1	NONMMUG001333.2	noncoding	2,78549318273097	0,235191439262586	0,971717683274554	NA	0,00909937209448739	0,0131184199281488
QNCMUSG00001584	NA	NA	NONMMUG001335.2	noncoding	5,79044901954672	5,85420092591872	0,118923189154542	NA	0,19527806660868	0,0640726868842584
QNCMUSG00001587	NA	NA	NONMMUG001337.2	noncoding	1,30691479460211	3,7399788551392	0,290945210846915	NA	0,059958536497159	0,0133903946882352
QNCMUSG00001588	NA	NA	NONMMUG047130.1	noncoding	2,39005231194398	6,62519264159648	0,0848538372775764	NA	-0,0660628577256918	-0,0593187995533106
QNCMUSG00001594	Cops8	ENSMUSG00000034432.11	NA	protein_coding	1185,05861109524	1,35549930434499	0,715998273126744	0,810711111540352	0,0234428364256135	0,104041256273638
QNCMUSG00001597	Col6a3	ENSMUSG00000048126.16	NA	protein_coding	3058,17695849936	25,1198348909936	1,45748311910534E-05	0,00013270891674447	0,204279137256184	-0,0507048188207372
QNCMUSG00001599	NA	NA	NONMMUG048561.1	noncoding	21,0516156063493	8,99738784062512	0,0293256367856938	0,0810252921944399	0,332114973192411	0,00658751633085158
QNCMUSG00001604	Mlph	ENSMUSG00000026303.6	NA	protein_coding	59,8140332410528	0,935920619789329	0,816751810271545	0,882462658524048	-0,111315574961524	-0,00571518545805333
QNCMUSG00001606	Rab17	ENSMUSG00000026304.13	NA	protein_coding	1,52028761494357	4,51833305461685	0,210660838494578	NA	0,044251947578581	-0,0286282479618276
QNCMUSG00001608	Lrrfip1	ENSMUSG00000026305.15	NA	protein_coding	748,659322936127	8,349328600543	0,039317762937333	0,10166639713805	-0,25877121987675	-0,589802359911895
QNCMUSG00001610	Ramp1	ENSMUSG00000034353.14	NA	protein_coding	79,7876273483378	3,64367440446436	0,302600505418102	0,458037384877269	0,107787619945608	0,0373922250465369
QNCMUSG00001612	Ube2f	ENSMUSG00000034343.14	NA	protein_coding	1733,39155081436	22,347518577259	5,52234527366714E-05	0,000428910632453392	-0,0548647232446643	0,418395858979546
QNCMUSG00001614	Scly	ENSMUSG00000026307.12	NA	protein_coding	258,013365942842	6,95883947543628	0,0732213342121773	0,163894252178364	-0,279550174620926	0,0250853493468259
QNCMUSG00001615	NA	NA	NONMMUG001353.2	noncoding	8,39038566211591	0,335559056399433	0,953207742962893	NA	-0,0605831831892441	-0,0189897392792551
QNCMUSG00001617	Espnl	ENSMUSG00000049515.12	NA	protein_coding	1,17059318603205	2,56723051598102	0,463263443899644	NA	-0,0123846907214296	-0,0229545940093837
QNCMUSG00001618	Klhl30	ENSMUSG00000026308.8	NA	protein_coding	91,7156376497029	1,36147583185922	0,714589325557617	0,809605303371072	0,049184023057422	0,0209340492855293
QNCMUSG00001619	Erfe	ENSMUSG00000047443.14	NA	protein_coding	5,2114131806073	2,85094416281763	0,415182116585653	NA	0,0989562904771707	0,0375971501475608
QNCMUSG00001620	Ilkap	ENSMUSG00000026309.14	NA	protein_coding	830,659190943529	5,1673229338686	0,159947025472465	0,290646594858537	-0,0843411944945951	0,0537474067728623
QNCMUSG00001623	Hes6	ENSMUSG00000067071.8	NA	protein_coding	161,364793403142	13,1285497758485	0,00436669749183991	0,0174398861439502	0,0853796206211109	0,125970626780364
QNCMUSG00001624	Per2	ENSMUSG00000055866.9	NA	protein_coding	843,464528403726	0,00523009021233634	0,999899561259337	0,999899561259337	-0,005368781023803	-0,00259480282609816
QNCMUSG00001625	NA	NA	NONMMUG047138.1	noncoding	0,972917347714011	0,633894476553138	0,888631031483423	NA	0,0204049537446866	0,0112526196702953
QNCMUSG00001630	Traf3ip1	ENSMUSG00000034292.13	NA	protein_coding	137,534789872129	3,53164975475438	0,316680393866855	0,472246625219604	-0,0386437871941049	-0,0991396311545384
QNCMUSG00001631	NA	NA	NONMMUG047141.1	noncoding	5,49097155960745	2,70898545445833	0,438702469607072	NA	0,0393415908513615	-0,00707673196308426
QNCMUSG00001632	Asb1	ENSMUSG00000026311.16	NA	protein_coding	513,001074931526	6,75856789853972	0,08000440718852	0,174888499973938	-0,0968689873912011	0,214841470409781
QNCMUSG00001641	Twist2	ENSMUSG00000007805.4	NA	protein_coding	31,6350334590214	12,807671465946	0,00507153733757699	0,01974663923442	0,26208206393887	-0,13131713744255
QNCMUSG00001643	NA	NA	NONMMUG047147.1	noncoding	2,38251609142544	0,366960150164601	0,946979912544163	NA	-0,00683467106373576	0,0103466227905342
QNCMUSG00001645	Hdac4	ENSMUSG00000026313.16	NA	protein_coding	561,470501498994	7,38394307570511	0,060616645709404	0,142229283974147	0,0142132306444211	-0,0971427013644697
QNCMUSG00001646	Gm26720	ENSMUSG00000096941.1	NONMMUG001365.2	noncoding	1,69456374506625	1,12880033619555	0,770126508000387	NA	0,0340605206642212	0,0126824392796078
QNCMUSG00001647	NA	NA	NONMMUG001367.3	noncoding	1,49422612875895	0,898206440397409	0,825860614606834	NA	-0,0245294857500444	0,00593534728512421
QNCMUSG00001653	NA	NA	NONMMUG001371.2	noncoding	0,948358954769814	0,102684893486561	0,991513291066314	NA	-0,000148071531025596	-0,00293869714913317
QNCMUSG00001656	NA	NA	NONMMUG001372.2	noncoding	1,32909178898442	1,66282649811739	0,645229688420296	NA	0,00209454025216291	-0,00830147631731409
QNCMUSG00001658	Ndufa10	ENSMUSG00000026260.12	NA	protein_coding	19176,4288579706	10,4665258604894	0,014989699325693	0,047532717297315	0,239134898181575	0,340553134243264
QNCMUSG00001659	Olfr1416	ENSMUSG00000067064.4	NA	protein_coding	2,72626521790403	0,164035189376946	0,98317508519813	NA	0,0206304096032607	0,00529683228788511
QNCMUSG00001668	Cops9	ENSMUSG00000073616.10	NA	protein_coding	1676,92464274711	15,1361398685602	0,00170392747183916	0,00799403986783902	-0,0506766524713158	0,333365189845498
QNCMUSG00001677	Gpc1	ENSMUSG00000034220.7	NA	protein_coding	1305,8872672896	4,32249821049751	0,228680085165662	0,377379237773629	-0,0513015008963161	-0,211148594646968
QNCMUSG00001678	Gm29480	ENSMUSG00000101995.1	NONMMUG001384.2	lncRNA	1,22396792395178	1,67083161799207	0,643437944482802	NA	0,0378951197661311	0,00996146303879178
QNCMUSG00001679	Ankmy1	ENSMUSG00000034212.14	NA	protein_coding	21,4467500205797	15,0123097485028	0,0018061595961851	0,00837672367476709	-0,314198197609594	0,185010665399049
QNCMUSG00001681	Dusp28	ENSMUSG00000047067.7	NA	protein_coding	403,173709196893	29,4206082306706	1,826986645496E-06	2,09042993368565E-05	0,589972446597789	0,542150027989699
QNCMUSG00001682	5033417F24Rik	ENSMUSG00000097251.2	NONMMUG001386.3	noncoding	28,2551505232838	1,0614716493164	0,786382161160058	0,861692018996919	0,0907691752175665	-0,0297090313647024
QNCMUSG00001683	NA	NA	NONMMUG001387.2	noncoding	1,52559733789924	2,58867074150776	0,45947917490065	NA	0,0346240561924386	-0,0125949606372425
QNCMUSG00001684	Rnpepl1	ENSMUSG00000026269.14	NA	protein_coding	1591,39944978495	2,31263497921319	0,510104702836113	0,651310959212109	0,113368225399669	0,1814844843083
QNCMUSG00001685	9430060I03Rik	ENSMUSG00000100632.1	NONMMUG001389.2	lncRNA	4,92445922085855	0,231371793760864	0,972372643927009	NA	-0,0148719180756793	-0,0148609078598482
QNCMUSG00001686	Capn10	ENSMUSG00000026270.11	NA	protein_coding	237,426670929699	1,93944079196385	0,585070639159625	0,713050875146166	-0,175368645755883	-0,033174448233324
QNCMUSG00001687	Gpr35	ENSMUSG00000026271.15	NA	protein_coding	15,2819875390691	0,767663870291372	0,857184728167069	0,909817457555752	-0,0490188146795066	-0,0123560038850447
QNCMUSG00001692	Kif1a	ENSMUSG00000014602.15	NA	protein_coding	37,9110787507467	6,38667654153451	0,0942404523221319	0,198245724700224	-0,479682547661578	-0,0767603449543934
QNCMUSG00001699	Crocc2	ENSMUSG00000084989.3	NA	protein_coding	1,51675644582136	3,9116617302705	0,271162421845432	NA	-0,0253482286696047	-0,0356353639814422
QNCMUSG00001702	Sned1	ENSMUSG00000047793.13	NA	protein_coding	539,217094729817	0,930835024179402	0,817980946278251	0,883393990835274	-0,0945934438971654	0,0133100958205213
QNCMUSG00001703	Mterf4	ENSMUSG00000026273.13	NA	protein_coding	738,347783405477	10,2831133429071	0,0163067039150843	0,0507540512991376	-0,0961351854992087	0,228635702355525
QNCMUSG00001704	NA	NA	NONMMUG001399.2	noncoding	2,07623781016415	2,12445150224359	0,54698191866699	NA	-0,00336907761464988	-0,00971495495728781
QNCMUSG00001705	Gm28535	ENSMUSG00000101172.1	NONMMUG047161.1	lncRNA	2,46920370135988	2,54819884716486	0,466643410480187	NA	0,0533569585676229	0,0153573323593722
QNCMUSG00001706	Pask	ENSMUSG00000026274.11	NA	protein_coding	42,5669295837527	0,379302040269167	0,944484225524895	0,964792785070298	-0,0141982841256155	-0,0169473191523818
QNCMUSG00001707	Ppp1r7	ENSMUSG00000026275.13	NA	protein_coding	524,064001307825	4,86821828097689	0,181705119530743	0,318676859109287	-0,415384140204401	-0,195404387976791
QNCMUSG00001710	Hdlbp	ENSMUSG00000034088.15	NA	protein_coding	9721,10725259429	11,6425449094156	0,00871356269966411	0,0306401806259418	0,106076510043712	0,229281063508144
QNCMUSG00001711	NA	NA	NONMMUG001403.2	noncoding	1,04200453443671	3,0152375865795	0,389281801445755	NA	-0,028318712986003	0,0137217054791961
QNCMUSG00001712	Sept2	ENSMUSG00000026276.20	NA	protein_coding	827,410344110232	1,48594370147899	0,685518295964587	0,788888368930146	0,036805549177727	-0,0456696649741949
QNCMUSG00001713	Sept2	ENSMUSG00000116048.1	NA	protein_coding	3434,39002333205	13,4345181212786	0,00378523795077072	0,0155440343961072	-0,0185039191806476	0,296849939856814
QNCMUSG00001714	Farp2	ENSMUSG00000034066.13	NA	protein_coding	500,498542244819	2,28756294955849	0,514907701980718	0,655110923921116	-0,0409660441074015	0,119608484775058
QNCMUSG00001715	NA	NA	NONMMUG001405.2	noncoding	12,5644678666182	2,29644794566043	0,513201727821552	0,653977160192382	0,0816304344075549	-0,0129147798268031
QNCMUSG00001716	NA	NA	NONMMUG001407.2	noncoding	4,78090284504655	2,27221057833802	0,517865516747678	NA	0,0433108474069142	0,0400660181809126
QNCMUSG00001717	Stk25	ENSMUSG00000026277.14	NA	protein_coding	1157,86249937486	9,40167748323248	0,0244006828202653	0,070335062126347	0,12069547458145	0,210564803272351
QNCMUSG00001720	Bok	ENSMUSG00000026278.14	NA	protein_coding	50,0946208138034	7,48260676085027	0,0580070468867236	0,137637259530084	-0,00585905117781074	-0,492740708227611
QNCMUSG00001721	Thap4	ENSMUSG00000026279.14	NA	protein_coding	594,335742479972	26,4300287935253	7,75118317677503E-06	7,62184604792102E-05	-0,369745194349843	0,28794986160795
QNCMUSG00001723	Atg4b	ENSMUSG00000026280.17	NA	protein_coding	900,035516947503	5,7007282114397	0,127113791980265	0,245544510032709	0,206540483057854	0,295973741379486
QNCMUSG00001724	Dtymk	ENSMUSG00000026281.15	NA	protein_coding	272,437030365185	5,46524730320608	0,140732052399965	0,264898147325106	0,132197688131318	0,0477724720882806
QNCMUSG00001726	Ing5	ENSMUSG00000026283.13	NA	protein_coding	352,315381062818	0,911317713776242	0,822695760804994	0,886702556282152	-0,016334792488945	-0,0996303157106256
QNCMUSG00001727	D2hgdh	ENSMUSG00000073609.9	NA	protein_coding	1148,46895113113	49,2811192942543	1,13652776672861E-10	2,96256604015465E-09	0,858119099065416	0,452261488860676
QNCMUSG00001731	Gal3st2b	ENSMUSG00000093805.7	NA	protein_coding	1,15103224979007	3,04039886693433	0,385438309388712	NA	0,00595573245285328	-0,0137615853873895
QNCMUSG00001733	NA	NA	NONMMUG001414.2	noncoding	2,96762042492294	5,48484111428612	0,139548103120089	NA	0,0458644041010353	-0,0526097744564519
QNCMUSG00001734	NA	NA	NONMMUG087659.1	noncoding	0,819777593139968	0,849345778330919	0,837631343393908	NA	0,00035056837289636	0,000292428331309569
QNCMUSG00001735	Gal3st2c	ENSMUSG00000073608.4	NA	protein_coding	3,44813337113629	2,83146943856737	0,418345653331454	NA	0,0578937536903542	-0,00529111843615992
QNCMUSG00001737	Pdcd1	ENSMUSG00000026285.7	NA	protein_coding	1,7553487136008	0,90629013793091	0,823909594679663	NA	-0,016860347013464	0,0122823671908557
QNCMUSG00001742	Fam174a	ENSMUSG00000051185.9	NA	protein_coding	453,167889836546	2,94262667024923	0,400555866706195	0,55367576293498	0,0105890884851732	0,125854216191423
QNCMUSG00001743	St8sia4	ENSMUSG00000040710.10	NA	protein_coding	793,104105686272	32,9701629327813	3,26768477285785E-07	4,38134917754545E-06	0,0421638856283097	-0,57910881252586
QNCMUSG00001744	NA	NA	NONMMUG001423.2	noncoding	19,7305250665613	3,31481801134517	0,345585572685585	0,500721908699951	0,267000774827	0,0399396454542323
QNCMUSG00001746	NA	NA	NONMMUG001425.2	noncoding	6,57560607127844	2,38714603644284	0,496031869171382	NA	0,102510990097787	0,0115386894542954
QNCMUSG00001758	Panct2	ENSMUSG00000097814.5	NONMMUG001432.3	noncoding	3,50387667365085	0,0188317574299219	0,999316556140449	NA	-0,00633828882878781	0,00191763504505827
QNCMUSG00001761	NA	NA	NONMMUG047173.1	noncoding	0,679480078625112	0,535182113257072	0,911096791571515	NA	-0,0219346706759395	-0,00392379647649987
QNCMUSG00001762	Gm28901	ENSMUSG00000100454.1	NONMMUG048592.1	lncRNA	5,61600854040432	1,84470642091126	0,605254973379355	NA	-0,0387386293026663	0,0348625099457104
QNCMUSG00001777	D1Ertd622e	ENSMUSG00000044768.16	NA	protein_coding	206,336089612412	6,46488453763932	0,0910577058817966	0,193188138838343	0,25677383233592	0,0174251220614688
QNCMUSG00001779	Ppip5k2	ENSMUSG00000040648.14	NA	protein_coding	498,858723081637	4,08026696505215	0,252926175013634	0,404825997500454	-0,265884397656874	-0,206379691350286
QNCMUSG00001780	Gin1	ENSMUSG00000026333.14	NA	protein_coding	208,726300408251	3,14350170736616	0,370024839306592	0,524304828736813	0,144689675277017	0,24177278487478
QNCMUSG00001781	Pam	ENSMUSG00000026335.16	NA	protein_coding	1116,46615999228	15,1077261538371	0,00172686564667262	0,00807274752316054	-0,0299121528032919	-0,614007560253165
QNCMUSG00001782	B230216N24Rik	ENSMUSG00000089706.7	NONMMUG001449.2	noncoding	24,1397180357009	4,82766745024453	0,184859944023866	0,322695960287751	-0,164238429090093	-0,120989184179967
QNCMUSG00001784	1810006J02Rik	ENSMUSG00000100182.6	NONMMUG001451.2	noncoding	7,62403218019457	1,30498971394631	0,727948561633467	NA	-0,0951582332037597	-0,0338321550538451
QNCMUSG00001789	Gm7967	ENSMUSG00000100009.6	NONMMUG001455.3	noncoding	3,17042099357934	1,78989508444934	0,617136343739799	NA	0,0288934979161295	0,00323055483930315
QNCMUSG00001790	NA	NA	NONMMUG001456.2	noncoding	7,50867106666839	1,36215042098934	0,714430363235751	NA	0,0527019644587648	0,0220395916764296
QNCMUSG00001809	NA	NA	NONMMUG001466.2	noncoding	118,772216297289	1,42533981613715	0,699605835154775	0,799021260804945	-0,0582113191697315	-0,135444455953148
QNCMUSG00001816	NA	NA	NONMMUG048631.1	noncoding	1,12282324736497	1,45474828219434	0,692753078244894	NA	0,0299655902832938	-0,00536134262681117
QNCMUSG00001820	Cdh20	ENSMUSG00000050840.8	NA	protein_coding	1,60065333587875	1,7966581567541	0,615662428256816	NA	-0,0228241468608054	0,0175430725885095
QNCMUSG00001824	NA	NA	NONMMUG001476.2	noncoding	6,96825248858033	4,4351106477526	0,218151813800823	NA	0,0279022393770201	-0,0497926400260546
QNCMUSG00001825	Gm29012	ENSMUSG00000099669.1	NA	lncRNA	1,10399152849904	1,91853118481791	0,589486810205685	NA	-0,00671864243687613	-0,00454523811323353
QNCMUSG00001827	NA	NA	NONMMUG048635.1	noncoding	5,67833122199221	3,79372615751534	0,284616727743297	NA	0,128257169969835	0,0564938313089422
QNCMUSG00001829	Rnf152	ENSMUSG00000047496.6	NA	protein_coding	1599,91535627198	22,7242175390798	4,60965459034133E-05	0,000366813590489201	0,422921167124295	-0,0802870586429571
QNCMUSG00001830	Gm17634	ENSMUSG00000097482.2	NONMMUG001480.2	noncoding	108,59292330181	2,96004148514604	0,397827112944817	0,551169598156347	-0,00510530855567928	0,185679278489344
QNCMUSG00001833	Gm3608	ENSMUSG00000067017.5	NA	pseudogene	9,0801549684159	1,68412085438563	0,640469844632958	0,754542063570801	0,0810365107380938	0,0514622779856399
QNCMUSG00001834	Pign	ENSMUSG00000056536.14	NA	protein_coding	870,461732732785	1,04840641340101	0,789541254926846	0,864310750229739	0,109734497018166	0,0826234229271443
QNCMUSG00001835	Relch	ENSMUSG00000026319.13	NA	protein_coding	717,042912950497	1,17018620692971	0,760163408014903	0,842790300688806	-0,0590189258978461	0,0123262785476414
QNCMUSG00001836	Tnfrsf11a	ENSMUSG00000026321.7	NA	protein_coding	48,1458728517607	3,57145395239588	0,311612343799672	0,467376919320074	-0,0989209055673392	-0,247497954535526
QNCMUSG00001842	NA	NA	NONMMUG001490.2	noncoding	50,7159861372986	8,19696500605183	0,0421116814336995	0,107035180045781	0,614707090357688	0,0142200443626689
QNCMUSG00001843	Gm7160	ENSMUSG00000099843.1	NA	lncRNA	9,6099918130019	2,72733634488175	0,435601740366759	0,586064638951174	0,0645877535779924	-0,0447944805757985
QNCMUSG00001844	Zcchc2	ENSMUSG00000038866.15	NA	protein_coding	929,655199248772	4,40164121220084	0,221233256936005	0,368670853059725	0,301737248277094	0,0843780148322201
QNCMUSG00001845	NA	NA	NONMMUG001492.2	noncoding	1,89372118396749	1,68030283790561	0,641321767961958	NA	0,0496284273130472	0,00516653716234607
QNCMUSG00001846	NA	NA	NONMMUG047200.1	noncoding	6,7479494024575	0,922733941208222	0,819938407377613	NA	0,0252737547599067	-0,0358712142158393
QNCMUSG00001848	Gm20753	ENSMUSG00000101583.1	NONMMUG001493.2	noncoding	1,03837687132847	0,885999111211945	0,828805163882589	NA	0,00124905245487427	0,000393406114127158
QNCMUSG00001849	Phlpp1	ENSMUSG00000044340.7	NA	protein_coding	1100,40676962922	4,96804836938298	0,174151806658444	0,309321798864096	0,0368691493781019	-0,134971839121532
QNCMUSG00001850	NA	NA	NONMMUG001494.2	noncoding	45,8253838061527	6,52577626645592	0,0886514759242976	0,189466393003818	0,177758623312439	-0,0342172396895539
QNCMUSG00001854	Bcl2	ENSMUSG00000057329.7	NA	protein_coding	190,029864344479	5,12295815239068	0,163011803793591	0,295118320921804	0,0451766186740889	-0,267668836297734
QNCMUSG00001858	Kdsr	ENSMUSG00000009905.5	NA	protein_coding	713,816180318095	45,5604947314881	7,03291106754577E-10	1,59532547957492E-08	0,567945046497831	0,747436176712371
QNCMUSG00001859	Vps4b	ENSMUSG00000009907.17	NA	protein_coding	1125,14496499007	3,99010838234113	0,262534228861433	0,415781985832606	-0,160410623119921	0,0469873612903821
QNCMUSG00001860	NA	NA	NONMMUG001510.2	noncoding	2,51300184900072	1,01156572631977	0,798453420740646	NA	-0,012783012902399	0,0160777801920186
QNCMUSG00001878	Serpinb10	ENSMUSG00000092572.7	NA	polymorphic_pseudogene	0,89114870562196	2,42319795621691	0,48933093977413	NA	0,0179142721021935	-0,0248594599112317
QNCMUSG00001879	Serpinb8	ENSMUSG00000026315.13	NA	protein_coding	49,3278982295964	12,7961455516333	0,00509884749501521	0,0198237544823498	0,0855042910545763	-0,870391322953225
QNCMUSG00001883	NA	NA	NONMMUG001517.2	noncoding	2,45429018382532	0,485033126502621	0,922167048000715	NA	0,0248685254909688	0,000368735438060739
QNCMUSG00001889	NA	NA	NONMMUG048689.1	noncoding	0,75019332452272	0,688097376376142	0,875999931515377	NA	0,00664445927269444	-0,0118702984679099
QNCMUSG00001892	Cdh19	ENSMUSG00000047216.8	NA	protein_coding	129,080015372033	4,98680271041505	0,172766069300084	0,307573606420579	0,240680124732338	0,21573535087374
QNCMUSG00001896	Gm8173	ENSMUSG00000100555.1	NA	processed_pseudogene	1,4277452893866	1,59959381963627	0,659481921896534	NA	0,0362426272581846	-0,00599787067040255
QNCMUSG00001897	NA	NA	NONMMUG048716.1	noncoding	4,79059855580104	2,36416776221074	0,500339633608232	NA	0,0941913605063809	-0,000968275327604756
QNCMUSG00001898	Dsel	ENSMUSG00000038702.6	NA	protein_coding	171,069840586289	10,857959015604	0,0125192708377892	0,0411065245860312	0,08826932276203	-0,466590213888633
QNCMUSG00001901	NA	NA	NONMMUG001529.2	noncoding	1,4069793193327	1,15741618535779	0,763234719068869	NA	0,00229236468424541	0,004004751683694
QNCMUSG00001902	NA	NA	NONMMUG001530.2	noncoding	7,07670940336701	1,7548474282731	0,624809576698327	NA	0,077467325312688	0,0250981526640752
QNCMUSG00001925	NA	NA	NONMMUG001544.2	noncoding	6,76817776474418	2,19188839914089	0,53354787041738	NA	0,139470127144439	0,0230639363358642
QNCMUSG00001932	Gm28362	ENSMUSG00000099615.1	NA	unprocessed_pseudogene	1,05399118451509	1,53315816559548	0,674638857176596	NA	0,0143273139821461	-0,00766000547633515
QNCMUSG00001944	NA	NA	NONMMUG048731.1	noncoding	2,77678107281022	0,50659217358362	0,91744077128281	NA	0,0351221989605262	0,0064196058119746
QNCMUSG00001946	NA	NA	NONMMUG048732.1	noncoding	1,19362726139389	2,02884544754539	0,566441361527396	NA	0,0230405937162593	0,0247708078045464
QNCMUSG00001947	NA	NA	NONMMUG048733.1	noncoding	2,42149052313468	3,40091881708424	0,333841794413089	NA	0,0649586511925289	0,0328366275684828
QNCMUSG00001948	NA	NA	NONMMUG048734.1	noncoding	1,30373845364625	3,4889030567228	0,322204211674325	NA	0,00311100134628788	0,0343130520691615
QNCMUSG00001949	NA	NA	NONMMUG048736.1	noncoding	3,92417981244468	0,214786778682644	0,975167629574761	NA	-0,0169817074471664	0,0118102186701893
QNCMUSG00001950	Tsn	ENSMUSG00000026374.14	NA	protein_coding	1253,21997418886	25,3902178738904	1,27952901424711E-05	0,000118555151215618	-0,480689932790164	0,0687566116150181
QNCMUSG00001951	Nifk	ENSMUSG00000026377.12	NA	protein_coding	529,300811487	17,6363811637116	0,000522709914496903	0,0029365842996436	-0,484198676102597	-0,0147421784491358
QNCMUSG00001952	Gm28867	ENSMUSG00000099936.1	NONMMUG001553.2	noncoding	1,1059508596105	0,0180278291374094	0,999359695799533	NA	-0,00222788664284998	0,00103270313085756
QNCMUSG00001953	NA	NA	NONMMUG048748.1	noncoding	8,98262009477295	1,44424978529442	0,695195895688941	0,796250875021503	0,104256605895565	0,0384788974585623
QNCMUSG00001954	Clasp1	ENSMUSG00000064302.13	NA	protein_coding	1957,99846942124	6,90298448388901	0,0750551199106237	0,166949847033609	-0,244063394741369	-0,139452005352697
QNCMUSG00001959	Tfcp2l1	ENSMUSG00000026380.10	NA	protein_coding	28,0966096172649	0,137903486068126	0,986929704917698	0,991577540785864	-0,024267488423048	-0,0153499769268203
QNCMUSG00001960	NA	NA	NONMMUG001559.2	noncoding	0,981818917998342	0,366880262654693	0,94699598192169	NA	-0,00467609477258617	-0,00301883080808285
QNCMUSG00001963	Gli2	ENSMUSG00000048402.14	NA	protein_coding	26,714207581256	17,9042586173871	0,000460306990560096	0,00263251239189001	1,00321533592745	-0,0494569112713645
QNCMUSG00001964	NA	NA	NONMMUG001564.2	noncoding	1,31415863149925	3,94274031532095	0,267713892991704	NA	0,0318555596155243	-0,00951533489604261
QNCMUSG00001974	NA	NA	NONMMUG001569.2	noncoding	10,6309496332808	37,3532904945171	3,87375931326988E-08	6,29588615871268E-07	-4,50074029680688	-0,126182429694451
QNCMUSG00001975	Gm29455	ENSMUSG00000101179.1	NONMMUG001570.2	noncoding	1,54164840312358	0,8613712881832	0,834738351976236	NA	0,0325788157254904	0,00150428398233863
QNCMUSG00001976	Inhbb	ENSMUSG00000037035.5	NA	protein_coding	98,4071729412326	21,2702939688831	9,25085997908728E-05	0,000667440043182949	0,544731995930339	-0,232560686869083
QNCMUSG00001977	NA	NA	NONMMUG047242.1	noncoding	1,35432920784264	4,56214587434069	0,20681355123443	NA	0,0403604241651403	-0,0196776646202975
QNCMUSG00001982	Ralb	ENSMUSG00000004451.14	NA	protein_coding	979,132006426419	2,20912453569608	0,530153359158611	0,668752691808938	-0,143389852563344	-0,132028601476315
QNCMUSG00001983	Gm27184	ENSMUSG00000098447.2	NONMMUG001576.3	noncoding	30,4431763242288	16,4081785562056	0,00093511995611411	0,00482415419049502	0,834298243005479	0,170856812260951
QNCMUSG00001985	Tmem185b	ENSMUSG00000098923.1	NA	protein_coding	55,8075660134355	1,43702934399259	0,696878261230823	0,797270042231245	-0,124882026676222	-0,0636866626818526
QNCMUSG00001986	3830432H09Rik	ENSMUSG00000101731.1	NONMMUG001577.2	noncoding	2,93734791341777	1,99678797345548	0,573073640218793	NA	0,086090651366022	0,0430432420934693
QNCMUSG00001987	Epb41l5	ENSMUSG00000026383.14	NA	protein_coding	710,133351861345	7,27283316026319	0,0636918036054606	0,147941242828891	-0,220168883102753	0,00822307329757125
QNCMUSG00001988	Ptpn4	ENSMUSG00000026384.13	NA	protein_coding	6439,1004110641	12,7003410218629	0,00533155488568427	0,0205860311668551	-0,270355933493758	0,152995370977704
QNCMUSG00001989	NA	NA	NONMMUG047244.1	noncoding	1,26667466369627	0,383551486590328	0,94361901594919	NA	-0,0102641332457129	0,00262177449592666
QNCMUSG00001991	NA	NA	NONMMUG047246.1	noncoding	0,944128396283777	1,8818336864718	0,597290909642716	NA	0,00270376998542614	-0,00237438568211696
QNCMUSG00001994	Tmem177	ENSMUSG00000036975.5	NA	protein_coding	455,770611662865	16,9708717063228	0,00071655820586295	0,00385965867740945	0,125263952111095	0,561008207257821
QNCMUSG00001995	NA	NA	NONMMUG001594.2	noncoding	0,765563061472905	0,789732025789135	0,851921388276199	NA	0,0083903577460793	0,01243095468921
QNCMUSG00001996	Cfap221	ENSMUSG00000036962.12	NA	protein_coding	7,63567427849951	8,00939818868297	0,0458178722499566	NA	0,12551316390071	0,105723923524898
QNCMUSG00001998	Sctr	ENSMUSG00000026387.15	NA	protein_coding	80,1633340162889	34,2447898654195	1,75891079691256E-07	2,49114979589616E-06	1,8881598839604	1,20698312796381
QNCMUSG00001999	NA	NA	NONMMUG048761.2	noncoding	3,40194041235246	0,823532333026066	0,843830523514331	NA	-0,0465156926558181	0,00393718301375477
QNCMUSG00002002	Tmem37	ENSMUSG00000050777.7	NA	protein_coding	1207,73037645224	60,439257640922	4,73583783256071E-13	1,74656041203453E-11	-1,02065803183956	-0,0690439059350179
QNCMUSG00002007	NA	NA	NONMMUG047255.1	noncoding	1,10875542965535	2,52120068212118	0,47147182667383	NA	0,0239667827091429	-0,00894394596752228
QNCMUSG00002008	Dbi	ENSMUSG00000026385.16	NA	protein_coding	29067,5946243966	34,444404153809	1,59621886498898E-07	2,28182126806821E-06	0,73784805407175	0,734529049819761
QNCMUSG00002009	3110009E18Rik	ENSMUSG00000026388.15	NA	protein_coding	18,5913524474831	1,2239966791883	0,747254856897206	0,834147204921023	0,0784513978598939	-0,00532265294172147
QNCMUSG00002010	Steap3	ENSMUSG00000026389.16	NA	protein_coding	426,878552994203	12,3333325111121	0,00632431629333582	0,0237130204244454	0,14434252303024	-0,366028874848242
QNCMUSG00002018	Marco	ENSMUSG00000026390.7	NA	protein_coding	1,61674085303394	2,32042133793232	0,508620013621451	NA	0,000931551216634093	-0,0230271505271734
QNCMUSG00002019	En1	ENSMUSG00000058665.8	NA	protein_coding	16,5866830267564	6,71766330339203	0,0814625274242308	0,177180208698927	-0,0879948045960149	-0,682948529504732
QNCMUSG00002035	NA	NA	NONMMUG048807.2	noncoding	43,0927168812029	3,64356968993073	0,302613402195822	0,458037384877269	0,25503869072671	0,00751805798809734
QNCMUSG00002036	Insig2	ENSMUSG00000003721.14	NA	protein_coding	627,759240336695	2,55140837647269	0,46607203452383	0,612820123542486	-0,100866633704209	0,0970759348142884
QNCMUSG00002039	NA	NA	NONMMUG048808.2	noncoding	1,0724157878117	2,83945730350348	0,417045663962501	NA	-0,0123624510141432	-0,0182658453086085
QNCMUSG00002040	Ccdc93	ENSMUSG00000026339.18	NA	protein_coding	656,072271257702	3,39858900684618	0,334154911798857	0,488960486495741	0,0347597526918947	-0,179957340857984
QNCMUSG00002044	Ddx18	ENSMUSG00000001674.11	NA	protein_coding	462,184917926125	3,80433682561529	0,283382088031154	0,437949587143943	-0,166924003245906	0,0445241348625854
QNCMUSG00002051	Dpp10	ENSMUSG00000036815.16	NA	protein_coding	19,4518861712061	3,43147254073723	0,32975926329021	0,485086572629533	0,22324466484014	0,0308891667835064
QNCMUSG00002067	NA	NA	NONMMUG048947.1	noncoding	0,852712397766256	0,232326924023326	0,972209252199633	NA	-0,00268874765277044	0,00295533581554862
QNCMUSG00002072	NA	NA	NONMMUG001638.2	noncoding	84,1769145300743	5,37235814138293	0,146475491451721	0,272663787599658	0,027234027519879	-0,117232588905585
QNCMUSG00002076	Actr3	ENSMUSG00000026341.16	NA	protein_coding	3640,3529922728	26,1186353275855	9,00718783215677E-06	8,69954978356276E-05	-0,280307060536826	0,115249419928711
QNCMUSG00002079	Slc35f5	ENSMUSG00000026342.10	NA	protein_coding	601,274600549316	3,74929380310752	0,289839458092167	0,444500824758681	-0,117866293361478	0,089496343697782
QNCMUSG00002081	Gpr39	ENSMUSG00000026343.6	NA	protein_coding	2,34958572273103	2,80685869277928	0,422372098307791	NA	-0,0845316494661809	-0,0469991754506917
QNCMUSG00002083	Lypd1	ENSMUSG00000026344.9	NA	protein_coding	36,8542903145341	4,71571646374836	0,193837226469962	0,334076348800976	-0,119116853592128	-0,183401340419431
QNCMUSG00002084	Nckap5	ENSMUSG00000049690.15	NA	protein_coding	43,8785198559003	6,45357335112851	0,0915115484312734	0,193931301051261	0,328805221413578	0,0528913559642997
QNCMUSG00002092	Mgat5	ENSMUSG00000036155.13	NA	protein_coding	461,615405855624	29,0642439964992	2,17088741179831E-06	2,4294911313711E-05	-0,448427798443892	-0,420307553503384
QNCMUSG00002096	Tmem163	ENSMUSG00000026347.13	NA	protein_coding	1,45848603737629	4,26939608356312	0,23380521065128	NA	-0,0197241835983668	0,00997108068169981
QNCMUSG00002098	Acmsd	ENSMUSG00000026348.7	NA	protein_coding	2,77326421474119	1,81566017239717	0,611533050716754	NA	-0,0258776123560269	-0,0474121792682248
QNCMUSG00002099	2900009J06Rik	ENSMUSG00000102014.1	NONMMUG001664.2	noncoding	11,9544915026085	2,70701706376563	0,439036134719611	0,588637386546443	-0,0544888665538833	-0,138408672584803
QNCMUSG00002100	Ccnt2	ENSMUSG00000026349.14	NA	protein_coding	1437,43718773651	5,17379795934676	0,159504286725777	0,29005938298385	0,260854110487244	0,0178931582457915
QNCMUSG00002101	Map3k19	ENSMUSG00000051590.10	NA	protein_coding	3,09596580329657	2,57596252361913	0,461719219099847	NA	-0,0287031298212171	0,0281807179408831
QNCMUSG00002104	Rab3gap1	ENSMUSG00000036104.12	NA	protein_coding	2339,58811742868	1,4340455379909	0,697574029920321	0,797729358765739	-0,0516136234997687	-0,0063554862063612
QNCMUSG00002105	NA	NA	NONMMUG001673.2	noncoding	0,955925298093355	0,940379889476816	0,815673874061057	NA	0,025210595792554	-0,00173702678848915
QNCMUSG00002106	Zranb3	ENSMUSG00000036086.16	NA	protein_coding	187,983966436434	1,06161649253816	0,786347145211925	0,861692018996919	0,0335659181311748	0,0707519309324953
QNCMUSG00002108	R3hdm1	ENSMUSG00000056211.13	NA	protein_coding	1122,19107123978	2,51786991188041	0,472070244923098	0,617914873247429	-0,0175283286153811	-0,168473954067905
QNCMUSG00002109	NA	NA	NONMMUG001687.2	noncoding	7,30143066522926	0,686069116630975	0,876475639028334	NA	0,0743908113534848	0,0268650985798108
QNCMUSG00002110	Ubxn4	ENSMUSG00000026353.9	NA	protein_coding	2236,2237955467	13,8766490751028	0,00307795432904654	0,0130900434675121	-0,317570462877508	0,135162628088075
QNCMUSG00002111	Lct	ENSMUSG00000026354.8	NA	protein_coding	2,03615117340389	3,3342758640654	0,342900503104014	NA	-0,0907342779995908	-0,0118776708912948
QNCMUSG00002112	Mcm6	ENSMUSG00000026355.11	NA	protein_coding	181,438516702489	12,080179796156	0,00711348492160602	0,0260307281871591	-0,541955122203687	-0,568238678524044
QNCMUSG00002113	Dars	ENSMUSG00000026356.15	NA	protein_coding	1846,959217956	7,35769784387122	0,0613297733705519	0,143422400626556	-0,165250406831385	0,00913390176576734
QNCMUSG00002116	Cxcr4	ENSMUSG00000045382.6	NA	protein_coding	47,8669630351107	9,02383587698677	0,0289756484593016	0,0803084326809848	0,01005641082084	-0,551953235559908
QNCMUSG00002120	Gm26686	ENSMUSG00000097283.1	NONMMUG001694.2	noncoding	15,2868257039659	4,93029526538209	0,176973004674215	0,312750657521152	0,161611559450598	-0,042443450115553
QNCMUSG00002123	Thsd7b	ENSMUSG00000042581.14	NA	protein_coding	4,35750571176723	0,862857987259758	0,834380494738473	NA	-0,0184578294314648	0,00244708405634645
QNCMUSG00002130	NA	NA	NONMMUG049037.1	noncoding	1,29062827687113	1,19172468670578	0,754989750308638	NA	0,00484062570146961	-0,0171325630797046
QNCMUSG00002136	NA	NA	NONMMUG047320.1	noncoding	1,70073972619002	2,86259393379297	0,413299223713633	NA	0,0378309603020325	-0,000375154415742108
QNCMUSG00002137	Gm15675	ENSMUSG00000086825.1	NONMMUG001709.2	lncRNA	29,7774965668234	12,1236497520656	0,00697137120921047	0,0256204732577482	1,35961252655994	0,0456197403486458
QNCMUSG00002138	Cd55	ENSMUSG00000026399.12	NA	protein_coding	194,00647168928	23,183984391971	3,69695266893708E-05	0,000302321398749469	0,712203786958498	-0,0532721413641895
QNCMUSG00002144	Gm29427	ENSMUSG00000101904.1	NA	protein_coding	0,836515009135089	0,248562427595331	0,96939319056957	NA	-0,00277310201200445	-0,00479150532249936
QNCMUSG00002146	NA	NA	NONMMUG001715.2	noncoding	0,903295335566986	0,647245350893222	0,885536453890368	NA	0,00646195721350022	0,00166897473259251
QNCMUSG00002147	NA	NA	NONMMUG087931.1	noncoding	1,124209825078	1,3825685281081	0,709625804038477	NA	-0,0234127963244921	0,00345504590341642
QNCMUSG00002148	Pfkfb2	ENSMUSG00000026409.14	NA	protein_coding	474,041979064314	10,8387470390855	0,012630565782164	0,0413913194035761	-0,20559235974265	0,172254952144125
QNCMUSG00002149	Yod1	ENSMUSG00000046404.5	NA	protein_coding	408,095516288031	0,267949512926222	0,965939119812827	0,97753821309983	-0,00515911627358808	-0,008695918180649
QNCMUSG00002150	NA	NA	NONMMUG001719.2	noncoding	1,67478973534152	1,10843733010597	0,775037678932452	NA	0,00361407297363055	-0,0138638386097637
QNCMUSG00002152	AA986860	ENSMUSG00000042510.7	NA	protein_coding	57,3816011225816	23,1141048653122	3,82307602704692E-05	0,00031172773758998	1,1558656464964	0,059177380490786
QNCMUSG00002160	Pigr	ENSMUSG00000026417.13	NA	protein_coding	39,2584979069045	97,2845305685449	5,96062562437442E-21	6,2787740170754E-19	-6,15429204899269	-2,18895664039047
QNCMUSG00002161	Fcmr	ENSMUSG00000042474.6	NA	protein_coding	3,8743611522714	1,49593438081192	0,683208990556152	NA	-0,00370322455512205	0,0100826680820328
QNCMUSG00002166	Mapkapk2	ENSMUSG00000016528.10	NA	protein_coding	7339,25507290715	167,85229736406	3,70088059349308E-36	1,52133272006664E-33	-1,15216700254217	-0,343783789620046
QNCMUSG00002172	Eif2d	ENSMUSG00000026427.16	NA	protein_coding	515,759140603361	24,2623888167886	2,20191878743662E-05	0,000191689768819508	0,222133200034332	0,273740685131765
QNCMUSG00002173	Rassf5	ENSMUSG00000026430.16	NA	protein_coding	26,0250689180248	0,504937522009527	0,91780532826204	0,948425726001153	-0,0588529815948952	-0,0634314459420777
QNCMUSG00002174	Ikbke	ENSMUSG00000042349.13	NA	protein_coding	36,1959327215432	2,83113597099091	0,418399996788236	0,570826946122301	0,0127706595564912	0,0663225692245533
QNCMUSG00002177	Srgap2	ENSMUSG00000026425.15	NA	protein_coding	647,883071960338	20,8545899060704	0,000112855726133174	0,000789240833298138	0,252307266299123	-0,348781672627449
QNCMUSG00002180	Fam72a	ENSMUSG00000055184.4	NA	protein_coding	21,5633505371308	0,615564161654064	0,892860253132178	0,9332837203107	0,101885948008542	0,0354817357039649
QNCMUSG00002183	Ctse	ENSMUSG00000004552.16	NA	protein_coding	2,40482548691287	3,01590183240869	0,389179918628329	NA	-0,00139641637364412	-0,0221807476977701
QNCMUSG00002185	Rab7b	ENSMUSG00000052688.12	NA	protein_coding	81,7139068835946	6,16246631196047	0,103967942070454	0,213066755036472	-0,266499087743163	-0,439013033733005
QNCMUSG00002189	Pm20d1	ENSMUSG00000042251.12	NA	protein_coding	815,701499691227	14,9249516960649	0,00188191906843358	0,00867082120814096	0,146131920958724	0,537772014199181
QNCMUSG00002190	Slc41a1	ENSMUSG00000013275.9	NA	protein_coding	947,407343137852	1,27812845754784	0,734333126273333	0,824272428252465	-0,0163020139859127	-0,0748203692261758
QNCMUSG00002191	NA	NA	NONMMUG001741.2	noncoding	11,810183585565	0,240717213909008	0,97076296452848	0,980659641500696	0,00372314049234217	0,00387481842419376
QNCMUSG00002194	Rab29	ENSMUSG00000026433.13	NA	protein_coding	175,636648323871	0,764295897217977	0,857986511031148	0,910152609322695	0,0521739047591458	0,0386379473155684
QNCMUSG00002199	Nucks1	ENSMUSG00000026434.12	NA	protein_coding	3199,04209787634	14,9897494093765	0,00182542978739467	0,00844749962568638	-0,152664005448409	0,15909863382731
QNCMUSG00002201	Slc45a3	ENSMUSG00000026435.15	NA	protein_coding	11,4437079486492	1,46053064418798	0,691409330075023	0,793207599828769	0,0464391820737735	-0,0501928557319877
QNCMUSG00002202	Elk4	ENSMUSG00000026436.15	NA	protein_coding	1511,55960402079	8,39069871860758	0,038590920428804	0,100063288139548	0,181055866532568	-0,131821645151825
QNCMUSG00002203	Mfsd4a	ENSMUSG00000059149.17	NA	protein_coding	19,698192081517	8,91361806699882	0,0304617036701778	0,0834692743225197	1,44826158726752	0,107736808547569
QNCMUSG00002204	Gm26892	ENSMUSG00000097454.1	NONMMUG001749.2	noncoding	4,31654988524494	0,838529629778108	0,840230770792323	NA	0,0192511304279295	-0,0165833490968593
QNCMUSG00002205	NA	NA	NONMMUG001751.2	noncoding	1,10292627445147	1,48924479325929	0,684754841947804	NA	0,0178692199962164	-0,00774022158042911
QNCMUSG00002207	Cdk18	ENSMUSG00000026437.11	NA	protein_coding	88,1942127120808	0,392165593545172	0,941856102601002	0,962938595889432	0,0336626033224868	0,0669399161192138
QNCMUSG00002219	Klhdc8a	ENSMUSG00000042115.4	NA	protein_coding	1,46882414989352	1,65896312554913	0,646095431358428	NA	-0,0131267812000521	-0,0286461210792505
QNCMUSG00002220	Nuak2	ENSMUSG00000009772.15	NA	protein_coding	29,7205985891266	16,6831611483754	0,000821092267726415	0,00434119089566472	0,933969614192237	-0,0368596746709063
QNCMUSG00002222	F730311O21Rik	ENSMUSG00000100658.1	NONMMUG001758.3	noncoding	23,4292455130684	3,82826888602017	0,28061506361224	0,43533562979756	0,150894945160265	-0,0256325848101951
QNCMUSG00002223	Tmcc2	ENSMUSG00000042066.15	NA	protein_coding	225,484089500312	5,43648658111196	0,142487161700993	0,267246675195697	0,190246824299501	-0,131472985781877
QNCMUSG00002225	NA	NA	NONMMUG047349.1	noncoding	1,02549093783312	1,75583287182152	0,624593028194657	NA	-0,0335068084402427	0,00152408847640208
QNCMUSG00002226	Dstyk	ENSMUSG00000042046.15	NA	protein_coding	730,962756167227	5,67128026616626	0,128745607059471	0,248009350193935	0,0701332908559551	-0,14246602481719
QNCMUSG00002227	6030442K20Rik	ENSMUSG00000097760.2	NONMMUG001766.3	noncoding	40,9993156691272	1,30277212614419	0,728474912916323	0,819826133967128	0,0519786326798627	0,00767889675913224
QNCMUSG00002228	NA	NA	NONMMUG001765.2	noncoding	3,91703539528227	1,59790095909943	0,659865856784578	NA	0,0620578262036262	0,00395874113188245
QNCMUSG00002229	Rbbp5	ENSMUSG00000026439.14	NA	protein_coding	590,390118645406	1,97689695194606	0,577215649284882	0,706659548785372	-0,161050208301349	-0,0899447411416913
QNCMUSG00002230	Tmem81	ENSMUSG00000048174.2	NA	protein_coding	50,158217488312	0,530128545105285	0,91222416026471	0,945249402994655	0,036841328808863	0,00991167440414146
QNCMUSG00002231	Cntn2	ENSMUSG00000053024.14	NA	protein_coding	1,50429941528823	1,92343580601466	0,588448944758893	NA	0,0164709854660063	-0,0112391575767346
QNCMUSG00002232	Nfasc	ENSMUSG00000026442.14	NA	protein_coding	9,6613019358989	2,47853543628996	0,479182703023879	0,624486545525362	0,044405713355714	-0,0531021908920375
QNCMUSG00002240	NA	NA	NONMMUG047353.1	noncoding	115,763860527732	3,54888463944249	0,314477073282863	0,470083955042961	-0,0814336940431852	0,0351427624122348
QNCMUSG00002244	Lrrn2	ENSMUSG00000026443.3	NA	protein_coding	6,89103870222981	1,50761807662143	0,680513201680933	NA	0,0206152583417803	0,0747902621730923
QNCMUSG00002246	NA	NA	NONMMUG001777.2	noncoding	3,58430954207809	4,03007973564672	0,25823432732737	NA	0,0809808379564652	0,0201275061383585
QNCMUSG00002247	Mdm4	ENSMUSG00000054387.13	NA	protein_coding	1180,63325951579	19,8164704740214	0,00018527527002178	0,00120471813308143	0,491557518455968	-0,110574836734445
QNCMUSG00002249	Pik3c2b	ENSMUSG00000026447.16	NA	protein_coding	267,933660696745	41,6871886361325	4,67465917181154E-09	8,97304121461418E-08	0,42088492712033	-0,768979467221999
QNCMUSG00002250	Gm28609	ENSMUSG00000101102.1	NONMMUG049060.2	noncoding	1,94134859361466	0,379335191838194	0,944477487257495	NA	0,0292272813013292	0,00463783174721281
QNCMUSG00002251	NA	NA	NONMMUG047363.1	noncoding	3,37703035458666	5,25408745571718	0,154109484143157	NA	0,108054755045099	0,00695365085907603
QNCMUSG00002252	Ppp1r15b	ENSMUSG00000046062.5	NA	protein_coding	6283,47997548848	9,96897898775541	0,0188316743037581	0,05686956436401	-0,257482141617891	0,0892609070290654
QNCMUSG00002255	Plekha6	ENSMUSG00000041757.16	NA	protein_coding	97,2087133887715	15,6592844817829	0,001331740899264	0,00649110302289762	0,231706032655059	0,685746572330355
QNCMUSG00002257	Gm19461	ENSMUSG00000101693.1	NONMMUG001783.2	noncoding	1,58070607685977	1,46479532262622	0,690419056497079	NA	-0,0196760598052304	-0,0021197719574991
QNCMUSG00002264	Etnk2	ENSMUSG00000070644.13	NA	protein_coding	4,13599205393755	1,43672667032264	0,696948824803623	NA	0,0600288129592489	0,0116442781998116
QNCMUSG00002265	Sox13	ENSMUSG00000070643.11	NA	protein_coding	299,526931217389	4,12970325637116	0,247794837703816	0,399603008458289	-0,058276514008093	-0,0709502706887667
QNCMUSG00002269	Snrpe	ENSMUSG00000090553.8	NA	protein_coding	389,753528613901	2,12043131112927	0,547790441543534	0,682924780070621	-0,0887357852247035	0,0764163964526873
QNCMUSG00002270	Gm26706	ENSMUSG00000097014.1	NONMMUG001788.2	noncoding	1,79292790962491	0,37410454190325	0,945538376139639	NA	0,00236149390707772	0,00684948526122978
QNCMUSG00002271	Zc3h11a	ENSMUSG00000102976.6	NA	protein_coding	452,135728251083	5,0193530688921	0,170385490293981	0,304495810316041	0,000238759353779134	-0,222682529438753
QNCMUSG00002272	Zc3h11a	ENSMUSG00000116275.1	NA	protein_coding	327,307731165527	2,36223575292382	0,500703135716525	0,643401238896486	0,0604599266850586	-0,0349337323084955
QNCMUSG00002273	Gm38394	ENSMUSG00000094410.7	NA	protein_coding	2180,52366543824	4,19291382676042	0,241372303740201	0,392445379822241	0,0367654502604161	-0,204541156878965
QNCMUSG00002274	NA	NA	NONMMUG001790.2	noncoding	33,0563668029306	1,06396503314451	0,785779404681763	0,861199511412826	-0,00202850152652825	0,0606014486980042
QNCMUSG00002277	Lax1	ENSMUSG00000051998.14	NA	protein_coding	2,75146622634446	2,44835810747694	0,484696260149349	NA	0,00600317822356073	-0,0521900508521239
QNCMUSG00002278	Atp2b4	ENSMUSG00000026463.17	NA	protein_coding	682,343383365201	16,8278029012216	0,000766772422924811	0,00409090928014396	0,421041215397394	-0,129641990416017
QNCMUSG00002281	Gm28441	ENSMUSG00000100830.1	NONMMUG001798.2	noncoding	3,83118536659937	1,55256376251858	0,67019283887879	NA	-0,00182591004348783	-0,0365359931861676
QNCMUSG00002282	Optc	ENSMUSG00000010311.15	NA	protein_coding	2,78652171619533	3,11131955789875	0,374778303067614	NA	0,0674762830560223	0,0530940439867588
QNCMUSG00002284	Prelp	ENSMUSG00000041577.5	NA	protein_coding	7952,77063558691	28,0523617010135	3,54127343681041E-06	3,75027619954592E-05	0,803172319886764	0,106014744931495
QNCMUSG00002285	NA	NA	NONMMUG049070.1	noncoding	5,61039672183117	2,57208050325783	0,46240523202146	NA	-0,0116789821930834	-0,052355904976575
QNCMUSG00002286	NA	NA	NONMMUG047377.1	noncoding	14,2784636554818	4,99858066629761	0,171901104390661	0,306389722229293	-0,0344793198388652	-0,00247377915125615
QNCMUSG00002287	NA	NA	NONMMUG001800.3	noncoding	58,5333940840533	9,39766064145111	0,0244453757605471	0,0703973346528496	0,321879105823188	0,107491445312179
QNCMUSG00002289	NA	NA	NONMMUG001802.2	noncoding	123,621118003324	47,4583193595933	2,7767135448571E-10	6,7046891239286E-09	1,79366699845204	0,0446409204814039
QNCMUSG00002290	NA	NA	NONMMUG001803.2	noncoding	31,5853653137528	10,8061681098584	0,0128215277532262	0,0418641776284691	0,766774895294425	0,0073643893382251
QNCMUSG00002291	NA	NA	NONMMUG047379.1	noncoding	7,60153701048155	4,32059819293461	0,228861668129792	NA	0,189435525435935	0,0286984157414714
QNCMUSG00002292	Fmod	ENSMUSG00000041559.7	NA	protein_coding	27,2008330024519	7,90225030772653	0,0480756906970722	0,118546845794946	0,207091155420799	-0,105995919001138
QNCMUSG00002294	NA	NA	NONMMUG001804.2	noncoding	9,35104005033174	1,37589477674054	0,711194728924603	0,80700706667308	0,0636699394303018	0,043957768581198
QNCMUSG00002295	Btg2	ENSMUSG00000020423.6	NA	protein_coding	461,359475118751	8,95216403623462	0,0299336992700744	0,0822871582935629	0,29511821353159	-0,150187014515514
QNCMUSG00002298	Chil1	ENSMUSG00000064246.10	NA	protein_coding	3,03118696315333	3,20646069176257	0,360875182426771	NA	-0,0541139741838623	-0,0117088820472793
QNCMUSG00002299	Mybph	ENSMUSG00000042451.12	NA	protein_coding	30,440473918983	28,1013443610924	3,45841713531752E-06	3,68213281103231E-05	0,123357102476656	0,0704470192911793
QNCMUSG00002300	Adora1	ENSMUSG00000042429.8	NA	protein_coding	2941,07183255801	45,9060189256628	5,93852602833702E-10	1,36478583314151E-08	0,103828738101678	-0,00633723957619864
QNCMUSG00002302	Myog	ENSMUSG00000026459.5	NA	protein_coding	23,4143399809298	5,11192407829967	0,163782590976311	0,296211158741791	-0,0094150890613496	0,0348625157330412
QNCMUSG00002303	Ppfia4	ENSMUSG00000026458.13	NA	protein_coding	22,2013727095504	4,10279341224897	0,250576097473695	0,402650847291356	0,0845828072869407	-0,122281032012465
QNCMUSG00002304	Tmem183a	ENSMUSG00000042305.12	NA	protein_coding	915,629269464336	10,5655794320542	0,0143225695784406	0,0458834038538371	-0,0931816137362135	0,284398163587653
QNCMUSG00002305	NA	NA	NONMMUG047386.1	noncoding	1,30498800962148	0,306576360006943	0,958786936709155	NA	0,00813661273605616	-0,010656686522216
QNCMUSG00002307	Cyb5r1	ENSMUSG00000026456.18	NA	protein_coding	870,016954905124	42,4907441656055	3,15661567071855E-09	6,30350716993962E-08	-1,17620263128466	-0,831605268034947
QNCMUSG00002308	Adipor1	ENSMUSG00000026457.14	NA	protein_coding	4713,16084382181	6,38736254163922	0,0942120757651277	0,198243537345333	-0,0659695247040806	0,145290827714401
QNCMUSG00002309	Platr1	ENSMUSG00000101061.1	NONMMUG001813.2	noncoding	3,2421230867267	1,11393273251291	0,773711775872192	NA	0,018033054867564	0,00077853148627008
QNCMUSG00002310	Klhl12	ENSMUSG00000026455.14	NA	protein_coding	566,508392247739	2,50260470957375	0,474820537908272	0,620214318058283	-0,184723997766215	-0,0485044321339383
QNCMUSG00002311	Rabif	ENSMUSG00000042229.9	NA	protein_coding	852,077544279843	4,84241119677537	0,183707013830756	0,32118236629705	-0,223848539911105	0,0448206969546636
QNCMUSG00002312	NA	NA	NONMMUG087698.1	noncoding	0,933271906033922	2,14631338671963	0,542600217537424	NA	-0,00843743425565716	-0,0269373702809707
QNCMUSG00002316	Kdm5b	ENSMUSG00000042207.17	NA	protein_coding	894,335377029623	13,5543381790984	0,00357903543624264	0,0148574047395156	-0,0183588429019284	-0,386771703357092
QNCMUSG00002321	Ppp1r12b	ENSMUSG00000073557.12	NA	protein_coding	1393,3236360248	3,82267690594762	0,281259421899844	0,435853833826772	0,230262968544648	0,0840251686449573
QNCMUSG00002323	NA	NA	NONMMUG001823.2	noncoding	1,56579056752448	1,61473803109354	0,656052706324981	NA	-0,0227069502962163	-0,000163021462655958
QNCMUSG00002324	NA	NA	NONMMUG001826.2	noncoding	142,068085609973	4,17322311757857	0,243356469488316	0,394643503969602	0,278519862822494	0,000330207341642488
QNCMUSG00002328	Ube2t	ENSMUSG00000026429.9	NA	protein_coding	10,6658299147034	0,0482726921847529	0,997219708073511	0,998159456420077	-0,00704598104595393	0,00473263467641598
QNCMUSG00002329	Lgr6	ENSMUSG00000042793.13	NA	protein_coding	7077,1438054517	120,64054983202	5,61668865528625E-26	9,28075201923476E-24	-0,801214939304301	-0,324616367833667
QNCMUSG00002330	NA	NA	NONMMUG001833.2	noncoding	0,696168953182606	1,09765236861263	0,777640841221081	NA	-0,025916526367662	-0,000280969522902918
QNCMUSG00002332	Ptprv	ENSMUSG00000097993.7	NONMMUG001836.2	noncoding	4,03706187892047	3,51494800014734	0,318828584015667	NA	0,0323685297745166	0,0437044698288514
QNCMUSG00002333	Ptprv	ENSMUSG00000097993.7	NONMMUG001836.2, NONMMUG001839.2	lncRNA	6,10690065739659	0,701349449005889	0,872886499193655	NA	0,0461854276010806	0,0247540296183584
QNCMUSG00002334	Gm10535	ENSMUSG00000097988.1	NONMMUG001837.2	lncRNA	1,78718571847322	2,71157516027601	0,438263799828042	NA	-0,021729881976767	0,00851909809591688
QNCMUSG00002337	Ptpn7	ENSMUSG00000031506.11	NA	protein_coding	22,1433379019354	1,42580199419602	0,699497901965033	0,799006278530577	-0,130177074629367	-0,0614912165490323
QNCMUSG00002338	NA	NA	NONMMUG047391.1	noncoding	1,25214023558081	0,437497232049942	0,932392026899503	NA	0,0155730790342447	-0,00465582680966445
QNCMUSG00002339	Arl8a	ENSMUSG00000026426.10	NA	protein_coding	360,127911081084	7,30108650228968	0,0628958048104603	0,146435404651954	-0,00981447168811621	-0,230363078673734
QNCMUSG00002340	Gm15445	ENSMUSG00000085311.1	NONMMUG001841.2	lncRNA	5,60687751242944	0,379203415741614	0,944504270507067	NA	0,0123805519260724	0,0289068394015693
QNCMUSG00002341	Gpr37l1	ENSMUSG00000026424.8	NA	protein_coding	21,9672817329106	5,93891691469995	0,11462016492744	0,228157347311572	0,171083438760623	0,0635716761483654
QNCMUSG00002346	Rnpep	ENSMUSG00000041926.15	NA	protein_coding	960,991444673394	7,74866055624986	0,0515020172746465	0,124978619514681	-0,153360849497522	-0,00209873166870924
QNCMUSG00002347	Timm17a	ENSMUSG00000062580.9	NA	protein_coding	3507,99506436482	16,7317095066444	0,000802446710297702	0,00425832394690097	-0,322978490097955	0,110203500654003
QNCMUSG00002348	Lmod1	ENSMUSG00000048096.7	NA	protein_coding	178,676318461523	1,00579698567603	0,799849259993941	0,871309499208678	0,0519748116226785	0,107514112239113
QNCMUSG00002349	Shisa4	ENSMUSG00000041889.7	NA	protein_coding	134,511040824589	3,63938844371444	0,303128770391755	0,458571839300687	0,0634900593386172	0,0301027679906077
QNCMUSG00002350	Ipo9	ENSMUSG00000041879.13	NA	protein_coding	2616,43432230392	5,51757170751412	0,137591404029767	0,260499384803155	-0,128612996491132	0,127083769617255
QNCMUSG00002351	Gm28277	ENSMUSG00000100620.1	NONMMUG049074.1	lncRNA	3,53282113402866	0,944439099451301	0,814692511196089	NA	-0,00137411751229055	0,0074070836188624
QNCMUSG00002352	Nav1	ENSMUSG00000009418.16	NONMMUG049076.1	protein_coding	786,345816953078	8,83254595775028	0,0316021534408033	0,0857789184493205	0,034163373426974	-0,390418091845671
QNCMUSG00002353	NA	NA	NONMMUG001850.2	noncoding	1,34776208139916	2,50140065190239	0,475038007360971	NA	-0,0294731399734858	-0,0333987766405764
QNCMUSG00002357	Gm4793	ENSMUSG00000054412.5	NONMMUG047396.1	lncRNA	1,27357562258473	2,84675007405814	0,415861731619101	NA	0,0398214642355679	0,0112207395863139
QNCMUSG00002358	Csrp1	ENSMUSG00000026421.14	NA	protein_coding	939,830713486106	12,410868628493	0,00610039728835252	0,0229962191675002	-0,117683718453468	-0,312538731974212
QNCMUSG00002360	NA	NA	NONMMUG001858.2	noncoding	32,1326208580477	13,1260996005083	0,00437169361378086	0,0174557034273069	-0,939291949451876	-0,28186366157194
QNCMUSG00002361	Phlda3	ENSMUSG00000041801.5	NA	protein_coding	7387,9149359361	23,0289077959091	3,98265978256996E-05	0,000322400326491038	0,43878801260531	0,806012565602602
QNCMUSG00002362	Tnni1	ENSMUSG00000026418.16	NA	protein_coding	1076,57369651564	2,25935206235459	0,520352665099784	0,659747522575172	0,0391124637354593	0,0266306431243636
QNCMUSG00002364	Tnnt2	ENSMUSG00000026414.13	NA	protein_coding	8,89751344562814	5,75384721260828	0,124219931030218	0,241618482912155	0,0826859422088511	0,0623965880690139
QNCMUSG00002367	Igfn1	ENSMUSG00000051985.12	NA	protein_coding	10,2267989829289	12,5152437342527	0,00581130130064507	0,0221241635692505	0,0258307791337991	0,0248353901945973
QNCMUSG00002368	Tmem9	ENSMUSG00000026411.17	NA	protein_coding	193,680934315379	5,6924268459351	0,127571797495251	0,246242807714456	-0,0489156319355938	-0,0229931022663426
QNCMUSG00002370	Cacna1s	ENSMUSG00000026407.17	NA	protein_coding	1575,91182951558	2,70717153069796	0,439009943288939	0,588637386546443	0,0714361046806611	0,0436009365928964
QNCMUSG00002373	Kif21b	ENSMUSG00000041642.18	NA	protein_coding	58,9296159147306	3,15755256664679	0,367965743645903	0,522556002983489	0,190324134481149	-0,0222410880177832
QNCMUSG00002374	NA	NA	NONMMUG001866.2	noncoding	2,42220844790608	6,43033700467655	0,0924506997885847	NA	0,0188922670097791	-0,0496724320476826
QNCMUSG00002384	Camsap2	ENSMUSG00000041570.14	NA	protein_coding	3062,29009968849	4,83975458720838	0,183914257504248	0,321437694005065	0,242138534039593	0,0623425226949567
QNCMUSG00002387	NA	NA	NONMMUG001876.2	noncoding	186,701560769372	7,09968567908624	0,0687874177123987	0,156393246745551	-0,00598054638684758	0,325205972856968
QNCMUSG00002388	9230116N13Rik	ENSMUSG00000097403.2	NONMMUG001877.2	noncoding	12,4575844433358	23,4191892913994	3,30212990172309E-05	0,000274970836776882	0,500897122408663	0,1078670839494
QNCMUSG00002389	Ddx59	ENSMUSG00000026404.12	NA	protein_coding	343,910477450265	41,3765612652923	5,44065014765684E-09	1,03145914047929E-07	0,606023227416473	0,746460431598337
QNCMUSG00002390	NA	NA	NONMMUG001880.2	noncoding	2,3469516586533	1,87550024838841	0,598644624149141	NA	0,0610384067586618	0,0378879666010531
QNCMUSG00002391	Kif14	ENSMUSG00000041498.13	NA	protein_coding	10,1282869531703	1,0430251678154	0,790842697991109	0,865130366348287	-0,0442754997707026	-0,0229553381253096
QNCMUSG00002396	NA	NA	NONMMUG001883.2	noncoding	2,57035792490261	4,35432062596259	0,225658484517428	NA	-0,0563250977857664	-0,0327429574800492
QNCMUSG00002400	Zfp281	ENSMUSG00000041483.14	NA	protein_coding	459,205469541818	3,27454613971156	0,351201089357552	0,50651575903065	-0,0968325457963536	-0,190493467441752
QNCMUSG00002401	Gm19705	ENSMUSG00000097113.7	NONMMUG001886.3	noncoding	21,8776710157155	8,81455680822407	0,0318608160667188	0,086291429766006	1,03191640539845	0,0626963809447332
QNCMUSG00002402	Platr22	ENSMUSG00000097448.1	NONMMUG001887.3	noncoding	2,27676480137793	3,93746148575634	0,268296826999427	NA	0,058582398646827	-0,0119437943838346
QNCMUSG00002404	NA	NA	NONMMUG001889.2	noncoding	5,8247978026216	3,19649024724824	0,362311029660366	NA	0,0366975654002739	0,0335805923313031
QNCMUSG00002407	Nr5a2	ENSMUSG00000026398.14	NA	protein_coding	42,8159755237291	7,09509590660382	0,0689277222836583	0,156648844575078	0,0269581695622162	-0,160416639139288
QNCMUSG00002409	NA	NA	NONMMUG047428.1	noncoding	693,527921705474	11,0460294588714	0,0114795629603531	0,0382742935971891	0,613347193517584	-0,0595394380308798
QNCMUSG00002421	Gm4258	ENSMUSG00000098243.3	NONMMUG001897.3	noncoding	22,602993579676	7,64675989971278	0,0539050808802268	0,129584400678269	0,161389275554399	-0,121939788018269
QNCMUSG00002425	Ptprc	ENSMUSG00000026395.16	NA	protein_coding	275,545932273801	2,19164609365217	0,533595704155733	0,671336368904204	0,0911070297034853	-0,0981859042412414
QNCMUSG00002426	NA	NA	NONMMUG049087.1	noncoding	5,35590781154382	2,70165131041413	0,439946744392554	NA	0,0858962508879406	-0,0318895012144527
QNCMUSG00002427	NA	NA	NONMMUG001908.2	noncoding	15,2359992314613	0,240016684050715	0,970884465294922	0,980659641500696	0,00276975159584185	0,00316791728800037
QNCMUSG00002432	Nek7	ENSMUSG00000026393.10	NA	protein_coding	2711,16596570935	19,9378633048019	0,000174850459122074	0,00115051111325701	-0,188259771189724	-0,012998143690338
QNCMUSG00002437	Lhx9	ENSMUSG00000019230.14	NA	protein_coding	0,713299759943504	0,441980115647752	0,931440160434287	NA	-0,0148844998667703	-0,00767300579084423
QNCMUSG00002438	2310009B15Rik	ENSMUSG00000079283.2	NA	protein_coding	119,584525531891	4,73853399045798	0,191975155455455	0,331579142247001	0,224777976229098	0,25984884363643
QNCMUSG00002439	NA	NA	NONMMUG001920.2	noncoding	16,4486294329458	1,36494193543278	0,71377271365986	0,808952008339942	0,00153811933694425	-0,0250980732544465
QNCMUSG00002441	NA	NA	NONMMUG049089.1	noncoding	0,764850848435216	0,438159827376602	0,932251507207774	NA	-0,0153082641444144	-0,0116557433351786
QNCMUSG00002442	Dennd1b	ENSMUSG00000056268.15	NA	protein_coding	850,030603181861	1,21161865058227	0,750219049454112	0,836296179518665	0,122527437187262	0,0977436624874133
QNCMUSG00002443	NA	NA	NONMMUG001923.2	noncoding	3,94217406149517	2,75937342008012	0,430231513662057	NA	-0,026360855842512	-0,0611864642797586
QNCMUSG00002444	NA	NA	NONMMUG001924.2	noncoding	35,0783193195843	5,36070529324735	0,147211464330968	0,273490346366193	0,0616797859126711	-0,128144754739201
QNCMUSG00002445	4930596I21Rik	ENSMUSG00000104900.1	NONMMUG001925.2	noncoding	2,98513675353233	3,31934682805442	0,344958991032308	NA	0,039488892049324	-0,0478216399759344
QNCMUSG00002450	Zbtb41	ENSMUSG00000033964.12	NA	protein_coding	2018,36228065389	3,27966292961716	0,350483231223567	0,505816153838406	-0,0444134359457654	-0,0142845158727673
QNCMUSG00002453	Aspm	ENSMUSG00000033952.14	NA	protein_coding	48,7413569946131	6,7896175842609	0,0789144228106023	0,173202719370998	-0,0577521383783064	-0,380807110308966
QNCMUSG00002461	NA	NA	NONMMUG001945.2	noncoding	1,0826376933687	0,204732422957989	0,97682173131738	NA	0,0146904768336703	0,00605938099947783
QNCMUSG00002464	Gm16332	ENSMUSG00000089991.2	NA	unprocessed_pseudogene	2,89975346669708	0,946514569056674	0,814190695593741	NA	-0,0269863901025777	-0,0363152602226222
QNCMUSG00002465	Gm5834	ENSMUSG00000085867.1	NA	unprocessed_pseudogene	1,46984515591178	2,60121754850043	0,457276134881968	NA	0,0464241999539429	-0,014319326440916
QNCMUSG00002467	Cfh	ENSMUSG00000026365.15	NA	protein_coding	446,451145764571	7,02571051083334	0,0710827903106486	0,160292928538356	-0,189954052647815	-0,476870731487866
QNCMUSG00002468	Kcnt2	ENSMUSG00000052726.15	NA	protein_coding	17,0360811155239	0,487932904654542	0,921534388612903	0,950247104570265	0,0613824417956768	-0,00138001794047283
QNCMUSG00002483	Cdc73	ENSMUSG00000026361.9	NA	protein_coding	920,721498329545	2,10302433216199	0,55130116269859	0,685678532663423	0,0540878421430096	-0,123886926459738
QNCMUSG00002484	NA	NA	NONMMUG001954.2	noncoding	51,5548672022539	1,6232540646125	0,654128686268245	0,765340689053203	0,110700080357304	0,071248144966115
QNCMUSG00002485	B3galt2	ENSMUSG00000033849.3	NA	protein_coding	468,358440973722	42,6831203323607	2,87333031205229E-09	5,8066078032769E-08	0,271244925268832	0,0406676037774307
QNCMUSG00002487	Glrx2	ENSMUSG00000018196.18	NA	protein_coding	584,975202636588	2,84101933366199	0,416791843308367	0,569532165325055	0,0814344814382039	0,0536462773986693
QNCMUSG00002490	Ro60	ENSMUSG00000018199.9	NA	protein_coding	830,644341419449	2,26004444248485	0,520218514491659	0,659676686723529	-0,144609442399608	0,00331465458583044
QNCMUSG00002491	Uchl5	ENSMUSG00000018189.12	NA	protein_coding	271,912471266983	7,10522742987456	0,0686183803907801	0,156093154691079	0,163035637488421	0,00231235531365037
QNCMUSG00002492	NA	NA	NONMMUG087945.1	noncoding	4,09933572025389	4,25635433553586	0,235079963398331	NA	-0,0246554516914006	-0,0162877774578073
QNCMUSG00002494	Rgs2	ENSMUSG00000026360.9	NA	protein_coding	1070,20247293955	15,5368060169081	0,00141089825512505	0,00680574676355968	-1,03625473662316	-0,061981541493188
QNCMUSG00002499	Rgs1	ENSMUSG00000026358.13	NA	protein_coding	5,81449696069966	1,86244357372188	0,60144168340597	NA	-0,0746791016567131	-0,036559255504993
QNCMUSG00002505	Rgs18	ENSMUSG00000026357.3	NA	protein_coding	12,6235279827079	3,02617371107596	0,387607282978706	0,541596182003243	-0,0171634369289896	-0,119220958673927
QNCMUSG00002508	NA	NA	NONMMUG047471.1	noncoding	5,19925230110797	3,96415868085467	0,265360444316161	NA	0,110158891916299	0,11032655124839
QNCMUSG00002511	Gm29514	ENSMUSG00000099964.6	NONMMUG001975.2	noncoding	1,18299084008587	1,49057511519695	0,684447291058339	NA	-0,00675940346382794	0,0169920826028058
QNCMUSG00002513	A230059L01Rik	ENSMUSG00000087627.2	NONMMUG001980.2	noncoding	15,912551060468	2,3654807089496	0,500092721976171	0,64291096385861	0,159161640946059	0,0583563077421583
QNCMUSG00002518	NA	NA	NONMMUG001984.2	noncoding	3,58210895634045	1,84899400288769	0,604331764697387	NA	0,0321935621376384	-0,00299900133421043
QNCMUSG00002519	Gm29515	ENSMUSG00000099629.1	NONMMUG001985.2	noncoding	1,64275939916991	1,32056443620145	0,724255736547463	NA	0,00511164412468957	-0,0157801536903219
QNCMUSG00002531	NA	NA	NONMMUG049120.1	noncoding	4,19614902115276	1,67079516278043	0,643446097552321	NA	0,0108590716110116	-0,037520632449488
QNCMUSG00002532	Pla2g4a	ENSMUSG00000056220.14	NA	protein_coding	34,8868056166621	1,64575088959707	0,649061171595719	0,761735045336275	-0,113635060771012	-0,123797275699891
QNCMUSG00002538	Ptgs2	ENSMUSG00000032487.8	NA	protein_coding	3,61604822871222	0,763648349580279	0,858140619356122	NA	0,0109406592532193	-0,00668221431611724
QNCMUSG00002543	Odr4	ENSMUSG00000006010.14	NA	protein_coding	1353,15270148009	20,5207786621958	0,000132374273381466	0,000908032561486054	0,103786319248839	0,40734137801364
QNCMUSG00002544	Tpr	ENSMUSG00000006005.18	NA	protein_coding	3280,71038244383	2,98337880827958	0,394194942699627	0,547848731282223	-0,147816633127065	-0,0595822932592172
QNCMUSG00002545	Prg4	ENSMUSG00000006014.16	NA	protein_coding	62,3212146911733	20,653607026182	0,000124234370885183	0,000858837607423656	-0,332663477914397	-2,40744678837082
QNCMUSG00002546	NA	NA	NONMMUG002001.2	noncoding	1,13953064350809	1,33900438373214	0,719892590961384	NA	0,0181822134479416	-0,0162251258888907
QNCMUSG00002548	Hmcn1	ENSMUSG00000066842.18	NA	protein_coding	126,363318425885	19,7281108961974	0,00019325017428646	0,00124934347427081	0,122349579678739	-0,727966002561999
QNCMUSG00002549	Gm20631	ENSMUSG00000093650.2	NONMMUG002005.2	noncoding	1,03806085151539	0,673414494411773	0,879438588245876	NA	0,0103225971274889	0,0135768295621496
QNCMUSG00002554	NA	NA	NONMMUG002007.2	noncoding	0,792955213350971	1,97051877921646	0,578548134843751	NA	-0,016038964655935	-0,0225198855800229
QNCMUSG00002556	NA	NA	NONMMUG002010.2	noncoding	3,86162728425465	3,06181566037714	0,382192266754785	NA	0,0892680679906424	0,00355474063765019
QNCMUSG00002561	NA	NA	NONMMUG002013.2	noncoding	20,209912035371	0,776348683394545	0,855115345485986	0,90830743258466	0,0599932971920893	-0,0203784778200956
QNCMUSG00002563	NA	NA	NONMMUG002015.2	noncoding	1,74045946782693	1,17291707210377	0,759506972924956	NA	0,00215371376508638	-0,0074233495852098
QNCMUSG00002564	Gm10138	ENSMUSG00000100954.4	NONMMUG002016.2	noncoding	6,76508508402453	0,729617057244518	0,866216587266334	NA	0,0754252684923375	0,0224221591906726
QNCMUSG00002565	Ivns1abp	ENSMUSG00000023150.14	NA	protein_coding	3615,80181009428	19,6122637475283	0,000204225745668297	0,00131124598761656	0,204503899456566	-0,245747060497137
QNCMUSG00002566	Swt1	ENSMUSG00000052748.14	NA	protein_coding	470,322709941307	5,44227064077666	0,142132534938419	0,266759659671727	0,0667732798251777	0,335521291373161
QNCMUSG00002567	NA	NA	NONMMUG047484.1	noncoding	0,927147259508173	1,31226253873184	0,726223295231006	NA	-0,0197858060087635	0,00418421992994011
QNCMUSG00002568	Trmt1l	ENSMUSG00000053286.11	NA	protein_coding	561,928660668313	1,04297592700655	0,790854607471701	0,865130366348287	0,121433201830157	0,0401873501243038
QNCMUSG00002569	Rnf2	ENSMUSG00000026484.13	NA	protein_coding	417,278534685672	1,86057978378949	0,60184164452903	0,725827483140771	0,0925602417365075	-0,0444424376174481
QNCMUSG00002572	Fam129a	ENSMUSG00000026483.13	NA	protein_coding	1776,55008310155	13,4282037148881	0,00379642510928389	0,0155756934741652	-0,516824486578321	-0,646900505462786
QNCMUSG00002575	NA	NA	NONMMUG002030.2	noncoding	136,816032423148	12,9453525288772	0,0047562864942901	0,0187339220787019	0,318394391956857	0,659835900348802
QNCMUSG00002576	2810414N06Rik	ENSMUSG00000100594.1	NA	lncRNA	54,1134168349172	1,28450637811227	0,732815437298344	0,822897686736377	0,11526373927446	0,0611656523882604
QNCMUSG00002577	Edem3	ENSMUSG00000043019.12	NA	protein_coding	1577,89411052093	5,55003413033938	0,135676461728443	0,257800573390211	-0,204065200512893	-0,0141528512878121
QNCMUSG00002578	1700025G04Rik	ENSMUSG00000032666.16	NA	protein_coding	315,558611744726	6,82722773166651	0,0776133172244617	0,171239016690807	-0,0381099352393557	-0,568025099490817
QNCMUSG00002579	Gm28610	ENSMUSG00000100685.1	NONMMUG047488.1	lncRNA	1,09170710840675	0,76993899205744	0,856642878743116	NA	0,0141912565492648	0,00583850803600136
QNCMUSG00002580	NA	NA	NONMMUG002037.2	noncoding	0,934423774345589	0,144613612112295	0,985992226408897	NA	-0,00139899516924948	0,00552072971885377
QNCMUSG00002592	NA	NA	NONMMUG049145.2	noncoding	0,98986994213871	4,13830356064767	0,246911916357896	NA	-0,00834394058425444	-0,00542857321433549
QNCMUSG00002593	Tsen15	ENSMUSG00000014980.14	NA	protein_coding	139,414433781934	4,46858546202301	0,215109567145441	0,361389218966235	-0,221740350969949	-0,118527652336691
QNCMUSG00002594	Colgalt2	ENSMUSG00000032649.14	NA	protein_coding	127,606349634547	0,360087577260614	0,948358248550105	0,967200350183208	-0,0395275165946447	-0,0167470726219971
QNCMUSG00002595	Rgl1	ENSMUSG00000026482.13	NA	protein_coding	1490,4291517884	10,0682538131956	0,0179947746224851	0,0549549498990037	-0,250730570993276	-0,299936402684495
QNCMUSG00002596	NA	NA	NONMMUG002046.2	noncoding	35,9093259348023	7,47052859212755	0,0583205535105921	0,138155265736456	0,0686794602349231	-0,382682534778925
QNCMUSG00002599	NA	NA	NONMMUG002049.2	noncoding	42,4324934683689	4,88732010237652	0,180236523832911	0,316956007166098	-0,323862912062607	-0,165558317408197
QNCMUSG00002600	Gm15479	ENSMUSG00000086145.1	NONMMUG002050.2	noncoding	2,96961573351917	1,37766194293852	0,710779147774014	NA	-0,040764051187819	-0,0386421107632149
QNCMUSG00002603	Arpc5	ENSMUSG00000008475.13	NA	protein_coding	1358,09955314232	3,54551793825743	0,314906404630619	0,470558785676431	-0,149400326535878	0,0132798760853007
QNCMUSG00002604	Ncf2	ENSMUSG00000026480.12	NA	protein_coding	71,3813740265317	7,75690488882744	0,0513122159582177	0,124647466100465	-0,394600457396444	-0,280445647907493
QNCMUSG00002605	NA	NA	NONMMUG002053.2	noncoding	3,21396084080736	2,61368474913331	0,455095482991974	NA	0,0408232362666053	-0,046081557103545
QNCMUSG00002606	Smg7	ENSMUSG00000042772.15	NA	protein_coding	1563,58377522693	11,815560890196	0,00804243120533668	0,0287353266835515	-0,0853094432484605	-0,235038198029068
QNCMUSG00002609	Nmnat2	ENSMUSG00000042751.14	NA	protein_coding	10,9414342426474	1,9891407460606	0,574663639971462	0,704288902565374	0,00250533989737028	-0,06778651399278
QNCMUSG00002612	Lamc2	ENSMUSG00000026479.13	NA	protein_coding	51,999830677468	37,8348670811056	3,06340151078133E-08	5,07176513386135E-07	-1,79963663127983	-3,27318832034343
QNCMUSG00002613	Lamc1	ENSMUSG00000026478.14	NA	protein_coding	4421,67451196798	28,2152158269798	3,2731963908384E-06	3,50931628315461E-05	-0,0630988355576551	-0,460636652161906
QNCMUSG00002616	E330020D12Rik	ENSMUSG00000073538.10	NA	lncRNA	3,91714529003593	1,67830814623949	0,641767110447856	NA	0,0781774244374028	0,0356460461547942
QNCMUSG00002617	Shcbp1l	ENSMUSG00000042708.12	NA	protein_coding	1,2998311734383	3,51984776811447	0,318197040731598	NA	-0,0519097163028988	-0,0304704886828769
QNCMUSG00002618	Dhx9	ENSMUSG00000042699.11	NA	protein_coding	1572,0567153715	10,801003951123	0,0128520576133561	0,0419215364845177	-0,128589102566806	-0,363411551783671
QNCMUSG00002619	Npl	ENSMUSG00000042684.8	NA	protein_coding	23,7040409758098	3,72399144470151	0,292851849173812	0,447684813240402	-0,0251105782294869	-0,100841062935174
QNCMUSG00002625	Rgs16	ENSMUSG00000026475.7	NA	protein_coding	14,179026615703	2,80950815839603	0,421937095748878	0,573309239902579	-0,0731677622070944	-0,111260300985191
QNCMUSG00002627	Rnasel	ENSMUSG00000066800.11	NA	protein_coding	86,0034665796313	5,17477620807625	0,15943749810776	0,289970820449789	-0,16094613759806	-0,419756057798251
QNCMUSG00002628	Gm28512	ENSMUSG00000100183.1	NONMMUG047505.1	lncRNA	3,17630755138198	0,763499325301765	0,85817608310648	NA	0,00933856403658127	-0,0202839771603225
QNCMUSG00002629	NA	NA	NONMMUG002070.2	noncoding	4,05407121266798	4,49301707463702	0,212913994715723	NA	0,0941571316765084	0,007530806098357
QNCMUSG00002630	Rgsl1	ENSMUSG00000042641.18	NA	protein_coding	4,73360753359951	3,7551136914672	0,289150508740862	NA	0,131955622920623	0,0691907020089863
QNCMUSG00002632	Teddm2	ENSMUSG00000045968.7	NA	protein_coding	3,54068097503308	7,58244546408076	0,0554774903979406	NA	0,105363228090119	0,0962323355365532
QNCMUSG00002633	Glul	ENSMUSG00000026473.16	NA	protein_coding	55652,5029241081	59,6885686325791	6,85139561968945E-13	2,48329939299454E-11	-0,335881417117542	1,34723522889836
QNCMUSG00002635	Gm29291, A830008E24Rik	ENSMUSG00000101903.1, ENSMUSG00000100627.6	NONMMUG002076.2	noncoding	7,44459763509151	11,7456660749848	0,00830717723455869	NA	0,0865527500477602	0,0354271663744467
QNCMUSG00002636	NA	NA	NONMMUG002077.3	noncoding	25,373416201598	11,1051810653927	0,0111705077559695	0,0374289737016124	-0,196581449406094	0,189989443207357
QNCMUSG00002639	NA	NA	NONMMUG002078.3	noncoding	46,971685239364	1,15814349084452	0,763059721820533	0,844889532899226	0,0146166480431798	0,0443186560570385
QNCMUSG00002640	A830008E24Rik	ENSMUSG00000100627.6	NONMMUG002076.2	lncRNA	21,0797494766308	1,89396061774008	0,594704494324988	0,721038022254035	0,0431507201440755	-0,0695562281235514
QNCMUSG00002648	Cacna1e	ENSMUSG00000004110.17	NA	protein_coding	6,31072750125283	5,0462631282912	0,168440706352998	NA	0,0791024319483853	-0,0721016432410198
QNCMUSG00002650	NA	NA	NONMMUG002087.2	noncoding	4,04415797699429	1,29162980665185	0,731121614979232	NA	0,0530671992346531	-0,0120187814090923
QNCMUSG00002663	Gm9530	ENSMUSG00000096950.2	NONMMUG002093.3	noncoding	3,19477673910685	0,333505566444103	0,953608589974712	NA	0,0309841354340314	0,00383264692100304
QNCMUSG00002668	Mr1	ENSMUSG00000026471.14	NA	protein_coding	263,928352516156	132,804149847024	1,34500898898897E-28	2,83359768755251E-26	0,705428522792514	0,221992559255142
QNCMUSG00002669	Stx6	ENSMUSG00000026470.14	NA	protein_coding	1078,52330370569	2,2712883748537	0,518043595831092	0,657710490707136	-0,162972411733948	-0,0310340399109942
QNCMUSG00002670	NA	NA	NONMMUG002095.3	noncoding	1,34157290177883	2,96604814605151	0,396889561042785	NA	0,0183950188074748	-0,000387402899697277
QNCMUSG00002671	NA	NA	NONMMUG087954.1	noncoding	1,12309516199383	3,52010632928797	0,318163744890698	NA	-0,0288419307580273	-0,0299754948674114
QNCMUSG00002673	BC034090	ENSMUSG00000033722.9	NA	protein_coding	127,887752105518	14,3207798493401	0,00249949247455449	0,0109904526677012	0,138470965209163	-0,517270873085516
QNCMUSG00002676	NA	NA	NONMMUG049205.1	noncoding	2,03638662128828	1,88095761577271	0,597478042226046	NA	0,00346407493046822	-0,0151303023852877
QNCMUSG00002679	Xpr1	ENSMUSG00000026469.14	NA	protein_coding	1500,3800469304	0,990494224989902	0,803552058764985	0,873577139806815	-0,0933716355769454	-0,0124508702526438
QNCMUSG00002681	Gm5532	ENSMUSG00000073535.5	NONMMUG002102.3	noncoding	21,9892417790565	1,31641933788029	0,725237883950811	0,817310520187111	0,0516091642438248	0,0343730276014147
QNCMUSG00002682	Acbd6	ENSMUSG00000033701.13	NA	protein_coding	507,124875684487	10,9991814498173	0,0117303026124845	0,0389178189430735	-0,294793776318612	0,0840792570709249
QNCMUSG00002687	Qsox1	ENSMUSG00000033684.14	NA	protein_coding	556,224310542585	11,1545435265872	0,0109188896839874	0,0367759725687298	-0,70979251538494	-0,454276224823965
QNCMUSG00002688	Gm37571	ENSMUSG00000102558.1	NONMMUG047523.1	noncoding	1,88614880035695	0,889088383570062	0,828060203180108	NA	-0,00712026601196733	-0,0247833609043691
QNCMUSG00002689	Cep350	ENSMUSG00000033671.18	NA	protein_coding	2948,00737295141	2,90660927048293	0,406249446876631	0,559263180443667	0,160624669152505	0,157572164881007
QNCMUSG00002691	NA	NA	NONMMUG002115.2	noncoding	2,36627859937923	0,405405991945933	0,939123493242469	NA	0,0328913964500212	0,0206170757359009
QNCMUSG00002692	Tor1aip1	ENSMUSG00000026466.16	NA	protein_coding	2404,05951934399	2,56720913101125	0,463267230814439	0,610509923856969	0,199175464438367	0,0928657662152373
QNCMUSG00002693	NA	NA	NONMMUG049213.1	noncoding	7,97158597414043	1,06676824185829	0,785101804430869	NA	0,0747607629881919	-0,00205286690624101
QNCMUSG00002694	NA	NA	NONMMUG002118.2	noncoding	28,8665426049096	1,815320064394	0,611606806349249	0,7337192052253	0,0894126921107906	-0,0614284048022684
QNCMUSG00002695	Tor1aip2	ENSMUSG00000050565.16	NA	protein_coding	3263,80755255846	15,7656436080138	0,00126658808008623	0,00621819851493543	-0,336253230217425	0,0357079874480023
QNCMUSG00002697	NA	NA	NONMMUG047524.1	noncoding	2,62178780665045	2,09144947701097	0,553644528346753	NA	0,0461150550311115	-0,0292953971574302
QNCMUSG00002699	Fam163a	ENSMUSG00000015484.3	NA	protein_coding	3,5416870134257	3,50172520920567	0,32053843588121	NA	-0,0542509539389332	-0,0290440938997197
QNCMUSG00002703	Axdnd1	ENSMUSG00000026601.14	NA	protein_coding	1,7887523093491	0,377218357218261	0,944907379736897	NA	-0,00180561687117348	0,00534029711992218
QNCMUSG00002708	Soat1	ENSMUSG00000026600.12	NA	protein_coding	136,171906725914	15,5698827279325	0,00138907182279197	0,00671776657140195	-0,197032649284347	-0,957177216035787
QNCMUSG00002710	NA	NA	NONMMUG002134.2	noncoding	3,07558640445321	1,88514551372604	0,596583835805819	NA	0,00943093437027179	-0,014570634314954
QNCMUSG00002712	Abl2	ENSMUSG00000026596.13	NA	protein_coding	913,750875819319	5,90762179237765	0,116192150917163	0,230605571309217	-0,0891853212730803	-0,24363187949481
QNCMUSG00002713	Tor3a	ENSMUSG00000060519.11	NA	protein_coding	333,044111677989	8,05429979421913	0,0449027216612449	0,112300114390655	-0,164841414285048	-0,262216726884949
QNCMUSG00002714	Fam20b	ENSMUSG00000033557.17	NA	protein_coding	2327,46999384968	3,80990366004906	0,282736268659524	0,43729807029344	0,00623917348552424	0,18353047448068
QNCMUSG00002716	Ralgps2	ENSMUSG00000026594.14	NA	protein_coding	101,592881457468	2,80561631912558	0,422576205251872	0,57385378803602	0,0771001860407489	0,034100102624055
QNCMUSG00002717	Angptl1	ENSMUSG00000033544.6	NA	protein_coding	191,702746317017	19,9078031916319	0,000177376216454661	0,00116504238196682	0,290265726224489	-0,46936309952293
QNCMUSG00002720	NA	NA	NONMMUG002147.2	noncoding	14,640500942988	3,41450220192171	0,332021361178586	0,487335463694217	-0,139625915855358	-0,139721361372451
QNCMUSG00002728	Rasal2	ENSMUSG00000070565.11	NA	protein_coding	982,17819304854	17,3586223829944	0,000596303437128265	0,00329079833967249	0,208410017904374	-0,212689023655621
QNCMUSG00002730	NA	NA	NONMMUG049225.1	noncoding	1,80588862382273	0,548962148167199	0,908010235138357	NA	-0,0308173148773491	-0,0113009019222742
QNCMUSG00002731	NA	NA	NONMMUG002161.2	noncoding	47,6918939361958	5,47761282436895	0,139983766795316	0,263902282502042	0,0993433663129379	-0,0504781907011739
QNCMUSG00002732	2810025M15Rik	ENSMUSG00000049881.13	NONMMUG047536.1	transcribed_processed_pseudogene	193,629532275553	8,61427231390712	0,0348842664443173	0,0927056806453049	-0,234152835813544	-0,44819731410471
QNCMUSG00002735	NA	NA	NONMMUG002163.2	noncoding	8,44259479772125	2,60487622362434	0,456635323134921	NA	0,0810988219294052	-0,00188208779621255
QNCMUSG00002736	Cryzl2	ENSMUSG00000033488.11	NA	protein_coding	446,042524408872	6,43925615713815	0,0920891209708345	0,194751328114725	0,29893900487517	0,176549886634892
QNCMUSG00002740	NA	NA	NONMMUG087727.1	noncoding	1,88444510423797	0,80178148560983	0,849040878221002	NA	-0,0161790044181369	-0,0191975514172239
QNCMUSG00002742	Sec16b	ENSMUSG00000026589.14	NA	protein_coding	58,2745862647018	19,9859853557768	0,000170881396007907	0,00112765663598953	0,808923300723157	-0,0361480519968491
QNCMUSG00002751	Brinp2	ENSMUSG00000004031.13	NA	protein_coding	12,0117138977849	21,5866733909875	7,95102745386585E-05	0,000586205672386068	1,85298143350975	-0,0463252438510602
QNCMUSG00002752	Astn1	ENSMUSG00000026587.15	NA	protein_coding	17,3794304221653	0,925366950725149	0,819302263638751	0,884537848399687	0,0914668251054257	0,0488463936028636
QNCMUSG00002754	Pappa2	ENSMUSG00000073530.11	NA	protein_coding	13,7528355444935	1,71496948548183	0,633610880647635	0,749184634659411	-0,102952381870241	-0,0396330090285099
QNCMUSG00002761	Cop1	ENSMUSG00000040782.12	NA	protein_coding	1891,20180894073	14,5330260179493	0,00226249219370771	0,0101199690638932	0,181042408359796	0,24026820555824
QNCMUSG00002765	NA	NA	NONMMUG047551.1	noncoding	1,83494304570881	0,209630514190579	0,976019831642424	NA	-0,00554275594189886	0,00742411691147883
QNCMUSG00002766	Tnr	ENSMUSG00000015829.13	NA	protein_coding	2,00883164058875	3,67069753423248	0,299288640291582	NA	-0,0319658265343438	-0,060028400780843
QNCMUSG00002773	Gm37294	ENSMUSG00000104111.1	NONMMUG002185.2	noncoding	3,29864407017451	2,47990346126593	0,478933928493835	NA	0,00621249268376213	-0,044195139115494
QNCMUSG00002774	4930523C07Rik	ENSMUSG00000090394.8	NA	protein_coding	763,953090583067	2,00236464428767	0,571916058781344	0,702095801201892	0,0438025911634341	-0,032714253898722
QNCMUSG00002776	Tnn	ENSMUSG00000026725.17	NA	protein_coding	6,9215868583839	2,27051290318778	0,518193376324837	NA	0,0164678523721171	-0,00117378631070404
QNCMUSG00002777	Mrps14	ENSMUSG00000058267.13	NA	protein_coding	1083,46438822297	18,7767158678757	0,00030405458671799	0,00185537147159486	-0,0215085926973997	0,354855256626546
QNCMUSG00002778	Cacybp	ENSMUSG00000014226.10	NA	protein_coding	1444,37156536985	11,474312382409	0,00941905691910446	0,0326442083723189	0,190974041323577	0,434025089186141
QNCMUSG00002779	Rabgap1l	ENSMUSG00000026721.16	NA	protein_coding	838,752188498588	18,1483846603492	0,000409916269872019	0,00239470669408077	-0,285184704284077	0,0102989970416391
QNCMUSG00002780	NA	NA	NONMMUG002192.2	noncoding	3,79179276316377	1,42181360929475	0,70042956059899	NA	-0,00856368687385092	-0,00548078053112271
QNCMUSG00002782	NA	NA	NONMMUG002195.2	noncoding	16,9514199019806	1,43790035215106	0,696675217597307	0,797259602672413	0,0142255129508088	-0,0830550184372623
QNCMUSG00002783	Gm37529	ENSMUSG00000103693.1	NONMMUG002197.2	lncRNA	18,8964745452612	1,50870884443114	0,680261797180746	0,78528182004131	0,124640990128434	-0,00716408766130011
QNCMUSG00002784	NA	NA	NONMMUG002204.2	noncoding	3,71095786612095	0,69533708849761	0,874300161248194	NA	0,01564941711255	-0,0144769737489228
QNCMUSG00002786	NA	NA	NONMMUG047555.1	noncoding	0,894000601460549	1,27020518552909	0,736220012140386	NA	-0,0245445831416734	0,000291314636547759
QNCMUSG00002788	Rc3h1	ENSMUSG00000040423.10	NA	protein_coding	3705,10224475912	8,94890973930734	0,0299779283017949	0,0823684387998778	0,212070623861007	0,0929343655677832
QNCMUSG00002789	Serpinc1	ENSMUSG00000026715.12	NA	protein_coding	16,9298611084018	1,01420503373039	0,797814811987148	0,869923724552289	-0,0759478727517928	-0,0173400064701152
QNCMUSG00002790	Zbtb37	ENSMUSG00000043467.19	NA	protein_coding	596,826904426298	6,51264738359271	0,0891650546753993	0,190322673695438	0,0684756042955874	-0,263519643183991
QNCMUSG00002794	Gas5	ENSMUSG00000053332.13	NONMMUG002215.2	lncRNA	657,702577807712	1,98228496696885	0,576091655668439	0,705577266523935	-0,0800637435910582	-0,167301739267218
QNCMUSG00002795	Dars2	ENSMUSG00000026709.10	NA	protein_coding	648,825475199065	27,3855071326719	4,8874489499674E-06	5,00443891875763E-05	0,537651570365864	0,24317491532239
QNCMUSG00002797	Cenpl	ENSMUSG00000026708.16	NA	protein_coding	29,6141340189145	5,6420974232181	0,130382373845227	0,250166726865603	-0,0251572569585791	-0,159017583407976
QNCMUSG00002798	Klhl20	ENSMUSG00000026705.16	NA	protein_coding	411,237061915732	5,47111485878297	0,140376512471663	0,264385658851851	0,0814107375988947	-0,15539221152383
QNCMUSG00002804	NA	NA	NONMMUG049245.2	noncoding	5,44675706922823	0,5461157197497	0,908649264844103	NA	0,0390474925792419	-0,000619159337311819
QNCMUSG00002805	Prdx6	ENSMUSG00000026701.15	NA	protein_coding	7018,3114905601	99,3495906118716	2,14457295344242E-21	2,40964217048791E-19	-1,17836989530024	-0,596652373668354
QNCMUSG00002809	NA	NA	NONMMUG049247.1	noncoding	1,1533111409507	3,15003151002202	0,369066695377113	NA	0,0285493252693492	-0,00939050262253154
QNCMUSG00002812	NA	NA	NONMMUG049249.1	noncoding	78,7925388982776	3,25451967470264	0,35402298602128	0,509017523153272	-0,0904027149832799	0,0243390231573437
QNCMUSG00002813	Gm15429	ENSMUSG00000040323.13	NA	processed_pseudogene	96,3078450012079	0,338134514377373	0,952703853850171	0,969734916825147	-0,00201762232685305	0,00828114439095874
QNCMUSG00002815	NA	NA	NONMMUG002223.2	noncoding	0,962876376899363	1,28966304854377	0,73158913942707	NA	0,0233751613957663	-0,00385371032057721
QNCMUSG00002816	Fasl	ENSMUSG00000000817.10	NA	protein_coding	2,4986150283147	0,64953631637723	0,885004283559267	NA	0,0293521539327067	0,0154436068968268
QNCMUSG00002817	Suco	ENSMUSG00000040297.12	NA	protein_coding	506,627311093862	7,44710080175275	0,0589333510948319	0,139229422393089	-0,337777895131288	0,0296105894112131
QNCMUSG00002822	Pigc	ENSMUSG00000026698.8	NA	protein_coding	336,996796938669	16,2488968957722	0,00100822592747125	0,005142469062227	-0,390541256517552	0,0886221320029995
QNCMUSG00002823	Gm38304	ENSMUSG00000103393.1	NONMMUG002228.2	lncRNA	1,04849403428262	3,89129688851196	0,273443872517307	NA	0,00537171977056213	-0,0181890847585397
QNCMUSG00002824	Dnm3	ENSMUSG00000040265.16	NA	protein_coding	124,128901800144	9,66780156155964	0,0216116354001586	0,063578722819737	0,216476718379596	-0,111484446574837
QNCMUSG00002825	2810442N19Rik	ENSMUSG00000090260.1	NONMMUG002231.2	noncoding	0,75474674354931	1,63448504757356	0,651596089127167	NA	0,0212741909152031	-0,00606640771554982
QNCMUSG00002827	NA	NA	NONMMUG002239.2	noncoding	1,94180636703263	3,31780666785787	0,345171967741762	NA	0,0125576493900399	0,00445827383882991
QNCMUSG00002828	Dnm3os	ENSMUSG00000078190.7	NA	lncRNA	5,83581932165106	1,88527324826074	0,596556575534343	NA	0,0137246887113759	-0,0444705277995364
QNCMUSG00002830	Eef1aknmt	ENSMUSG00000026694.19	NA	protein_coding	196,8828315743	3,3151751957604	0,345536118649084	0,500713657248873	-0,182733304912712	-0,164729958976875
QNCMUSG00002831	Vamp4	ENSMUSG00000026696.15	NA	protein_coding	261,666759551094	10,0800304846194	0,0178979546432099	0,054746302641862	0,12047791419277	0,0738215338658555
QNCMUSG00002832	NA	NA	NONMMUG002248.2	noncoding	1,52365025381115	5,19409665415532	0,158123808090915	NA	0,0354647739555278	-0,0141354777297655
QNCMUSG00002833	Myoc	ENSMUSG00000026697.10	NA	protein_coding	56,3624822001093	12,9307902112011	0,00478869131642897	0,0188395432883039	1,72022305992009	0,153268747773924
QNCMUSG00002836	Prrc2c	ENSMUSG00000040225.15	NA	protein_coding	2837,15220722623	5,74075768214206	0,124927153047538	0,24248787716955	0,0799994465800439	-0,137550259804956
QNCMUSG00002837	Fmo4	ENSMUSG00000026692.12	NA	protein_coding	31,4681761911569	4,28936709098336	0,231865461798932	0,381031639348596	0,0257138148715951	0,267811743772792
QNCMUSG00002838	NA	NA	NONMMUG002254.2	noncoding	2,04019435725588	0,471715817678813	0,925059903759841	NA	0,0244106120255939	-0,00472502579547073
QNCMUSG00002839	Fmo1	ENSMUSG00000040181.14	NA	protein_coding	5942,31278370876	22,3222838490589	5,58955639743205E-05	0,000432139373955595	0,259238572613246	0,450126730054193
QNCMUSG00002841	NA	NA	NONMMUG002256.2	noncoding	3,99016701421554	2,63577496663817	0,451252223382023	NA	0,0947320865064481	-0,00486020258945376
QNCMUSG00002842	Fmo2	ENSMUSG00000040170.13	NA	protein_coding	938,889433363815	7,36350349534141	0,0611713265110515	0,143152115664713	-0,0362022416566862	-0,259769430830675
QNCMUSG00002843	NA	NA	NONMMUG002257.2	noncoding	8,09647139039211	3,41507198185671	0,331945190567855	NA	0,012661044716457	-0,00196276869999512
QNCMUSG00002845	Fmo6	ENSMUSG00000095576.5	NA	protein_coding	0,886135343642978	0,308773257540864	0,958370110757612	NA	0,00222666357031599	-0,00949751571501729
QNCMUSG00002855	Prrx1	ENSMUSG00000026586.16	NA	protein_coding	573,957912467962	32,7358099490431	3,66156637447735E-07	4,85157544618249E-06	-0,409170977968049	-1,11349710016464
QNCMUSG00002857	Gm26523	ENSMUSG00000096984.1	NONMMUG002266.2	noncoding	5,74912586363807	4,65385844792352	0,198970228762029	NA	-0,0274687406931645	-0,112438125708851
QNCMUSG00002859	Gorab	ENSMUSG00000040124.5	NA	protein_coding	143,392487707559	7,59838282774281	0,0550837385350739	0,13192856746769	-0,43519099791021	-0,0550594786801346
QNCMUSG00002864	Mettl11b	ENSMUSG00000040113.14	NA	protein_coding	0,86007448148278	0,763995037805913	0,858058113765554	NA	0,00640624297231336	-0,00766583841138482
QNCMUSG00002867	Kifap3	ENSMUSG00000026585.13	NA	protein_coding	710,951104791979	15,6810157651975	0,00131816389324256	0,00643205971531848	0,167668982292847	0,0417871559486733
QNCMUSG00002868	Scyl3	ENSMUSG00000026584.14	NA	protein_coding	315,517465786121	2,47428020200824	0,479957163934131	0,625211308229443	-0,09321560165136	0,0630532738041364
QNCMUSG00002869	BC055324	ENSMUSG00000041406.14	NA	protein_coding	18,645160972914	12,9721322797874	0,00469726018998816	0,0185317470135909	-0,0270273863943617	-1,01480399905607
QNCMUSG00002870	Mettl18	ENSMUSG00000041396.13	NA	protein_coding	63,0476375316291	3,66841261645568	0,299567415145136	0,454979653496992	-0,350515414548847	-0,123788826619924
QNCMUSG00002873	Sele	ENSMUSG00000026582.6	NA	protein_coding	10,2024085623385	12,8627831049001	0,00494293984577588	0,0193201085715925	0,0110028166980093	-0,160280237703249
QNCMUSG00002874	Sell	ENSMUSG00000026581.14	NA	protein_coding	16,5124542844198	2,71608697376421	0,43750040064284	0,587476072101485	-0,160829617626345	-0,0919723412158074
QNCMUSG00002875	Selp	ENSMUSG00000026580.16	NA	protein_coding	13,354628064925	0,215829679901915	0,974994277189881	0,983278694815597	0,0118377445702693	-0,0147490549028832
QNCMUSG00002880	F5	ENSMUSG00000026579.8	NA	protein_coding	19,1869072141221	3,32016928384384	0,344845306980715	0,500001961790516	-0,177424377955617	-0,131191971457763
QNCMUSG00002881	Slc19a2	ENSMUSG00000040918.12	NA	protein_coding	318,570969322286	25,9513347256618	9,76380775052397E-06	9,33934255546714E-05	-0,913091475071872	-0,351500111123982
QNCMUSG00002882	Ccdc181	ENSMUSG00000026578.6	NA	protein_coding	184,95413406961	1,05830916355123	0,787146730305534	0,862361608981375	-0,140775710338433	-0,0297665597916382
QNCMUSG00002883	Blzf1	ENSMUSG00000026577.13	NA	protein_coding	396,768236916083	0,914610414453364	0,821900624807058	0,886094360039542	-0,106322976652556	-0,00380073945992346
QNCMUSG00002884	Nme7	ENSMUSG00000026575.15	NA	protein_coding	145,446979990286	2,01592251062731	0,569108513859426	0,699974815192787	-0,107808887851649	-0,0337392843694957
QNCMUSG00002886	Atp1b1	ENSMUSG00000026576.12	NA	protein_coding	1080,86832792602	5,22089255835411	0,156318706323	0,285933956627723	-0,264351437753499	-0,0735484739847362
QNCMUSG00002887	NA	NA	NONMMUG002287.2	noncoding	6,57043936793636	2,21890798936028	0,52823369572553	NA	0,00476553981463943	0,0438891173157489
QNCMUSG00002888	NA	NA	NONMMUG002288.2	noncoding	49,7346882918695	0,665935106850441	0,881185572456295	0,92590409215576	-0,115508035152879	-0,0420938270772737
QNCMUSG00002901	Dpt	ENSMUSG00000026574.5	NA	protein_coding	926,012358543153	24,4986350412256	1,96539938067777E-05	0,000172838567104088	0,175567619079753	-0,440421944186875
QNCMUSG00002902	Gm32569	ENSMUSG00000103659.1	NONMMUG002295.2	noncoding	13,1658479830824	0,687301522230541	0,876186617122896	0,922376592441555	0,00992635516505596	-0,00159243536404663
QNCMUSG00002903	NA	NA	NONMMUG002297.3	noncoding	49,347724414308	9,27440105665517	0,02585652121836	0,0734511728660441	-0,141129418338647	-0,00209983717410935
QNCMUSG00002904	NA	NA	NONMMUG002298.2	noncoding	3,24225190904197	1,76687241978047	0,622170262617237	NA	0,0433441210993343	0,0314030127826014
QNCMUSG00002905	Gm20743	ENSMUSG00000104117.5	NA	lncRNA	1,73369988109283	2,55006461554933	0,466311189531781	NA	0,0222415840087585	0,0226385534642266
QNCMUSG00002917	Sft2d2	ENSMUSG00000040848.11	NA	protein_coding	1834,59917236667	13,3562854283698	0,00392617496935907	0,0159757974248136	-0,007208921301746	0,250556636407533
QNCMUSG00002918	Tiprl	ENSMUSG00000040843.10	NA	protein_coding	731,544722288984	3,51211582586336	0,31919413524097	0,474736554412569	-0,0998247655970107	0,100444323169453
QNCMUSG00002922	Gpr161	ENSMUSG00000040836.15	NA	protein_coding	33,1347665003021	1,64993185702818	0,648121837042788	0,761003583775891	-0,0587934831343731	-0,0138407241036966
QNCMUSG00002923	Dcaf6	ENSMUSG00000026571.12	NA	protein_coding	3066,87412185702	18,8403120554322	0,000294990630993841	0,00180791712537098	0,0882687555676332	0,595139570047465
QNCMUSG00002926	Mpc2	ENSMUSG00000026568.6	NA	protein_coding	12791,3055891528	24,1555741023421	2,31797359613264E-05	0,000199934119699179	0,0714709114695042	0,749823384891888
QNCMUSG00002927	NA	NA	NONMMUG002314.2	noncoding	123,307278742978	1,68095901663823	0,641175306278448	0,755056498883242	-0,00269415417859362	0,130935870288849
QNCMUSG00002928	Adcy10	ENSMUSG00000026567.16	NA	protein_coding	688,011636218823	97,2021113558569	6,20881298775857E-21	6,49958596867596E-19	0,844104294284481	2,35933520338902
QNCMUSG00002931	Mpzl1	ENSMUSG00000026566.15	NA	protein_coding	76,2505552052739	3,45757412171173	0,326306444872611	0,481873539587486	0,168177330307745	-0,041051503681484
QNCMUSG00002932	Rcsd1	ENSMUSG00000040723.14	NA	protein_coding	369,99379862339	3,59019370687614	0,309251321970133	0,464869941177722	0,147283626464526	-0,0852703179955902
QNCMUSG00002935	NA	NA	NONMMUG049285.2	noncoding	1,23314661625271	1,64215114209842	0,649870541551517	NA	-0,0223815933800932	0,00902218931079567
QNCMUSG00002939	NA	NA	NONMMUG002326.2	noncoding	1,44196292108285	2,38511697861486	0,496411105387259	NA	-0,000743290594421498	-0,000629290298977879
QNCMUSG00002940	Creg1	ENSMUSG00000040713.12	NA	protein_coding	2233,957081589	87,6499093718963	7,00249081451942E-19	6,14687396812033E-17	-1,28339034844734	-0,0930381137862522
QNCMUSG00002941	Gm16565	ENSMUSG00000089829.2	NONMMUG002327.3	noncoding	25,0333691252833	4,67897584435286	0,196870910146363	0,337613178633171	0,250008460256967	-0,0325178608192742
QNCMUSG00002943	Cd247	ENSMUSG00000005763.15	NA	protein_coding	18,2685114147799	12,0989988499135	0,00705161294603404	0,0258815079687408	0,269514614132784	-0,000498066244096533
QNCMUSG00002944	NA	NA	NONMMUG002329.2	noncoding	6,75714717842748	7,8173190490384	0,0499419680811284	NA	0,0237268586761148	-0,137598633771147
QNCMUSG00002945	Pou2f1	ENSMUSG00000026565.18	NA	protein_coding	606,888249727092	4,5791370781939	0,205339131006425	0,348764054618793	0,165229482592904	-0,0116903001229794
QNCMUSG00002951	Dusp27	ENSMUSG00000026564.9	NA	protein_coding	133,204479536498	3,16213583508187	0,367296218689308	0,521869033028966	0,0639107216438248	0,0376366316196319
QNCMUSG00002954	Ildr2	ENSMUSG00000040612.13	NA	protein_coding	61,7564642224523	3,13208090962621	0,371705793824322	0,525873369354077	0,267474979438053	0,0457931046059163
QNCMUSG00002957	Gm15853	ENSMUSG00000103400.2	NA	lncRNA	9,95587132053924	10,1743811481756	0,0171405342977561	0,0529096272993373	1,12460605071142	0,0180524836618738
QNCMUSG00002958	Tada1	ENSMUSG00000026563.13	NA	protein_coding	266,909770481558	1,16708259080738	0,760909601751912	0,843264757228217	0,11198063132264	0,0935772122058589
QNCMUSG00002959	NA	NA	NONMMUG002352.2	noncoding	5,57657080335224	0,289458170396429	0,961998766215566	NA	0,007455835233047	0,0266030541083918
QNCMUSG00002961	Pogk	ENSMUSG00000040596.15	NA	protein_coding	2386,41468218232	7,51658058361292	0,0571339528707611	0,135988651558227	-0,121819940365313	0,0935316697342702
QNCMUSG00002962	NA	NA	NONMMUG047597.1	noncoding	1,53629037342004	1,29815804317415	0,729570513613588	NA	-0,00313885182244004	-0,0240188542499568
QNCMUSG00002964	NA	NA	NONMMUG002355.2	noncoding	2,40204389196065	4,43930419505369	0,217768531144482	NA	-0,0195578722387113	-0,0169645703601809
QNCMUSG00002976	Gm16701	ENSMUSG00000097823.2	NONMMUG002358.2	noncoding	23,2902895928608	0,501523623866845	0,91855655085131	0,948786670837039	-0,00690577132048706	0,0463606108741279
QNCMUSG00002979	Fam78b	ENSMUSG00000060568.14	NA	protein_coding	231,183018861805	11,3554889129354	0,00995102597624367	0,0341486326713162	0,274498190987123	0,135300601062308
QNCMUSG00002980	NA	NA	NONMMUG002361.2	noncoding	14,3473693541607	1,65213132237896	0,647627995165512	0,760688705172453	0,0924715987851586	-0,0332587094292707
QNCMUSG00002982	Uck2	ENSMUSG00000026558.13	NA	protein_coding	1247,29407228949	64,111119272028	7,77099006277854E-14	3,23388312390295E-12	-1,21773965438855	-0,286473655159508
QNCMUSG00002985	Tmco1	ENSMUSG00000052428.10	NA	protein_coding	2122,5948434145	24,6307492324123	1,84435838838957E-05	0,000163260589694947	-0,262769391929023	0,3469718576482
QNCMUSG00002987	Aldh9a1	ENSMUSG00000026687.14	NA	protein_coding	2706,42017561856	17,2655345196836	0,000623202813008203	0,00341575941802935	0,0143685724390282	0,411119624146323
QNCMUSG00002988	Mgst3	ENSMUSG00000026688.5	NA	protein_coding	700,115776555026	39,2057019146339	1,56995168578206E-08	2,72502221546558E-07	0,801233500733974	0,601444600958124
QNCMUSG00002990	NA	NA	NONMMUG002371.2	noncoding	2,41598537520109	1,7636962439049	0,622866721206808	NA	0,0204022690717905	-0,0237220170328208
QNCMUSG00002991	Lrrc52	ENSMUSG00000040485.5	NA	protein_coding	32,7202659914723	18,7799760028228	0,000303583274884395	0,00185374631536738	-1,83547625290606	0,0320845049693405
QNCMUSG00002992	NA	NA	NONMMUG047601.1	noncoding	1,25289430064216	1,666358402687	0,644438807138288	NA	0,0115644819417016	-0,016924864326377
QNCMUSG00002996	Rxrg	ENSMUSG00000015843.10	NA	protein_coding	666,048241235504	10,5630194008113	0,0143394377199239	0,0459199854325666	-0,193036188963447	0,0872505857291242
QNCMUSG00002997	Lmx1a	ENSMUSG00000026686.14	NA	protein_coding	2,92274335455307	2,47283412525705	0,480220576368694	NA	0,0577023056236334	-0,0226618452781772
QNCMUSG00003003	Pbx1	ENSMUSG00000052534.15	NA	protein_coding	490,342610579392	19,5861587039073	0,000206783400321532	0,00132413656117747	0,28653457839769	-0,269024870429897
QNCMUSG00003018	Nuf2	ENSMUSG00000026683.14	NA	protein_coding	18,2062057008963	3,55700408106769	0,313443792209526	0,46884867522933	-0,15054640473792	-0,11197542737868
QNCMUSG00003022	Rgs5	ENSMUSG00000026678.10	NA	protein_coding	10920,5279829955	21,4514211402398	8,48281630544605E-05	0,000620257639965239	0,460795657280771	-0,064496316327178
QNCMUSG00003024	Rgs4	ENSMUSG00000038530.11	NA	protein_coding	365,388666481879	6,44224564980959	0,091968232593253	0,194605472960036	0,073956298691218	-0,0107028516107217
QNCMUSG00003029	Ccdc190	ENSMUSG00000070532.5	NA	protein_coding	0,964527958530579	0,45697072512737	0,928237790916776	NA	0,0240194890688286	0,00647314121939705
QNCMUSG00003031	Hsd17b7	ENSMUSG00000026675.12	NA	protein_coding	656,596581847237	126,296645930564	3,39677290089423E-27	6,15582908297541E-25	-1,46271850800303	0,300837275437341
QNCMUSG00003032	3110045C21Rik	ENSMUSG00000097503.2	NONMMUG002394.2	noncoding	37,0423929913416	21,7463329101392	7,36585706925646E-05	0,000549310420554197	-0,190860707181708	0,960127364016631
QNCMUSG00003033	Ddr2	ENSMUSG00000026674.9	NA	protein_coding	803,877562346707	17,2683990342788	0,000622357349301414	0,00341223512203189	0,168360348440992	-0,125487480585344
QNCMUSG00003035	Uap1	ENSMUSG00000026670.15	NA	protein_coding	1563,69529525053	2,34905692933629	0,503188097009987	0,645337283882337	0,0592669844495449	0,122001399186002
QNCMUSG00003037	Uhmk1	ENSMUSG00000026667.14	NA	protein_coding	6654,36652987638	20,2477167825172	0,000150813329961775	0,00101753717501031	-0,333425864184636	0,0637906395688571
QNCMUSG00003039	Sh2d1b1	ENSMUSG00000102418.1	NA	protein_coding	3,16287326962955	2,89248338189498	0,408500898171003	NA	0,0505879052430791	-0,00681675663671301
QNCMUSG00003041	Gm7694	ENSMUSG00000102752.1	NA	protein_coding	37,497226288437	12,4681544535596	0,00594001158425197	0,0225225996042706	0,108937057001332	-0,394616686929859
QNCMUSG00003042	Nos1ap	ENSMUSG00000038473.14	NA	protein_coding	19,715302362537	2,94281497398849	0,400526277055815	0,55367576293498	0,084467621766093	-0,0743017632457297
QNCMUSG00003044	NA	NA	NONMMUG002403.2	noncoding	1,05698162980485	1,76853823256673	0,621805181935984	NA	-0,00283118782804048	-0,0165808340076869
QNCMUSG00003046	Olfml2b	ENSMUSG00000038463.8	NA	protein_coding	125,320079248849	12,562446258902	0,00568504970596809	0,021728081499424	0,0819876317156906	0,00700623567567042
QNCMUSG00003047	Atf6	ENSMUSG00000026663.6	NA	protein_coding	2729,98212939336	10,8716462733078	0,0124405705722663	0,0408879439206271	-0,228958973320952	0,0485191020540791
QNCMUSG00003048	Gm9929	ENSMUSG00000053925.4	NONMMUG002409.2	noncoding	2,72659264361696	0,528715428953653	0,912538954181939	NA	0,0316413143934049	-0,00603141624934881
QNCMUSG00003049	Dusp12	ENSMUSG00000026659.13	NA	protein_coding	132,028700333656	5,97259688377775	0,11295108430002	0,226036282924785	0,370830354070669	0,163978245995961
QNCMUSG00003053	Fcrla	ENSMUSG00000038421.13	NA	protein_coding	3,00869244754988	3,22878716646948	0,357677757629454	NA	0,0518600344169909	-0,0309497805240057
QNCMUSG00003054	NA	NA	NONMMUG047617.1	noncoding	165,39990713537	12,2227029883107	0,00665793741242011	0,0247056092357835	-0,132962198684811	-0,347343414248639
QNCMUSG00003055	Fcgr2b	ENSMUSG00000026656.15	NA	protein_coding	108,987710138434	3,04496764949108	0,384743879068306	0,539204501731019	-0,0742519209433347	-0,222116525688726
QNCMUSG00003059	Fcgr4	ENSMUSG00000059089.4	NA	protein_coding	18,3626088336383	1,94251267630233	0,584423723989828	0,712417000153665	-0,125133510487961	-0,0933262338894375
QNCMUSG00003061	Fcgr3	ENSMUSG00000059498.13	NA	protein_coding	147,906756731856	9,52314112844802	0,0230864477358992	0,0671861186091278	-0,113136141602018	-0,553157322745057
QNCMUSG00003062	NA	NA	NONMMUG087743.1	noncoding	8,40400784791092	1,5790835376109	0,664141731479139	NA	-0,107089153555609	-0,0240705471320545
QNCMUSG00003066	Cfap126	ENSMUSG00000026649.14	NA	protein_coding	27,805679764355	18,2849757713685	0,000384156608366328	0,00227417473740994	0,247900947776967	1,46833180179411
QNCMUSG00003067	Sdhc	ENSMUSG00000058076.12	NA	protein_coding	9710,16488805362	9,56822452159889	0,0226165334588408	0,0661080566970696	0,315512933856204	0,323614662694389
QNCMUSG00003068	Mpz	ENSMUSG00000056569.10	NA	protein_coding	167,587910456889	16,3627682250079	0,000955408087494947	0,00490778662195667	1,00800404432913	0,358160175693213
QNCMUSG00003069	Pcp4l1	ENSMUSG00000038370.6	NA	protein_coding	72,2503458481356	2,52026125345834	0,471640546976716	0,617496292918944	0,0861480717140475	0,0584921911375821
QNCMUSG00003070	Nr1i3	ENSMUSG00000005677.14	NA	protein_coding	1,62366071938878	1,0850399945451	0,780686660699622	NA	-0,042385155518119	-0,0027089130311558
QNCMUSG00003071	Tomm40l	ENSMUSG00000005674.9	NA	protein_coding	1654,0356264125	13,6607644798378	0,00340523525406853	0,0142482211946552	0,248924119458782	0,52642758661516
QNCMUSG00003072	Apoa2	ENSMUSG00000005681.12	NA	protein_coding	14,8663641670541	4,0038544375674	0,261048221014759	0,413973157412754	0,0426975216108674	0,133267970466662
QNCMUSG00003074	Fcer1g	ENSMUSG00000058715.11	NA	protein_coding	64,6913330466255	1,34292001614303	0,71896739456239	0,812326638597206	-0,0553108807992421	-0,124661685909234
QNCMUSG00003075	Ndufs2	ENSMUSG00000013593.12	NA	protein_coding	24322,9390055227	13,2329359964132	0,00415901362441202	0,0167613619382688	0,48968758543912	0,214485052028682
QNCMUSG00003076	Adamts4	ENSMUSG00000006403.13	NA	protein_coding	57,0436190553494	13,6451909107038	0,00343013565870921	0,0143275108777906	-1,5307326558661	-0,145592868970693
QNCMUSG00003077	B4galt3	ENSMUSG00000052423.14	NA	protein_coding	246,052002072507	3,60103892643629	0,307892204114686	0,463653967847473	-0,196577217416956	0,0580281594057639
QNCMUSG00003078	NA	NA	NONMMUG002423.2	noncoding	0,889688737443831	1,57413878950878	0,665267786725995	NA	-0,0123353331844215	-0,00789726875992765
QNCMUSG00003079	Ppox	ENSMUSG00000062729.11	NA	protein_coding	534,126251879492	15,1134965708351	0,00172218257455442	0,00806268475320559	0,456332680526599	0,354665310047197
QNCMUSG00003080	Usp21	ENSMUSG00000053483.13	NA	protein_coding	317,06617443812	3,58784580460033	0,309546261021106	0,465101593754337	0,185901988054334	0,0281012533932028
QNCMUSG00003081	NA	NA	NONMMUG047620.1	noncoding	4,39902185184124	1,01088893996354	0,798617178101777	NA	-0,066817230581859	-0,0210746786651593
QNCMUSG00003082	Ufc1	ENSMUSG00000062963.10	NA	protein_coding	1604,15894612243	7,69414374406682	0,052774398255795	0,127448016650404	0,0871383204232332	0,285547845931255
QNCMUSG00003083	NA	NA	NONMMUG002429.3	noncoding	24,5548695641479	1,05547377816343	0,787832275715495	0,862944379990183	0,0692155401522686	0,0731659421350161
QNCMUSG00003084	Dedd	ENSMUSG00000013973.12	NA	protein_coding	303,612097485504	0,980712161074436	0,80591890316491	0,875271931076941	-0,115150060068632	-0,0390070541063422
QNCMUSG00003085	Nit1	ENSMUSG00000013997.10	NA	protein_coding	1376,32102691508	34,3164942893466	1,6986471335747E-07	2,41594926491712E-06	-0,376372560536961	0,214571347300854
QNCMUSG00003086	Pfdn2	ENSMUSG00000006412.10	NA	protein_coding	251,316955569673	2,26947120910923	0,518394628191667	0,657908363218551	0,065251129438989	0,100548448602805
QNCMUSG00003087	Klhdc9	ENSMUSG00000045259.4	NA	protein_coding	2,62214018897783	1,17341381806867	0,759387581151325	NA	0,0656648979914895	0,0301763189714319
QNCMUSG00003089	Nectin4	ENSMUSG00000006411.12	NA	protein_coding	6,30379338147515	2,54829952779823	0,466625478358734	NA	-0,0627766557449769	-0,0909460365921896
QNCMUSG00003092	Arhgap30	ENSMUSG00000048865.16	NA	protein_coding	95,8280571673047	2,19240774182535	0,533445357139196	0,671247427894879	-0,0606855423643893	-0,1712075766976
QNCMUSG00003093	Usf1	ENSMUSG00000026641.13	NA	protein_coding	458,912375474606	3,04617441552637	0,384560634898645	0,539037337041065	0,061867454052477	0,0260099309396896
QNCMUSG00003094	Tstd1	ENSMUSG00000103711.1	NA	protein_coding	7,88570672576251	0,618469816746014	0,892191418172425	NA	-0,0323878819219851	0,0131374433756289
QNCMUSG00003095	Gm26641	ENSMUSG00000097045.1	NONMMUG002437.2	noncoding	4,4823786983699	0,602258829466159	0,895915071781333	NA	0,0440389522223907	-0,00838123313438316
QNCMUSG00003096	F11r	ENSMUSG00000038235.4	NA	protein_coding	1254,48467365785	9,70093989327677	0,0212870373437428	0,0628431822370715	-0,107892147694691	-0,170939340656457
QNCMUSG00003097	NA	NA	NONMMUG002440.2	noncoding	139,719292891066	3,63280998045205	0,303941195886145	0,45934584966509	0,198797785502269	0,190514299421461
QNCMUSG00003103	Cd244a	ENSMUSG00000004709.14	NA	protein_coding	5,86267260036063	2,42425009361726	0,489136439990003	NA	0,0838136541338709	-0,0381443410993067
QNCMUSG00003104	Ly9	ENSMUSG00000004707.14	NA	protein_coding	16,1461708232725	1,15792804899563	0,763111558461075	0,844889532899226	-0,0973157829885491	-0,0699885182093878
QNCMUSG00003105	NA	NA	NONMMUG002444.2	noncoding	1,34856692766024	1,15810849982885	0,763068140823354	NA	0,0225772044633805	0,00811933563588511
QNCMUSG00003106	Slamf7	ENSMUSG00000038179.13	NA	protein_coding	25,0098863039692	4,68608127831841	0,196280786722246	0,337003890745021	0,241560073574389	-0,0238793780082313
QNCMUSG00003108	A630035G10Rik	ENSMUSG00000103083.1	NONMMUG002445.2	lncRNA	0,996264843664712	1,27385041596946	0,735351719826284	NA	-0,00186286808277937	-0,0201787700584164
QNCMUSG00003109	Cd48	ENSMUSG00000015355.13	NA	protein_coding	36,2581990821151	2,74281354135037	0,433000543959372	0,583963444658019	0,0496309296228626	-0,122367246503865
QNCMUSG00003110	Slamf1	ENSMUSG00000015316.11	NA	protein_coding	6,71843029997327	1,31855630965553	0,72473148442716	NA	-0,0820807939745604	-0,00647141499985769
QNCMUSG00003112	NA	NA	NONMMUG002449.2	noncoding	1,10867175988972	0,989364880346813	0,803825320124015	NA	0,0203352596430926	-0,0111164059402912
QNCMUSG00003113	Cd84	ENSMUSG00000038147.13	NA	protein_coding	72,5114745972369	6,13608857539684	0,105173708106095	0,21486032441456	-0,0414928143543956	-0,272933922636215
QNCMUSG00003115	NA	NA	NONMMUG047623.1	noncoding	2,60781010581078	6,02531855655771	0,110384898703859	NA	0,0692334468262617	-0,0489019369470101
QNCMUSG00003116	Gm37065	ENSMUSG00000104413.1	NONMMUG002452.2	lncRNA	4,09523466117241	2,17229840239287	0,537425312472921	NA	-0,00226961272082689	0,0101070461545765
QNCMUSG00003117	Slamf6	ENSMUSG00000015314.10	NA	protein_coding	6,70954349463316	1,71393240627503	0,633840758022685	NA	-0,065357499918444	-0,00551602506266623
QNCMUSG00003118	Vangl2	ENSMUSG00000026556.15	NA	protein_coding	25,231846364152	3,49476014414194	0,321442348690918	0,476774561721089	-0,080656595949496	-0,133739709484918
QNCMUSG00003123	Ncstn	ENSMUSG00000003458.12	NA	protein_coding	1021,58575942447	3,58013807985418	0,310516248015125	0,466189278821211	-0,0705632035143844	0,0411902136690628
QNCMUSG00003124	Copa	ENSMUSG00000026553.17	NA	protein_coding	5088,71656860637	6,89131496865775	0,0754438078803115	0,167527001055964	-0,0330718444010672	0,124840659407896
QNCMUSG00003126	Pex19	ENSMUSG00000003464.13	NA	protein_coding	7432,33075462212	35,2147354992381	1,09740112238614E-07	1,62384534826129E-06	-0,294318423058307	0,351179635622182
QNCMUSG00003127	Dcaf8	ENSMUSG00000026554.15	NA	protein_coding	3818,73270088818	15,0052927517483	0,00181213152683015	0,00839517997613947	0,217679754286472	0,349122727073125
QNCMUSG00003128	Pea15a	ENSMUSG00000013698.12	NA	protein_coding	1178,30199768273	12,6106195979441	0,00555899828696422	0,0213468573999761	-0,119055974107908	-0,349936493167283
QNCMUSG00003129	Casq1	ENSMUSG00000007122.11	NA	protein_coding	1760,65228419238	7,09753541739966	0,0688531145367317	0,156515674414787	0,123599326932548	0,057033385968971
QNCMUSG00003130	NA	NA	NONMMUG002461.2	noncoding	4,00145121854461	1,16035495415542	0,762527674318701	NA	0,0158309597185068	0,0264642549620439
QNCMUSG00003132	Atp1a4	ENSMUSG00000007107.6	NA	protein_coding	2,36157802515701	0,861584139251349	0,834687120081969	NA	0,0157329619767397	-0,00622950199942926
QNCMUSG00003136	Igsf8	ENSMUSG00000038034.15	NA	protein_coding	193,530806125298	1,56866003218886	0,666516636743273	0,775042872614263	-0,110788823060937	-0,154832977801725
QNCMUSG00003137	Atp1a2	ENSMUSG00000007097.14	NA	protein_coding	82824,2901648673	63,8342749327933	8,90595937709378E-14	3,66995206214031E-12	-0,869914387152033	0,0475082676992269
QNCMUSG00003138	NA	NA	NONMMUG002463.2	noncoding	1,12011935536335	0,509579741943796	0,91678179956679	NA	0,014700620176316	-0,00694955726162764
QNCMUSG00003142	Kcnj10	ENSMUSG00000044708.5	NA	protein_coding	2,41735054274822	3,68995233948726	0,296948615198465	NA	0,0775723591585447	0,0551622598268338
QNCMUSG00003147	Slamf9	ENSMUSG00000026548.4	NA	protein_coding	25,0640695672077	1,65276214222422	0,647486397889749	0,760628406637891	0,0363890064503121	-0,0531570018477889
QNCMUSG00003149	Igsf9	ENSMUSG00000037995.15	NA	protein_coding	23,068068899886	1,10532477236106	0,775788820371873	0,854026438833935	0,0228916078029191	-0,053813706949928
QNCMUSG00003150	Tagln2	ENSMUSG00000026547.15	NA	protein_coding	548,581316518449	33,4035236412991	2,6473752596344E-07	3,61872365173384E-06	-0,522766691428526	-0,456033917829379
QNCMUSG00003152	Cfap45	ENSMUSG00000026546.16	NA	protein_coding	5,9831917925553	1,38120529806169	0,709946167168954	NA	-0,0706282037496359	-0,0250031013919785
QNCMUSG00003154	4933439K11Rik	ENSMUSG00000085184.9	NONMMUG002482.2	noncoding	4,33778981972997	3,06528173711581	0,381669124862031	NA	-0,0735707378125565	-0,0479935350962618
QNCMUSG00003155	Vsig8	ENSMUSG00000049598.9	NA	protein_coding	1,35896157565718	2,95128183769097	0,399197711754155	NA	-0,0225427093916993	-0,00885404739840038
QNCMUSG00003156	Slamf8	ENSMUSG00000053318.7	NA	protein_coding	7,74227342385801	1,43323238116948	0,697763697684811	NA	-0,10444279639795	-0,032623633604277
QNCMUSG00003158	Dusp23	ENSMUSG00000026544.6	NA	protein_coding	192,520923198234	13,8309463872768	0,00314453226254839	0,0133160670233644	0,447969864479062	0,0361570393324849
QNCMUSG00003159	NA	NA	NONMMUG087752.1	noncoding	6,15839074301427	2,06780173654947	0,558454104918917	NA	0,0536154366813948	-0,0220033935003995
QNCMUSG00003161	NA	NA	NONMMUG002484.3	noncoding	2,07722210310846	3,130892853784	0,371881031903312	NA	0,0423741055142279	-0,0181525298562855
QNCMUSG00003172	Fcer1a	ENSMUSG00000005339.10	NA	protein_coding	1,76234461761504	1,61757214463782	0,655412049897739	NA	-0,0239051136423625	-0,0143193190643959
QNCMUSG00003175	Ackr1	ENSMUSG00000037872.5	NA	protein_coding	17,1426850013372	10,2514767209324	0,0165451098192188	0,0513829618255497	-0,111637028540501	-1,21184888066931
QNCMUSG00003176	Cadm3	ENSMUSG00000005338.13	NA	protein_coding	122,678079421358	7,8821202315674	0,0485117938258675	0,119412556322648	0,189466030012191	-0,108981727806957
QNCMUSG00003177	Aim2	ENSMUSG00000037860.15	NA	protein_coding	15,3016728672214	5,42326446044396	0,143300973727595	0,26841460449043	0,0641137999628603	-0,0631570759616146
QNCMUSG00003179	Ifi206	ENSMUSG00000037849.8	NA	protein_coding	3,59607332469641	1,09480597213106	0,778328088353487	NA	-0,0507867860726437	-0,00621059546125588
QNCMUSG00003181	Ifi214	ENSMUSG00000070501.14	NA	protein_coding	2,07184478106421	0,310376003930614	0,958065367508747	NA	0,0230816169923964	0,00281277932260164
QNCMUSG00003182	Ifi213	ENSMUSG00000073491.11	NA	protein_coding	13,5516946039624	4,12952066892379	0,24781361364697	0,399603008458289	-0,00281544101160444	0,0830534155431128
QNCMUSG00003183	Ifi209	ENSMUSG00000043263.13	NA	protein_coding	25,4334325134724	2,52871733470623	0,470123566082685	0,61646795166557	0,130693376575369	-0,0138373575602853
QNCMUSG00003184	Ifi208	ENSMUSG00000066677.12	NA	protein_coding	9,5263393793797	1,52453819098183	0,676618618435691	0,782411861976763	0,123044335213487	0,0779613433599777
QNCMUSG00003187	Ifi207	ENSMUSG00000073490.11	NA	protein_coding	162,069078143172	2,36036585376627	0,501055144867956	0,643755405671941	-0,252416277994886	-0,086910679268077
QNCMUSG00003189	Ifi204	ENSMUSG00000073489.6	NA	protein_coding	142,450909500671	3,95571668930549	0,266285802246297	0,420047494039949	-0,0942566940531302	-0,23920571244358
QNCMUSG00003190	Ifi203-ps	ENSMUSG00000090222.2	NA	unprocessed_pseudogene	106,844439839082	18,0382292642723	0,000431935989684856	0,00250080699764636	0,413337084327744	-0,22666000298843
QNCMUSG00003191	NA	NA	NONMMUG002494.2	noncoding	58,1893773113228	9,96045379780279	0,0189053011485388	0,0570612366686019	0,512766316542092	-0,00513090933206539
QNCMUSG00003194	Mndal	ENSMUSG00000090272.8	NA	protein_coding	350,996042760038	15,4146840590288	0,00149447255293879	0,00715037192763006	0,250448648980839	-0,218126860715495
QNCMUSG00003196	Ifi211	ENSMUSG00000026536.9	NA	protein_coding	51,7402015967951	5,65429114926576	0,129696077129152	0,24938935355787	-0,565352180025275	-0,0528514235065509
QNCMUSG00003197	Ifi203	ENSMUSG00000039997.16	NA	protein_coding	482,103214907605	18,189448374712	0,000401996556144783	0,00235660868078754	0,229325679402397	-0,375883516452118
QNCMUSG00003198	Ifi202b	ENSMUSG00000026535.9	NA	protein_coding	3,70308920070949	2,76385600661419	0,429484474637538	NA	0,00108141850379346	0,000708657535230872
QNCMUSG00003200	Ifi205	ENSMUSG00000054203.7	NA	protein_coding	181,765906094704	0,448380745296277	0,930076426923158	0,955571801462714	-0,0272318816687689	0,0457649385012405
QNCMUSG00003201	Olfr433	ENSMUSG00000045381.6	NA	protein_coding	0,979011005942627	1,53717874385345	0,673716457892993	NA	0,0296369878384139	0,000130388907920669
QNCMUSG00003202	Olfr432	ENSMUSG00000047048.4	NA	protein_coding	2,70248655298614	0,635159595019964	0,888338292542136	NA	-0,0356156559941903	-0,00223657179712617
QNCMUSG00003212	Spta1	ENSMUSG00000026532.7	NA	protein_coding	21,68722506854	3,30157825838752	0,347423040951376	0,502356548746954	-0,0349961785853486	-0,119671578979828
QNCMUSG00003220	Fmn2	ENSMUSG00000028354.13	NA	protein_coding	2,89976877118693	0,356254120026421	0,949123438349519	NA	-0,0234792635731461	-0,0099866678295692
QNCMUSG00003225	Grem2	ENSMUSG00000050069.3	NA	protein_coding	10,2159045954142	4,45584799823482	0,21626251767975	0,362819875868455	-0,01182302118741	-0,0413457776316433
QNCMUSG00003227	Rgs7	ENSMUSG00000026527.13	NA	protein_coding	1231,65625375239	13,4118635593444	0,00382552697267365	0,0156722001938361	-0,166869481699177	0,274060515568227
QNCMUSG00003228	NA	NA	NONMMUG002504.2	noncoding	92,9368862843605	2,23726217790042	0,524646224217873	0,663444437497602	0,112829408442296	-0,0750801001044142
QNCMUSG00003231	NA	NA	NONMMUG049353.1	noncoding	1,33394745888384	2,41073270438853	0,491639860280774	NA	-0,0163970253433078	-0,033191850448919
QNCMUSG00003232	Fh1	ENSMUSG00000026526.14	NA	protein_coding	14137,2416920894	5,50132142517219	0,138559602885742	0,261949921148211	0,301458335518013	0,223828728592676
QNCMUSG00003233	Kmo	ENSMUSG00000039783.15	NA	protein_coding	13,1537565641993	0,953186738462492	0,812577277590764	0,879514475104477	-0,0629085389405322	-0,0710517496948026
QNCMUSG00003234	Opn3	ENSMUSG00000026525.9	NA	protein_coding	30,3117845453553	14,4929729142566	0,00230544319188927	0,0102775312181912	-0,0937114610921652	0,200075394839223
QNCMUSG00003235	Chml	ENSMUSG00000078185.3	NA	protein_coding	366,697446956469	6,05721370047061	0,108859591587437	0,220432931163299	-0,27563296389568	-0,142617042373075
QNCMUSG00003239	Exo1	ENSMUSG00000039748.11	NA	protein_coding	18,3022687514697	18,633383206461	0,000325511512403253	0,00196355441304382	-1,30056272697587	-1,98017176003191
QNCMUSG00003241	Pld5	ENSMUSG00000055214.15	NA	protein_coding	3,079203942377	5,82635824907553	0,120370758828156	NA	0,0528815511886864	-0,0154372538907627
QNCMUSG00003249	Cep170	ENSMUSG00000057335.11	NA	protein_coding	1046,88668141305	26,7424072404511	6,66674936314756E-06	6,6564806733702E-05	0,443730665535943	-0,337271165799004
QNCMUSG00003251	NA	NA	NONMMUG002520.2	noncoding	24,1828391470613	3,77706181636616	0,286565523845338	0,441229734081488	0,15721496623819	-0,0793435722732345
QNCMUSG00003253	Sdccag8	ENSMUSG00000026504.17	NA	protein_coding	286,104979309031	9,50510506106961	0,0232771131248933	0,067651744198474	0,42230159795023	0,121095553608486
QNCMUSG00003255	Akt3	ENSMUSG00000019699.16	NA	protein_coding	430,909639265688	11,0181776957315	0,0116279868862836	0,0386926142115347	-0,147191962259578	-0,417923756161987
QNCMUSG00003261	Zbtb18	ENSMUSG00000063659.11	NA	protein_coding	979,388465192173	11,7043285166378	0,00846778509807466	0,0299257810951877	-0,448123182075793	-0,45583378576077
QNCMUSG00003274	NA	NA	NONMMUG049385.1	noncoding	2,61678178834256	6,32892991413002	0,0966588113120431	NA	0,085578743843539	-0,0412639080528462
QNCMUSG00003276	1700016C15Rik	ENSMUSG00000015962.5	NA	protein_coding	1,41446270670946	0,618433028440485	0,892199890010119	NA	-0,0247803333089574	0,00353531658081152
QNCMUSG00003277	Adss	ENSMUSG00000015961.8	NA	protein_coding	1006,13998034934	38,3879154531369	2,3394217058682E-08	3,95076286880788E-07	-0,353542560996484	0,290867507937119
QNCMUSG00003279	Catspere2	ENSMUSG00000091476.7	NA	protein_coding	16,2485498713004	21,2557239145362	9,31557137083968E-05	0,000671246857136092	0,1023630383699	0,269377509986988
QNCMUSG00003280	NA	NA	NONMMUG002548.2	noncoding	6,19455509922728	0,698555587317323	0,87354363686213	NA	0,0582822784498492	-0,00180444546810463
QNCMUSG00003282	NA	NA	NONMMUG049387.1	noncoding	26,5819863989571	5,53031398650224	0,136836705924276	0,259566217405487	0,493813372004533	0,0667608984154857
QNCMUSG00003284	NA	NA	NONMMUG002549.2	noncoding	2,95699427335263	0,21647454625348	0,974886922101376	NA	0,0293314526616151	0,0123443102004622
QNCMUSG00003286	Desi2	ENSMUSG00000026502.13	NA	protein_coding	694,89379166449	1,90755296353538	0,591814324329649	0,718619497280397	0,0198897261100839	0,144365884909265
QNCMUSG00003288	NA	NA	NONMMUG002554.2	noncoding	2,82321198317744	1,98166825774263	0,57622023140496	NA	0,0296851148791028	-0,0104261511921484
QNCMUSG00003290	B230369F24Rik	ENSMUSG00000086350.1	NA	lncRNA	118,665604607244	8,3454405922801	0,0393867552929833	0,101813554249684	0,440381785013211	0,564097038372278
QNCMUSG00003291	NA	NA	NONMMUG002555.2	noncoding	6,60253135599487	1,75152237070867	0,625540587522597	NA	0,0778099433331084	0,0633767111249127
QNCMUSG00003292	Cox20	ENSMUSG00000026500.6	NA	protein_coding	537,797901134325	15,5937001828212	0,00137356319712188	0,00665804835326206	-0,044314782281624	0,428172374078409
QNCMUSG00003293	Hnrnpu	ENSMUSG00000039630.10	NA	protein_coding	6154,56088783616	4,26323899499914	0,234406236366136	0,384074066825903	-0,170457210325488	-0,0624555159949097
QNCMUSG00003294	NA	NA	NONMMUG002557.2	noncoding	752,673718373281	1,84795908640095	0,604554521389449	0,728317505610991	0,00921146091758647	-0,133535822392767
QNCMUSG00003295	NA	NA	NONMMUG087769.1	noncoding	6,16919512627076	3,75643154225053	0,288994707722437	NA	0,130434212978905	0,126398903500195
QNCMUSG00003296	NA	NA	NONMMUG002558.2	noncoding	511,871704419869	16,3839213262933	0,000945903616615134	0,00487381826793992	-0,616691558962808	-0,0969359767760052
QNCMUSG00003297	NA	NA	NONMMUG047677.1	noncoding	6,55264700832113	0,991929187538432	0,80320484659638	NA	-0,0402217722085141	-0,00892262887174714
QNCMUSG00003298	Efcab2	ENSMUSG00000026495.8	NA	protein_coding	90,3380413285976	1,69391607314083	0,638287237991015	0,75291805074892	0,118014129960952	0,134161928056172
QNCMUSG00003299	NA	NA	NONMMUG002563.2	noncoding	0,881554985400967	1,14013094747901	0,767396197108121	NA	0,0214504800599084	-0,00579805257780247
QNCMUSG00003302	Kif26b	ENSMUSG00000026494.12	NA	protein_coding	5,19577091028046	0,919183883887825	0,820796001385399	NA	0,00798118563940487	0,00914506321291165
QNCMUSG00003309	Smyd3	ENSMUSG00000055067.15	NA	protein_coding	120,545661777677	2,99946248614634	0,391708057758868	0,545381875709868	0,0172982250109658	-0,185438256848817
QNCMUSG00003310	NA	NA	NONMMUG049401.1	noncoding	0,918736680647067	2,1913997927283	0,533644329865871	NA	0,0183312922745774	0,0123922551777654
QNCMUSG00003312	NA	NA	NONMMUG002576.2	noncoding	10,5790264293984	4,24513699253475	0,236181490540538	0,386166360260984	0,111141237329941	-0,0501969395424306
QNCMUSG00003315	Tfb2m	ENSMUSG00000026492.11	NONMMUG087997.1	protein_coding	1822,96664699798	14,393359138425	0,00241580161206886	0,0106725872528987	0,0148557000256792	0,403148757654317
QNCMUSG00003316	Cnst	ENSMUSG00000038949.8	NA	protein_coding	4228,13850958569	59,2400151160991	8,54271070864315E-13	3,03752840260489E-11	0,177619792918206	0,933399398749323
QNCMUSG00003318	Sccpdh	ENSMUSG00000038936.13	NA	protein_coding	741,8556933948	47,4290913418808	2,81675710758774E-10	6,79164868258708E-09	0,243913301630436	0,8139940711778
QNCMUSG00003320	Kif28	ENSMUSG00000087236.3	NA	protein_coding	1,86756390288213	1,6599834267662	0,645866727466077	NA	0,00772062997889158	0,0186307580493827
QNCMUSG00003321	NA	NA	NONMMUG002586.2	noncoding	1,05386871714709	0,858947189050902	0,835321754890838	NA	0,00787375748054267	0,00888700108542314
QNCMUSG00003322	Ahctf1	ENSMUSG00000026491.13	NA	protein_coding	2090,41495741881	7,80942578644465	0,0501189520058494	0,122367784601852	-0,107407640982907	-0,134060018439786
QNCMUSG00003323	NA	NA	NONMMUG047699.1	noncoding	1,42449582854142	2,02256058857283	0,567737399206169	NA	0,0385269218338013	0,0252563707697225
QNCMUSG00003327	Cdc42bpa	ENSMUSG00000026490.18	NA	protein_coding	2943,56969318494	18,0129195970169	0,000437159228361098	0,00252584217853889	-0,286796106918059	-0,45625762135521
QNCMUSG00003329	NA	NA	NONMMUG002594.2	noncoding	44,1602465961987	6,10805966072107	0,106469622857428	0,216903060998318	0,152781475448506	-0,171179226232313
QNCMUSG00003331	NA	NA	NONMMUG047701.1	noncoding	6,70906102274406	7,1998652015808	0,0657929955652669	NA	0,107775086219154	0,00531159492636778
QNCMUSG00003333	Coq8a	ENSMUSG00000026489.13	NA	protein_coding	21310,238392007	51,1832969570983	4,47138236651901E-11	1,25601130675519E-09	1,51091902044218	1,41650400420854
QNCMUSG00003335	NA	NA	NONMMUG049406.1	noncoding	0,944173567034886	0,620949752356928	0,891620102361602	NA	-0,0189413461187506	-0,0174627131561324
QNCMUSG00003337	Psen2	ENSMUSG00000010609.15	NA	protein_coding	335,6647196001	0,613856360104819	0,893253078927527	0,933636427426018	-0,021845184235573	-0,0139021912140876
QNCMUSG00003338	Gm31728	ENSMUSG00000102923.1	NONMMUG047702.2	noncoding	6,70764416243511	1,7430102204503	0,627414350642688	NA	0,057511857800372	0,0699765484782898
QNCMUSG00003339	NA	NA	NONMMUG047704.1	noncoding	1,300784104944	1,65946244392867	0,645983501699097	NA	0,0160849730354824	-0,0205421551769308
QNCMUSG00003341	Gm5069	ENSMUSG00000055676.4	NA	transcribed_processed_pseudogene	81,7448672040032	12,050021804731	0,00721375653666448	0,0262933937432836	0,661768150063404	0,170640117700525
QNCMUSG00003342	Itpkb	ENSMUSG00000038855.10	NA	protein_coding	2546,29454528221	13,145167123094	0,00433296208080868	0,0173260306847269	-0,0351959459680152	-0,248976157275722
QNCMUSG00003345	NA	NA	NONMMUG049411.1	noncoding	2,6674815941266	4,88368919216386	0,180514819515376	NA	0,015285241026432	-0,0319091531558283
QNCMUSG00003346	Stum	ENSMUSG00000053963.7	NA	protein_coding	23,4935409152133	4,54741708057908	0,208099587726114	0,352210328533432	0,128628966075563	-0,108573827435708
QNCMUSG00003349	NA	NA	NONMMUG049413.1	noncoding	1,03130684114376	2,53238209788498	0,469467327844792	NA	0,0378136478340855	0,0238109224174306
QNCMUSG00003350	NA	NA	NONMMUG049414.1	noncoding	2,31278846151659	2,59516894345039	0,458337123040975	NA	0,0401511231277676	0,0281095091030782
QNCMUSG00003351	NA	NA	NONMMUG002610.2	noncoding	3,11514856468018	0,490998908660544	0,920864415263763	NA	0,02209917992455	-0,00201982268260905
QNCMUSG00003352	Parp1	ENSMUSG00000026496.11	NA	protein_coding	2329,88495866125	19,3909382055556	0,00022694824838611	0,00143850536980049	0,0396015780299937	0,220118879927651
QNCMUSG00003354	NA	NA	NONMMUG049417.1	noncoding	6,32066698170764	4,14266881000714	0,24646487296428	NA	0,0348701244875026	0,0151422066575743
QNCMUSG00003355	Lin9	ENSMUSG00000058729.13	NA	protein_coding	146,845556112349	5,32981625366693	0,149179318181533	0,275989926304233	0,0829287227181136	0,205383292240454
QNCMUSG00003357	NA	NA	NONMMUG049418.1	noncoding	1,85951508929536	0,17656942701079	0,981280101707891	NA	-0,0101269697114653	0,00542921727331414
QNCMUSG00003358	Acbd3	ENSMUSG00000026499.5	NA	protein_coding	907,494685719261	11,0218648932393	0,0116082294534247	0,0386344982638272	-0,279988896375792	0,0477063097339883
QNCMUSG00003360	NA	NA	NONMMUG002612.2	noncoding	75,9592800529036	1,16850011964216	0,760568768536448	0,84305333935635	0,0315830066269658	0,00545651758246177
QNCMUSG00003361	NA	NA	NONMMUG002613.3	noncoding	22,8132682142329	0,713348043685599	0,870059954075829	0,917853046000679	-0,0408020041818153	-0,0546952637335352
QNCMUSG00003362	Gm38293	ENSMUSG00000103156.1	NONMMUG049421.1	noncoding	13,8489089098428	1,2766360023677	0,734688423452858	0,824616321848326	-0,0102345898669144	-0,0664447283825094
QNCMUSG00003363	NA	NA	NONMMUG049422.1	noncoding	16,7097066146007	9,78538016601833	0,0204814092782479	0,0609129472340905	0,37383577657449	0,090108732120898
QNCMUSG00003364	NA	NA	NONMMUG002614.2	noncoding	4,58144827219599	0,389298872181406	0,942444117520476	NA	0,00447972147236017	-0,0234304663877522
QNCMUSG00003365	H3f3a	ENSMUSG00000060743.12	NA	protein_coding	3882,04150173802	8,24554161543369	0,0412005275613744	0,105173491680107	0,0771014430031916	0,156153514194084
QNCMUSG00003366	Gm17275	ENSMUSG00000097347.1	NONMMUG002616.2	lncRNA	13,7948753834815	2,29154912451513	0,514141803373465	0,654729577185975	-0,142253769961888	-0,0952270831436239
QNCMUSG00003367	NA	NA	NONMMUG002617.2	noncoding	56,8074066963737	3,15628867870895	0,368150557219532	0,522730369956023	0,158079788710928	-0,0753580069272302
QNCMUSG00003368	NA	NA	NONMMUG002618.2	noncoding	2,10387527470277	1,56856839551902	0,666537535343015	NA	0,0542198492222705	0,0289771478654637
QNCMUSG00003372	Sde2	ENSMUSG00000038806.7	NA	protein_coding	300,837998895906	12,6709656198396	0,00540498918406502	0,0208361591281408	-0,416807501738164	-0,00964933367527188
QNCMUSG00003377	Pycr2	ENSMUSG00000026520.8	NA	protein_coding	375,734700037801	4,99627811473687	0,172069881977316	0,306658114713512	0,29921450868087	0,243402024011961
QNCMUSG00003379	NA	NA	NONMMUG088004.1	noncoding	1,59580804671527	2,32656224094919	0,50745139437062	NA	0,0469011417776865	0,0102671456720917
QNCMUSG00003380	NA	NA	NONMMUG047716.2	noncoding	0,817167753817772	0,65274164247414	0,884259164119998	NA	-0,0119612731241959	-0,00996665913182328
QNCMUSG00003381	NA	NA	NONMMUG002624.2	noncoding	2,62633256790215	4,06424450758956	0,254609927066835	NA	0,0990452831035351	0,028483801651858
QNCMUSG00003382	Lefty1	ENSMUSG00000038793.8	NA	protein_coding	6,39178457765054	2,33887271232359	0,50511485755805	NA	0,000751101423040257	0,0789149068245708
QNCMUSG00003383	Tmem63a	ENSMUSG00000026519.16	NA	protein_coding	218,661244574756	7,08387786284536	0,0692718126216496	0,157197674690357	0,349662967250773	0,0573797152394563
QNCMUSG00003385	Ephx1	ENSMUSG00000038776.13	NA	protein_coding	997,091655552387	0,722039950885574	0,868008091558226	0,91679384339139	-0,0986384864717126	-0,0647893214479939
QNCMUSG00003386	NA	NA	NONMMUG049426.1	noncoding	1,38493169386552	0,525887398591024	0,913168346333822	NA	0,0163050653070995	0,00390069500093575
QNCMUSG00003391	Nvl	ENSMUSG00000026516.8	NA	protein_coding	945,059200693728	12,2706686094995	0,00651120568381531	0,0242894777766762	0,0609517483571377	0,318065389818466
QNCMUSG00003393	Cnih4	ENSMUSG00000062169.13	NA	protein_coding	866,631319462812	15,5610481930954	0,00139486847490471	0,00674193096531232	-0,559263825740136	-0,287589903003912
QNCMUSG00003394	NA	NA	NONMMUG088005.1	noncoding	2,68203061495768	1,30866455053621	0,727076628472718	NA	-0,0620744365591077	-0,0242898422859034
QNCMUSG00003395	Wdr26	ENSMUSG00000038733.14	NA	protein_coding	3791,20916037156	1,85188065777345	0,603710717299598	0,727456954984444	0,135784525266689	-0,00586465309096483
QNCMUSG00003396	NA	NA	NONMMUG002642.3	noncoding	226,149885961266	17,7563862895254	0,000493777225293177	0,00279923355368019	0,762883981739121	-0,00130018320339803
QNCMUSG00003397	NA	NA	NONMMUG088006.1	noncoding	8,83477917878344	1,25306447194662	0,740307379416196	0,828550406579492	0,0721659199004517	0,0486340697228734
QNCMUSG00003406	Dnah14	ENSMUSG00000047369.16	NA	protein_coding	2,59328683327671	2,67272014429503	0,444883144171089	NA	0,0303482959316008	-0,0128219618479191
QNCMUSG00003413	Lbr	ENSMUSG00000004880.11	NA	protein_coding	430,69350537477	20,3443428979138	0,000144013137212966	0,000979103434686294	-0,0243429894597411	-0,399366715903697
QNCMUSG00003416	Enah	ENSMUSG00000022995.16	NA	protein_coding	624,991102778265	19,9765432266356	0,000171653037255194	0,00113186239823906	0,00511604900564498	-0,154166061358285
QNCMUSG00003417	NA	NA	NONMMUG002663.2	noncoding	10,3419131667375	6,80368692767422	0,0784252551374945	0,172376010705182	0,161924586766896	-0,00791697558670789
QNCMUSG00003418	NA	NA	NONMMUG002664.3	noncoding	1,62000159379262	0,810560378807921	0,846939498424936	NA	0,020163097190341	0,0248619003271812
QNCMUSG00003419	NA	NA	NONMMUG002665.2	noncoding	1,29244813559106	0,594831286057698	0,897614606340273	NA	0,0122504521394739	0,00910907663027237
QNCMUSG00003422	NA	NA	NONMMUG088007.1	noncoding	1,74839169359639	3,90904956362768	0,271454094790899	NA	-0,0503747140508864	-0,0145050609326287
QNCMUSG00003423	Srp9	ENSMUSG00000026511.7	NA	protein_coding	805,061938013006	2,38904356531734	0,495677418304165	0,639184943236296	-0,0708479666968868	0,0522490181950036
QNCMUSG00003424	Vmn1r1	ENSMUSG00000091013.3	NA	protein_coding	4,43249402892274	1,86113360344996	0,60172277925333	NA	0,0226566479969448	-0,0466203012650778
QNCMUSG00003425	NA	NA	NONMMUG047743.1	noncoding	0,862870626859383	0,0375192260276833	0,998088754225306	NA	-0,00197727441986342	-0,00149205332991038
QNCMUSG00003428	Degs1	ENSMUSG00000038633.5	NA	protein_coding	1027,96166691382	17,1442392471767	0,000660070401215398	0,00358981172703592	-0,453511087585398	-0,208382530302973
QNCMUSG00003429	1700047M11Rik	ENSMUSG00000100147.2	NA	lncRNA	5,96196195296676	3,01952790626939	0,388624145724911	NA	-0,081023156931816	-0,0634928959647715
QNCMUSG00003430	NA	NA	NONMMUG002673.2	noncoding	9,16254373769912	2,14042255399256	0,543778389436964	0,679581860860937	-0,0310965553572998	-0,015980418665412
QNCMUSG00003431	Fbxo28	ENSMUSG00000047539.9	NA	protein_coding	842,484111454433	34,6610698073356	1,4365906186867E-07	2,06589575830594E-06	-0,777868478471161	-0,20477837201993
QNCMUSG00003432	NA	NA	NONMMUG002675.2	noncoding	0,58721847801699	0,128422437433397	0,988220964485607	NA	-0,00821126164581166	-0,00789561172587348
QNCMUSG00003435	Trp53bp2	ENSMUSG00000026510.10	NA	protein_coding	402,159141165768	9,4576855713633	0,0237858018940118	0,0688334315112767	-0,209726334973142	0,0392536265293508
QNCMUSG00003436	Capn2	ENSMUSG00000026509.15	NA	protein_coding	6567,9485672333	7,56914479002484	0,0558081913099689	0,133323701534791	0,257235041752767	0,276437694891893
QNCMUSG00003438	Gm37885	ENSMUSG00000102234.1	NONMMUG002678.2	noncoding	2,59884499136652	6,51187991381105	0,0891951651260756	NA	0,0765372904377531	-0,0455686573851231
QNCMUSG00003439	NA	NA	NONMMUG002680.2	noncoding	1,54714352672824	1,27302999462678	0,735547114294135	NA	0,0192328664524692	-0,0176149035555168
QNCMUSG00003444	NA	NA	NONMMUG002683.2	noncoding	2,25827248582682	0,98816214465991	0,804116337685194	NA	0,0353508346000305	0,0132821287480598
QNCMUSG00003447	Susd4	ENSMUSG00000038576.15	NA	protein_coding	1,14381682175343	0,736423612099976	0,864605120585019	NA	0,0168371031809798	-0,00626348982645467
QNCMUSG00003451	NA	NA	NONMMUG002687.2	noncoding	1,83314041528907	0,747052907177412	0,862084707897173	NA	0,0152469201937492	-0,0141890567747236
QNCMUSG00003452	Tlr5	ENSMUSG00000079164.8	NA	protein_coding	148,484071480315	29,6270878162624	1,65319411969688E-06	1,90450674595839E-05	0,863292079550109	0,0148117977873726
QNCMUSG00003453	Disp1	ENSMUSG00000030768.12	NA	protein_coding	279,731610717163	0,569783428210997	0,903313559353212	0,939675158696991	-0,0768890691374031	-0,0813505996032444
QNCMUSG00003454	Brox	ENSMUSG00000046836.13	NA	protein_coding	1552,49190514695	9,09187563488248	0,0280939639662054	0,0784452731422175	-0,321420523951402	-0,0568405944926008
QNCMUSG00003455	Aida	ENSMUSG00000042901.10	NA	protein_coding	582,715073506898	2,39407375039062	0,49473874561276	0,638463002952333	0,161286995811592	0,0269887734744338
QNCMUSG00003456	NA	NA	NONMMUG021784.2	noncoding	8,63517405034575	3,74821753783419	0,289967025876489	0,444565109990207	-0,00897625868436752	0,0969007787252827
QNCMUSG00003457	Mia3	ENSMUSG00000056050.13	NA	protein_coding	1970,02875816011	2,02113457104838	0,568031753590552	0,6991606788151	-0,000179302216793555	0,014757724268271
QNCMUSG00003458	NA	NA	NONMMUG087782.1	noncoding	0,753001737983557	0,385046472255446	0,943313923024827	NA	0,00587988565360986	0,0108739019314886
QNCMUSG00003459	Taf1a	ENSMUSG00000072258.10	NA	protein_coding	126,005977536777	1,30137335108788	0,72880698629078	0,81998083757976	0,0215073519971216	-0,0652636197533193
QNCMUSG00003461	Gm37214	ENSMUSG00000104022.1	NONMMUG021788.2	lncRNA	11,8865088635855	1,25706556588925	0,739352633231055	0,827844011752192	0,0896897129676666	-0,000146124458930002
QNCMUSG00003462	NA	NA	NONMMUG002688.3	noncoding	1,64320533654269	2,41118554653126	0,491555833310594	NA	0,00216537889882055	-0,03305226682695
QNCMUSG00003468	NA	NA	NONMMUG049445.1	noncoding	12,0184070216335	5,65290281514702	0,129774042815244	0,249482344885152	0,127678767836436	-0,0734914717170894
QNCMUSG00003471	NA	NA	NONMMUG047751.1	noncoding	4,58091114165884	1,61067765318235	0,656971164250839	NA	0,0873815031481735	0,0430147376421277
QNCMUSG00003473	NA	NA	NONMMUG002694.2	noncoding	88,2001230677299	21,3911311918455	8,73114191120401E-05	0,000635932004198066	0,0248881595048063	-0,291576164688845
QNCMUSG00003480	Dusp10	ENSMUSG00000039384.8	NA	protein_coding	865,232631948565	1,39019638605089	0,707834353547289	0,804819550339743	0,136658486683075	0,110647948333167
QNCMUSG00003486	NA	NA	NONMMUG002701.2	noncoding	3,65402723291927	1,92740730708122	0,587609431299051	NA	0,0572790074546163	0,0482073144929969
QNCMUSG00003489	NA	NA	NONMMUG047759.1	noncoding	2,23778384965968	4,57945784606108	0,205311390234559	NA	-0,0791261585286821	-0,0252564640543421
QNCMUSG00003490	Gm37800	ENSMUSG00000103308.5	NONMMUG049448.1	lncRNA	7,47124930090828	1,78654525542345	0,617867206954362	NA	0,094071131013068	0,0405684550668203
QNCMUSG00003494	Hlx	ENSMUSG00000039377.7	NA	protein_coding	227,732428305443	18,5196945207334	0,000343596472601963	0,00206157883561178	-0,480242760752621	-0,271757908565762
QNCMUSG00003495	NA	NA	NONMMUG002706.2	noncoding	1,68447616621068	1,79471895323365	0,616084824592018	NA	0,000514739111705837	0,0184935210544604
QNCMUSG00003496	Gm34342	ENSMUSG00000102158.1	NA	lncRNA	4,96424545288695	0,467952010114864	0,925873644426601	NA	0,046904555861637	0,0287490911923825
QNCMUSG00003498	NA	NA	NONMMUG002707.3	noncoding	3,11529678987091	4,73770831010551	0,192042245049406	NA	0,0610225163692242	0,0840035859371857
QNCMUSG00003499	Marc1	ENSMUSG00000026621.13	NA	protein_coding	345,933280805603	50,1416843309307	7,45293053947432E-11	2,0097870609968E-09	0,192463075460525	1,75846221492607
QNCMUSG00003500	NA	NA	NONMMUG002709.2	noncoding	1,42665487189634	1,21278943640184	0,749938539283786	NA	0,00992728707543643	0,00305263167196509
QNCMUSG00003501	Marc2	ENSMUSG00000073481.9	NA	protein_coding	2155,39442251414	41,0588652050129	6,35389077441927E-09	1,18723364869249E-07	-0,142480359999447	0,544822920276719
QNCMUSG00003504	C130074G19Rik	ENSMUSG00000039349.5	NA	protein_coding	2596,04934266219	43,1664842211107	2,2686264914916E-09	4,64393022405368E-08	0,908787765245835	0,543752596796477
QNCMUSG00003505	Mark1	ENSMUSG00000026620.11	NA	protein_coding	258,233052168609	17,7681831502389	0,000491020488085673	0,0027854794029606	-0,356119530455536	-0,298343153667948
QNCMUSG00003507	Gm38251	ENSMUSG00000102784.1	NONMMUG002713.2	noncoding	1,40935170876381	2,22367365834238	0,527300464060482	NA	0,0236718041027078	-0,00114163888386308
QNCMUSG00003520	Rab3gap2	ENSMUSG00000039318.12	NA	protein_coding	1374,94966349169	2,70884443253283	0,438726367575583	0,588577107308674	-0,183753498763567	-0,0640757880330727
QNCMUSG00003522	Iars2	ENSMUSG00000026618.11	NA	protein_coding	6033,80232818486	7,44180422110222	0,0590727565615239	0,139500103557226	0,244626561218679	0,277860242023135
QNCMUSG00003523	NA	NA	NONMMUG002724.2	noncoding	1,94813686565795	0,986861930625231	0,804430939037053	NA	0,0278790635463263	0,0245698493761342
QNCMUSG00003525	Bpnt1	ENSMUSG00000026617.16	NA	protein_coding	2325,73257264391	42,4762462133448	3,17906244762558E-09	6,32584633911235E-08	-0,408588809818611	0,165654852089193
QNCMUSG00003526	4930532G15Rik	ENSMUSG00000097261.2	NONMMUG002728.2	noncoding	5,35711642259934	1,20090936484495	0,752786216668901	NA	-0,0566980853468082	-0,0585770068178586
QNCMUSG00003527	Eprs	ENSMUSG00000026615.14	NA	protein_coding	4842,25835206527	26,1223219398089	8,99119084194965E-06	8,69406370913479E-05	-0,756062605567239	-0,455670483721875
QNCMUSG00003528	9630028B13Rik	ENSMUSG00000051295.7	NA	lncRNA	1,67359968299225	0,768302526988848	0,857032642615407	NA	0,0421106257640493	0,0138514592412472
QNCMUSG00003538	NA	NA	NONMMUG049457.1	noncoding	11,9340927540403	4,78917153815347	0,187902190897505	0,326316695042406	0,234906397265548	0,017308248524803
QNCMUSG00003539	Lyplal1	ENSMUSG00000039246.8	NA	protein_coding	239,511143503013	14,0318418806536	0,00286212935300147	0,0123403244091806	-0,00993871114335845	0,273258535847596
QNCMUSG00003544	NA	NA	NONMMUG002738.2	noncoding	12,3310050948759	0,958745717249371	0,811232840073893	0,878857961675563	0,0491348869246404	0,00277276314715333
QNCMUSG00003545	Tgfb2	ENSMUSG00000039239.14	NA	protein_coding	49,8236281103302	10,5493326664723	0,0144299524777862	0,0461397114514529	0,159938359116352	0,034270777046973
QNCMUSG00003548	Rrp15	ENSMUSG00000001305.5	NA	protein_coding	236,168346133308	4,97998257543847	0,173268800389755	0,30807985521148	-0,232498916979956	0,0187509114173534
QNCMUSG00003549	A430105J06Rik	ENSMUSG00000097784.1	NONMMUG002743.2	noncoding	14,0561582593358	1,71546599633545	0,63350084240605	0,749107079064868	0,123963444267404	0,0967118872167723
QNCMUSG00003556	NA	NA	NONMMUG002746.2	noncoding	19,4024417761528	3,58704231990616	0,309647250623855	0,46513322299594	0,129938709839439	0,0254014445502853
QNCMUSG00003558	NA	NA	NONMMUG002747.2	noncoding	33,7304885185251	10,1336783160451	0,0174633393438461	0,0537093287045953	-0,834958413562891	-0,0306966402415198
QNCMUSG00003559	Spata17	ENSMUSG00000026611.17	NA	protein_coding	115,829465879879	6,48666720694443	0,0901898019867077	0,191902190053945	-0,243297770806938	0,0823038820166232
QNCMUSG00003560	Gm15509	ENSMUSG00000089947.1	NONMMUG002752.2	noncoding	9,46244252571873	0,140423247368787	0,986579911911003	0,991344293528173	-0,00892326493596051	0,00556303602075116
QNCMUSG00003561	1700007P06Rik	ENSMUSG00000089730.2	NONMMUG002753.2	noncoding	1,4579203902494	1,06864228119042	0,78464883887456	NA	-0,0364483667374428	-0,0130996635237653
QNCMUSG00003562	Gpatch2	ENSMUSG00000039210.16	NA	protein_coding	643,731070959795	7,85806854637178	0,0490379057854855	0,120414264618973	-0,169891005747849	0,0562841586805907
QNCMUSG00003564	Gm38155	ENSMUSG00000104245.1	NONMMUG002755.2	lncRNA	1,19816002499238	0,370848200818251	0,94619649834856	NA	0,0117123213239751	0,0143532765169213
QNCMUSG00003569	Esrrg	ENSMUSG00000026610.13	NA	protein_coding	934,433254059412	3,91630762748886	0,270644363956678	0,424952497682676	-0,118968798021611	-0,0845669750533066
QNCMUSG00003574	NA	NA	NONMMUG002766.2	noncoding	8,48200741129594	2,80805316959182	0,422175937177727	0,573587524803983	0,128069044580145	-0,00576102473109338
QNCMUSG00003577	Ush2a	ENSMUSG00000026609.15	NA	protein_coding	4,97438232650026	6,92919615637267	0,0741891010709663	NA	-0,147564053328927	-0,0740124975493539
QNCMUSG00003583	Kctd3	ENSMUSG00000026608.13	NA	protein_coding	994,599594820828	6,74712512148659	0,0804097508229053	0,175501934779752	0,21670689694894	-0,00533533416184267
QNCMUSG00003585	NA	NA	NONMMUG047810.1	noncoding	1,40441520078717	2,33851953477711	0,505181776434127	NA	-0,00301987181954406	-0,0245592791554087
QNCMUSG00003589	Kcnk2	ENSMUSG00000037624.15	NA	protein_coding	51,8020616413608	17,6160016941584	0,000527788058418298	0,00296116509207124	-1,20058693244692	-1,42667305263711
QNCMUSG00003597	Cenpf	ENSMUSG00000026605.14	NA	protein_coding	49,9083494759849	4,30947579620404	0,229927288716064	0,378658835647894	-0,104253185708997	-0,0994644686792738
QNCMUSG00003599	Ptpn14	ENSMUSG00000026604.17	NA	protein_coding	1601,85487516866	81,4441303799353	1,50397032699205E-17	1,09258258151397E-15	0,981031699568992	0,135627086513504
QNCMUSG00003603	NA	NA	NONMMUG002786.2	noncoding	1,29071603450573	2,52157865731164	0,471403956254126	NA	0,0157688410184662	-0,00486654199769637
QNCMUSG00003604	Smyd2	ENSMUSG00000026603.13	NA	protein_coding	501,049056254748	0,482054192806061	0,922815963698524	0,951029732920076	-0,0695049726828358	-0,0124053201064742
QNCMUSG00003613	Prox1	ENSMUSG00000010175.13	NA	protein_coding	26,9151549899509	1,13188459688217	0,769383120334044	0,849249008455693	0,0768437391477693	0,0266540504473087
QNCMUSG00003616	NA	NA	NONMMUG047820.2	noncoding	1,41194077246827	2,19858862341856	0,532226421886608	NA	0,029090247462283	0,016413445563508
QNCMUSG00003625	Rps6kc1	ENSMUSG00000089872.10	NA	protein_coding	510,892433199799	2,27996688833912	0,516369579380268	0,656128836766815	-0,0313069294662081	-0,0303236696193978
QNCMUSG00003627	Angel2	ENSMUSG00000026634.16	NA	protein_coding	1497,00213451231	10,43011163043	0,0152425625150332	0,0481262923620025	-0,0944428467053226	0,221237412476911
QNCMUSG00003628	NA	NA	NONMMUG002804.2	noncoding	6,53727771693655	0,848649095137219	0,837798853545788	NA	-0,0356448384686501	-0,0243298936482498
QNCMUSG00003629	Vash2	ENSMUSG00000037568.12	NA	protein_coding	8,70124831264045	8,49654595212917	0,0367904638558552	0,0964933827928079	0,0214957823874855	0,0070382641254362
QNCMUSG00003632	Flvcr1	ENSMUSG00000066595.9	NA	protein_coding	452,972544024179	3,1091254766817	0,375104276543294	0,529836362458991	0,277102394536819	0,192661506213028
QNCMUSG00003634	NA	NA	NONMMUG002808.2	noncoding	25,6305083697882	8,46740750391544	0,0372777567306305	0,0975060777539866	-0,267515512606982	-0,0652522239727894
QNCMUSG00003636	Tatdn3	ENSMUSG00000026632.17	NA	protein_coding	403,787839255466	9,35838310094152	0,024886645156417	0,0713089965090535	-0,0115652037496238	0,135512161411983
QNCMUSG00003637	NA	NA	NONMMUG002809.2	noncoding	2,70622817204373	0,253369877315698	0,968545702883612	NA	-0,00113749062096286	-0,0031228157895785
QNCMUSG00003638	Nsl1	ENSMUSG00000062510.12	NA	protein_coding	20,6024982168114	0,723920169642597	0,867563779169986	0,916619855449532	-0,0253230651182644	-0,0520627218630752
QNCMUSG00003639	Batf3	ENSMUSG00000026630.9	NA	protein_coding	5,51783675085558	3,15612043415943	0,368175165004856	NA	0,00707935505927443	-0,0077069701422929
QNCMUSG00003644	Atf3	ENSMUSG00000026628.13	NA	protein_coding	301,989843280291	7,24279130645309	0,0645488979646516	0,149417267723697	-0,163577212373068	-0,0113495941353537
QNCMUSG00003645	D730003I15Rik	ENSMUSG00000073478.6	NA	lncRNA	23,6575983971348	2,38248528817925	0,496903308141224	0,640094945092187	0,0514095543003763	0,0181263565484413
QNCMUSG00003646	Gm37168	ENSMUSG00000103174.1	NONMMUG002816.2	noncoding	69,5258393202811	3,31175904308991	0,346009355377177	0,500957106393517	-0,101757421853119	-0,03582693519065
QNCMUSG00003647	NA	NA	NONMMUG002819.2	noncoding	4,73953302327478	12,0152741768893	0,00733102035651047	NA	-0,0564403902592659	0,0367178666760006
QNCMUSG00003648	Nenf	ENSMUSG00000037499.9	NA	protein_coding	661,921536980978	10,2514450369285	0,0165453502923495	0,0513829618255497	-0,282796989459045	0,0452871627577582
QNCMUSG00003649	Tmem206	ENSMUSG00000026627.7	NA	protein_coding	68,1502531512422	4,61418729640162	0,202328396563597	0,344762187411067	-0,0576733888533345	-0,191292522317697
QNCMUSG00003650	Ppp2r5a	ENSMUSG00000026626.11	NA	protein_coding	32031,5653028817	14,6345098325583	0,00215718531610872	0,00973158493514356	0,122408057606909	0,427726657619484
QNCMUSG00003654	NA	NA	NONMMUG002828.3	noncoding	37,4108430381339	1,3237581941935	0,723499338217363	0,815970144962221	-0,0648038160156044	-0,0390432130446904
QNCMUSG00003655	NA	NA	NONMMUG002827.2	noncoding	68,5948465588161	16,8112285369906	0,000772811121413432	0,00411921525626248	-0,0247792339115616	0,795553706862979
QNCMUSG00003656	Gm32200	ENSMUSG00000103114.1	NONMMUG002829.2	noncoding	449,688399439774	14,5402695453668	0,00225480974705607	0,0100990070361103	0,221518440568635	-0,0151702234493755
QNCMUSG00003659	NA	NA	NONMMUG002832.2	noncoding	1,99175179457514	0,444715819015883	0,930857950846962	NA	0,0317777512957846	0,0123824679882327
QNCMUSG00003660	Gm37432	ENSMUSG00000103517.1	NONMMUG002833.2	noncoding	2,57685312678546	2,21460798164173	0,529076788859566	NA	-0,0628934776688963	0,00888987077324664
QNCMUSG00003661	Dtl	ENSMUSG00000037474.13	NA	protein_coding	84,6152252062941	6,4832604659553	0,0903250126649483	0,192044627659271	-0,0818929104447865	0,244676006279793
QNCMUSG00003662	Ints7	ENSMUSG00000037461.10	NA	protein_coding	942,556164716034	27,869607724715	3,86826950522109E-06	4,0494294559625E-05	-0,391887896972994	0,0512772860726047
QNCMUSG00003666	Lpgat1	ENSMUSG00000026623.16	NA	protein_coding	5558,1395445279	100,461234630789	1,23685739388333E-21	1,41809486506869E-19	-0,918046457366424	-0,410634308571975
QNCMUSG00003668	NA	NA	NONMMUG002843.2	noncoding	1,61087094999462	2,99800154045741	0,391933402062463	NA	-0,0545853733902081	-0,0346380472479164
QNCMUSG00003669	Nek2	ENSMUSG00000026622.15	NA	protein_coding	15,5112675577448	5,35443588052061	0,147608874807609	0,27395661006579	-0,00807471265702353	-0,108267276818599
QNCMUSG00003671	1700034H15Rik	ENSMUSG00000055833.14	NONMMUG002846.2	noncoding	6,55993631414481	0,44375330729396	0,931062905564955	NA	0,0286473084498699	0,0258373823580962
QNCMUSG00003672	Slc30a1	ENSMUSG00000037434.7	NA	protein_coding	623,978360279825	9,36718838985158	0,0247870465187229	0,0711445643778196	-0,310013883932149	-0,0342076586849345
QNCMUSG00003674	NA	NA	NONMMUG088021.1	noncoding	1,83333755117414	8,7793391726909	0,0323732142136267	NA	-0,00252159509446314	0,051782782036512
QNCMUSG00003676	Rd3	ENSMUSG00000049353.17	NA	protein_coding	1,96725897830859	0,144840305533663	0,985960222971497	NA	-0,0165191258926519	-0,0109926162949741
QNCMUSG00003678	Gm26670	ENSMUSG00000097416.3	NONMMUG002848.2	lncRNA	1,4226964098599	2,77046829345058	0,428384462549351	NA	-0,0235448459746359	-0,0179035815649083
QNCMUSG00003679	NA	NA	NONMMUG002849.2	noncoding	0,88248523980414	0,506309736383471	0,91750301940153	NA	0,0002045831559745	-0,00805874519579574
QNCMUSG00003680	Traf5	ENSMUSG00000026637.13	NA	protein_coding	43,4869664168945	1,5895700649201	0,661757043183502	0,771264311307292	0,0614864844934442	0,0418433011286761
QNCMUSG00003683	Rcor3	ENSMUSG00000037395.15	NA	protein_coding	721,321650233643	12,4187086026425	0,00607819705713125	0,0229330497427558	0,31324028353579	-0,0405789045306931
QNCMUSG00003685	Gm10516	ENSMUSG00000097316.2	NONMMUG002854.2	noncoding	169,135245493338	17,7217126273536	0,000501969303939815	0,0028371159134526	0,822477958538781	0,578801863203756
QNCMUSG00003687	Kcnh1	ENSMUSG00000058248.12	NA	protein_coding	16,3957074902068	8,65941572787048	0,0341792128764149	0,0911783882907609	-0,250491449410601	-0,0974550125787595
QNCMUSG00003689	Hhat	ENSMUSG00000037375.16	NA	protein_coding	29,3467251784483	4,18698351532039	0,24196831738076	0,393035275745502	-0,280683678645341	-0,134595087154084
QNCMUSG00003695	Sertad4	ENSMUSG00000016262.14	NA	protein_coding	16,8375451643987	16,2673256236177	0,000999485396694847	0,00510155265775135	1,20032248854469	0,0569455916632041
QNCMUSG00003697	Gm15867	ENSMUSG00000089812.2	NA	lncRNA	0,874447972598652	1,1454841689094	0,766106896697401	NA	0,0167294131021014	0,0185201300458047
QNCMUSG00003698	Syt14	ENSMUSG00000016200.14	NA	protein_coding	53,0788216378589	16,6529007705714	0,000832931219639115	0,0043883159661762	-1,56020736032827	-0,0541586910691467
QNCMUSG00003699	NA	NA	NONMMUG049525.2	noncoding	1,58138156197008	2,74278248043459	0,433005751470591	NA	0,0369809275741059	0,00183593351907175
QNCMUSG00003700	Gm31406	ENSMUSG00000103640.1	NA	lncRNA	0,993144536119115	1,60305789298856	0,658696661893515	NA	-0,000849947488410397	0,00686754188081222
QNCMUSG00003701	NA	NA	NONMMUG088022.1	noncoding	4,51121529412518	1,62746457787296	0,653178568461884	NA	-0,022656306795146	0,00957155625085695
QNCMUSG00003702	Diexf	ENSMUSG00000016181.9	NA	protein_coding	202,845825180346	3,10431660339191	0,375819577248515	0,530479435226178	0,0900572089302448	-0,113700581651377
QNCMUSG00003704	Irf6	ENSMUSG00000026638.15	NA	protein_coding	16,6660355866724	1,96383196123003	0,579947349505099	0,708754450624243	0,056004717051367	0,0826806947690441
QNCMUSG00003705	A130010J15Rik	ENSMUSG00000079144.7	NA	protein_coding	147,15572582234	1,36295070785582	0,714241799588038	0,809265969092894	-0,126930481956433	0,00570325043100733
QNCMUSG00003706	Traf3ip3	ENSMUSG00000037318.10	NA	protein_coding	11,9909220864525	1,06196794549058	0,786262181832295	0,861672593315658	0,0465374483319341	0,0761669018562549
QNCMUSG00003710	Lamb3	ENSMUSG00000026639.18	NA	protein_coding	419,889873007633	49,3121675328854	1,1193593682387E-10	2,92491206082095E-09	-1,46077577684938	-1,47032811341069
QNCMUSG00003711	NA	NA	NONMMUG002869.2	noncoding	67,369106519776	3,65717483922842	0,300941872849187	0,456409099703069	0,0962875626103706	0,191158791412775
QNCMUSG00003712	Hsd11b1	ENSMUSG00000016194.14	NA	protein_coding	2057,02665951509	131,687144996467	2,34138431884474E-28	4,81240137924502E-26	0,94218048971478	1,60396649381656
QNCMUSG00003713	G0s2	ENSMUSG00000009633.3	NA	protein_coding	5955,34193771359	2,27255268826698	0,517799466419818	0,657499601223507	-0,182491837140459	-0,0502182843189744
QNCMUSG00003714	NA	NA	NONMMUG002872.2	noncoding	77,464500384997	4,58170254062784	0,205117360974524	0,348462124186666	-0,0542162551605322	-0,13452853515942
QNCMUSG00003718	Camk1g	ENSMUSG00000016179.11	NA	protein_coding	1,73205389487093	1,10755662174479	0,775250205378967	NA	0,0216544051282036	0,0233468128850283
QNCMUSG00003723	NA	NA	NONMMUG002881.2	noncoding	0,864610644949813	0,113780230374132	0,990133955862896	NA	-0,00285644715966932	-0,00461318735925429
QNCMUSG00003729	NA	NA	NONMMUG002886.3	noncoding	1,54266741883606	1,07316747881611	0,783555187598435	NA	-0,028209811750718	-0,0161122000513831
QNCMUSG00003731	Plxna2	ENSMUSG00000026640.12	NA	protein_coding	2422,36376713036	8,74670648624306	0,03285519229755	0,0885136526507205	0,111762109943934	-0,101180480579757
QNCMUSG00003738	Cd34	ENSMUSG00000016494.9	NA	protein_coding	1100,67176580642	16,640245025915	0,000837932756189871	0,00440915350384767	-0,293095571010785	-0,46992380819268
QNCMUSG00003739	Gm16897	ENSMUSG00000097325.2	NONMMUG002895.2	lncRNA	7,39798149013184	0,854200045895063	0,836463901536555	NA	0,0621794640926153	-0,00188270284975554
QNCMUSG00003740	A330023F24Rik	ENSMUSG00000096929.7	NONMMUG002896.2	noncoding	644,577348467095	6,25726081460286	0,0997431434548742	0,206544616198077	-0,0541629784252905	-0,316389555229529
QNCMUSG00003741	NA	NA	NONMMUG047861.2	noncoding	13,4332941418828	3,46886792342441	0,32482235010243	0,48030846539975	-0,00164068253099408	-0,135549029410555
QNCMUSG00003746	Cd46	ENSMUSG00000016493.13	NA	protein_coding	80,107181090352	5,45033378204731	0,141639570171536	0,266160476716586	0,217922748366696	-0,0938833076877702
QNCMUSG00003748	Cr1l	ENSMUSG00000016481.15	NA	protein_coding	1310,72793487589	1,76426490735517	0,622741991826387	0,742007319211165	0,1072670445382	0,0314886348336483
QNCMUSG00003749	NA	NA	NONMMUG002904.2	noncoding	3,51312008945415	0,55246182532801	0,907223525634301	NA	0,0266969372877296	0,00487649885085538
QNCMUSG00003750	Cr2	ENSMUSG00000026616.15	NA	protein_coding	5,30957492420574	1,14130197788062	0,767114122724014	NA	0,0431481248877159	0,0387658460177275
QNCMUSG00003760	Ppp1r14c	ENSMUSG00000040653.6	NA	protein_coding	58,5037563353751	9,02081692595958	0,0290153906815476	0,0803660557046555	0,217626541237323	0,046494131886505
QNCMUSG00003764	NA	NA	NONMMUG002954.2	noncoding	2,1682546322063	0,756510412484019	0,859838324804539	NA	-0,0310724573146932	-0,00929254982736394
QNCMUSG00003766	Plekhg1	ENSMUSG00000040624.17	NA	protein_coding	476,574498977523	7,79152445672011	0,0505226023147705	0,123103648895929	0,123296338816037	-0,0778413385384222
QNCMUSG00003768	Mthfd1l	ENSMUSG00000040675.17	NA	protein_coding	40,7639030142985	5,26285225144144	0,153531095787179	0,281905772785391	-0,231586848806007	-0,213744282335373
QNCMUSG00003772	Akap12	ENSMUSG00000038587.9	NA	protein_coding	1728,08187230418	38,0622456237307	2,74199531668757E-08	4,57560287796558E-07	-0,554674274363749	-0,432632270224447
QNCMUSG00003773	Zbtb2	ENSMUSG00000075327.10	NA	protein_coding	229,971111584009	1,97308170703867	0,578012453022143	0,707210300053372	0,0691387638173784	0,0402472946947203
QNCMUSG00003774	Rmnd1	ENSMUSG00000019763.11	NA	protein_coding	2638,74239028696	6,73527406427397	0,0808316447694991	0,17617180149297	0,0359178358513001	0,237307375937945
QNCMUSG00003775	Gm16153	ENSMUSG00000085687.1	NONMMUG002938.2	noncoding	2,72991835922245	0,828585352349585	0,842618280234748	NA	-0,00897269735407059	-0,000961401235064369
QNCMUSG00003776	NA	NA	NONMMUG002937.2	noncoding	83,9157175140038	1,76045055557	0,623578917123147	0,742637017325715	0,199993194325688	0,109266479219639
QNCMUSG00003777	NA	NA	NONMMUG002939.2	noncoding	74,8387239540539	1,64938696073295	0,648244214683198	0,761062340617434	-0,0957468542189989	0,0552248296568919
QNCMUSG00003778	Armt1	ENSMUSG00000061759.15	NA	protein_coding	735,297642974997	32,8305084672004	3,49699885057254E-07	4,66654145903006E-06	-0,246336221383701	0,335258666114723
QNCMUSG00003779	Ccdc170	ENSMUSG00000019767.12	NA	protein_coding	31,5103450199722	24,3835799216222	2,07724327563286E-05	0,000181869393078006	0,77799048250184	0,0968015079929115
QNCMUSG00003781	Esr1	ENSMUSG00000019768.16	NA	protein_coding	546,832887358027	154,303968794127	3,10624133245045E-33	9,02630886502066E-31	0,512354538830314	1,20222048677218
QNCMUSG00003782	NA	NA	NONMMUG002931.2	noncoding	0,79397853375426	0,979093495752174	0,806310532679014	NA	-0,0171467084186105	0,00388004077345793
QNCMUSG00003787	Syne1	ENSMUSG00000096054.3	NA	protein_coding	4633,50630067337	8,60142245568824	0,0350875423637439	0,0931137520073279	0,390774692533017	0,0211070532575894
QNCMUSG00003788	NA	NA	NONMMUG050536.1	noncoding	0,624198704277966	0,783610045235568	0,853383143354313	NA	0,00590427668117618	-0,00188699216263895
QNCMUSG00003789	NA	NA	NONMMUG050537.1	noncoding	1,26766157869656	1,86878464325294	0,600082210776894	NA	-0,00249069402727729	0,00728983926720557
QNCMUSG00003794	NA	NA	NONMMUG002922.2	noncoding	7,87083821918652	3,42882289648237	0,330111558666792	NA	0,137702798179132	-0,0115054685637014
QNCMUSG00003796	Myct1	ENSMUSG00000046916.9	NA	protein_coding	346,889893540644	10,4027148317838	0,0154355709559132	0,0485775222996007	-0,0486812556614732	-0,335032237383601
QNCMUSG00003799	Fbxo5	ENSMUSG00000019773.7	NA	protein_coding	31,8177732121612	3,9002903286369	0,272434217042972	0,426967295335898	-0,128669265899482	-0,211175112225718
QNCMUSG00003800	Mtrf1l	ENSMUSG00000019774.8	NA	protein_coding	199,635923051477	1,40227555018581	0,705001416348971	0,802980307084101	0,163392560033138	0,124134353245712
QNCMUSG00003801	Rgs17	ENSMUSG00000019775.17	NA	protein_coding	5,49717305781118	2,5411403292504	0,467901962932102	NA	0,0651046509331564	0,00347073472042063
QNCMUSG00003808	NA	NA	NONMMUG049557.1	noncoding	1,39338561523931	0,293539969531757	0,961238823713697	NA	0,0176439244750926	0,000100506414390274
QNCMUSG00003809	Ipcef1	ENSMUSG00000064065.15	NA	protein_coding	9,0336915891136	1,96733424243013	0,579214211352421	0,70816658093099	0,0612700285741699	-0,0365364946144175
QNCMUSG00003811	Cnksr3	ENSMUSG00000015202.13	NA	protein_coding	140,421598289703	5,91135762626149	0,11600341990582	0,230258113189576	0,0388299377153889	-0,207401274742925
QNCMUSG00003813	NA	NA	NONMMUG002907.2	noncoding	19,5219680052848	0,792885026962168	0,851168073446468	0,905369940666884	0,0463011726743961	0,0610101211986733
QNCMUSG00003815	Ulbp1	ENSMUSG00000079685.10	NA	protein_coding	83,3996826625488	11,5306208356681	0,00917686368467179	0,0319559629217889	-0,0653459377167006	-0,297713524311608
QNCMUSG00003816	Lrp11	ENSMUSG00000019796.12	NA	protein_coding	117,819429508359	23,9306512788205	2,58267287899406E-05	0,000220508453407122	-0,91777839651202	-0,416475307533135
QNCMUSG00003818	NA	NA	NONMMUG049561.2	noncoding	6,78009449243702	2,85942394196381	0,413810867408815	NA	0,00410519793732809	-0,0601695590294124
QNCMUSG00003819	Pcmt1	ENSMUSG00000019795.17	NA	protein_coding	1008,55616876844	12,4718310753216	0,00592986154673531	0,0224891733817905	0,00589861138290914	0,122468317427078
QNCMUSG00003821	Nup43	ENSMUSG00000040034.15	NA	protein_coding	93,330828104457	4,8066444313218	0,186515597560464	0,324535881558952	-0,410418920812657	-0,140696904004454
QNCMUSG00003822	Lats1	ENSMUSG00000040021.13	NA	protein_coding	1902,77481072984	2,94823033418007	0,399676105623932	0,553003947474407	-0,14397073254538	-0,0415159724792811
QNCMUSG00003823	Katna1	ENSMUSG00000019794.13	NA	protein_coding	709,546939514028	1,17879226956427	0,758095165252649	0,84103053680675	-0,0690917731071814	0,0434150910181617
QNCMUSG00003824	Gm20470	ENSMUSG00000092190.1	NONMMUG002971.2	noncoding	4,75906111655565	3,9122302201812	0,27109898216643	NA	0,0566279083367257	-0,00929122957660236
QNCMUSG00003825	Ginm1	ENSMUSG00000040006.13	NA	protein_coding	5913,51568998854	17,2727885255419	0,000621063998974237	0,00340736088499732	-0,234565583460224	0,162949006350874
QNCMUSG00003826	B430219N15Rik	ENSMUSG00000085211.2	NONMMUG002974.2	noncoding	77,6288688071337	1,68595264093381	0,640061347953478	0,754392411850871	-0,0409839009360729	0,102841476956972
QNCMUSG00003827	NA	NA	NONMMUG002973.2	noncoding	7,70542563993713	0,997312193546378	0,801902326984085	NA	0,0214281543102907	-0,0519880363781758
QNCMUSG00003828	Ppil4	ENSMUSG00000015757.10	NA	protein_coding	659,962094267348	1,33310010574751	0,721288536122489	0,813912492488513	-0,0642347573856189	0,0291891115010073
QNCMUSG00003829	NA	NA	NONMMUG002976.2	noncoding	51,4856903204016	0,719786253208909	0,868540448358444	0,917076852313821	0,100905230858529	0,0383827297093545
QNCMUSG00003830	Zc3h12d	ENSMUSG00000039981.6	NA	protein_coding	14,1716222787804	6,78065671431281	0,079227510500551	0,173708919211173	-0,30378167267939	-0,16295587798573
QNCMUSG00003831	Tab2	ENSMUSG00000015755.16	NA	protein_coding	2013,35991252493	0,435705345550815	0,93277174052051	0,957251106054477	0,0262421832794062	-0,00826991085350811
QNCMUSG00003833	NA	NA	NONMMUG049563.2	noncoding	3,75664687143359	1,56750972809889	0,666778999511176	NA	0,0661018364025105	0,0461437980999157
QNCMUSG00003838	NA	NA	NONMMUG050545.2	noncoding	8,15161557682853	3,5720689690221	0,311534604611692	NA	0,180399936904458	0,1009392087473
QNCMUSG00003839	Ust	ENSMUSG00000047712.8	NA	protein_coding	248,149539227844	15,2913931376684	0,00158382940850105	0,00751939742278215	0,483423600589677	-0,143267246842218
QNCMUSG00003844	Sash1	ENSMUSG00000015305.6	NA	protein_coding	2245,59424993458	12,8600995743521	0,0049491262024506	0,0193398036207054	0,162334706137737	-0,0868665967544718
QNCMUSG00003845	NA	NA	NONMMUG002995.2	noncoding	17,2379435552077	1,64368602887735	0,649525366667078	0,762173677491257	0,0987115761296505	-0,030338676102199
QNCMUSG00003849	NA	NA	NONMMUG050562.1	noncoding	2,20138296542733	0,721599964794102	0,868112041019113	NA	0,0147325640882404	-0,00482466871864473
QNCMUSG00003853	NA	NA	NONMMUG050606.1	noncoding	2,10811254065561	2,55334743368083	0,465727104214844	NA	0,0550890374233552	-0,000332117186607425
QNCMUSG00003854	NA	NA	NONMMUG050613.1	noncoding	28,8921383851747	5,34940724456905	0,147928366962288	0,274476944593373	0,356545073404779	0,0123330898333792
QNCMUSG00003855	NA	NA	NONMMUG050627.1	noncoding	1,63599413111345	2,75272866447095	0,431340851573639	NA	0,0704681843115402	0,0187268163025805
QNCMUSG00003861	Gm48749	ENSMUSG00000111627.1	NONMMUG049569.2	noncoding	1,76558397333932	0,790872832504128	0,851648863003654	NA	-0,0124294303888287	-0,0211735957895371
QNCMUSG00003864	NA	NA	NONMMUG050721.1	noncoding	3,84542049707849	2,72161066425401	0,436567272195762	NA	0,0990945806502132	-0,0109633334834257
QNCMUSG00003867	NA	NA	NONMMUG050759.1	noncoding	4,86963134972665	4,79016926174241	0,187822756352848	NA	0,141087485634489	0,00231260354842349
QNCMUSG00003871	Samd5	ENSMUSG00000060487.7	NA	protein_coding	110,963769628642	2,5621709742464	0,46416009175624	0,611120552024035	0,237084847720139	0,0158567665529464
QNCMUSG00003875	Stxbp5	ENSMUSG00000019790.17	NA	protein_coding	782,68779148222	1,7727330734748	0,620886423202666	0,740980413751192	0,00301542024324875	-0,103467513972567
QNCMUSG00003878	Gm46210	ENSMUSG00000112146.1	NONMMUG003022.3	noncoding	3,09513642946761	6,77662578160314	0,0793687394553282	NA	0,07997893774799	0,00820500136771282
QNCMUSG00003880	Gm28905, Gm48279	ENSMUSG00000101621.2, ENSMUSG00000112060.1	NONMMUG003024.3	noncoding	6,11866755873194	3,60304590431373	0,307641273588763	NA	0,0688199399621556	-0,0372068412888468
QNCMUSG00003882	Gm48278	ENSMUSG00000112074.1	NA	lncRNA	30,4069597820589	10,1822808309426	0,0170785671175425	0,0527569960042267	0,333008856327753	-0,123399281469337
QNCMUSG00003884	Gm48281	ENSMUSG00000112713.1	NA	lncRNA	25,3567530942024	1,62962117325942	0,652692223153008	0,76439960593571	0,0803685014471108	-0,033493006954732
QNCMUSG00003890	Adgb	ENSMUSG00000050994.20	NA	protein_coding	5,21842680238375	1,67631512710332	0,642212258841468	NA	0,0799848429566974	0,018751247016008
QNCMUSG00003893	Rab32	ENSMUSG00000019832.5	NA	protein_coding	66,2329004862324	13,0788050641262	0,00446924747739029	0,0177736425162662	0,081571687400507	0,020671274990346
QNCMUSG00003899	Grm1	ENSMUSG00000019828.13	NA	protein_coding	1,18660970939268	1,4575400677906	0,692104150120373	NA	0,0302310917971059	0,0120017840002516
QNCMUSG00003901	Shprh	ENSMUSG00000090112.8	NA	protein_coding	1079,67224366692	8,55675050287209	0,0358032693100165	0,0945367853597083	0,387626712904071	0,0596383374771639
QNCMUSG00003902	NA	NA	NONMMUG003038.2	noncoding	2,20734342445314	4,05645374184945	0,255432318188818	NA	0,0737312667880824	0,0490938344281999
QNCMUSG00003904	4930432B10Rik	ENSMUSG00000097007.3	NONMMUG003040.3	noncoding	30,7861648673437	0,33077871460371	0,954139608135856	0,970565427020511	-0,0300477369349027	-0,00988892326944371
QNCMUSG00003905	Fbxo30	ENSMUSG00000047648.13	NA	protein_coding	763,135685675535	8,89650108956823	0,0306990854882324	0,0838713546472149	-0,138959474760559	0,0391126111373643
QNCMUSG00003907	Epm2a	ENSMUSG00000055493.4	NA	protein_coding	420,686935749204	18,2706702321161	0,000386777194985492	0,00228567420907625	0,795009521521989	0,718237322951427
QNCMUSG00003914	NA	NA	NONMMUG003045.2	noncoding	0,855394417712959	0,962666215814295	0,810284570516584	NA	0,0200017112231302	0,0164961191500748
QNCMUSG00003918	Utrn	ENSMUSG00000019820.11	NA	protein_coding	7049,79666457496	58,7286900299098	1,09851731556899E-12	3,86522146901875E-11	0,522608431736024	-0,123815313430479
QNCMUSG00003919	NA	NA	NONMMUG003051.3	noncoding	17,8664492381516	0,662960087645345	0,881879552646205	0,926229075858363	-0,0100595235205324	0,00581576567594842
QNCMUSG00003920	B230208H11Rik	ENSMUSG00000097378.8	NA	lncRNA	2,41725527811409	4,9695510316969	0,174040393607957	NA	0,0172583802933714	-0,00041925031168614
QNCMUSG00003921	Stx11	ENSMUSG00000039232.12	NA	protein_coding	25,1112796658293	1,20168910122548	0,75259922397179	0,8376350340633	-0,0798444354224963	-0,0238119586131228
QNCMUSG00003922	NA	NA	NONMMUG003052.2	noncoding	2,61688192845981	2,80805705550924	0,422175299141956	NA	0,0726518098193391	-0,0148224312475849
QNCMUSG00003924	Plagl1	ENSMUSG00000019817.18	NA	protein_coding	26,4521556440054	0,292928630867124	0,961352881323349	0,974936303330464	-0,00207355178240809	0,00757404476943543
QNCMUSG00003927	Ltv1	ENSMUSG00000019814.5	NA	protein_coding	406,89066580021	14,1004112391349	0,0027716134314424	0,0120146020508051	-0,417567382923099	-0,0343070375720844
QNCMUSG00003929	Phactr2	ENSMUSG00000062866.16	NA	protein_coding	1343,3687815767	10,1350520187762	0,0174523479777384	0,053703294510821	-0,0446919954176031	-0,0753607449270643
QNCMUSG00003935	Fuca2	ENSMUSG00000019810.15	NA	protein_coding	413,064561378212	21,3395217368008	8,9494567759201E-05	0,00064902816050498	-0,308361894349042	-1,15130001088168
QNCMUSG00003936	Pex3	ENSMUSG00000019809.16	NA	protein_coding	1858,39974855412	18,9456572432125	0,000280564153199951	0,00172829979460233	-0,226605951404839	0,183060507652162
QNCMUSG00003937	Adat2	ENSMUSG00000019808.8	NA	protein_coding	99,1174092890062	23,231287465011	3,61393892648297E-05	0,000296973801399044	-0,924315824235694	0,00745819380624351
QNCMUSG00003939	Aig1	ENSMUSG00000019806.13	NA	protein_coding	677,41522586983	65,3108393024048	4,30395172507442E-14	1,86206912308614E-12	-0,74661414799653	-0,181686973885278
QNCMUSG00003943	Hivep2	ENSMUSG00000015501.10	NA	protein_coding	2405,16119490077	8,40176845703459	0,0383986683089164	0,0997182058056204	0,321055420273366	-0,0501708599495313
QNCMUSG00003946	Gm48843	ENSMUSG00000112266.1	NONMMUG049669.2	noncoding	24,5824031486949	1,43142260216864	0,698185909904326	0,798026405591102	0,0425350860559647	0,0465352504463362
QNCMUSG00003953	Adgrg6	ENSMUSG00000039116.7	NA	protein_coding	57,9110497466252	10,8651158821267	0,0124780586250559	0,0410031585234337	0,136458440134939	-0,137731379181013
QNCMUSG00003955	Vta1	ENSMUSG00000019868.16	NA	protein_coding	548,120799710614	6,0918289172285	0,107227024270603	0,218050707897773	-0,195126194765403	0,126813316640516
QNCMUSG00003959	Nmbr	ENSMUSG00000019865.9	NA	protein_coding	2,7935258953116	2,41991545878523	0,489938133709186	NA	0,0729012621423649	0,0351029674603287
QNCMUSG00003960	Gje1	ENSMUSG00000019867.4	NA	protein_coding	1,95725225671382	2,88828394474875	0,40917223438571	NA	-0,0120683452689842	-0,0362738563232002
QNCMUSG00003965	NA	NA	NONMMUG003096.2	noncoding	25,4282490061804	3,80176234919708	0,283681206524794	0,438111921718965	0,198735253361834	-0,00868941289770864
QNCMUSG00003967	NA	NA	NONMMUG050792.1	noncoding	0,974944025793754	1,63527670512583	0,651417777111792	NA	0,0236946321988347	0,0110500938256511
QNCMUSG00003968	Gm47712	ENSMUSG00000112089.1	NONMMUG088044.1	lncRNA	1,37909482180436	0,233165510562024	0,972065584550173	NA	0,0143135405029508	0,0060587558035524
QNCMUSG00003969	NA	NA	NONMMUG088298.1	noncoding	91,5826394178789	8,7689154631728	0,0325264136495674	0,0877822539070952	0,241932328725891	-0,120991081135425
QNCMUSG00003977	Gm47729	ENSMUSG00000112929.1	NONMMUG049677.2	noncoding	2,57513955170863	2,23294425212455	0,5254885644143	NA	-0,0449260605761589	-0,0407180607288315
QNCMUSG00003978	Gm20125	ENSMUSG00000101969.2	NONMMUG003101.3	noncoding	2,6780026653712	5,56062056024117	0,135057461624777	NA	0,0968019234540093	0,00580252084559817
QNCMUSG00003979	NA	NA	NONMMUG050794.1	noncoding	4,51147271113387	1,04353746095194	0,790718794467645	NA	0,0269521230546669	0,0400524062545572
QNCMUSG00003981	Gm47761	ENSMUSG00000112478.1	NA	lncRNA	26,6742646568282	6,82036522843029	0,0778491679564202	0,171557253757519	-0,0402514322052756	-0,284305514078224
QNCMUSG00003990	Cited2	ENSMUSG00000039910.10	NA	protein_coding	133,196908295723	9,9342345765388	0,0191335179084345	0,0576056289440434	0,620479179975729	0,00745315111218901
QNCMUSG00003991	NA	NA	NONMMUG050801.1	noncoding	2,61402020784671	0,778139002531773	0,854688429161089	NA	0,0139467613852327	0,0137357942423336
QNCMUSG00003992	Gm20655	ENSMUSG00000093672.2	NONMMUG003104.2	noncoding	13,3775764135595	6,83657851553443	0,0772930589996708	0,170778345094448	-0,253598336398622	-0,0356314293201536
QNCMUSG00003993	Txlnb	ENSMUSG00000039891.6	NA	protein_coding	1381,34628361878	0,284330443041313	0,962948048756702	0,975801251427697	0,0391326869366901	0,0127848691012406
QNCMUSG00003994	Heca	ENSMUSG00000039879.9	NA	protein_coding	1483,47946967597	4,95417380444454	0,175183683380583	0,310696180121683	0,243065630636216	0,191244709493221
QNCMUSG00003996	NA	NA	NONMMUG050804.1	noncoding	2,5839258374864	4,56603973510077	0,206474794769643	NA	0,0783528390359193	-0,0259596289721478
QNCMUSG00003997	NA	NA	NONMMUG049680.1	noncoding	1,19559542724954	0,401905181856414	0,939848648241421	NA	-0,012205571544118	0,0045119074632929
QNCMUSG00003998	Abracl	ENSMUSG00000078453.3	NA	protein_coding	128,720997018046	8,96648383216872	0,029739837242601	0,0818877988705762	-0,288443583461406	-0,465187574350359
QNCMUSG00004000	NA	NA	NONMMUG003108.2	noncoding	1,02898490930537	2,15577355270616	0,540712051410983	NA	0,0397974760094508	-0,00603249108917442
QNCMUSG00004001	Reps1	ENSMUSG00000019854.17	NA	protein_coding	443,25472133539	3,54800604818021	0,314589063707389	0,470209655881902	-0,178753487994708	-0,186683461826673
QNCMUSG00004002	Ect2l	ENSMUSG00000071392.6	NA	protein_coding	3,96188272792513	2,21215037004042	0,529559094165783	NA	0,0698674585565279	0,0388027398329664
QNCMUSG00004004	NA	NA	NONMMUG003114.2	noncoding	0,882067803449457	1,27566133793625	0,73492048525026	NA	-0,0121419526046506	-0,0130480749029897
QNCMUSG00004005	Ccdc28a	ENSMUSG00000059554.12	NA	protein_coding	94,8659805274746	9,35112623950032	0,0249690240806341	0,0714599986169142	-0,00133070266204554	0,212338493943173
QNCMUSG00004006	Gm10827	ENSMUSG00000096977.2	NONMMUG003117.3	noncoding	6,47974830477095	2,54578530969064	0,467073447267138	NA	0,0428525114423634	-0,0440610494476782
QNCMUSG00004007	NA	NA	NONMMUG050805.1	noncoding	11,6068819372725	0,549466609069029	0,907896904291701	0,942512745607165	0,0581001053753654	-0,0105737010229607
QNCMUSG00004008	Nhsl1	ENSMUSG00000039835.16	NA	protein_coding	72,2823735473854	8,85449389939784	0,0312893495489555	0,0851389566190017	0,403226384120906	-0,0859071653913199
QNCMUSG00004009	NA	NA	NONMMUG049689.1	noncoding	1,09827904602698	1,14154959303516	0,767054480522491	NA	-0,00528644098781189	-0,0161854686154148
QNCMUSG00004011	Hebp2	ENSMUSG00000019853.6	NA	protein_coding	310,438903065836	22,443760457669	5,27332044747277E-05	0,000411275070901	-0,411815968374866	0,408456263315662
QNCMUSG00004012	Arfgef3	ENSMUSG00000019852.7	NA	protein_coding	0,95503961647163	2,13350386971223	0,54516449530672	NA	0,0285691124443354	-0,00892055861494257
QNCMUSG00004017	Perp	ENSMUSG00000019851.8	NA	protein_coding	18,5950410007223	3,19815043424053	0,362071603907933	0,517104890455411	-0,0943984731873657	-0,00630525407702828
QNCMUSG00004019	NA	NA	NONMMUG003125.2	noncoding	0,641663233973922	0,0044641675546977	0,999920777602363	NA	-0,00585315785525599	-0,00207730924168974
QNCMUSG00004022	Tnfaip3	ENSMUSG00000019850.11	NA	protein_coding	107,772308250484	20,8243047110618	0,000114501456921999	0,000799092155264338	0,329151658051927	-0,45957508064416
QNCMUSG00004027	Gm20139	ENSMUSG00000111052.1	NONMMUG003131.3	noncoding	1,52934895524663	1,11106147071783	0,774404494021125	NA	0,0164800163629932	0,00256091716424676
QNCMUSG00004030	Gm33056	ENSMUSG00000110917.1	NONMMUG003134.2	noncoding	4,31315084258211	0,877234136382029	0,830917967437654	NA	-0,0636574270873799	-0,00739489129544142
QNCMUSG00004036	Gm33104	ENSMUSG00000110902.1	NONMMUG003136.3	noncoding	1,4634211939739	1,92748327796647	0,587593380049176	NA	-0,0168881129956124	-0,0325527594759996
QNCMUSG00004037	Ifngr1	ENSMUSG00000020009.13	NA	protein_coding	1701,80500835228	1,01453695602169	0,797734500617406	0,869923724552289	0,0597329211803195	-0,00217101350476049
QNCMUSG00004038	Il22ra2	ENSMUSG00000039760.8	NA	protein_coding	0,804980945142606	0,534592573547648	0,911228436753452	NA	0,0144140922190418	0,0130498043952227
QNCMUSG00004044	Pex7	ENSMUSG00000020003.16	NA	protein_coding	1421,15691806657	9,94786874346235	0,0190145078794239	0,0573189976390288	-0,0977631365123728	0,174483754584975
QNCMUSG00004045	Map3k5	ENSMUSG00000071369.11	NA	protein_coding	1275,50189681501	2,72382579885533	0,436193522551844	0,586533080348554	0,164561114838745	0,100239131801764
QNCMUSG00004046	NA	NA	NONMMUG050823.1	noncoding	1,6729513300639	0,424611876394415	0,935112619492078	NA	0,00138833243193435	-0,00334507524352667
QNCMUSG00004048	Map7	ENSMUSG00000019996.17	NA	protein_coding	194,856452741355	35,3216077588735	1,04179417358712E-07	1,54972630199799E-06	-1,23635445000174	-0,0290397162388559
QNCMUSG00004054	Bclaf1	ENSMUSG00000037608.16	NA	protein_coding	1794,99300376459	4,0111843837021	0,26025894848109	0,413032421629029	0,142880595796219	-0,0311459914350859
QNCMUSG00004055	Mtfr2	ENSMUSG00000019992.8	NA	protein_coding	3,48212651914789	1,21613673122273	0,749136715719415	NA	0,0227014826899066	-0,00199347078800286
QNCMUSG00004056	NA	NA	NONMMUG050825.1	noncoding	10,2490812154754	1,02443058205532	0,795340761732415	0,868515822096548	-0,0586310924926478	-0,0576363080298041
QNCMUSG00004057	Pde7b	ENSMUSG00000019990.15	NA	protein_coding	1491,99424241739	109,218139385337	1,61656432336303E-23	2,23324386114431E-21	-2,058985816595	-0,345512825861526
QNCMUSG00004058	NA	NA	NONMMUG050826.1	noncoding	5,35634742929254	5,22805037004341	0,155839820383674	NA	-0,12912769220323	-0,0386389834855267
QNCMUSG00004059	Gm17229	ENSMUSG00000092051.2	NONMMUG003163.2	noncoding	60,9946804259698	5,94277828649898	0,114427617699951	0,227962537673164	-0,392660177754183	-0,117418740563761
QNCMUSG00004062	Ahi1	ENSMUSG00000019986.17	NA	protein_coding	171,739336838729	3,09896352515769	0,376617198663249	0,531127626664747	-0,0803895336682506	-0,232008212195826
QNCMUSG00004067	Myb	ENSMUSG00000019982.15	NA	protein_coding	2,79060681565309	0,254622187294913	0,968323944178486	NA	0,00771173933780341	-0,0113376477478704
QNCMUSG00004075	Hbs1l	ENSMUSG00000019977.16	NA	protein_coding	1866,29867279024	7,99699026166289	0,0460739488773231	0,114515607488336	-0,154721665244612	0,0690564994562332
QNCMUSG00004078	Aldh8a1	ENSMUSG00000037542.13	NA	protein_coding	2,14862283035641	0,708043762679544	0,871310363845022	NA	0,0468928286849703	0,0246095462322658
QNCMUSG00004087	NA	NA	NONMMUG049703.1	noncoding	2,1591308891926	3,28110091272341	0,350281719566685	NA	0,0967424785009487	0,0319891422393504
QNCMUSG00004088	Gm5420	ENSMUSG00000056716.10	NONMMUG049704.2	noncoding	5,53307680570397	2,13772005332971	0,544319511284706	NA	0,0191204249386991	-0,012638071451178
QNCMUSG00004093	Sgk1	ENSMUSG00000019970.15	NA	protein_coding	2529,02318108616	87,0039386044525	9,63723882512322E-19	8,32953964916035E-17	-1,09123592960936	-0,129282954820865
QNCMUSG00004095	NA	NA	NONMMUG050843.1	noncoding	1,80299418744422	0,0600030443059438	0,996160501947691	NA	-0,00564837478815816	-0,00214854664584151
QNCMUSG00004097	NA	NA	NONMMUG003185.3	noncoding	12,6171817526857	0,564746655417139	0,904453217898922	0,940166794378313	-0,0218868386300682	0,0318949306844548
QNCMUSG00004101	E030030I06Rik	ENSMUSG00000097327.7	NA	protein_coding	59,7641118249372	2,30559510978235	0,511449879989363	0,652188566039246	0,0532146172389076	0,189059327601205
QNCMUSG00004103	NA	NA	NONMMUG003188.2	noncoding	9,26354695941319	0,180100464539777	0,980735970875785	0,987696126109154	-0,0311055733028386	-0,0202447655570086
QNCMUSG00004104	Raet1e	ENSMUSG00000053219.15	NA	protein_coding	7,25058978102358	9,29812640167634	0,0255788323118691	NA	-1,62581229716234	-0,0199291867746408
QNCMUSG00004105	H60b	ENSMUSG00000075297.10	NA	protein_coding	7,4073506135543	6,55241108936419	0,0876182990872504	NA	0,00761247411276196	-0,0795540646573843
QNCMUSG00004106	Gm26740	ENSMUSG00000097705.1	NONMMUG003190.2	noncoding	61,7883740748596	3,37689316473845	0,337083132050725	0,49209173733936	0,229786154189817	0,0286506898278576
QNCMUSG00004108	NA	NA	NONMMUG049707.1	noncoding	3,93172837508556	5,23879055128617	0,155123855074848	NA	0,0792082831434698	-0,0538057308222586
QNCMUSG00004110	C920009B18Rik	ENSMUSG00000097352.7	NONMMUG003194.2	noncoding	9,97558100875687	7,74866615860239	0,0515018880655687	0,124978619514681	0,198812855840486	-0,0520428107436391
QNCMUSG00004111	Raet1d	ENSMUSG00000078452.10	NA	protein_coding	3,24497028964618	4,77942114811314	0,18868012815521	NA	-0,0749669996781785	-0,0476828696073142
QNCMUSG00004112	NA	NA	NONMMUG003195.2	noncoding	1,6329520649889	0,498160139799396	0,919295434605908	NA	0,0157222091125245	-0,00195654938399864
QNCMUSG00004114	Gm10825	ENSMUSG00000096937.1	NA	lncRNA	1,63035928173392	0,482467811241534	0,922725924965818	NA	0,0137029364754774	-0,0033110160165458
QNCMUSG00004116	NA	NA	NONMMUG003198.2	noncoding	5,38254532083197	1,18689396054334	0,756149367145078	NA	0,0507567103463915	0,0122101245321633
QNCMUSG00004120	Slc2a12	ENSMUSG00000037490.5	NA	protein_coding	139,080298507285	15,7765373316596	0,00126009622277745	0,00619535056554583	-0,291586585451371	0,400227324760429
QNCMUSG00004121	Tbpl1	ENSMUSG00000071359.13	NA	protein_coding	426,607194861262	6,25491635046143	0,0998456172325244	0,206655782001347	-0,357174557950903	-0,119466746981242
QNCMUSG00004122	NA	NA	NONMMUG003207.3	noncoding	6,9595887847278	1,5836016200116	0,663113731854314	NA	0,0241823560690081	-0,0451539541045868
QNCMUSG00004131	Eya4	ENSMUSG00000010461.15	NA	protein_coding	48,6217438492942	6,53504771688462	0,0882905090479011	0,188813769385218	0,15130397923229	0,0413548700779613
QNCMUSG00004135	NA	NA	NONMMUG050852.1	noncoding	13,3662087193894	2,58971318091162	0,459295813836937	0,607039809159954	0,145693213849909	-0,032911238102395
QNCMUSG00004140	NA	NA	NONMMUG003217.2	noncoding	7,36642532484821	1,25635150969115	0,739522993747267	NA	-0,042805545514075	0,0382558772091175
QNCMUSG00004143	NA	NA	NONMMUG088058.1	noncoding	14,2688153163249	8,04279807354496	0,0451354299874289	0,112748263970376	0,340734469595366	0,0666667557336832
QNCMUSG00004144	NA	NA	NONMMUG003219.2	noncoding	3,1980562835452	2,11927418465054	0,548023316919113	NA	0,0183795241946837	0,0526622605280534
QNCMUSG00004145	Rps12	ENSMUSG00000061983.7	NA	protein_coding	3424,44675063948	3,03725518411971	0,385916750932384	0,540235576485908	-0,110647912769164	-0,15042322045985
QNCMUSG00004146	Slc18b1	ENSMUSG00000037455.16	NA	protein_coding	660,558746134402	10,1679411430698	0,0171912149404801	0,053007818625476	0,318505796802931	0,316991977656782
QNCMUSG00004147	Vnn3	ENSMUSG00000020010.7	NA	protein_coding	24,6675669892674	19,0614010138594	0,000265521828409542	0,00164950420052135	0,0652352561373154	0,0390616994752736
QNCMUSG00004148	Vnn1	ENSMUSG00000037440.8	NA	protein_coding	48,5076249488371	32,3675312274869	4,37844068624201E-07	5,65906743296955E-06	-0,140098114552293	-2,35401053771843
QNCMUSG00004153	Stx7	ENSMUSG00000019998.6	NA	protein_coding	907,51681870765	2,10369488529247	0,55116562463116	0,685564884302282	-0,0248297263152346	0,0831961416666239
QNCMUSG00004156	Moxd1	ENSMUSG00000020000.7	NA	protein_coding	18,8225835596185	9,79836049520625	0,0203602514244098	0,0606167951787674	0,14304999725925	0,0781036692032791
QNCMUSG00004157	Gm15270	ENSMUSG00000087400.8	NONMMUG003231.2	noncoding	3,29452223983412	2,67379312108394	0,444699265897312	NA	0,0795486661472734	0,0283626418326128
QNCMUSG00004163	Ccn2	ENSMUSG00000019997.11	NA	protein_coding	168,202666981297	17,8883760327204	0,00046379099067456	0,00264974012095899	-0,102695045983458	-0,107820935223845
QNCMUSG00004164	Enpp1	ENSMUSG00000037370.13	NA	protein_coding	77,149360085798	27,937482374127	3,74344816054393E-06	3,9309704235394E-05	-0,186127103652355	-1,71522477017469
QNCMUSG00004166	Enpp3	ENSMUSG00000019989.8	NA	protein_coding	53,7367762908176	2,58181051655491	0,460687325449423	0,608544884640221	-0,0592488796726749	-0,152520025459562
QNCMUSG00004168	NA	NA	NONMMUG088060.1	noncoding	55,747638204091	7,90410526143572	0,0480356970713002	0,118465560204813	0,150213124020576	0,0544058133628842
QNCMUSG00004169	Med23	ENSMUSG00000019984.16	NA	protein_coding	701,136800872783	1,07773232189538	0,782452125736302	0,85850192872597	-0,0371777119427883	-0,0998243543710401
QNCMUSG00004170	Arg1	ENSMUSG00000019987.9	NA	protein_coding	1,41972387226971	2,57731897746419	0,461479704719711	NA	-0,0545644599107631	-0,0281632087121794
QNCMUSG00004181	NA	NA	NONMMUG003245.2	noncoding	1,58819123092206	0,291192009393306	0,961676423705479	NA	0,0189939144344068	0,00968466878343673
QNCMUSG00004182	NA	NA	NONMMUG050879.1	noncoding	1,61194899850417	3,16275089474821	0,367206450422217	NA	0,066066437731836	0,00285066828883816
QNCMUSG00004183	Akap7	ENSMUSG00000039166.16	NA	protein_coding	1339,94927783903	6,12165331497957	0,10583922352418	0,215879737780047	0,139964788932471	0,356185360401243
QNCMUSG00004184	NA	NA	NONMMUG050884.1	noncoding	13,8884420595322	0,625578000612677	0,890552714657649	0,931989039078184	-0,0217955599381941	-0,0569560951616874
QNCMUSG00004185	Gm40617	ENSMUSG00000112352.1	NONMMUG003249.2	noncoding	35,7124370461791	25,8226053825911	1,03888554575392E-05	9,85888343926608E-05	1,39415145401606	1,48944276861548
QNCMUSG00004186	Epb41l2	ENSMUSG00000019978.16	NA	protein_coding	3941,07143432763	19,18230859435	0,000250664879649542	0,00156586578265878	0,611664107218142	0,143791389736071
QNCMUSG00004195	Gm47939	ENSMUSG00000112324.1	NONMMUG088062.1	lncRNA	1,45584746217428	2,41397369565674	0,491038724564191	NA	-0,0182055798014554	-0,0163607136414072
QNCMUSG00004196	Tmem200a	ENSMUSG00000049420.9	NA	protein_coding	11,1235191667213	0,085871540728931	0,993477229281861	0,996196169818925	0,0188123711628937	-0,00301668898779089
QNCMUSG00004198	NA	NA	NONMMUG049724.1	noncoding	1,09688574599966	0,296035254155093	0,960772409295854	NA	0,0171407069500709	0,00433889198251055
QNCMUSG00004199	Samd3	ENSMUSG00000051354.14	NA	protein_coding	1,41745593459378	0,640435612600932	0,887116320771916	NA	-0,0165907675358091	-0,0119775889958753
QNCMUSG00004200	L3mbtl3	ENSMUSG00000039089.15	NA	protein_coding	336,088867010787	0,689163365403374	0,875749826914658	0,922089559743841	-0,0750335473862345	-0,0938052004543986
QNCMUSG00004203	Gm48893	ENSMUSG00000111950.1	NONMMUG003266.3	noncoding	17,5145948881119	2,8332513825633	0,418055358617291	0,570608229698632	0,240628599345139	0,0460897306019769
QNCMUSG00004204	NA	NA	NONMMUG049727.1	noncoding	6,43241699816945	6,06545405275746	0,108468806288271	NA	0,124416280806125	-0,04553387780062
QNCMUSG00004205	Arhgap18	ENSMUSG00000039031.16	NA	protein_coding	808,225803626732	5,93724881183721	0,114703440517387	0,228296148615972	-0,0364855980894486	-0,340734849340799
QNCMUSG00004206	NA	NA	NONMMUG003267.2	noncoding	59,3556988115995	21,5104733685285	8,24641007757632E-05	0,00060507181300597	0,458264077431904	-0,439011620005559
QNCMUSG00004209	Lama2	ENSMUSG00000019899.16	NA	protein_coding	910,369772609641	32,2613776675284	4,60996477842138E-07	5,92649476548542E-06	0,547771227287929	0,398166589976426
QNCMUSG00004210	NA	NA	NONMMUG003269.2	noncoding	7,03913662158701	4,44946128681752	0,216842767863286	NA	0,118528003960009	-0,0282818564176395
QNCMUSG00004212	Gm30165	ENSMUSG00000112610.1	NONMMUG003273.3	noncoding	3,00772458790835	1,28128500804865	0,73358186120479	NA	-0,0358898666100323	0,0200143854838794
QNCMUSG00004217	Ptprk	ENSMUSG00000019889.10	NA	protein_coding	611,560501593172	164,806550500679	1,68171023170354E-35	6,44171460116623E-33	-0,657478195243071	-1,43403683886858
QNCMUSG00004222	Themis	ENSMUSG00000049109.15	NA	protein_coding	5,31267015692422	2,32520315458338	0,507709853581816	NA	-0,00845110446463389	0,0056192936064712
QNCMUSG00004227	NA	NA	NONMMUG050902.1	noncoding	1,40268729559891	0,941335541767714	0,815442844645196	NA	-0,00581127293792548	-0,0207661117934863
QNCMUSG00004232	9330159F19Rik	ENSMUSG00000004360.9	NA	protein_coding	73,4463699175124	4,75731809375534	0,190454767854846	0,329459576868066	0,148520878522745	0,086761787843491
QNCMUSG00004233	NA	NA	NONMMUG050909.1	noncoding	2,43711314706906	2,80432150669759	0,422789014105417	NA	-0,00114808541352903	-0,0332554920575854
QNCMUSG00004234	Gm46218	ENSMUSG00000110830.1	NONMMUG003296.3	lncRNA	2,17225886558015	1,27121585403729	0,735979237455523	NA	0,0261383273691895	0,0349474359753679
QNCMUSG00004235	Echdc1	ENSMUSG00000019883.11	NA	protein_coding	7562,74877166729	149,442421971132	3,4757207374568E-32	9,01227650909184E-30	0,186207136478829	1,33419544022171
QNCMUSG00004236	Rnf146	ENSMUSG00000038876.12	NA	protein_coding	677,353093582143	3,51816999360236	0,318413168602342	0,474243155145269	-0,0571654862179101	0,138728477403528
QNCMUSG00004237	Gm40621	ENSMUSG00000111646.1	NONMMUG049739.2	noncoding	1,22252408397756	0,754100397439586	0,860411092534502	NA	0,0241083509091411	0,0192648270499823
QNCMUSG00004240	Rspo3	ENSMUSG00000019880.10	NA	protein_coding	9,94504168953905	4,87163943332563	0,181441272505172	0,318410163140583	0,0158502950281766	-0,0592884098225523
QNCMUSG00004244	Gm10275	ENSMUSG00000069682.6	NA	transcribed_processed_pseudogene	312,872293322459	3,06788901065873	0,381276006211928	0,53577599298952	-0,208130811094265	-0,183323386223825
QNCMUSG00004247	NA	NA	NONMMUG003304.2	noncoding	1,0941527811252	1,85284234759445	0,603503906712609	NA	0,022468823778531	-0,00981080044024064
QNCMUSG00004249	Gm232	ENSMUSG00000111554.1	NA	unprocessed_pseudogene	1,16701778933244	1,25888355278087	0,738918951608232	NA	-0,00901538164219524	-0,00578116878698119
QNCMUSG00004250	Cenpw	ENSMUSG00000075266.5	NA	protein_coding	24,1525424866315	5,6458518973559	0,130170694626362	0,250089326413587	0,0977923198507978	-0,0548283745537267
QNCMUSG00004252	NA	NA	NONMMUG088065.1	noncoding	28,4267788254819	4,2533906740339	0,235370531632389	0,385288941349289	0,176788499412151	-0,00403908048197901
QNCMUSG00004253	Trmt11	ENSMUSG00000019792.8	NA	protein_coding	234,190145015583	3,87098102582156	0,275737099776495	0,430183567493571	-0,0907031681247032	-0,0255366794137993
QNCMUSG00004254	Hint3	ENSMUSG00000019791.12	NA	protein_coding	627,573647558419	17,5035412815245	0,000556705758559396	0,0030986521977411	0,0287072843867546	0,377553224494642
QNCMUSG00004255	Ncoa7	ENSMUSG00000039697.16	NA	protein_coding	635,440382476758	3,20728047854976	0,360757343548855	0,515621121792097	0,0533073936428933	0,0180559996941513
QNCMUSG00004258	Hey2	ENSMUSG00000019789.9	NA	protein_coding	31,1521698313866	0,871952767748326	0,832190426373788	0,892774786411562	-0,0280017798660595	0,0135806303771846
QNCMUSG00004267	Hddc2	ENSMUSG00000000295.13	NA	protein_coding	213,646494136676	12,0801296739949	0,007113650423829	0,0260307281871591	0,482247749881021	0,168342286891823
QNCMUSG00004268	Tpd52l1	ENSMUSG00000000296.8	NA	protein_coding	112,220503073252	2,65351971464031	0,448184006493221	0,596798448221121	0,116735359291777	-0,0963495586704067
QNCMUSG00004272	Rnf217	ENSMUSG00000063760.9	NA	protein_coding	606,629259740068	6,57189281091206	0,0868699426445886	0,186391599405716	-0,0789587089307091	0,185448653713434
QNCMUSG00004273	Nkain2	ENSMUSG00000069670.8	NA	protein_coding	4,45940014032516	1,37540520441848	0,711309878488251	NA	-0,00427664963277902	0,0367475026017646
QNCMUSG00004275	NA	NA	NONMMUG050931.1	noncoding	2,45538007396688	1,47959562302582	0,686987593362286	NA	0,0462768247103253	-0,0109999458423023
QNCMUSG00004280	NA	NA	NONMMUG003344.2	noncoding	5,67586236484343	1,28304964233924	0,733161988136252	NA	0,0157842191198065	-0,0284963716916294
QNCMUSG00004284	Trdn	ENSMUSG00000019787.9	NA	protein_coding	1285,47838130135	3,04577550685354	0,384621199888698	0,539077397332567	0,0737947915347123	0,0364007739343925
QNCMUSG00004286	D830005E20Rik	ENSMUSG00000112707.1	NONMMUG003350.3	lncRNA	2,13331251766736	0,419415889682718	0,936203057984883	NA	0,0175794660615986	-0,00816093420126479
QNCMUSG00004294	Rsph4a	ENSMUSG00000039552.14	NA	protein_coding	2,7954370884272	10,7784960514745	0,0129859599424197	NA	-0,0819215684764955	-0,0377010161464738
QNCMUSG00004295	Zup1	ENSMUSG00000039531.8	NA	protein_coding	347,823877037696	2,69361547800769	0,441313367588361	0,590543509117446	-0,017038665925486	-0,16947220465889
QNCMUSG00004298	A830082N09Rik	ENSMUSG00000112280.1	NONMMUG003363.3	noncoding	9,91398421496495	3,26962556730364	0,351892623544667	0,507035844850972	0,0720587347818208	0,0443460540978558
QNCMUSG00004300	Rwdd1	ENSMUSG00000019782.10	NA	protein_coding	946,376079260657	11,0223971355705	0,011605380227254	0,0386326443512027	0,0831945868370771	0,296126566581199
QNCMUSG00004303	Calhm5	ENSMUSG00000049872.8	NA	protein_coding	16,8181204059859	10,4379344675344	0,0151878884767147	0,0480166333495685	0,287026474967983	-0,0941072134581219
QNCMUSG00004304	Calhm6	ENSMUSG00000046031.7	NA	protein_coding	22,9217534555586	3,71079187829098	0,294434437127716	0,449377831849611	0,033298259300757	0,0199614664671651
QNCMUSG00004306	Dse	ENSMUSG00000039497.8	NA	protein_coding	371,921295667734	20,688332809801	0,000122189794326398	0,000847135661693591	0,511032972826335	-0,212628288404747
QNCMUSG00004309	Gm47512	ENSMUSG00000097274.2	NONMMUG003371.2	noncoding	18,7218449941999	2,39053721530838	0,495398547902748	0,639090993308691	0,0527492056845561	0,0688213332336947
QNCMUSG00004310	Nt5dc1	ENSMUSG00000039480.14	NA	protein_coding	546,202074065666	36,1535330438783	6,94904511272092E-08	1,07745360009014E-06	-0,648844187627548	0,125604105133301
QNCMUSG00004311	Tspyl4	ENSMUSG00000039485.8	NA	protein_coding	13,2430945489147	5,43138509879039	0,142800634311239	0,267626141519139	-0,185298236356764	-0,0141572552403689
QNCMUSG00004313	Col10a1	ENSMUSG00000039462.4	NA	protein_coding	25,9196418588104	16,1514062851171	0,00105574322131263	0,0053337818501208	-0,424646337255648	-0,0391231647209347
QNCMUSG00004314	Frk	ENSMUSG00000019779.15	NA	protein_coding	65,6701530162738	2,45525262686702	0,483432239141585	0,628142922630363	0,0552902633769718	-0,0531769720409668
QNCMUSG00004332	Hs3st5	ENSMUSG00000044499.11	NA	protein_coding	12,1588898504547	1,49593270510225	0,683209377570574	0,787040047042923	0,0476535639269338	0,0165774182135158
QNCMUSG00004335	Hdac2	ENSMUSG00000019777.16	NA	protein_coding	1285,25025030699	14,6597641146404	0,00213174405937625	0,00963486574865308	0,0289768337646368	0,344536154028823
QNCMUSG00004337	Marcks	ENSMUSG00000069662.5	NA	protein_coding	1182,98282907824	23,452681688299	3,24943685097127E-05	0,000270850685886596	0,3277656845878	-0,367380661108218
QNCMUSG00004338	5930403N24Rik	ENSMUSG00000046463.5	NONMMUG003389.2	noncoding	1,46228637616542	0,276225999537637	0,964435904044972	NA	-0,0120281706177201	-0,0134204512713209
QNCMUSG00004339	NA	NA	NONMMUG003390.2	noncoding	47,4433425846216	6,50537932918859	0,0894505977851298	0,190787189960843	0,432825794823357	0,00214908572796941
QNCMUSG00004343	NA	NA	NONMMUG050962.1	noncoding	1,0811540017537	1,93871923959796	0,58522266237365	NA	-0,0093937678253484	-0,0215542780234183
QNCMUSG00004345	NA	NA	NONMMUG003396.2	noncoding	1,23328451235154	0,0347176898628305	0,998297346739425	NA	-0,0041944527935592	-0,00116463905503885
QNCMUSG00004352	Lama4	ENSMUSG00000019846.11	NA	protein_coding	3503,09849804578	35,0482632603305	1,18997963387977E-07	1,74703107573254E-06	1,09054327560191	0,188749234278069
QNCMUSG00004354	NA	NA	NONMMUG003404.2	noncoding	35,2838651837613	19,0214086844218	0,000270626339940583	0,00167597851401957	1,15548460097424	0,294822357757413
QNCMUSG00004355	Fam229b	ENSMUSG00000051736.8	NA	protein_coding	56,0230027314144	1,08848381991483	0,779854837650256	0,856823561522648	0,0397068931199572	-0,052134506355381
QNCMUSG00004357	Tube1	ENSMUSG00000019845.8	NA	protein_coding	21,1987335061476	1,03630736513975	0,792467585299541	0,866332534386616	0,121821194685386	0,0533857159451104
QNCMUSG00004358	Ccn6	ENSMUSG00000062074.7	NA	protein_coding	1,29316770648904	1,42668129036717	0,699292579077426	NA	-0,0211116404455561	-0,0159769750182852
QNCMUSG00004360	NA	NA	NONMMUG003407.3	noncoding	39,0165689010544	1,73784769227031	0,628552426597009	0,746082301420241	-0,174186940272462	-0,0261994256780244
QNCMUSG00004361	NA	NA	NONMMUG088073.1	noncoding	2,02094081414763	1,66062757709913	0,645722362921544	NA	-0,00626686479144694	-0,00643636886865402
QNCMUSG00004368	Fyn	ENSMUSG00000019843.14	NA	protein_coding	266,506827588315	13,304791828958	0,00402176390139226	0,0163017818167545	-0,0375647929209214	-0,508044575425295
QNCMUSG00004370	Gm16364	ENSMUSG00000087014.1	NONMMUG003411.2	noncoding	2,1311040157169	2,13067236904542	0,545732500427184	NA	0,0303585479688298	-0,00289657222909906
QNCMUSG00004371	Gm16364	ENSMUSG00000086915.7	NONMMUG003412.2	noncoding	2,96112146523787	6,73681606020091	0,080776629633432	NA	0,0491004638518814	0,0227459333122679
QNCMUSG00004374	Traf3ip2	ENSMUSG00000019842.6	NA	protein_coding	70,4653405995916	10,1226486302787	0,0175518379109261	0,0539224710446132	0,219756941026839	-0,0249353323446415
QNCMUSG00004376	E130307A14Rik	ENSMUSG00000087177.7	NONMMUG003416.2	noncoding	112,286437285981	19,686720556804	0,000197102472371343	0,00127229608171069	0,677390605753409	0,194908198274062
QNCMUSG00004377	NA	NA	NONMMUG003417.2	noncoding	0,854670090261284	0,573358696326864	0,902503273237103	NA	-0,00786104467399507	-0,00689565863371702
QNCMUSG00004380	Rev3l	ENSMUSG00000019841.15	NA	protein_coding	790,399844651452	20,7311484213486	0,000119714972232685	0,000831345752785199	0,576044985026085	-0,00980370196379639
QNCMUSG00004382	NA	NA	NONMMUG003426.2	noncoding	4,48166199611346	3,06749344737592	0,381335626102464	NA	0,153972373835948	0,071827652720054
QNCMUSG00004383	Mfsd4b4	ENSMUSG00000096687.7	NA	protein_coding	213,63822732937	2,07020812427201	0,557963335249766	0,691057763984389	0,0455665794989887	0,0154654580242265
QNCMUSG00004384	4930547M16Rik	ENSMUSG00000097890.2	NONMMUG003428.2	noncoding	14,1342342498315	0,0484020826197735	0,997208630173019	0,998159456420077	-0,0139774771508863	-0,0088382891249832
QNCMUSG00004385	Mfsd4b2-ps	ENSMUSG00000039339.3	NA	protein_coding	1,93540131288293	1,70133108894786	0,636637904646446	NA	-0,046198320308048	0,00503985488964681
QNCMUSG00004389	Mfsd4b3-ps	ENSMUSG00000071335.4	NA	protein_coding	202,339325253588	60,624934275982	4,32237801250213E-13	1,6046114322183E-11	-1,24181491184825	-0,139442938051409
QNCMUSG00004391	Mfsd4b5	ENSMUSG00000038528.14	NA	protein_coding	25,9647393577644	4,32349389598781	0,228584981337154	0,377267354277243	-0,274750221351548	-0,101507785073017
QNCMUSG00004394	Mfsd4b1	ENSMUSG00000038522.6	NA	protein_coding	660,929102007139	41,8386737758393	4,34117972200527E-09	8,37142368817813E-08	-0,862412348100389	-0,110633549809499
QNCMUSG00004395	Slc16a10	ENSMUSG00000019838.11	NA	protein_coding	938,126902870016	2,77415333254413	0,427772431451215	0,578625727101025	0,0935237338504843	0,181017612123177
QNCMUSG00004396	NA	NA	NONMMUG003437.3	noncoding	7,5488175292255	7,33922233083396	0,0618366566958987	NA	0,183023271915735	0,134985182996764
QNCMUSG00004400	Rpf2	ENSMUSG00000038510.12	NA	protein_coding	207,651867615135	4,65944523553647	0,198501490844435	0,33968363556626	-0,27793952467989	-0,221952793712193
QNCMUSG00004401	Gtf3c6	ENSMUSG00000019837.8	NA	protein_coding	418,315050560925	8,27305414411312	0,0406930335321507	0,104267453632707	-0,197526814688564	0,161324650038364
QNCMUSG00004403	Amd1	ENSMUSG00000075232.5	NA	protein_coding	1397,60791358247	0,482327792113722	0,922756407336609	0,951026508240152	-0,0786017587715702	0,00336800086351866
QNCMUSG00004406	Cdk19	ENSMUSG00000038481.13	NA	protein_coding	388,143451033582	3,577147542107	0,310893321619939	0,466589140034056	0,169523437427152	-0,0661630890018888
QNCMUSG00004407	Cdk19os	ENSMUSG00000038491.9	NONMMUG003443.2	noncoding	1,22877345692756	1,10074353843081	0,77689459351064	NA	0,00676986217344136	-0,0151652983967662
QNCMUSG00004412	Ddo	ENSMUSG00000063428.8	NA	protein_coding	2343,20612960787	40,7728148515774	7,3064419377909E-09	1,34435341069353E-07	0,555167976882396	0,304150254652736
QNCMUSG00004413	Mettl24	ENSMUSG00000045555.3	NA	protein_coding	19,1313282999257	11,1664823274658	0,0108588775892087	0,0366104266630372	0,851672705335098	0,0578046401038833
QNCMUSG00004414	Cdc40	ENSMUSG00000038446.8	NA	protein_coding	480,056882284779	1,51076674071486	0,679787610991191	0,785112067131195	0,138442451582753	0,1077587092912
QNCMUSG00004416	Wasf1	ENSMUSG00000019831.14	NA	protein_coding	3,13263634886815	2,84015395514246	0,416932446327151	NA	-0,0133945856818864	-0,0679056757361186
QNCMUSG00004424	Fig4	ENSMUSG00000038417.4	NA	protein_coding	467,041542089519	7,28835416753122	0,063253320052528	0,147105209902761	0,135121469412617	0,0921680397626687
QNCMUSG00004425	Ak9	ENSMUSG00000091415.5	NA	protein_coding	2,41799270431511	0,627308418615598	0,890153256343502	NA	-0,0220030576684989	-0,0267514318805141
QNCMUSG00004430	Zbtb24	ENSMUSG00000019826.11	NA	protein_coding	261,300111339964	1,57794794599887	0,664400246842757	0,773275447848065	0,090592447865033	-0,00696440805949079
QNCMUSG00004431	NA	NA	NONMMUG003458.2	noncoding	8,30406772636602	0,816373552859176	0,845546820180006	NA	0,026785274138524	-0,0341321444034057
QNCMUSG00004432	Mical1	ENSMUSG00000019823.17	NA	protein_coding	129,858398957485	4,11953381216566	0,248842568856097	0,400495860914883	-0,0583771894917615	-0,254702313047311
QNCMUSG00004433	Smpd2	ENSMUSG00000019822.12	NA	protein_coding	263,597215633245	0,141110544185906	0,986484029844375	0,991307049785183	-0,020687850024812	0,0173755407771734
QNCMUSG00004434	Ppil6	ENSMUSG00000078451.5	NA	protein_coding	2,84906638325191	0,786539954818046	0,852683715595389	NA	-0,0125887687541536	-0,0362414671776285
QNCMUSG00004435	Cd164	ENSMUSG00000019818.15	NA	protein_coding	4869,19237551851	8,22721391976498	0,0415420195188094	0,10589068314731	-0,307022173676752	-0,109541539064891
QNCMUSG00004436	Ccdc162	ENSMUSG00000075225.14	NA	protein_coding	43,5422588866412	59,2773519056755	8,38726830526833E-13	2,98856279105692E-11	3,04213884509937	2,29489697764339
QNCMUSG00004437	NA	NA	NONMMUG003465.2	noncoding	1,13685543177102	0,953464783356793	0,812510036678749	NA	0,0232302168785612	0,0102997994933155
QNCMUSG00004443	Cep57l1	ENSMUSG00000019813.16	NA	protein_coding	77,1370632042945	5,63730977501488	0,130652778662268	0,25057145329698	0,408477908168099	0,0695596489640743
QNCMUSG00004445	Sesn1	ENSMUSG00000038332.13	NA	protein_coding	365,2430061927	14,111425442264	0,00275734083291751	0,0119619620072051	0,371545772138636	0,14901526020776
QNCMUSG00004447	Armc2	ENSMUSG00000071324.11	NA	protein_coding	6,64806808078769	2,27312939129036	0,517688138097523	NA	-0,0455716541934987	-0,0741649552206079
QNCMUSG00004453	Foxo3	ENSMUSG00000048756.11	NA	protein_coding	780,597447241298	0,949489541676655	0,81347134342274	0,880052602753438	0,0746690545780257	-0,0465054833314676
QNCMUSG00004455	Afg1l	ENSMUSG00000038302.14	NA	protein_coding	3744,54982247557	11,8343210371182	0,00797280162165706	0,0285294264397894	0,147807178186928	0,491621382238018
QNCMUSG00004456	Snx3	ENSMUSG00000019804.12	NA	protein_coding	1695,56149853912	22,3864974582611	5,4201065202629E-05	0,000421552724007895	-0,310450583239885	0,300798284982699
QNCMUSG00004458	NA	NA	NONMMUG003488.2	noncoding	1,57377969682094	0,350537089827945	0,950259679125391	NA	0,0140242268876891	0,0111346163818609
QNCMUSG00004460	Ostm1	ENSMUSG00000038280.12	NA	protein_coding	595,278786972456	12,2305109227507	0,00663383139523654	0,0246438891101032	-0,442246185809792	-0,212826891878473
QNCMUSG00004465	Sec63	ENSMUSG00000019802.13	NA	protein_coding	1456,44699785365	9,91042568767199	0,0193430986822247	0,0581224077714771	-0,182556946009138	-0,195715161715142
QNCMUSG00004467	NA	NA	NONMMUG003493.2	noncoding	16,2267263486242	2,43807199818909	0,486586881886017	0,63074413992516	-0,000598937137160026	0,0391417392463921
QNCMUSG00004468	NA	NA	NONMMUG049809.1	noncoding	0,94717546806202	0,242801078290661	0,970400743913672	NA	0,0109045393593422	0,00199603067308849
QNCMUSG00004470	Scml4	ENSMUSG00000044770.14	NA	protein_coding	11,4706669367431	2,95651641589642	0,398378193618035	0,55150341264426	-0,00417789403620147	0,0804124907206441
QNCMUSG00004477	Sobp	ENSMUSG00000038248.8	NA	protein_coding	43,2542026503233	6,49063234226219	0,0900326742347115	0,191664859359837	0,33525841888049	-0,0191386250026106
QNCMUSG00004478	Gm47815	ENSMUSG00000111171.1	NONMMUG088082.1	lncRNA	8,06248908894261	7,80344972188799	0,0502533539324631	NA	-0,0613074955268324	-0,0591899971567253
QNCMUSG00004479	NA	NA	NONMMUG003506.2	noncoding	3,94618426132569	3,73721363355479	0,291274190047399	NA	0,0343468573624767	-0,040622835647005
QNCMUSG00004483	Pdss2	ENSMUSG00000038240.13	NA	protein_coding	704,586863575739	2,09064604398924	0,553807449121709	0,687780616571903	-0,0541991116252872	0,077266731292808
QNCMUSG00004486	NA	NA	NONMMUG003516.2	noncoding	2,17128581851707	1,66165192110026	0,645492828901237	NA	0,0138695042663177	0,0207189184915928
QNCMUSG00004487	Bend3	ENSMUSG00000038214.15	NA	protein_coding	308,060462278468	14,0743633064876	0,0028056592588096	0,0121309854150788	-0,31372614992009	-0,421308676354841
QNCMUSG00004489	Gm47889	ENSMUSG00000111368.1	NONMMUG003520.2	noncoding	2,24737303331107	1,7293571187282	0,630426880248806	NA	0,0186626243651929	0,0121747956687342
QNCMUSG00004490	Gm9803	ENSMUSG00000045886.7	NA	protein_coding	71,6239170172966	2,8490059510312	0,415496071733274	0,568268343178821	-0,161625934983462	0,0353479231756482
QNCMUSG00004491	1700021F05Rik	ENSMUSG00000019797.11	NA	protein_coding	1232,04317972116	8,91288544216926	0,0304718269621149	0,0834692743225197	-0,481304813902535	-0,0787374214133781
QNCMUSG00004492	Cd24a	ENSMUSG00000047139.9	NA	protein_coding	256,287178206866	0,934542967508463	0,817084796512979	0,882596113595447	0,0611855725487603	0,0368128830851835
QNCMUSG00004493	F930017D23Rik	ENSMUSG00000075184.3	NONMMUG003524.3	noncoding	3,92093742568059	5,98913696129169	0,112139933287952	NA	-0,0140446672210758	-0,00123365830791086
QNCMUSG00004504	Gm40634	ENSMUSG00000111377.1	NONMMUG003527.3	noncoding	1,11623504112412	2,32241106398871	0,508241143170736	NA	-0,0289707076872631	0,0133461071244098
QNCMUSG00004505	1700027J07Rik	ENSMUSG00000111422.1	NONMMUG003528.3	noncoding	8,89394019718463	1,25744272186311	0,739262655854715	0,827820928959894	0,0397847245707211	0,0367235410301212
QNCMUSG00004510	Qrsl1	ENSMUSG00000019863.7	NA	protein_coding	460,095395947055	12,6804414068363	0,00538119243196784	0,0207539169904773	-0,234275406076188	0,13445692945246
QNCMUSG00004511	Rtn4ip1	ENSMUSG00000019864.14	NA	protein_coding	1459,42888135354	7,22973111002497	0,0649249805985468	0,150019964766645	-0,130969018472724	0,157493034912028
QNCMUSG00004512	NA	NA	NONMMUG088083.1	noncoding	16,1596543891038	0,78774834903173	0,852395166552713	0,906331975085447	-0,00190024766600322	0,0532491741154679
QNCMUSG00004513	Crybg1	ENSMUSG00000019866.14	NA	protein_coding	365,89387018138	8,18474480613902	0,0423439722015513	0,107512098144764	-0,10750722938368	-0,049658286929956
QNCMUSG00004515	NA	NA	NONMMUG003531.2	noncoding	6,75451941501016	1,68744292871406	0,639729119313894	NA	0,0467806230028753	-0,0278748291284664
QNCMUSG00004520	Speer5-ps1	ENSMUSG00000091358.2	NA	transcribed_processed_pseudogene	0,730708514496983	1,55707666121278	0,669161073964181	NA	0,0229214055642758	0,005424743346316
QNCMUSG00004521	NA	NA	NONMMUG088084.1	noncoding	1,43490997127393	0,978691311586495	0,806407838478864	NA	0,0063418526322706	0,00315414841463313
QNCMUSG00004523	NA	NA	NONMMUG003536.2	noncoding	2,00453980081401	0,230840644597073	0,9724633942695	NA	0,00236686167157156	-0,0130673386866769
QNCMUSG00004524	Atg5	ENSMUSG00000038160.7	NA	protein_coding	576,067873431268	3,80487865851829	0,28331917069742	0,437918314649149	-0,178749351374571	0,0352564677905657
QNCMUSG00004525	NA	NA	NONMMUG049834.1	noncoding	1,53940463074072	0,757908519914949	0,859505946513302	NA	0,0257157812483286	-0,0089338323791088
QNCMUSG00004526	NA	NA	NONMMUG049835.1	noncoding	1,15660457012204	0,878955659714251	0,830503091939415	NA	0,0356241754137573	0,0173474546987051
QNCMUSG00004527	NA	NA	NONMMUG049840.1	noncoding	3,76163231249312	0,531793680401641	0,911852972091647	NA	0,0444632174246398	0,0107434182136062
QNCMUSG00004529	Gm35028	ENSMUSG00000111078.1	NONMMUG003538.2	noncoding	3,27713559412207	0,124081006476793	0,988798714268908	NA	-0,017493988587293	-0,0110553933245863
QNCMUSG00004531	Prdm1	ENSMUSG00000038151.13	NA	protein_coding	35,7170095641582	17,507467165863	0,000555670227816936	0,00309543971903848	0,909121453278724	-0,105266815182186
QNCMUSG00004535	Gm48065	ENSMUSG00000111116.1	NONMMUG003541.2	noncoding	3,52754311710467	1,57694090350688	0,664629543217175	NA	0,0235615172977046	-0,024606696777704
QNCMUSG00004536	Gm35154	ENSMUSG00000111535.1	NONMMUG049842.2	noncoding	1,65803340983211	1,39100736912998	0,707644001347266	NA	0,0198701982526471	-0,0143606812416475
QNCMUSG00004540	4930431F10Rik	ENSMUSG00000111494.1	NONMMUG003544.2	lncRNA	3,66633904161866	0,871553379403792	0,832286632653186	NA	0,0539360476624414	0,0409843003620926
QNCMUSG00004545	Gm47398	ENSMUSG00000111868.1	NONMMUG051012.2	noncoding	5,28119499380597	0,112960648613672	0,99023797994697	NA	-0,0142277887964712	-0,0129739381930354
QNCMUSG00004553	NA	NA	NONMMUG003548.2	noncoding	17,8118200487756	1,62124773905688	0,654581691444344	0,765654787119368	-0,0859839008879159	0,0540735166215103
QNCMUSG00004554	Prep	ENSMUSG00000019849.11	NA	protein_coding	867,273083802592	6,74126383325017	0,0806181447553791	0,175842891203489	-0,210939198507199	-0,0389814170563507
QNCMUSG00004555	NA	NA	NONMMUG003550.2	noncoding	22,504113300597	3,75512163446962	0,289149569465144	0,44409552256435	0,259871864715242	0,0881902821388746
QNCMUSG00004556	Popdc3	ENSMUSG00000019848.14	NA	protein_coding	50,9541289938475	1,3404655352701	0,719547292208176	0,812763894033684	0,0586128238671538	0,0254006316680283
QNCMUSG00004560	Bves	ENSMUSG00000071317.4	NA	protein_coding	93,7981586165978	3,42038801013663	0,331235260408053	0,486614819865293	0,103672960876482	0,0482728909405651
QNCMUSG00004562	Hace1	ENSMUSG00000038822.15	NA	protein_coding	208,224314069908	6,87451540661992	0,076006782830141	0,168510696898079	0,0334502840062802	-0,0770338056820555
QNCMUSG00004564	NA	NA	NONMMUG051017.1	noncoding	0,855224107496373	1,29493690508927	0,730335708149365	NA	0,0190457773934485	-0,00945376491891114
QNCMUSG00004565	D030045P18Rik	ENSMUSG00000110874.1	NONMMUG003558.3	noncoding	2,00697159040261	2,71391563463718	0,437867655633146	NA	0,0309833058310699	-0,00260553020682474
QNCMUSG00004574	Gm35552	ENSMUSG00000110843.1	NONMMUG003562.3	noncoding	24,9195609331971	21,0472536494676	0,000102923919198684	0,000729776918037283	1,35921984617589	1,81735719968832
QNCMUSG00004579	NA	NA	NONMMUG003564.2	noncoding	214,659799261088	14,2928676873278	0,00253243757707572	0,0111105378783405	-1,00026784047044	-0,436861526400575
QNCMUSG00004580	NA	NA	NONMMUG049863.1	noncoding	1,57365105889188	0,130514759083852	0,987939446905172	NA	0,000802404064138473	-0,00327301125841551
QNCMUSG00004588	Grik2	ENSMUSG00000056073.16	NA	protein_coding	8,41857189496926	10,3747386785422	0,0156351425379975	NA	0,0625769871396435	-0,0655911952808671
QNCMUSG00004591	Gm26543	ENSMUSG00000097884.1	NONMMUG003569.2	noncoding	18,4361175322372	11,917016512501	0,00767290080376916	0,0276559174821911	0,988791574559231	-0,00843909333993306
QNCMUSG00004598	NA	NA	NONMMUG003589.2	noncoding	3,01634308323522	0,704843090256205	0,872064218410506	NA	-0,0175706381934325	0,0181721041327904
QNCMUSG00004599	NA	NA	NONMMUG003590.2	noncoding	0,527509995663692	0,171961254834223	0,981983496041497	NA	-9,78993511380838E-05	0,00102259239127551
QNCMUSG00004603	Ascc3	ENSMUSG00000038774.9	NA	protein_coding	1254,25644857578	9,15561558923989	0,0272918679841977	0,0766791810221102	-0,0864216501145108	-0,109848212070379
QNCMUSG00004604	Sim1	ENSMUSG00000019913.4	NA	protein_coding	13,2264197449431	2,73511094321329	0,434293495569821	0,584958249367359	0,038708152051642	0,0413008992310201
QNCMUSG00004608	Gm49339	ENSMUSG00000062593.17	NA	protein_coding	29,9797874891901	2,30716632463596	0,511149419803756	0,652088773264859	-0,0562194704343513	-0,0587062866144398
QNCMUSG00004609	Lilr4b	ENSMUSG00000112023.1	NA	protein_coding	112,52199749181	4,0008598456611	0,26137129712029	0,414273139539584	-0,302993583235473	-0,205365155601988
QNCMUSG00004611	Lilrb4a	ENSMUSG00000112148.1	NA	protein_coding	134,259781390522	4,6942914260151	0,195600964713903	0,336119357594628	-0,118587723963726	-0,362420426597493
QNCMUSG00004627	Vgll2	ENSMUSG00000049641.14	NA	protein_coding	41,6062833382853	1,24799334795438	0,741518011325789	0,829740045338258	0,028765970114571	0,0273016964328514
QNCMUSG00004630	Dcbld1	ENSMUSG00000019891.15	NA	protein_coding	92,7507412635385	8,23682353463272	0,0413626249134139	0,105478314674158	-0,211974912268376	-0,105814311523512
QNCMUSG00004631	Gopc	ENSMUSG00000019861.15	NA	protein_coding	569,619992620688	3,42543639080728	0,3305623083301	0,485939567779809	-0,215498338157324	-0,172330750552226
QNCMUSG00004632	Nepn	ENSMUSG00000038624.13	NA	protein_coding	136,412394026147	8,83407169573816	0,0315803098968785	0,0857627938670486	-0,118418656048475	-0,45377255382914
QNCMUSG00004633	Nus1	ENSMUSG00000023068.16	NA	protein_coding	1113,62713890573	10,13620463647	0,0174431308211783	0,0536863635610188	-0,371929217195182	-0,0546687075337429
QNCMUSG00004635	Slc35f1	ENSMUSG00000038602.7	NA	protein_coding	24,2998966945542	2,94706865052068	0,399858353263844	0,553165286539344	0,135259088599492	0,116451360052374
QNCMUSG00004642	Cep85l	ENSMUSG00000038594.9	NA	protein_coding	1013,05437195065	3,11079841802407	0,374855706570936	0,529825476555021	0,269783638101514	0,0199057426500812
QNCMUSG00004645	NA	NA	NONMMUG003626.2	noncoding	1,47782313326321	3,91212068172008	0,271111204883465	NA	-0,00808264939712573	-0,0301398823849763
QNCMUSG00004646	NA	NA	NONMMUG003629.2	noncoding	9,35550035567233	0,957374793818701	0,811564413347681	0,878959568794774	0,0200395332534973	-0,0365371261500539
QNCMUSG00004647	Pln	ENSMUSG00000038583.13	NA	protein_coding	21,7553306521749	4,90501519413228	0,178885999207521	0,315238878151773	0,097146361478135	0,0161493731251416
QNCMUSG00004648	Gm47644	ENSMUSG00000112734.1	NONMMUG003632.3	lncRNA	30,8373071324555	4,42803420055949	0,218800001297533	0,365895749284371	0,173168991339249	-0,0429296189536104
QNCMUSG00004649	NA	NA	NONMMUG003633.2	noncoding	34,6294581573635	2,64688398518481	0,449329398674528	0,597702196521721	-0,0102431283685769	-0,0917645146457322
QNCMUSG00004651	Gm36229	ENSMUSG00000112132.1	NONMMUG003635.2	noncoding	0,828085278406527	1,65440675389401	0,647117322305985	NA	0,0184845598452507	-0,0082237564775291
QNCMUSG00004654	Gm20597	ENSMUSG00000112739.1	NONMMUG003636.2	noncoding	8,72130694758582	2,55325312236936	0,465743876131108	0,612624319625806	0,0811496416528273	0,0223493498718732
QNCMUSG00004656	Mcm9	ENSMUSG00000058298.10	NA	protein_coding	176,102831724608	6,3373865110962	0,0963009718366246	0,201283162666567	0,115839268629661	-0,082786606086634
QNCMUSG00004657	Gm47738	ENSMUSG00000112530.1	NONMMUG088098.1	lncRNA	638,665034560557	8,68095149173226	0,0338477921761938	0,0904703564651305	0,352452956151091	-0,0497927964237393
QNCMUSG00004658	Gm47739	ENSMUSG00000112731.1	NA	lncRNA	357,040832300382	6,03694653340483	0,109826466750282	0,221703276559078	0,180424657696722	-0,0880832822211827
QNCMUSG00004659	Asf1a	ENSMUSG00000019857.7	NA	protein_coding	293,707498898604	7,67944759503507	0,053122591641167	0,128123663354354	-0,40166800946335	-0,0102259647881538
QNCMUSG00004660	Fam184a	ENSMUSG00000019856.14	NA	protein_coding	17,921889731298	1,02403167405267	0,795437271847867	0,868564935518234	-0,092944724752004	-0,0356164484322044
QNCMUSG00004666	Man1a	ENSMUSG00000003746.16	NA	protein_coding	707,784925427782	28,0882711492453	3,48033994052752E-06	3,70079806672876E-05	-0,411950083719493	-0,557447518412415
QNCMUSG00004667	NA	NA	NONMMUG003649.2	noncoding	9,9437566231282	3,25485592386327	0,353975443800223	0,509017523153272	0,100275326857128	-0,0527435625632216
QNCMUSG00004670	NA	NA	NONMMUG003651.2	noncoding	8,05872628660033	9,25991314132052	0,0260275433699602	NA	0,174577888024912	-0,104678107664542
QNCMUSG00004674	NA	NA	NONMMUG049895.1	noncoding	9,50545151104224	1,99985904540146	0,572435960641663	0,702375923169378	0,0745840808277947	-0,0320523067433132
QNCMUSG00004677	Tbc1d32	ENSMUSG00000038122.9	NA	protein_coding	750,593951894192	6,92788464511676	0,0742322022885042	0,165512572743809	0,113524569783688	0,28334772006624
QNCMUSG00004679	Gm29794	ENSMUSG00000112528.1	NA	processed_pseudogene	4,73148641631535	2,56253476028505	0,464095575715616	NA	0,0800615335635326	-0,0102253205521728
QNCMUSG00004680	Msl3l2	ENSMUSG00000047669.8	NA	protein_coding	19,5789083133463	0,446823851551187	0,93040864212138	0,955698881906006	0,0504067645760876	0,0407425053238105
QNCMUSG00004681	Gja1	ENSMUSG00000050953.10	NA	protein_coding	6620,2470236178	9,39830109120342	0,0244382444919899	0,0703973346528496	0,344082255138059	0,551629358751825
QNCMUSG00004683	Gm36595	ENSMUSG00000112833.1	NONMMUG003661.3	noncoding	53,1761904329566	9,84479489945005	0,0199325706379229	0,0596047636030186	-0,165346236770385	0,0955027665344918
QNCMUSG00004687	NA	NA	NONMMUG003665.2	noncoding	1,91798699027339	4,50036881773376	0,212257392019473	NA	-0,0176753653456792	-0,0112787699224086
QNCMUSG00004688	Gm48053	ENSMUSG00000112837.1	NA	lncRNA	7,99275868451746	3,30194242044149	0,347372387460468	NA	0,122092670846601	0,0642072361065262
QNCMUSG00004689	Gm36827	ENSMUSG00000112327.1	NONMMUG003666.3	noncoding	1,85188857795112	1,8259261985642	0,609309421687521	NA	-0,0138871362269741	-0,0369117642576025
QNCMUSG00004695	NA	NA	NONMMUG003670.2	noncoding	0,786326286129641	0,378501594345035	0,944646865721522	NA	-0,00876691369838365	0,000990405228774481
QNCMUSG00004699	Hsf2	ENSMUSG00000019878.8	NA	protein_coding	352,511634583452	5,48484523768703	0,139547854961579	0,263286639149497	-0,334709348280118	-0,244529295846292
QNCMUSG00004700	Serinc1	ENSMUSG00000019877.10	NA	protein_coding	7343,61680117029	44,0505163607494	1,47234907380563E-09	3,12138003646794E-08	-0,301833958043169	0,221037544891372
QNCMUSG00004701	Pkib	ENSMUSG00000019876.15	NA	protein_coding	18,0087515992068	0,956762256222461	0,811712559214478	0,879046679496294	0,098903207644827	0,0590772730485383
QNCMUSG00004702	Fabp7	ENSMUSG00000019874.11	NA	protein_coding	2,16551397919187	3,80067212285705	0,283807961276327	NA	0,0566645252814551	-0,013283542216253
QNCMUSG00004704	Smpdl3a	ENSMUSG00000019872.13	NA	protein_coding	3015,09385779311	11,4540709836076	0,00950765131051815	0,0329174106794316	-0,128636363198249	0,113800303998683
QNCMUSG00004712	Gcc2	ENSMUSG00000038039.13	NA	protein_coding	756,521054314704	4,29670208799838	0,231156746673698	0,380200625396556	0,159677584022951	-0,0197945559908831
QNCMUSG00004713	NA	NA	NONMMUG049902.1	noncoding	11,3367957984333	3,24593058549328	0,355239274459822	0,510113549607723	0,0629575657892393	-0,0778673843994949
QNCMUSG00004715	Lims1	ENSMUSG00000019920.17	NA	protein_coding	1554,27720945638	0,667597132469837	0,880797647191358	0,925570412940321	0,0392469656067627	-0,0300493317157864
QNCMUSG00004718	Ranbp2	ENSMUSG00000003226.7	NA	protein_coding	6248,73173373535	6,78623210089023	0,0790325691165923	0,173394287931664	-0,186523614971039	-0,0261527422758009
QNCMUSG00004719	Ccdc138	ENSMUSG00000038010.9	NA	protein_coding	170,954165447844	31,3421901982926	7,20081562000028E-07	8,9237166514327E-06	-0,551087762791881	0,0760891118492861
QNCMUSG00004720	NA	NA	NONMMUG003693.2	noncoding	1,21984345698693	2,29156086756524	0,514139548348899	NA	0,014074659919069	0,00171312686753675
QNCMUSG00004727	Gm9987	ENSMUSG00000055958.3	NA	pseudogene	0,981294430838671	0,0190847984039948	0,999302787762303	NA	0,00447025239993402	3,95313878675678E-05
QNCMUSG00004728	Sh3rf3	ENSMUSG00000037990.18	NA	protein_coding	49,9456928278036	4,32108499738696	0,228815132033485	0,377528167918977	-0,112317006871254	-0,263028405516788
QNCMUSG00004730	Sept10	ENSMUSG00000019917.10	NA	protein_coding	888,860160059547	14,7311960734856	0,00206138315827419	0,0093620457422671	0,10184719620505	0,421887242004604
QNCMUSG00004731	NA	NA	NONMMUG049910.1	noncoding	2,26158462421684	2,0769013224192	0,556599899203615	NA	0,0226427995965309	0,0167870214226305
QNCMUSG00004734	P4ha1	ENSMUSG00000019916.14	NA	protein_coding	1732,86889701835	8,5472630447178	0,0359571023378567	0,094838967574685	0,00638853171156819	-0,0533882912955528
QNCMUSG00004736	Oit3	ENSMUSG00000009654.4	NA	protein_coding	10,4936931332987	13,202040788168	0,00421944161666163	0,0169521976179297	-0,262131786851696	-0,17184322219084
QNCMUSG00004737	Mcu	ENSMUSG00000009647.13	NA	protein_coding	556,285651862961	8,47588599688703	0,0371353212533416	0,0972163256296706	-0,147511308427434	-0,0815762185310611
QNCMUSG00004742	Micu1	ENSMUSG00000020111.15	NA	protein_coding	1477,64939158403	0,362946412483325	0,947785899876461	0,966889628746315	0,0315755616697601	-0,0029756787212334
QNCMUSG00004744	NA	NA	NONMMUG051053.1	noncoding	5,1376643578803	5,87542274898662	0,117831011288511	NA	0,154746625102391	-0,00298247967880819
QNCMUSG00004745	NA	NA	NONMMUG003723.2	noncoding	1,36441312749357	0,779776179237039	0,854297935490696	NA	-0,00813953222943058	-1,5817005321728E-05
QNCMUSG00004746	Dnajb12	ENSMUSG00000020109.13	NA	protein_coding	1113,16669013617	14,9730015228072	0,00183986697721594	0,00850496929072885	-0,300142488709687	-0,141060533566763
QNCMUSG00004747	NA	NA	NONMMUG003724.2	noncoding	1,63873922707437	5,6622900306383	0,12924774492726	NA	-0,0454761992456348	-0,0325694489772097
QNCMUSG00004748	Ddit4	ENSMUSG00000020108.4	NA	protein_coding	416,314671508818	29,782564461712	1,5333078187167E-06	1,77855264808336E-05	-1,26990260267337	-0,318873960158073
QNCMUSG00004749	Anapc16	ENSMUSG00000020107.10	NA	protein_coding	803,35926508318	0,438430556632653	0,93219407519798	0,957007915172489	-0,0188310339596544	0,0367896342818809
QNCMUSG00004750	Ascc1	ENSMUSG00000044475.14	NA	protein_coding	331,143848877545	7,85741841511663	0,0490522037007549	0,120426196820469	0,116547153923916	0,126773351244269
QNCMUSG00004751	Spock2	ENSMUSG00000058297.16	NA	protein_coding	71,6498673895333	2,33197770602005	0,506422522757424	0,648082399282736	-0,131254911195504	-0,0531908068884429
QNCMUSG00004755	NA	NA	NONMMUG003734.3	noncoding	4,07843902721191	3,09767850326421	0,376808885345751	NA	0,106618045268568	0,0492348811107131
QNCMUSG00004756	Chst3	ENSMUSG00000057337.13	NA	protein_coding	15,0932086399489	2,27777239885157	0,516792494347214	0,656577827543441	-0,149660202970772	-0,112266652124339
QNCMUSG00004759	Psap	ENSMUSG00000004207.14	NA	protein_coding	42522,2952662731	8,832483387862	0,0316030495510375	0,0857789184493205	-0,040801342679283	0,189082394175214
QNCMUSG00004760	Cdh23	ENSMUSG00000012819.15	NA	protein_coding	192,073503254922	24,7525513823165	1,73936114257159E-05	0,000155271147759012	1,0252981020787	-0,0987518328490852
QNCMUSG00004761	Vsir	ENSMUSG00000020101.14	NA	protein_coding	822,694185559485	12,1275475205544	0,00695876636539921	0,0255853072256628	0,236193156222375	-0,287710626731226
QNCMUSG00004766	Slc29a3	ENSMUSG00000020100.15	NA	protein_coding	151,416262412848	11,2413307299157	0,0104899844595854	0,0356160753589549	0,170206676860388	-0,250456234996555
QNCMUSG00004767	Unc5b	ENSMUSG00000020099.8	NA	protein_coding	665,961315725707	71,9029713089575	1,66993826394805E-15	8,85067279892469E-14	-1,29166712373086	-0,760916693951906
QNCMUSG00004773	Gm26947	ENSMUSG00000098055.1	NONMMUG003746.3	noncoding	17,7464047696161	2,38975083665329	0,49554535283186	0,639112440819419	0,199658665946322	0,0913537455674978
QNCMUSG00004776	NA	NA	NONMMUG003747.2	noncoding	1,39206023233984	0,810729123672893	0,846899084907848	NA	-0,0313283445926307	-0,0116837378133741
QNCMUSG00004778	Gm20625, Gm20610	ENSMUSG00000093489.1, ENSMUSG00000093573.1	NONMMUG003748.2	noncoding	2,56166282755146	3,07502649452118	0,38020159889459	NA	0,0195792273112931	-0,046786618768008
QNCMUSG00004779	Gm20625	ENSMUSG00000093489.1	NONMMUG003748.2	lncRNA	2,93657080837484	2,89866932026539	0,407513671721196	NA	-0,0128373308070284	0,0206093011235967
QNCMUSG00004781	Pcbd1	ENSMUSG00000020098.7	NA	protein_coding	9,7025784910689	11,703551472241	0,00847083329953231	0,0299302776583475	0,0224356185069252	-0,0752422962846354
QNCMUSG00004782	Sgpl1	ENSMUSG00000020097.14	NA	protein_coding	6884,33260811768	98,4930435209866	3,2771348353172E-21	3,60998892251217E-19	-1,39077589614337	-0,665272169078457
QNCMUSG00004783	NA	NA	NONMMUG003749.2	noncoding	4,19112588298588	12,3891781105933	0,00616223624423891	NA	-0,181789241577719	-0,0713595872960648
QNCMUSG00004784	Tbata	ENSMUSG00000020096.20	NA	protein_coding	1,53113177363067	3,51812772756153	0,318418614913143	NA	-0,0853289507821809	-0,0155065823247399
QNCMUSG00004785	Adamts14	ENSMUSG00000059901.12	NA	protein_coding	19,6066644221924	5,58077693022555	0,133886300953058	0,25520467272821	0,239827078782985	0,0363426138746607
QNCMUSG00004787	Prf1	ENSMUSG00000037202.6	NA	protein_coding	2,56330083127879	1,46307821044135	0,690817695744304	NA	0,0356565525819838	0,0376801171165034
QNCMUSG00004788	Pald1	ENSMUSG00000020092.9	NA	protein_coding	3130,60875056564	18,4731248335977	0,000351289928999246	0,00210106225324792	0,649125520684392	0,60263513707896
QNCMUSG00004789	Nodal	ENSMUSG00000037171.6	NA	protein_coding	1,24395409880037	1,78480947726561	0,618246129863301	NA	4,84975023271703E-05	-0,00904620331238423
QNCMUSG00004790	Eif4ebp2	ENSMUSG00000020091.15	NA	protein_coding	5173,26373032361	14,7139006238053	0,00207820501106173	0,00942320883950348	0,26860661611324	0,347339011134689
QNCMUSG00004792	Gm48086	ENSMUSG00000112229.1	NA	lncRNA	72,4455088580953	3,21245237548807	0,360014683941869	0,514853262560057	0,155317354714165	-0,0264828652095846
QNCMUSG00004793	NA	NA	NONMMUG003756.3	noncoding	7,62482700660784	2,48962709991686	0,477168615771206	NA	0,0866627851594292	0,0132329203528557
QNCMUSG00004794	Lrrc20	ENSMUSG00000037151.8	NA	protein_coding	1194,29777272446	29,7718252737806	1,54130226110374E-06	1,78536826863522E-05	-0,546554277743941	0,0939273044303757
QNCMUSG00004795	Gm47595	ENSMUSG00000112080.1	NONMMUG088344.1	lncRNA	152,570940695962	61,0472392697224	3,51140145272366E-13	1,32100803759385E-11	-0,863664355283865	0,42723905899242
QNCMUSG00004796	Gm47593	ENSMUSG00000112058.1	NONMMUG088345.1	lncRNA	296,951551143141	81,172373240466	1,72005381129232E-17	1,22838080235257E-15	-0,710973033914945	0,552959488785115
QNCMUSG00004797	NA	NA	NONMMUG003757.2	noncoding	28,9432771564284	6,74918897048013	0,0803364958851963	0,175364758664564	0,0528675351252995	-0,00558071500195486
QNCMUSG00004799	Npffr1	ENSMUSG00000020090.7	NA	protein_coding	44,0911668004633	4,20838077145662	0,239824149445041	0,390493306419353	0,423632258685931	0,0980603261532184
QNCMUSG00004801	Ppa1	ENSMUSG00000020089.8	NA	protein_coding	3135,75322884091	10,6863068289643	0,0135488949533896	0,0437793473052969	0,324889720673756	0,435450551116325
QNCMUSG00004804	Sar1a	ENSMUSG00000020088.10	NA	protein_coding	3122,98985988981	29,2957211471023	1,940831458205E-06	2,20720468263071E-05	-0,221837536178836	0,162608170775629
QNCMUSG00004805	Tysnd1	ENSMUSG00000020087.5	NA	protein_coding	2382,55049736723	30,1808149535989	1,26432665012175E-06	1,4880559609743E-05	-0,341545697761869	0,269929822398562
QNCMUSG00004806	NA	NA	NONMMUG003763.2	noncoding	403,855077909698	25,080474391199	1,48536910350596E-05	0,000135029184846222	-0,402676992639244	0,290282796338632
QNCMUSG00004807	Aifm2	ENSMUSG00000020085.15	NA	protein_coding	10142,4809917672	11,9212447460567	0,00765786990118524	0,0276135514151853	-0,167313236531379	0,121826891067319
QNCMUSG00004808	H2afy2	ENSMUSG00000020086.6	NA	protein_coding	24,033645724693	0,770460540435707	0,856518639270806	0,909454113669134	-0,0743411364392472	-0,0865225864515494
QNCMUSG00004810	NA	NA	NONMMUG003766.2	noncoding	2,12691193488571	1,14206448833962	0,766930462413479	NA	-0,00762153006983119	0,0191164387325602
QNCMUSG00004811	Col13a1	ENSMUSG00000058806.14	NA	protein_coding	101,097477822538	17,7407236286844	0,000497461129685191	0,00281727482517278	-0,848254400421732	-0,162394937595981
QNCMUSG00004817	Fam241b	ENSMUSG00000020083.13	NA	protein_coding	51,6013387213083	3,5033024242681	0,320334059971767	0,475812988864446	-0,186295038606209	0,0252981173170037
QNCMUSG00004819	Tspan15	ENSMUSG00000037031.10	NA	protein_coding	1057,81424675587	11,1447283893538	0,0109684717311476	0,0368766452337445	0,2471294408675	0,544912510101038
QNCMUSG00004820	Tacr2	ENSMUSG00000020081.5	NA	protein_coding	57,7090197785183	151,358987094675	1,34152607872779E-32	3,58890167156797E-30	-5,08999184814831	-0,340010407682969
QNCMUSG00004821	Hk1	ENSMUSG00000037012.18	NA	protein_coding	2154,95199212907	73,6012126678355	7,22548698727603E-16	4,01908771232839E-14	-0,660675359620924	-0,652573167006064
QNCMUSG00004822	Hk1os	ENSMUSG00000085347.1	NONMMUG003773.2	noncoding	4,77598259160899	2,91108870176699	0,405537668126497	NA	-0,117054756340198	-0,0220949732477644
QNCMUSG00004824	Supv3l1	ENSMUSG00000020079.15	NA	protein_coding	1275,18292896205	6,07979464569235	0,107791925234142	0,218829813044595	-0,125493468814427	0,150482244234201
QNCMUSG00004825	Vps26a	ENSMUSG00000020078.16	NA	protein_coding	1997,47094008276	20,6728084692743	0,000123099658598722	0,000852391801981457	-0,365756176652667	-0,070020298591989
QNCMUSG00004826	Srgn	ENSMUSG00000020077.14	NA	protein_coding	673,512751832625	37,1108491420287	4,35947878974818E-08	7,02477177163521E-07	-0,482222728382421	-0,329195351383377
QNCMUSG00004828	NA	NA	NONMMUG003779.2	noncoding	0,74509383960818	0,105081290372226	0,991220754312696	NA	0,0013890765572223	-0,0039184117329007
QNCMUSG00004829	NA	NA	NONMMUG051071.1	noncoding	2,81238701101009	0,394391600582395	0,941398606754067	NA	0,0163746780482632	0,00682532624120476
QNCMUSG00004830	Kif1bp	ENSMUSG00000036955.16	NA	protein_coding	766,260347785198	3,45266351780702	0,326953597892541	0,48252854105787	0,0240198518824037	0,177105682855697
QNCMUSG00004832	NA	NA	NONMMUG003781.2	noncoding	1,74321258321096	0,928155291680966	0,818628517724398	NA	-0,0330828066449852	-0,0152236039686009
QNCMUSG00004833	Ddx21	ENSMUSG00000020075.8	NA	protein_coding	1211,7056623392	12,9038346663336	0,00484925165084343	0,0190333691949965	-0,474164836555901	-0,307686615814429
QNCMUSG00004834	Ddx50	ENSMUSG00000020076.7	NA	protein_coding	1734,54879256151	0,431565229562438	0,933647372236302	0,957823471242872	-0,0176320044645715	0,00644633717906493
QNCMUSG00004835	NA	NA	NONMMUG003784.2	noncoding	9,89744468731199	0,762949482746819	0,858306923686546	0,910157360227388	-0,0561924472262504	-0,0329904032682943
QNCMUSG00004836	Stox1	ENSMUSG00000036923.12	NA	protein_coding	15,0474383666567	0,843501653669819	0,839036175577342	0,897221984847442	-0,00250178906154449	-0,0595989595502661
QNCMUSG00004838	Ccar1	ENSMUSG00000020074.7	NA	protein_coding	1209,08989070818	8,87968860021155	0,0309340066448019	0,0843218094762236	-0,12670409117529	0,025669700046663
QNCMUSG00004839	Tet1	ENSMUSG00000047146.17	NA	protein_coding	39,9383980671821	4,02431651827253	0,25885032868406	0,411494382158192	0,0832001398644293	-0,0609894490848255
QNCMUSG00004841	Slc25a16	ENSMUSG00000071253.8	NA	protein_coding	1549,69437986027	21,1114170948477	9,98134672462905E-05	0,000711614288057944	-0,0218410355671997	0,395708616320772
QNCMUSG00004842	Dna2	ENSMUSG00000036875.15	NA	protein_coding	43,8669588091303	23,0751328157871	3,89526854874596E-05	0,000316542218517669	-0,293024833971356	-1,45400834694028
QNCMUSG00004844	Rufy2	ENSMUSG00000020070.18	NA	protein_coding	306,531185005233	0,462537379473261	0,927041238723689	0,953936598277867	0,0311709222599946	-0,0316181455606093
QNCMUSG00004845	Gm16135	ENSMUSG00000084985.1	NONMMUG003795.2	noncoding	1,34868023337257	1,44771038999935	0,694390234240586	NA	0,00041742088200759	-0,0275079473791592
QNCMUSG00004846	NA	NA	NONMMUG088349.1	noncoding	38,4489428403603	1,91512413417743	0,590208492971302	0,717651968872255	-0,0109878443662292	0,0568704038890293
QNCMUSG00004847	Hnrnph3	ENSMUSG00000020069.16	NA	protein_coding	167,400935785243	3,4296169406981	0,330005948244764	0,485248669666485	-0,16338360190773	-0,0936279421679561
QNCMUSG00004848	Pbld2	ENSMUSG00000020072.15	NA	protein_coding	36,5889177785546	5,85076846601902	0,11910074493289	0,2345826755988	-0,158871172345405	0,0549211650375706
QNCMUSG00004849	Gm16143	ENSMUSG00000087030.1	NONMMUG003800.2	noncoding	7,31829843744452	2,81309376505591	0,42134898360886	NA	0,107604924957882	0,0742510977849804
QNCMUSG00004850	Pbld1	ENSMUSG00000112129.1	NA	protein_coding	155,464240135904	4,2531305426029	0,235396051598115	0,385293294516328	-0,0459511139203687	0,0981664084702779
[truncated: 23,890 more rows]
