# Supplementary material for: Comprehensive Transcriptional Profiling and Mouse Phenotyping Reveals Dispensable Role for Adipose Tissue Selective Long Noncoding RNA Gm15551
Source: Noncoding RNA. 2022 May 6;8(3):32. doi: 10.3390/ncrna8030032 (PMC9149892; doi:10.3390/ncrna8030032)
Supplement: Supplementary file 1 [file ncrna-08-00032-s001.zip › Table S7_bl6_tissueScores.csv]

gene_id	gene_name	gene_id_ens	gene_id_ncd	gene_type	cortex	eWAT	iBAT	iWAT	kidney	liver	muscle
QNCMUSG00000004	Xkr4	ENSMUSG00000051951.5	NA	protein_coding	0.6296839333029042	0.15428553848857648	0.030864036104000073	0.13522190064977085	0.028813690592671793	0.0018800493674664184	0.019250851494610217
QNCMUSG00000006	Gm19938	ENSMUSG00000102331.1	NONMMUG000011.2	lncRNA	0.7441499822549638	0.1141950132857191	0.012657034508762847	0.08979961237182334	0.01764997063965976	0	0.021548386939071146
QNCMUSG00000018	NA	NA	NONMMUG047879.1	noncoding	0.33216019682753084	0.171973112713498	0	0.07974768449722136	0.14388070254835136	0.2722383034133985	0
QNCMUSG00000019	Sox17	ENSMUSG00000025902.13	NA	protein_coding	0.12185185600675462	0.2144732981758875	0.169548920532124	0.1747068142790268	0.13983460289015998	0.04856905414658026	0.13101545396946684
QNCMUSG00000020	Gm37587	ENSMUSG00000104238.1	NONMMUG000020.3	noncoding	0.05819088862252924	0.3593427907970696	0.024410338369340236	0.23002626855427524	0.22422874933956496	0.07507176237882887	0.028729201938391784
QNCMUSG00000024	NA	NA	NONMMUG047883.1	noncoding	0	0.2598295741238962	0	0.3472843712500624	0.15605231129305122	0.12271103791570916	0.11412270541728098
QNCMUSG00000031	Mrpl15	ENSMUSG00000033845.13	NA	protein_coding	0.13991349614509807	0.12642003127557896	0.15614658745370275	0.13406704365590238	0.13379324290185254	0.15213609290491997	0.15752350566294537
QNCMUSG00000032	Lypla1	ENSMUSG00000025903.14	NA	protein_coding	0.10904170924607824	0.12670166906066987	0.14801992360713406	0.12675482949784392	0.18137593048427772	0.16920986379404312	0.1388960743099531
QNCMUSG00000033	Gm37988	ENSMUSG00000104217.1	NA	protein_coding	0.08322849774910555	0.14946131594622136	0.22968833978178538	0.14512480340035241	0.26791578828593415	0.10328747132370833	0.02129378351289289
QNCMUSG00000034	Tcea1	ENSMUSG00000033813.15	NA	protein_coding	0.14863817140793278	0.145185203643488	0.14579616488557287	0.15376631052016743	0.14795254049086398	0.12975905339270727	0.1289025556592677
QNCMUSG00000035	Rgs20	ENSMUSG00000002459.17	NA	protein_coding	0.8126980026107046	0.087857476866191	0.017206247510980124	0.01823777205702044	0.016528057272498224	0.020429574646076244	0.02704286903652932
QNCMUSG00000037	Atp6v1h	ENSMUSG00000033793.12	NA	protein_coding	0.18214076704068072	0.14382359732295838	0.15132800437547284	0.13616085642360515	0.15817760486157995	0.12422978569219853	0.10413938428350442
QNCMUSG00000040	NA	NA	NONMMUG046485.1	noncoding	0.22213767117549538	0.14896495425675468	0.31207806207424377	0.051968505843949624	0.18223204920864805	0.08261875744090842	0
QNCMUSG00000041	NA	NA	NONMMUG047921.1	noncoding	0.1641930963742631	0.21943377831645336	0.0593845214485755	0.17509403152785707	0.156068155557359	0.1584382180266285	0.06738819874886351
QNCMUSG00000042	Oprk1	ENSMUSG00000025905.13	NA	protein_coding	0.9629183059412036	0.037081694058796424	0	0	0	0	0
QNCMUSG00000045	NA	NA	NONMMUG000039.2	noncoding	0.09696535874533285	0.12985843263346186	0.44737019071122974	0.01638769826047258	0.2952305843502112	0	0.01418773529929178
QNCMUSG00000047	NA	NA	NONMMUG047929.1	noncoding	0.12287870923383831	0.1442384400807474	0.24091574485675796	0.24951307544948315	0.1744038342016401	0.037371351360870164	0.030678844816662984
QNCMUSG00000048	NA	NA	NONMMUG047931.1	noncoding	0.11419531019947497	0.15085216737499352	0.20564846555206065	0.2254191376657093	0.22027929202197344	0.08021107366204212	0.0033945535237460255
QNCMUSG00000049	Rb1cc1	ENSMUSG00000025907.14	NA	protein_coding	0.16103068548848742	0.13910256495299195	0.13765291575580219	0.15250999142164384	0.1369482782393322	0.1251841701012528	0.1475713940404896
QNCMUSG00000050	4732440D04Rik	ENSMUSG00000090031.2	NONMMUG000040.3	noncoding	0.13810874280936056	0.12291833789966645	0.18151187043800907	0.19128771568046965	0.17395974040634554	0.09384544372383055	0.0983681490423181
QNCMUSG00000058	St18	ENSMUSG00000033740.17	NA	protein_coding	0.8648317670620467	0.037287532432203285	0.008194102153639266	0.06394073216550374	0.01755924315206502	0.008186623034542095	0
QNCMUSG00000063	Pcmtd1	ENSMUSG00000051285.17	NA	protein_coding	0.15418997804501192	0.14597770945045696	0.14963855856418398	0.14317047069115796	0.13430094142231075	0.13737227485235712	0.13535006697452123
QNCMUSG00000065	Gm26901	ENSMUSG00000097797.6	NONMMUG000058.2	noncoding	0.26307358576623946	0.1695731134679504	0.19913034616401462	0.08783323126525315	0.16051440005880532	0.07915449510621993	0.040720828171517114
QNCMUSG00000068	Gm30414	ENSMUSG00000103067.1	NONMMUG000060.2	noncoding	0.1145600778750969	0.2950367538539876	0.05815413688431805	0.16679924495787812	0.10953570048508213	0.190552874256838	0.06536121168679922
QNCMUSG00000075	Sntg1	ENSMUSG00000025909.16	NA	protein_coding	0.6272162220627389	0.17132071780793268	0.006848787942728604	0.083597098268541975	0.03564933293624429	0.06746312228086593	0.007904718700947763
QNCMUSG00000079	NA	NA	NONMMUG047952.2	noncoding	0.0238651343240156	0.3203191696751719	0.1809850725802036	0.04244111824926733	0.4323895051713416	0	0
QNCMUSG00000081	Adhfe1	ENSMUSG00000025911.14	NA	protein_coding	0.09643339542264912	0.16039010851622304	0.16315635169493878	0.14379034840602575	0.18973914530279448	0.1426684046094758	0.10382224604789297
QNCMUSG00000082	2610203C22Rik	ENSMUSG00000079671.8	NONMMUG000073.2	noncoding	0.1077669677150427	0.25510071328444284	0.10481031161361429	0.2143927569312506	0.11133652409330039	0.07901124152960275	0.12758148483274642
QNCMUSG00000084	Vxn	ENSMUSG00000067879.3	NA	protein_coding	0.9400887587152246	0.026479513859157842	0.0019054817044200445	0.02646972137620004	0.0018031868488109868	0.0010856532953222697	0.002167684200864247
QNCMUSG00000087	Mybl1	ENSMUSG00000025912.16	NA	protein_coding	0.2815786628712243	0.19030101864739216	0.06690450972575158	0.20585574339889057	0.13778782892810035	0.04921729396125112	0.06835494246739002
QNCMUSG00000089	Vcpip1	ENSMUSG00000045210.8	NA	protein_coding	0.19319880939039027	0.1445678781296208	0.11677239688581963	0.16324700435576064	0.13868770648760798	0.14286667031494932	0.1006595344358513
QNCMUSG00000090	1700034P13Rik	ENSMUSG00000097893.8	NONMMUG000077.3	noncoding	0.07432584943434069	0.15930992184653253	0.16825797918169488	0.09264969161140603	0.2559559080820316	0.18502681435760845	0.06447383548638583
QNCMUSG00000092	Sgk3	ENSMUSG00000025915.14	NA	protein_coding	0.14154652764776987	0.15785307867753398	0.13212291539799847	0.18141243504422103	0.1583592253756695	0.1174896471497838	0.11121617070702343
QNCMUSG00000093	NA	NA	NONMMUG000080.2	noncoding	0.14224831207038002	0.2080309565785792	0.07516286670932823	0.28033025578567305	0.16242839938236397	0.06758399502693914	0.06421521444673645
QNCMUSG00000094	Mcmdc2	ENSMUSG00000046101.16	NA	protein_coding	0.2773045509840828	0.1728960575367228	0.08218099598277852	0.18093746987643453	0.11421853082657323	0.08429901959140165	0.0881633752020064
QNCMUSG00000095	Snhg6	ENSMUSG00000098234.7	NONMMUG000083.2	noncoding	0.15375585022279958	0.14269534761905733	0.13296274738526068	0.14616912776448146	0.14095103097031178	0.13201028210950633	0.15145561392858292
QNCMUSG00000096	Tcf24	ENSMUSG00000099032.2	NA	protein_coding	0.06394910225802519	0.15096365816523774	0.04319234452655545	0.07435413025763579	0.605491366195417	0.037717312324630894	0.024332086272498048
QNCMUSG00000098	NA	NA	NONMMUG000084.2	noncoding	0	0.1747282957006899	0	0.07810580614754387	0.7142159412572331	0.032949956894533124	0
QNCMUSG00000100	Ppp1r42	ENSMUSG00000025916.10	NA	protein_coding	0.40396690644613364	0.06636745417322158	0	0.0299892169579852	0.3319590173247502	0.02849588937264462	0.13922151572526473
QNCMUSG00000102	Cops5	ENSMUSG00000025917.9	NA	protein_coding	0.1616855758549359	0.1386215680507233	0.1393343926269676	0.13267414561744642	0.1409911004039261	0.13064087087352788	0.15605234657247286
QNCMUSG00000103	Cspp1	ENSMUSG00000056763.16	NA	protein_coding	0.17276894940120646	0.16026891337761567	0.10180106829126424	0.16786268881329136	0.17456613288596454	0.14158408050946555	0.08114816672119222
QNCMUSG00000105	Arfgef1	ENSMUSG00000067851.11	NA	protein_coding	0.15022416779251974	0.14079231865253192	0.1211695314947874	0.1527146881114915	0.15133419087198793	0.14011045975111763	0.14365464332556377
QNCMUSG00000107	NA	NA	NONMMUG046501.1	noncoding	0.15650270984634876	0.17550785559931184	0.037639939237622266	0.3015093489016329	0.21583011393306545	0.07733355625414459	0.035676476227874135
QNCMUSG00000109	Cpa6	ENSMUSG00000042501.12	NA	protein_coding	0.40641062174448805	0.13189245479239692	0.0425137091392118	0.20308664459584277	0.10068939346622457	0.05895830285560848	0.05644887340622741
QNCMUSG00000110	NA	NA	NONMMUG000100.2	noncoding	0.17577119986894685	0.15890669320542328	0.09924964291651885	0.17108003169958286	0.14857954743281707	0.13628217435527426	0.11013071052143683
QNCMUSG00000113	Prex2	ENSMUSG00000048960.13	NA	protein_coding	0.170167730421837	0.16759501194463602	0.19158847582054297	0.1580487020771905	0.12390030311538651	0.09046989740208886	0.09822987921831812
QNCMUSG00000120	A830018L16Rik	ENSMUSG00000057715.13	NA	protein_coding	0.5754947809938313	0.0629875795000209	0.24986291533246652	0.08132886106582123	0.022977582759587712	0.004353541674422549	0.002994738673849699
QNCMUSG00000121	NA	NA	NONMMUG000111.2	noncoding	0.720931573161858	0	0.279068426838142	0	0	0	0
QNCMUSG00000131	Sulf1	ENSMUSG00000016918.15	NA	protein_coding	0.16373075647199434	0.22694263961263164	0.10757968541381051	0.24448051369673415	0.06825908494968633	0.025813525867908606	0.16319379398723446
QNCMUSG00000133	Slco5a1	ENSMUSG00000025938.16	NA	protein_coding	0.11510819357301535	0.04569163635382528	0.07409351862876862	0.32759476757659506	0.0035626879060030835	0.0029740917898132173	0.43097510417197926
QNCMUSG00000141	Ncoa2	ENSMUSG00000005886.14	NA	protein_coding	0.18468108502315986	0.1495972683787341	0.10714790016022704	0.17172916834064783	0.14532874640917268	0.13189040736428628	0.10962542432377224
QNCMUSG00000143	NA	NA	NONMMUG000126.2	noncoding	0.14223959008924847	0.2031227103051676	0.07341318288485152	0.23925052218324516	0.14107930662396181	0.1316164954582308	0.06927819245529457
QNCMUSG00000149	Tram1	ENSMUSG00000025935.10	NA	protein_coding	0.13230916877869106	0.16211055176606382	0.12692735599918817	0.1665166349811371	0.16135555394036613	0.14716540776772563	0.10361532676682816
QNCMUSG00000150	NA	NA	NONMMUG046518.1	noncoding	0.06703529552821597	0.3234568374369595	0.046625091252302034	0.280398264216652	0.15298006447045728	0.07635583446489969	0.053148612630513535
QNCMUSG00000151	Lactb2	ENSMUSG00000025937.6	NA	protein_coding	0.10036597640457023	0.12846864009382777	0.1625265260904036	0.11614169218938918	0.2120288231412039	0.16960490863276356	0.11086343344784173
QNCMUSG00000153	Xkr9	ENSMUSG00000067813.3	NA	protein_coding	0	0.11446898264493409	0	0.005167148183236687	0.05981228674133975	0.8205515824304895	0
QNCMUSG00000157	Eya1	ENSMUSG00000025932.14	NA	protein_coding	0.2665160787005405	0.09984193354824046	0.06952936145048488	0.17767021185473192	0.01414115447588494	0.003236027930241779	0.3690652320398755
QNCMUSG00000165	Gm9947	ENSMUSG00000054493.2	NONMMUG000142.2	noncoding	0.31211874452243565	0.1841373050326297	0.04778039126555347	0.32026934302822946	0	0.032825775991049876	0.10286844016010188
QNCMUSG00000166	Msc	ENSMUSG00000025930.6	NA	protein_coding	0.1672869799636646	0.21880042265714295	0.060430197372832846	0.3653875918626734	0.003992634049917865	0.046350033550900026	0.13775214054286833
QNCMUSG00000170	Kcnb2	ENSMUSG00000092083.4	NA	protein_coding	0.9590746904201275	0.007766968831776339	0	6.202192634905654e-4	0.029272264486138944	0.003265856998466685	0
QNCMUSG00000174	NA	NA	NONMMUG047991.1	noncoding	0.10660904214584958	0.05506004919190422	0	0	0.6571832726383683	0.18114763602387793	0
QNCMUSG00000175	NA	NA	NONMMUG047992.1	noncoding	0	0	0	0	0.8166509774695951	0.18334902253040491	0
QNCMUSG00000176	NA	NA	NONMMUG047993.1	noncoding	0	0	0	0	0.8651815596242598	0.13481844037574023	0
QNCMUSG00000178	NA	NA	NONMMUG000153.2	noncoding	0.15921475371109017	0.24592141414900284	0.07707668063358326	0.1990159887890407	0.125531886189327	0.13116770078033413	0.0620715757476219
QNCMUSG00000179	Terf1	ENSMUSG00000025925.14	NA	protein_coding	0.18667303619111553	0.1513207586880678	0.10483111910676855	0.1934585277738606	0.14700724637179774	0.1360601320702454	0.0806491797981445
QNCMUSG00000180	NA	NA	NONMMUG000155.2	noncoding	0.2423262417121845	0.1761093251712159	0.06954452444528648	0.23857872646387765	0.14135111981401968	0.08816608516882482	0.043923977224590925
QNCMUSG00000181	Sbspon	ENSMUSG00000032719.4	NA	protein_coding	0.14378562275246476	0.049460588958916495	0.15302922211887302	0.1862591661803201	0.2926052176349283	0.024604101214991056	0.15025608113950617
QNCMUSG00000186	Rpl7	ENSMUSG00000043716.13	NA	protein_coding	0.13991236910689925	0.1506116433373255	0.13389355481386347	0.16079823377234545	0.14497922089839885	0.13225780736328938	0.13754717070787809
QNCMUSG00000187	Rdh10	ENSMUSG00000025921.7	NA	protein_coding	0.1468973315759242	0.12959007675468914	0.11896784453573439	0.15383237673036682	0.2231850156584776	0.1572049680725435	0.0703223866722644
QNCMUSG00000193	Stau2	ENSMUSG00000025920.19	NA	protein_coding	0.2304886981486674	0.12272850180337648	0.14970611588388097	0.11316104351343927	0.12802245063551482	0.07252590212034231	0.1833672878947788
QNCMUSG00000197	Ube2w	ENSMUSG00000025939.18	NA	protein_coding	0.17704938223264702	0.16399280595950183	0.15481191853773354	0.15496968753119048	0.1395953740836427	0.11172032617840573	0.09786050547687863
QNCMUSG00000198	NA	NA	NONMMUG000167.2	noncoding	0.21775018437606677	0.1483525059029162	0.12842560299725747	0.14939217761302884	0.14268326269238243	0.11315720463785393	0.10023906178049426
QNCMUSG00000199	NA	NA	NONMMUG000169.2	noncoding	0.19006056021734036	0.18772422443446452	0.10132669925197758	0.22794476352121962	0.13490796420978513	0.10619559759599931	0.051840190769213465
QNCMUSG00000201	Eloc	ENSMUSG00000079658.9	NA	protein_coding	0.1660618923476667	0.13684998270960286	0.15403608853620024	0.13825211745257934	0.13844582110100837	0.12037639225387595	0.14597770559906656
QNCMUSG00000205	Tmem70	ENSMUSG00000025940.6	NA	protein_coding	0.14542398046146585	0.13103603591448554	0.17674188182873016	0.1267321294967781	0.15235850624871156	0.1214465136424899	0.14626095240733894
QNCMUSG00000208	Ly96	ENSMUSG00000025779.10	NA	protein_coding	0.0998096569091461	0.19307904676802698	0.14052449817607213	0.2032432751220899	0.15048572767086876	0.14305534845074158	0.06980244690305458
QNCMUSG00000214	NA	NA	NONMMUG048007.1	noncoding	0.27560846502040254	0.17346766864439953	0.05529719043311005	0.11956700036054763	0.09526291292584108	0.0606319662899247	0.2201647963257745
QNCMUSG00000215	Jph1	ENSMUSG00000042686.5	NA	protein_coding	0.20092480584709785	0.135242551165561	0.13779978902836315	0.10222092928447982	0.03144948955321852	0.030120083111551267	0.36224235200972843
QNCMUSG00000218	Gm28783	ENSMUSG00000100110.1	NONMMUG046544.1	lncRNA	0.08555992906275012	0	0	0	0	0	0.9144400709372499
QNCMUSG00000219	Gdap1	ENSMUSG00000025777.8	NA	protein_coding	0.5847932516284461	0.07939525725358679	0.01777518936520429	0.008029394410323751	0.003796880654113594	0.0021771827394212718	0.30403284394890423
QNCMUSG00000223	NA	NA	NONMMUG046547.1	noncoding	0.217242216210593	0.19313271913325983	0.05773644670294681	0.20240130635744244	0.14858537044596307	0.1459159775047347	0.03498596364506006
QNCMUSG00000227	Pi15	ENSMUSG00000067780.3	NA	protein_coding	0.10199917206158644	0.3271995399503131	0.03505517383465914	0.26590211626952043	0.121664454476732	0.026333134137721773	0.12184640926946715
QNCMUSG00000229	NA	NA	NONMMUG048031.1	noncoding	0.22822761969666308	0.16126938186633197	0.11238832786466336	0.19950584562147522	0.12954302799244427	0.06378262999864737	0.10528316695977477
QNCMUSG00000230	Gm16070	ENSMUSG00000085125.7	NONMMUG000186.2	noncoding	0.32107486269216695	0.1064150161147283	0.25209212892819705	0.09148775624973098	0.11577244826642587	0.00461370057266626	0.10854408717608459
QNCMUSG00000231	Crispld1	ENSMUSG00000025776.13	NA	protein_coding	0.2550440042714637	0.20942054449860611	0.18575231034832645	0.10961944863357098	0.13914912450100447	6.810697864172591e-4	0.10033349796061108
QNCMUSG00000234	Gm28756	ENSMUSG00000109887.1	NONMMUG000187.3	noncoding	0.35974151998799847	0.15035203960961152	0.051564786231043186	0.17176679708209183	0.10587285888578281	0.10927540986111502	0.051426588342357145
QNCMUSG00000239	Crisp4	ENSMUSG00000025774.14	NA	protein_coding	0	0.9917962520124918	0	0.008203747987508218	0	0	0
QNCMUSG00000243	Defb18	ENSMUSG00000073735.1	NA	protein_coding	0	1	0	0	0	0	0
QNCMUSG00000244	Defb41	ENSMUSG00000067773.6	NA	protein_coding	0	1	0	0	0	0	0
QNCMUSG00000248	Tfap2d	ENSMUSG00000042596.7	NA	protein_coding	0.9486961813744187	0.05130381862558127	0	0	0	0	0
QNCMUSG00000249	Tfap2b	ENSMUSG00000025927.13	NA	protein_coding	0.022485711034947155	0.5132078591605248	0	0.0028278692515753207	0.4614785605529526	0	0
QNCMUSG00000254	NA	NA	NONMMUG000197.2	noncoding	0.19095376331357858	0.24251356366357069	0.04885408271448424	0.16712060413177876	0.15805029558565223	0.12381235111073927	0.06869533948019627
QNCMUSG00000255	NA	NA	NONMMUG048056.1	noncoding	0.21729658235915816	0.1637264995539319	0.06455349760734636	0.16340081351118513	0.1454092174073428	0.15509880426430375	0.090514585296732
QNCMUSG00000259	Pkhd1	ENSMUSG00000043760.16	NA	protein_coding	0.004095762515760855	0.2904285671139766	0	0.001488840168664186	0.5593819308962931	0.14337072010917534	0.00123417919612997
QNCMUSG00000265	Mcm3	ENSMUSG00000041859.10	NA	protein_coding	0.09127266046095313	0.18621539769382092	0.12426661131562797	0.2813240459317685	0.11021596683637185	0.08819291837702987	0.11851239938442784
QNCMUSG00000271	6720483E21Rik	ENSMUSG00000097934.1	NONMMUG000205.2	noncoding	0.6470465134518382	0.04827471098600773	0.06342942791411701	0.14949067905928803	0.09175866858874912	0	0
QNCMUSG00000272	Paqr8	ENSMUSG00000025931.15	NA	protein_coding	0.4854735449533418	0.09621787757345111	0.061126689970355266	0.16643283622075314	0.06579026158367593	0.04093514572718453	0.08402364397123824
QNCMUSG00000274	Efhc1	ENSMUSG00000041809.5	NA	protein_coding	0.21515619320632673	0.33417675950205716	0.06246750476985594	0.2035667412554981	0.08878504430119641	0.025038267733958054	0.0708094892311076
QNCMUSG00000275	Tram2	ENSMUSG00000041779.5	NA	protein_coding	0.025566572383643283	0.17595920452284997	0.06457553772341455	0.22776065582602006	0.13625540604596778	0.2667062740788706	0.10317634941923377
QNCMUSG00000278	NA	NA	NONMMUG000210.2	noncoding	0.194786242117031	0.19730981734796246	0.20089635952205454	0.06457619821233271	0.1214295785696738	0.08071428163289829	0.14028752259804714
QNCMUSG00000281	Tmem14a	ENSMUSG00000025933.15	NA	protein_coding	0.28691101955309484	0.16100883106672198	0.11635713799173927	0.11838319399614931	0.1445721130255589	0.09339028855986163	0.07937741580687412
QNCMUSG00000282	Gsta3	ENSMUSG00000025934.15	NA	protein_coding	0.04893288751284661	0.22569727074515236	0.0346194891283917	0.15894835620825928	0.19762055083792948	0.2977035549462138	0.03647789062120675
QNCMUSG00000287	Gm4956	ENSMUSG00000025936.15	NONMMUG000213.2	transcribed_unprocessed_pseudogene	0.017120319882325756	0.17472161697921199	0.016258952044155367	0.21093455297916183	0.3343742506950173	0.2465903074201278	0
QNCMUSG00000288	NA	NA	NONMMUG000214.2	noncoding	0	0.2238906260922621	0	0.12836359086573945	0.37294048011847675	0.2748053029235216	0
QNCMUSG00000290	NA	NA	NONMMUG087829.1	noncoding	0.11876906391560399	0.37181452739369447	0.0384579443558104	0.2586017242906683	0.0891030427665792	0.06992750969784756	0.05332618757979603
QNCMUSG00000291	Khdc1a	ENSMUSG00000067750.3	NA	protein_coding	0	0.6878678233805786	0	0.30566888610483883	0	0.006463290514582543	0
QNCMUSG00000299	Kcnq5	ENSMUSG00000028033.16	NA	protein_coding	0.4271442793250838	0.05153062608996722	0.05608036282394298	0.18240550716330808	0.014620482873587902	0.01898984433942367	0.24922889738468637
QNCMUSG00000302	NA	NA	NONMMUG000227.2	noncoding	0.41900524255123905	0.0569326279139111	0.05132453536861089	0.3525754549129547	0.027282937828806548	0.01685831543551944	0.0760208859889583
QNCMUSG00000305	NA	NA	NONMMUG000231.2	noncoding	0.40207056264627566	0.0835070931775421	0.0407362409778076	0.34599021401536045	0.008256004541568435	0.03549777953982286	0.08394210510162285
QNCMUSG00000309	Rims1	ENSMUSG00000041670.16	NA	protein_coding	0.9272912265542814	0.0323805671899826	0	0.020126391461116333	0.005228465184154266	0	0.01497334961046537
QNCMUSG00000313	NA	NA	NONMMUG048074.1	noncoding	0.1917362769489523	0.1644190958517852	0.087416104634135	0.2162749371888275	0.10453553756357838	0.15528347641881027	0.08033457139391126
QNCMUSG00000317	NA	NA	NONMMUG046586.2	noncoding	0.13052972002836752	0.1579442093171521	0.13069677747601663	0.13141276263508664	0.17190792359571308	0.144785110920549	0.13272349602711497
QNCMUSG00000318	Ogfrl1	ENSMUSG00000026158.11	NA	protein_coding	0.2815493653053749	0.12292278378605899	0.09453210178235269	0.18835482495763223	0.11410427272038204	0.10809402903497033	0.09044262241322878
QNCMUSG00000324	B3gat2	ENSMUSG00000026156.8	NA	protein_coding	0.3986758328568724	0.009256659274051528	0	0.00271864368827179	0.5878353706846049	0.0015134934961994627	0
QNCMUSG00000325	NA	NA	NONMMUG000252.2	noncoding	0.32551324155888434	0.22023849706920978	0.10729574110600898	0.08738706363312672	0.19372464428267852	0.06584081235009166	0
QNCMUSG00000326	Smap1	ENSMUSG00000026155.13	NA	protein_coding	0.18417732478300902	0.14352376344060763	0.13512445218697164	0.14818143854077542	0.15174160617133345	0.11697351950999045	0.12027789536731241
QNCMUSG00000328	Sdhaf4	ENSMUSG00000026154.4	NA	protein_coding	0.16000438387351867	0.1398816451428219	0.1647600464572727	0.11577240765155143	0.14959349038908137	0.1204487082695986	0.1495393182161553
QNCMUSG00000329	Fam135a	ENSMUSG00000026153.15	NA	protein_coding	0.17262684101433576	0.14807510555951356	0.12304100900612636	0.13248629885524096	0.1555460164461618	0.13670751703418982	0.13151721208443176
QNCMUSG00000334	Col19a1	ENSMUSG00000026141.13	NA	protein_coding	0.5801083270410233	0.06648611764160603	0.03551935738111197	0.03682396258283037	0.15375052434671507	0	0.12731171100671326
QNCMUSG00000336	NA	NA	NONMMUG000268.2	noncoding	0.14123040686293706	0.1369056118174801	0.15670892056367547	0.13367482841081546	0.14488650141121684	0.13595824631460235	0.1506354846192727
QNCMUSG00000337	NA	NA	NONMMUG048091.1	noncoding	0.294902242336817	0.2108707522841705	0.10685053388928294	0.16469812412639592	0.08393519000920775	0.06104913070746006	0.07769402664666579
QNCMUSG00000338	Lmbrd1	ENSMUSG00000073725.8	NA	protein_coding	0.16422999148106782	0.14504543260441774	0.12886419829353465	0.15611273830217176	0.14654987761481078	0.13823654196894103	0.12096121973505616
QNCMUSG00000345	NA	NA	NONMMUG000274.2	noncoding	0.04902516896666711	0.18058212887447983	0.13957106752360843	0.19929928401258803	0.17135389776551954	0.1859159117229663	0.07425254113417079
QNCMUSG00000349	Adgrb3	ENSMUSG00000033569.17	NA	protein_coding	0.8900061720464034	0.017785577636516663	0.001560208857169206	0.04365902296767499	0.03838699178673388	0.002625659407987881	0.005976367297513876
QNCMUSG00000353	NA	NA	NONMMUG000291.2	noncoding	0.46623550534454167	0.1550535619933962	0.04815907284812852	0.15498127324986735	0.07073080163321879	0.07640119212383925	0.028438592807008257
QNCMUSG00000361	NA	NA	NONMMUG000300.2	noncoding	0.014690030896083055	0.17947961955424288	0	0	0.23920622121766705	0.566624128332007	0
QNCMUSG00000362	Gm5524	ENSMUSG00000101514.1	NA	lncRNA	0	0	0	0	0.3135470281236978	0.6864529718763023	0
QNCMUSG00000373	NA	NA	NONMMUG000307.2	noncoding	1	0	0	0	0	0	0
QNCMUSG00000379	NA	NA	NONMMUG048107.1	noncoding	0.108482830462002	0.466008338347927	0	0.08252655465879286	0.2011883476233313	0.10113380571770016	0.04066012319024683
QNCMUSG00000381	NA	NA	NONMMUG048108.1	noncoding	1	0	0	0	0	0	0
QNCMUSG00000385	Phf3	ENSMUSG00000048874.15	NA	protein_coding	0.15152549734028872	0.14455913504574827	0.1346200438708279	0.16641951936870583	0.1414168212676489	0.1328600088675223	0.12859897423925815
QNCMUSG00000386	NA	NA	NONMMUG048110.1	noncoding	0.17500112042661647	0.14149953846054122	0.13624680722679544	0.1808324440400904	0.20290959414660872	0.11598264269319043	0.04752785300615732
QNCMUSG00000388	Ptp4a1	ENSMUSG00000026064.16	NA	protein_coding	0.12146890680612606	0.1799714909690429	0.21200117333601848	0.1791831334507585	0.08960333136711611	0.14766286599894654	0.07010909807199142
QNCMUSG00000389	Ptp4a1	ENSMUSG00000117310.1	NA	protein_coding	0.12742540944205671	0.15531910463059093	0.18742385856648255	0.1554811727102923	0.10800042640373211	0.1386781884656842	0.12767183978116123
QNCMUSG00000392	4931428L18Rik	ENSMUSG00000086727.8	NONMMUG000320.3	noncoding	0.0460759667533869	0.27827137529293977	0.22314837689999864	0.27775347001012035	0.03177879993154338	0.11122305480152249	0.03174895631048845
QNCMUSG00000397	NA	NA	NONMMUG048111.1	noncoding	0.2508248012991171	0.14887613736789201	0.06729240413081401	0.245275157768482	0.03557355914843308	0.1719023613381676	0.08025557894709419
QNCMUSG00000404	Khdrbs2	ENSMUSG00000026058.11	NA	protein_coding	0.8950561329303496	0.02002707862845465	0	0.009758696572043162	0.07235389678416981	0.0028041950849828088	0
QNCMUSG00000405	NA	NA	NONMMUG000329.2	noncoding	0.9844685521976193	0.004182786603082374	0	0.007931999073301095	0	0.003416662125997195	0
QNCMUSG00000407	NA	NA	NONMMUG048115.1	noncoding	0.22084268799138804	0.1900338152485815	0.05412018030128236	0.18928490681485202	0.14892695427894845	0.12136796214892541	0.07542349321602222
QNCMUSG00000411	Prim2	ENSMUSG00000026134.11	NA	protein_coding	0.208855987763259	0.1816544343683716	0.11861270228413463	0.2030228118981402	0.14377665245037366	0.08259646791472959	0.06148094332099126
QNCMUSG00000413	NA	NA	NONMMUG000337.2	noncoding	0.4728195777832605	0.2759314999673998	0.012409023150870044	0.08154776267571275	0.1382870941402707	0	0.0190050422824863
QNCMUSG00000414	Rab23	ENSMUSG00000004768.14	NA	protein_coding	0.21500194597381098	0.17449347793328307	0.08968603203735098	0.17939735116448285	0.16696402577702818	0.09222299888990833	0.08223416822413553
QNCMUSG00000415	Bag2	ENSMUSG00000042215.8	NA	protein_coding	0.15617105214018193	0.17376407570928398	0.1624770163134882	0.08317352216454911	0.2014842868979457	0.04485209124045436	0.1780779555340967
QNCMUSG00000416	Zfp451	ENSMUSG00000042197.13	NA	protein_coding	0.19141433193331506	0.15600833517120902	0.12498386631142457	0.16734441244729792	0.13651136967845756	0.11054937949632693	0.11318830496196897
QNCMUSG00000418	Bend6	ENSMUSG00000042182.16	NA	protein_coding	0.6751203922359598	0.1153081179126018	0.02374080954922064	0.08873282251860806	0.02920627510747002	0.020294485356285086	0.047597097319854564
QNCMUSG00000419	Dst	ENSMUSG00000026131.19	NA	protein_coding	0.1423718916164281	0.16457320758975652	0.11271211795172817	0.15149351220196855	0.15222559327474283	0.11734629153986537	0.15927738582551046
QNCMUSG00000426	Ccdc115	ENSMUSG00000042111.9	NA	protein_coding	0.1687616916140517	0.14549965139335122	0.13587896972401975	0.16037168782362307	0.1386242290656222	0.11355717111165617	0.13730659926767586
QNCMUSG00000428	Imp4	ENSMUSG00000026127.13	NA	protein_coding	0.13844021373108803	0.15675737441602583	0.1678705759629133	0.15987160881197796	0.15198698624474047	0.1424705197261011	0.08260272110715329
QNCMUSG00000429	Ptpn18	ENSMUSG00000026126.15	NA	protein_coding	0.09968274918043843	0.1892543652061246	0.12410633225366027	0.28177078640894004	0.1364451717421465	0.08207804150183744	0.08666255370685269
QNCMUSG00000430	Gm28417	ENSMUSG00000100280.2	NONMMUG000354.3	noncoding	0.06645221800511729	0.19184265307828305	0.08858187883463198	0.5144710182590279	0.09792167018197533	0.03489350644190645	0.005837055199058002
QNCMUSG00000432	NA	NA	NONMMUG046653.1	noncoding	0.24152921340832156	0.16882258148275367	0.061700154645297094	0.2419742600976865	0.13379222372984478	0.11124416225996174	0.04093740437613462
QNCMUSG00000434	Prss39	ENSMUSG00000026125.9	NA	protein_coding	0	0.7285414400158655	0	0.11448368983661261	0	0	0.15697487014752193
QNCMUSG00000438	Amer3	ENSMUSG00000045174.10	NA	protein_coding	0.9930896738914647	0.0020022636579372986	0	0.0018819403184252592	0	0	0.003026122132172806
QNCMUSG00000441	Arhgef4	ENSMUSG00000037509.21	NA	protein_coding	0.49585041347827497	0.2134988484357321	0.008308234662089289	0.18884344741603282	0.05409668039000329	0.019086013239253487	0.02031636237861409
QNCMUSG00000445	Fam168b	ENSMUSG00000037503.12	NA	protein_coding	0.1764301261757665	0.14886305564161537	0.13540216022797041	0.17039336346720496	0.1401822227719607	0.12021591322728793	0.10851315848819412
QNCMUSG00000446	Plekhb2	ENSMUSG00000026123.11	NA	protein_coding	0.19465028774183513	0.12711505321745276	0.11959750901631247	0.1345044251493648	0.18930561539923446	0.09042076184667472	0.1444063476291257
QNCMUSG00000451	Gm37068	ENSMUSG00000104417.1	NONMMUG000366.2	noncoding	0.0456967441033664	0.2929074498364054	0.01587941686895724	0.560816624249484	0.009250674042377992	0.060472615607390236	0.014976475292018862
QNCMUSG00000454	1110002O04Rik	ENSMUSG00000102531.1	NONMMUG000368.2	noncoding	0.2802031201339222	0.33467566717234026	0.03683798400642664	0.05334074000180528	0	0	0.2949424886855056
QNCMUSG00000460	Hs6st1	ENSMUSG00000045216.7	NA	protein_coding	0.1433669987881717	0.1348348901070406	0.09683303364658209	0.13755294682997882	0.18582737134052774	0.16459945657391634	0.13698530271378276
QNCMUSG00000461	NA	NA	NONMMUG000374.2	noncoding	0.11494928012731508	0.14411445943861897	0.056156565776006404	0.17201552546412396	0.062382031253597564	0.06113559001831149	0.3892465479220265
QNCMUSG00000465	Uggt1	ENSMUSG00000037470.14	NA	protein_coding	0.14415431681965524	0.17732162505513915	0.11606699788978168	0.16384167976857975	0.13681583049445276	0.12643787117459487	0.13536167879779656
QNCMUSG00000466	Neurl3	ENSMUSG00000047180.8	NA	protein_coding	0.05161810990913827	0.21239452391067098	0.09055814156571544	0.32487777476640667	0.14087224419357475	0.12317305029102645	0.0565061553634675
QNCMUSG00000468	Arid5a	ENSMUSG00000037447.16	NA	protein_coding	0.1613086228933396	0.174322656349795	0.08553069669204443	0.29708813839297843	0.07536359556287958	0.06335355632782882	0.14303273378113407
QNCMUSG00000470	Kansl3	ENSMUSG00000010453.12	NA	protein_coding	0.13948145990398877	0.14568006545762294	0.14174343988338411	0.15733707300151678	0.15171495728672874	0.12983295678312876	0.1342100476836299
QNCMUSG00000473	Lman2l	ENSMUSG00000001143.13	NA	protein_coding	0.17910901221963432	0.14444561411945928	0.14311124909082418	0.14034170040905766	0.14596678850703496	0.11723336606508732	0.12979226958890225
QNCMUSG00000475	NA	NA	NONMMUG000389.2	noncoding	0	0.05884719519981307	0.07444676107816017	0.8230321543861328	0	0.04367388933589395	0
QNCMUSG00000476	NA	NA	NONMMUG000390.2	noncoding	0.08668753368371296	0.2126737013607167	0.0989484993016937	0.3389501761398733	0.12748837254409245	0.06552410587766434	0.06972761109224651
QNCMUSG00000477	Cnnm4	ENSMUSG00000037408.10	NA	protein_coding	0.18670646432158455	0.11622956172327098	0.09720191052231064	0.1469718329733144	0.19875940184849963	0.11755802633065149	0.13657280228036828
QNCMUSG00000478	Cnnm3	ENSMUSG00000001138.13	NA	protein_coding	0.15184677035896235	0.16445647175812733	0.11066741430373901	0.16993973048578873	0.15506470476143489	0.1358168985887348	0.11220800974321285
QNCMUSG00000480	Ankrd23	ENSMUSG00000067653.12	NA	protein_coding	0.06274257296279952	0.155899256836345	0.17807028404551548	0.14541950713475088	0.07159270099294725	0.046646493154346595	0.3396291848732953
QNCMUSG00000481	Gm42417	ENSMUSG00000109510.1	NA	protein_coding	0	0.0147778125778653	0.07402478249770336	0.17277949160486625	0	0	0.7384179133195651
QNCMUSG00000482	Ankrd39	ENSMUSG00000079610.9	NA	protein_coding	0.16797219595757903	0.17709135700450573	0.13054930923233246	0.17817835671565252	0.12863986367667296	0.08755753832321686	0.13001137909004046
QNCMUSG00000484	Sema4c	ENSMUSG00000026121.13	NA	protein_coding	0.15926625314102216	0.2027637537098701	0.11514711253596006	0.2045634008532052	0.13708737488294695	0.07448233730633856	0.10668976757065692
QNCMUSG00000486	Fam178b	ENSMUSG00000046337.17	NA	protein_coding	0.04600337318728059	0.3778366709717732	0.18425927295374736	0.27187341334434556	0.013397960838073	0.007786348018712092	0.09884296068606818
QNCMUSG00000489	Cox5b	ENSMUSG00000061518.11	NA	protein_coding	0.1448972313592644	0.13205893220489953	0.16330863628562187	0.1275865657675602	0.14826819605389846	0.12967416919944413	0.15420626912931132
QNCMUSG00000490	Actr1b	ENSMUSG00000037351.9	NA	protein_coding	0.18081445279899952	0.12932910325249342	0.13018550316644434	0.13431188812527212	0.1459953863333486	0.11907578831638797	0.16028787800705402
QNCMUSG00000491	NA	NA	NONMMUG000402.2	noncoding	0.20092043155232342	0.13879312140061717	0.11661251166898765	0.17614064907170632	0.1497598281695302	0.08623960850658931	0.13153384963024586
QNCMUSG00000492	4933424G06Rik	ENSMUSG00000102416.4	NA	protein_coding	0.2114272727235527	0.17704650127847713	0.016890944667375143	0.17461745946530596	0	0	0.42001782186528913
QNCMUSG00000494	Gm33533	ENSMUSG00000104237.1	NONMMUG000404.2	noncoding	0.7409742329087701	0.06514033097683057	0.016108013063387584	0.07604924361947292	0.05023757029208716	0.038286497994979386	0.013204111144472239
QNCMUSG00000496	Zap70	ENSMUSG00000026117.10	NA	protein_coding	0.16365347509825168	0.11800769038840203	0.011780690776281437	0.3653787808475185	0.06284959792276688	0.23128395762437678	0.047045807342402705
QNCMUSG00000498	Tmem131	ENSMUSG00000026116.11	NA	protein_coding	0.15851443393041498	0.14831539296977392	0.11653983739781981	0.17312151505011214	0.14644952972128156	0.1389147083347806	0.118144582595817
QNCMUSG00000499	Gm38115	ENSMUSG00000102930.1	NONMMUG000409.2	noncoding	0.12515191520399488	0.18182144083207769	0.05731867538442053	0.2948714113692853	0.10893974883927939	0.12729248415407013	0.10460432421687213
QNCMUSG00000501	Vwa3b	ENSMUSG00000050122.19	NA	protein_coding	0.34352488726855424	0.18968807590540698	0.004749948863524126	0.12742507030686437	0.011321966913595084	0.15116522077834169	0.17212482996371342
QNCMUSG00000507	Inpp4a	ENSMUSG00000026113.17	NA	protein_coding	0.26735181786688555	0.1319776672612031	0.09681069326271682	0.14389027107723443	0.09609027102235902	0.1348216709837814	0.12905760852581966
QNCMUSG00000509	Coa5	ENSMUSG00000026112.7	NA	protein_coding	0.14165799277721802	0.1391934416355299	0.17932149899754435	0.1355683148184109	0.14017908204520294	0.12580386235549004	0.13827580737060396
QNCMUSG00000510	Unc50	ENSMUSG00000026111.15	NA	protein_coding	0.159526675043129	0.15381755014637943	0.14299320176915303	0.15154179577615995	0.14408938353888215	0.13100075835449224	0.11703063537180422
QNCMUSG00000511	Mgat4a	ENSMUSG00000026110.15	NA	protein_coding	0.2028887134958927	0.15474165211402	0.11302590511743345	0.2144398687916842	0.15797686947659323	0.033157128450412576	0.12376986255396391
QNCMUSG00000514	2010300C02Rik	ENSMUSG00000026090.16	NA	protein_coding	0.5205304113914759	0.26811944942408844	0.00585391930746706	0.05344405744576049	0.05731864836930366	0.005128121185526001	0.08960539287637842
QNCMUSG00000518	Tsga10	ENSMUSG00000060771.14	NA	protein_coding	0.23562646318204086	0.14298427555006932	0.13725680630255305	0.16122105740841516	0.12760598872002027	0.05804663834477284	0.13725877049212842
QNCMUSG00000519	Gm26805	ENSMUSG00000097268.1	NONMMUG000431.2	noncoding	0.854508288438331	0.028577393302209802	0.05217688514203754	0.026961963079025673	0.014953446137506408	0.013612894377037823	0.009209129523851783
QNCMUSG00000520	Lipt1	ENSMUSG00000037216.5	NA	protein_coding	0.13270418311994966	0.1355424021597663	0.20661474773967525	0.12862481853131863	0.13214159841449644	0.13223768260217758	0.1321345674326162
QNCMUSG00000521	Mitd1	ENSMUSG00000026088.15	NA	protein_coding	0.14610738158897954	0.17062588817234042	0.13553576374662463	0.20148200835902894	0.13758309790391243	0.13291672337347338	0.07574913685564065
QNCMUSG00000522	Mrpl30	ENSMUSG00000026087.11	NA	protein_coding	0.14152473077365432	0.14547757282621052	0.16153011939784462	0.13583520906743715	0.1386802174192698	0.12606748236822365	0.1508846681473599
QNCMUSG00000526	Txndc9	ENSMUSG00000058407.12	NA	protein_coding	0.15694146400388323	0.14888080737983345	0.14010580632946798	0.14930840575489973	0.14554676595748883	0.12826406187099224	0.13095268870343454
QNCMUSG00000527	Eif5b	ENSMUSG00000026083.12	NA	protein_coding	0.15239248903893032	0.14519025834781982	0.1357485329646629	0.1479666101138982	0.13615220342427053	0.13963806511314342	0.14291184099727483
QNCMUSG00000528	Rev1	ENSMUSG00000026082.11	NA	protein_coding	0.18532097744257603	0.14088971908783282	0.12518666888902186	0.15645007223087007	0.12969279384214635	0.12374044511690352	0.1387193233906493
QNCMUSG00000529	Gm37062	ENSMUSG00000103804.1	NONMMUG048156.1	lncRNA	0.24998514355652815	0.1655787482031862	0.09009408165119413	0.15702278132912512	0.1179780352173663	0.14481794143176355	0.07452326861083662
QNCMUSG00000531	Aff3	ENSMUSG00000037138.17	NA	protein_coding	0.34456372282256587	0.16284372358774107	0.023932202294728245	0.35871656941152397	0.03172746717403147	0.014008571511571869	0.06420774319783754
QNCMUSG00000532	Gm16150	ENSMUSG00000085391.1	NONMMUG000445.2	noncoding	0.6397303311451676	0.13911719507319528	0	0.035192514615308354	0	0.03822611969839883	0.14773383946793
QNCMUSG00000535	NA	NA	NONMMUG048158.1	noncoding	0.1978862225133131	0.10945045004392029	0.025382335361648443	0.5696199328084497	0.03636302545446386	0.02265129983930077	0.03864673397890385
QNCMUSG00000539	Lonrf2	ENSMUSG00000048814.10	NA	protein_coding	0.6750825276375162	0.20448727337485592	0.024690367044647974	0.042025471687488464	0.019969342884459427	0.001132962599483348	0.03261205477154866
QNCMUSG00000542	Chst10	ENSMUSG00000026080.13	NA	protein_coding	0.39196379789813435	0.31783748221121966	0.011754202152505631	0.23204890119618476	0.024106897677416708	0.008484015575101915	0.013804703289437035
QNCMUSG00000547	Pdcl3	ENSMUSG00000026078.10	NA	protein_coding	0.13169550018594775	0.15479132131320444	0.1440581336367034	0.1513912922396198	0.14837507512046025	0.10338477070462536	0.1663039067994389
QNCMUSG00000553	Npas2	ENSMUSG00000026077.15	NA	protein_coding	0.3190325205571627	0.14010522371378298	0.06410445497723773	0.18462030686440115	0.17033478708706667	0.05815735815491787	0.06364534864543088
QNCMUSG00000555	Rpl31	ENSMUSG00000073702.11	NA	protein_coding	0.14762034854437572	0.1518655476686982	0.1315767202687052	0.16074899826053649	0.13798921643693157	0.12834562359916907	0.14185354522158386
QNCMUSG00000556	Tbc1d8	ENSMUSG00000003134.10	NA	protein_coding	0.1404615753458032	0.17694805625561177	0.11003517888546067	0.1869586233001027	0.11072954532463548	0.13873324855697172	0.13613377233141435
QNCMUSG00000559	NA	NA	NONMMUG048177.1	noncoding	0.19942592549361776	0.17458987072611357	0.15795097260093255	0.18702874134459374	0.14989532340312825	0.04164546127558152	0.08946370515603265
QNCMUSG00000560	Cnot11	ENSMUSG00000003135.15	NA	protein_coding	0.16157347372264017	0.1329542853445628	0.13146145061802514	0.1511340645185749	0.15860724362208914	0.1146009494510218	0.149668532723086
QNCMUSG00000561	Gm15832	ENSMUSG00000085894.1	NONMMUG000471.2	noncoding	0.18217244818238779	0.12959699616724651	0.06343403401347217	0.20730891221637957	0.15310560835623696	0.19715481927420972	0.06722718179006718
QNCMUSG00000562	Rnf149	ENSMUSG00000048234.13	NA	protein_coding	0.13273324693198466	0.17529979445077984	0.10289378828898679	0.14377715354625484	0.17029808443588418	0.183182141238607	0.09181579110750274
QNCMUSG00000563	NA	NA	NONMMUG000473.2	noncoding	0.06221651384100099	0.04981276605562728	0.02273043321936256	0.12005311517446196	0.022002567533843765	0.7231846041757035	0
QNCMUSG00000564	NA	NA	NONMMUG046683.1	noncoding	0	0	0	0	0	1	0
QNCMUSG00000565	Creg2	ENSMUSG00000050967.5	NA	protein_coding	0.5924568330498072	0.05530135055793067	0.010511437534501379	0.2973659523909787	0.036686931783452136	0.004581084254400066	0.003096410428929738
QNCMUSG00000566	D930019O06Rik	ENSMUSG00000097083.1	NONMMUG000474.2	noncoding	0.634627826670505	0.11155436199246668	0	0.14619526500290167	0.023589339798866706	0.010425284547661515	0.07360792198759843
QNCMUSG00000569	Gm3646	ENSMUSG00000091937.3	NA	protein_coding	0	0.1068906322501581	0	0.10248583514019005	0	0	0.7906235326096518
QNCMUSG00000574	Map4k4	ENSMUSG00000026074.15	NA	protein_coding	0.16362995213337247	0.1785510196988255	0.1473051693977869	0.1951431142504082	0.12343546114178916	0.08365047059301742	0.10828481278480037
QNCMUSG00000575	NA	NA	NONMMUG000483.2	noncoding	0.6974290958306667	0.03732977475363263	0.026236158039419106	0.07605946751335996	0.023582178715319913	0.016442856716484173	0.12292046843111754
QNCMUSG00000579	Il1r2	ENSMUSG00000026073.13	NA	protein_coding	0.11159501358951485	0.07329012198135651	0.11876852255214268	0.40900368765621337	0.046584617790905364	0.00829082005080416	0.2324672163790631
QNCMUSG00000584	Il1r1	ENSMUSG00000026072.12	NA	protein_coding	0.06761966669444042	0.18342093879314417	0.1298621868239188	0.22382057647569448	0.10601988724915395	0.17977618583377372	0.10948055812987437
QNCMUSG00000585	Il1rl2	ENSMUSG00000070942.8	NA	protein_coding	0.06718563554088158	0.20700181152490452	0.14361208207566056	0.3371564555365534	0.06338392859229953	0.01885595295081797	0.16280413377888245
QNCMUSG00000588	NA	NA	NONMMUG046691.1	noncoding	0	0.3611735041894125	0.0950170381930528	0.4943315329790847	0.04947792463844991	0	0
QNCMUSG00000589	Il1rl1	ENSMUSG00000026069.15	NA	protein_coding	0.015512317492754623	0.27796673721804244	0.12450957077438461	0.34515332426280454	0.051631021119685074	0.004752471369212579	0.18047455776311622
QNCMUSG00000590	Il18r1	ENSMUSG00000026070.15	NA	protein_coding	0.015338188972904395	0.2429306959076077	0.03003804487569175	0.5750377665574486	0.07485294619832605	0.045631276056754544	0.01617108143126685
QNCMUSG00000591	NA	NA	NONMMUG000487.2	noncoding	0.024810751434814565	0.17467976111302794	0	0.7516939892937349	0.00703564969511361	0.024952786658686135	0.016827061804622862
QNCMUSG00000592	Il18rap	ENSMUSG00000026068.11	NA	protein_coding	0.02415586928728725	0.20098831771467007	0.02911147256861932	0.5811613698593806	0.1021850250143949	0.04317348384550537	0.019224461710142467
QNCMUSG00000594	Slc9a4	ENSMUSG00000026065.8	NA	protein_coding	0.5800886418254113	0.14650473344709375	0.021293840676314013	0.0639296189827769	0.1415082716748174	0.0014144523713925713	0.04526044102219412
QNCMUSG00000596	Slc9a2	ENSMUSG00000026062.12	NA	protein_coding	0.21811679484562937	0.13465813438604596	0.07283627399442597	0.011333643737120747	0.3061349500839128	0	0.2569202029528651
QNCMUSG00000599	Mfsd9	ENSMUSG00000041945.12	NA	protein_coding	0.1593480495577965	0.17981453666070116	0.1389802408071153	0.10700055766402305	0.2806419187981022	0.09617757030097246	0.03803712621128939
QNCMUSG00000600	Tmem182	ENSMUSG00000079588.3	NA	protein_coding	0.011222507244344324	0.24136672740759435	0.19093790921006232	0.19999354829536048	0.04088888549506996	0	0.31559042234756857
QNCMUSG00000613	Gm28175	ENSMUSG00000101299.2	NONMMUG000502.3	noncoding	0.8301884221588564	0.06338072877899609	0	0.010795430022670775	0.08425203842009765	0.011383380619379069	0
QNCMUSG00000617	Gm37047	ENSMUSG00000103106.1	NONMMUG046723.1	noncoding	0.07791973232000685	0.8898716306589777	0	0	0	0.032208637021015604	0
QNCMUSG00000620	Pantr1	ENSMUSG00000060424.14	NONMMUG000504.2	noncoding	0.41631658495760226	0.283292998457322	0	0.011337413765121686	0.2877536023931243	0.001299400426829801	0
QNCMUSG00000624	NA	NA	NONMMUG000506.2	noncoding	0.36644041994995447	0.2629435045722771	0.006581763371066643	0.025466957879721887	0.3274568156874307	0.011110538539549136	0
QNCMUSG00000625	Gm20646	ENSMUSG00000093436.6	NONMMUG000507.2	noncoding	0.34955222644401035	0.29864073345030856	0	0.00411532173502565	0.3472894137765375	4.0230459411797745e-4	0
QNCMUSG00000627	NA	NA	NONMMUG046728.1	noncoding	0.42496842275120844	0.2678007332635216	0	0	0.30723084398526995	0	0
QNCMUSG00000629	NA	NA	NONMMUG000508.2	noncoding	0.34044642104232453	0.33420717151268775	0	0.029729094683505566	0.2956173127614822	0	0
QNCMUSG00000632	Mrps9	ENSMUSG00000060679.14	NA	protein_coding	0.1474530660583362	0.13963972974797265	0.1583664398987347	0.15182454066331752	0.1467714436821168	0.11733707058908839	0.1386077093604337
QNCMUSG00000635	Gpr45	ENSMUSG00000041907.9	NA	protein_coding	0.7145704441292096	0.22159211195374376	0	0.05228020446425352	0.005408602754119295	0.006148636698673785	0
QNCMUSG00000636	Tgfbrap1	ENSMUSG00000070939.9	NA	protein_coding	0.15010973429754984	0.1456622834982984	0.12979274752693498	0.15664087553424325	0.1560478429398632	0.1463652313690473	0.11538128483406301
QNCMUSG00000638	AI597479	ENSMUSG00000010290.7	NA	protein_coding	0.1787335353213631	0.14454995561755535	0.14426598921789485	0.15144825823820593	0.12094321939158505	0.10411328618988412	0.15594575602351166
QNCMUSG00000639	Fhl2	ENSMUSG00000008136.14	NA	protein_coding	0.29439416207290264	0.17684739035285865	0.059682912114234425	0.10600432407044208	0.2439854099894151	0.01956102836645923	0.0995247730336879
QNCMUSG00000643	Nck2	ENSMUSG00000066877.11	NA	protein_coding	0.1859537903088855	0.16653544114628907	0.1135758601442545	0.1676501597621801	0.1479594478786939	0.07115647112787803	0.14716882963181888
QNCMUSG00000649	1500015O10Rik	ENSMUSG00000026051.8	NA	protein_coding	0.42031738652546285	0.2480326911508716	0	0.1150593487851134	0.1573434111793664	0.008226540151425425	0.051020622207760276
QNCMUSG00000650	Gm29155	ENSMUSG00000100764.1	NONMMUG048227.1	lncRNA	0.19667874781840458	0.19749127825556176	0	0.19337545381908774	0.3249456704171192	0.08750884968982678	0
QNCMUSG00000651	Uxs1	ENSMUSG00000057363.12	NA	protein_coding	0.19296798403454885	0.16344255694809767	0.1254271134146136	0.15063771792304695	0.16060115058176783	0.09796347795291765	0.10895999914500747
QNCMUSG00000652	NA	NA	NONMMUG000528.2	noncoding	0.26083748952760527	0.20808931216978074	0.0317290463586012	0.2644737147084557	0.14793833580245738	0.05853642335120539	0.028395678081894315
QNCMUSG00000654	NA	NA	NONMMUG048230.1	noncoding	0.10740668451652997	0.18215891284631755	0.15636787455778775	0.12218573798156637	0.16686450327499272	0.13654666273329122	0.12846962408951434
QNCMUSG00000655	Tpp2	ENSMUSG00000041763.14	NA	protein_coding	0.15974175794750098	0.14538606395247503	0.1371645052600883	0.1579336061643394	0.12907616052663126	0.12461842452708671	0.14607948162187842
QNCMUSG00000656	Mettl21c	ENSMUSG00000047343.4	NA	protein_coding	0.014052865326808583	0.03916905796228866	0.2211382989262416	0.026818082469541725	0.011618471442405647	9.904735714496432e-4	0.6862127503012642
QNCMUSG00000658	Tex30	ENSMUSG00000026049.11	NA	protein_coding	0.14316252400944	0.1407077161794244	0.13993614409153773	0.18482671617470586	0.14250308849976312	0.1211107464655729	0.12775306457955593
QNCMUSG00000660	Kdelc1	ENSMUSG00000026047.13	NA	protein_coding	0.1557424302280104	0.17943864247391447	0.12536340903050816	0.16605224967781596	0.16501422824140125	0.10565756514672987	0.10273147520161993
QNCMUSG00000661	Bivm	ENSMUSG00000041684.11	NA	protein_coding	0.18417103984135116	0.1494982644973423	0.13360646220312677	0.13478382759892485	0.15499701467782642	0.12597805355151628	0.11696533762991222
QNCMUSG00000664	Ercc5	ENSMUSG00000026048.16	NA	protein_coding	0.16610141649956384	0.14813354640338522	0.12204314781857761	0.16662636202528186	0.13991859282268504	0.1321344446365634	0.12504248979394295
QNCMUSG00000665	Mettl21e	ENSMUSG00000046828.3	NA	protein_coding	0.008284316237290505	0.025111478246402103	0.04148436168340732	0	0	0	0.9251198438329
QNCMUSG00000667	Gulp1	ENSMUSG00000056870.9	NA	protein_coding	0.11416634282953007	0.23493124373596	0.12719957263755532	0.2459821819063481	0.13320651396076916	0.027179679607225934	0.11733446532261135
QNCMUSG00000671	Col3a1	ENSMUSG00000026043.18	NA	protein_coding	0.02172354773534348	0.2144569631857657	0.16584331969460547	0.22810335076495283	0.09155537315604441	0.08267896018534807	0.19563848527794
QNCMUSG00000672	Col5a2	ENSMUSG00000026042.16	NA	protein_coding	0.07430539654427862	0.21320369469823408	0.14497753371270097	0.23129095405135303	0.11680787249134267	0.04529172775556069	0.17412282074652996
QNCMUSG00000676	Wdr75	ENSMUSG00000025995.16	NA	protein_coding	0.16775141352712628	0.1498200431364827	0.13897269923195077	0.1700188350076136	0.13775591296730094	0.10996790324924666	0.12571319288027907
QNCMUSG00000678	Slc40a1	ENSMUSG00000025993.10	NA	protein_coding	0.0998625769625413	0.14768581874708245	0.11556063035645146	0.1420465593400861	0.14671584971486074	0.19235639916192737	0.1557721657170506
QNCMUSG00000683	Dnah7b	ENSMUSG00000041144.11	NA	protein_coding	0.25837117706645263	0.18794449440933692	0.06052155329069307	0.08765790686690882	0.3223335665771234	0.0362388374706468	0.046932464318838366
QNCMUSG00000688	Slc39a10	ENSMUSG00000025986.6	NA	protein_coding	0.28282482740805387	0.15292700465945397	0.1153117650234349	0.15583646339723864	0.14680005230005	0.04450165445812755	0.10179823275364107
QNCMUSG00000691	Gm28826	ENSMUSG00000101447.1	NONMMUG046768.1	noncoding	0.3957546992656235	0.17774756714823456	0.013050110804868221	0.11273932036711437	0.17731930802099954	0.06439394719427684	0.05899504719888286
QNCMUSG00000692	NA	NA	NONMMUG087598.1	noncoding	0.17085843530121045	0.07349778478395065	0.1536033673164165	0.17686148481052003	0.17662642356230937	0.14877786589665318	0.09977463832893986
QNCMUSG00000716	Tmeff2	ENSMUSG00000026109.14	NA	protein_coding	0.36785956862423747	0.2225637809836657	0.07543121702610636	0.21304111940505668	0.022976817220996586	0.00371796573917216	0.09440953100076503
QNCMUSG00000717	Gm28319	ENSMUSG00000101242.1	NONMMUG048264.1	lncRNA	0	0.48354084564942773	0.15738336726203958	0.3590757870885327	0	0	0
QNCMUSG00000718	9330175M20Rik	ENSMUSG00000101799.1	NONMMUG000575.2	noncoding	0.7213801620013144	0.09433515218234001	0.015753802060667184	0.06914175103182098	0.08621886245388381	0.013170270269973574	0
QNCMUSG00000720	Cavin2	ENSMUSG00000045954.7	NA	protein_coding	0.0797045669456129	0.21390152302508578	0.16978506261583504	0.19500687046070594	0.12111859448468833	0.08589222643543751	0.13459115603263447
QNCMUSG00000724	Nabp1	ENSMUSG00000026107.11	NA	protein_coding	0.1165947615205914	0.17600087999306036	0.17274325021654713	0.1812172676491805	0.1526397960589645	0.0863772682236038	0.11442677633805232
QNCMUSG00000726	NA	NA	NONMMUG046786.2	noncoding	0.13665790441533496	0.25379205753389295	0.10655554622157024	0.27986581239772895	0.07243018964642194	0.11944361342847105	0.03125487635657987
QNCMUSG00000727	Gm17767	ENSMUSG00000099413.1	NONMMUG000579.2	noncoding	0.34516284371067707	0.04883709817502298	0	0.04724008027687555	0.4677196351383267	0.06627085665970225	0.02476948603939547
QNCMUSG00000731	Myo1b	ENSMUSG00000018417.14	NA	protein_coding	0.13616890047844685	0.18229552023930704	0.11740041573344973	0.14781425641493595	0.11959638968641224	0.19844495953430924	0.09827955791313905
QNCMUSG00000732	Stat4	ENSMUSG00000062939.11	NA	protein_coding	0.08941966312239526	0.22016779317261528	0.037148846782621876	0.5128318170289557	0.06722407312636475	0.03787564986230992	0.035332156904737115
QNCMUSG00000734	NA	NA	NONMMUG048274.2	noncoding	0.1424332862167644	0.19108976473976583	0.14230049172597736	0.13363208847259517	0.06178160107191948	0.1639789920510694	0.16478377572190836
QNCMUSG00000735	Gm31812	ENSMUSG00000109599.1	NA	lncRNA	0	0.19103199337552002	0.4282500020743332	0	0.19823459712508104	0	0.18248340742506575
QNCMUSG00000736	Stat1	ENSMUSG00000026104.14	NA	protein_coding	0.12008122075001525	0.14500000246354214	0.14587546872711893	0.1952171962920607	0.13541687767998214	0.1552601537251725	0.10314908036210838
QNCMUSG00000737	Gls	ENSMUSG00000026103.14	NA	protein_coding	0.18392262455415037	0.15171213732220998	0.11903677397391105	0.16303883535822816	0.1733328180025255	0.06966191510252134	0.13929489568645365
QNCMUSG00000743	NA	NA	NONMMUG000595.2	noncoding	0.16011471838797608	0.13201803757050926	0.16031030712062708	0.26742788834537284	0.12668961646776386	0.1127990356986836	0.0406403964090672
QNCMUSG00000744	Nab1	ENSMUSG00000002881.14	NA	protein_coding	0.1445000443732696	0.15236332053906088	0.1456337850574029	0.16367270008200782	0.14676767128803594	0.1544536938360574	0.09260878482416554
QNCMUSG00000745	Gm553	ENSMUSG00000100120.1	NONMMUG000600.2	noncoding	0.19641905228112796	0.2286745429990244	0.06384537598270411	0.28159573386084746	0.11994943612543037	0.07316125985059335	0.0363545989002723
QNCMUSG00000749	Nemp2	ENSMUSG00000043015.15	NA	protein_coding	0.17586151037688383	0.17688342288918527	0.06108944740676535	0.3577516466009174	0.1139990619835369	0.05246957068962024	0.06194534005309093
QNCMUSG00000750	Mfsd6	ENSMUSG00000041439.15	NA	protein_coding	0.2547199433444865	0.15716783781008792	0.08769344420839645	0.16574985100358966	0.14135446576585214	0.10008019091790231	0.09323426694968509
QNCMUSG00000751	Inpp1	ENSMUSG00000026102.9	NA	protein_coding	0.18442758125331263	0.15067674184339938	0.15437647355083278	0.19504490377846626	0.11755393884161588	0.10559545426489711	0.09232490646747595
QNCMUSG00000752	Hibch	ENSMUSG00000041426.12	NA	protein_coding	0.10192994144132927	0.16169248350055568	0.18875464588268914	0.1458336786954683	0.1395320010121196	0.13623526651581436	0.1260219829520236
QNCMUSG00000753	1700019D03Rik	ENSMUSG00000043629.12	NA	protein_coding	0.32440187604781595	0.26148965383766337	0.05444740551000231	0.1896592290331609	0.03503502891651822	0.002625921075485582	0.13234088557935364
QNCMUSG00000754	Mstn	ENSMUSG00000026100.6	NA	protein_coding	0.07583879282657296	0.04822790445722373	0.12557960098904744	0.015715503491457384	0	0	0.7346381982356984
QNCMUSG00000756	1700019A02Rik	ENSMUSG00000060715.9	NA	protein_coding	0.030905089717178806	0.6330592168660061	0.07531244685251366	0.07517295739824309	0.03686354273079094	0.09849689944782113	0.05018984698744636
QNCMUSG00000758	Pms1	ENSMUSG00000026098.13	NA	protein_coding	0.262633733604099	0.0909190765286853	0.09586714067547303	0.16117610795905052	0.14178678365113187	0.13183144931185278	0.11578570826970742
QNCMUSG00000760	Ormdl1	ENSMUSG00000026097.9	NA	protein_coding	0.13934335476425141	0.1386366418349171	0.1388579293969161	0.15994729016790069	0.15359593771175842	0.1542666552409328	0.11535219088332355
QNCMUSG00000761	Gm28778	ENSMUSG00000100679.1	NA	protein_coding	0.4173117511834903	0.06461238786443596	0	0.13398617676700125	0.1551175486756906	0.12980870651794826	0.09916342899143371
QNCMUSG00000764	Osgepl1	ENSMUSG00000026096.14	NA	protein_coding	0.14356382990256522	0.13860843592867123	0.14818333458816152	0.13751008645678187	0.14257157357980652	0.127805735743235	0.16175700380077868
QNCMUSG00000768	Asnsd1	ENSMUSG00000026095.15	NA	protein_coding	0.12444523701038791	0.14984320648147056	0.14212706753074636	0.15273534235582922	0.13428760243606006	0.12597584137572776	0.17058570280977808
QNCMUSG00000771	Dnah7a	ENSMUSG00000096141.2	NA	protein_coding	0.6855498561543562	0.1954135961486263	0.027227181436401696	0.057040379057491764	0	0	0.03476898720312404
QNCMUSG00000772	NA	NA	NONMMUG000621.2	noncoding	0.9317887141283933	0.0682112858716067	0	0	0	0	0
QNCMUSG00000775	Stk17b	ENSMUSG00000026094.14	NA	protein_coding	0.11186743901515912	0.18264108608398663	0.14154284323645078	0.26123766773405466	0.10702615363191675	0.08898454919839233	0.10670026110003973
QNCMUSG00000777	Hecw2	ENSMUSG00000042807.15	NA	protein_coding	0.29018515165897757	0.13658576822492968	0.0973499725017497	0.11011976682409913	0.15458452337457426	0.10425436948543632	0.10692044793023335
QNCMUSG00000779	NA	NA	NONMMUG000631.2	noncoding	0.19544734557938068	0.234033643109462	0.061876395608773775	0.27744565992917986	0.09285751299646464	0.06922406700135646	0.06911537577538253
QNCMUSG00000782	Gtf3c3	ENSMUSG00000041303.7	NA	protein_coding	0.1686713161170069	0.15183780168726052	0.14924526165358762	0.1546531364455288	0.14160995276896973	0.11532934309145743	0.11865318823618903
QNCMUSG00000784	Pgap1	ENSMUSG00000073678.4	NA	protein_coding	0.18427328147968963	0.18949544100904508	0.07063520103205753	0.18954610659990834	0.14618173911954874	0.15279985448688552	0.06706837627286508
QNCMUSG00000786	NA	NA	NONMMUG046815.1	noncoding	0	0.6719482146196886	0	0	0.3280517853803114	0	0
QNCMUSG00000790	NA	NA	NONMMUG048303.1	noncoding	0	0	0	0.8573441875149757	0	0.14265581248502437	0
QNCMUSG00000791	Ankrd44	ENSMUSG00000052331.14	NA	protein_coding	0.11516744262899324	0.17125184480844896	0.11220020000168521	0.24340368336725673	0.14898243774298697	0.09379459745437249	0.11519979399625645
QNCMUSG00000793	NA	NA	NONMMUG048305.1	noncoding	0.06799031582843255	0.1915139882474742	0	0.4518578660417287	0.1684688426991503	0.12016898718321421	0
QNCMUSG00000794	NA	NA	NONMMUG000636.2	noncoding	0	0.1669867695047283	0.13938563851122088	0.4492445355507851	0.12285470389150902	0.06569403742716572	0.055834315114590985
QNCMUSG00000795	Sf3b1	ENSMUSG00000025982.13	NA	protein_coding	0.15836550629676116	0.14785005856450262	0.13217615767692795	0.17140208457074496	0.13843773706470583	0.12493957401015476	0.1268288818162028
QNCMUSG00000797	Coq10b	ENSMUSG00000025981.13	NA	protein_coding	0.1458234891676585	0.13848741533928208	0.16174598031615847	0.13144224361600726	0.15931450226509397	0.13317724400061026	0.13000912529518951
QNCMUSG00000798	Hspd1	ENSMUSG00000025980.14	NA	protein_coding	0.12638632764649038	0.13298402733419365	0.16845565668918175	0.12822414208601238	0.1630777081936615	0.1480057903507043	0.13286634769975608
QNCMUSG00000799	Hspe1	ENSMUSG00000073676.4	NA	protein_coding	0.13852980415466692	0.13556484090323379	0.16226878911864992	0.13108320486626854	0.15623963403412566	0.14340566175099384	0.1329080651720614
QNCMUSG00000801	Mob4	ENSMUSG00000025979.13	NA	protein_coding	0.15641982404900384	0.1390105073578874	0.1360040030159114	0.15234062667619155	0.14644808625877534	0.12043111941859991	0.14934583322363063
QNCMUSG00000802	Rftn2	ENSMUSG00000025978.14	NA	protein_coding	0.28913662742966273	0.16455110648337318	0.058179720124508706	0.23035095347155346	0.12918088875962191	0.03141314068982286	0.09718756304145712
QNCMUSG00000803	Gm10561	ENSMUSG00000097649.2	NONMMUG000646.3	noncoding	0.6473522767118551	0.09483439080431372	0.011190478990147051	0.18055917876895472	0.03112228011827023	0.009416587370563891	0.025524807235895293
QNCMUSG00000804	Boll	ENSMUSG00000025977.15	NA	protein_coding	0.058015048014897236	0.15919734675347036	0	0.4137302458421269	0.25671546168598597	0.023294120912527413	0.08904777679099221
QNCMUSG00000806	Plcl1	ENSMUSG00000038349.10	NA	protein_coding	0.2580511501307387	0.20939367274143408	0.05485963994396378	0.1381502602414495	0.20382710426167713	0.03421532288045681	0.10150284980028004
QNCMUSG00000808	NA	NA	NONMMUG000657.2	noncoding	0.18437983350721907	0.20320727992785045	0.06478645094644037	0.1811348310164922	0.1676939217232129	0.10359105498979904	0.09520662788898605
QNCMUSG00000809	NA	NA	NONMMUG000659.2	noncoding	0.17933924200267462	0.3253871025043464	0.038624253924144265	0.18668498189113192	0.20278913371479118	0.018022152561698125	0.049153133401213474
QNCMUSG00000822	Satb2	ENSMUSG00000038331.15	NA	protein_coding	0.5164935036481862	0.059479135512812274	0.02035181513446003	0.03147301572182008	0.3113921351681789	0.0437065092725323	0.017103885542010252
QNCMUSG00000823	9130024F11Rik	ENSMUSG00000087022.4	NONMMUG000668.2	lncRNA	0.6070003005961084	0.027113654031917636	0.025612154305888816	0.0020691315796243907	0.2896557254904473	0.03901033534986881	0.00953869864614465
QNCMUSG00000834	1700066M21Rik	ENSMUSG00000038323.3	NA	protein_coding	0.21267333050661705	0.11429067169461049	0.12696362445322099	0.12582258670011215	0.12959857762927807	0.19823105948533887	0.09242014953082234
QNCMUSG00000835	Tyw5	ENSMUSG00000048495.16	NA	protein_coding	0.17296562404075655	0.1340578753140213	0.1472544814586883	0.15720543162075043	0.1376671390147232	0.15104856168677994	0.0998008868642803
QNCMUSG00000836	Maip1	ENSMUSG00000025971.6	NA	protein_coding	0.17612115340563642	0.12625510167285037	0.15794777151284095	0.12150532436775577	0.1549857732678254	0.11785215750445872	0.14533271826863234
QNCMUSG00000841	Spats2l	ENSMUSG00000038305.15	NA	protein_coding	0.3225245871158196	0.1436121232944668	0.0404400528434581	0.14461389443775724	0.20269630155813032	0.07077443652556388	0.075338604224804
QNCMUSG00000846	Kctd18	ENSMUSG00000054770.16	NA	protein_coding	0.1700612923597623	0.16001870219089445	0.1368041801715442	0.19290603113723367	0.12406397314560134	0.10643658162865281	0.10970923936631125
QNCMUSG00000847	Sgo2a	ENSMUSG00000026039.9	NA	protein_coding	0.12277682423960572	0.1748980726454731	0.24332887324096605	0.2824210843270208	0.07502465830301863	0.01432999370914305	0.08722049353477261
QNCMUSG00000849	Aox1	ENSMUSG00000063558.4	NA	protein_coding	0.07808280448943093	0.20114542742738717	0.19826139152603897	0.18095566901360124	0.029967059550035428	0.17175719437549508	0.1398304536180112
QNCMUSG00000850	Aox3	ENSMUSG00000064294.12	NA	protein_coding	0.08158024517319372	0.22568241549032983	0.012729698358504708	0.09290088300523522	0.07438587066077679	0.46375341451491847	0.048967472797041244
QNCMUSG00000852	Aox4	ENSMUSG00000038242.12	NA	protein_coding	0.8704496856716422	0.027311089879552834	0	0.07954684813718114	0	0.022692376311623925	0
QNCMUSG00000855	NA	NA	NONMMUG000688.2	noncoding	0.20630487945242548	0.1536793451001313	0.11818620666513849	0.2439493518845795	0.07401424986882299	0.12661979940345144	0.07724616762545075
QNCMUSG00000856	NA	NA	NONMMUG000690.2	noncoding	0.1869407687355212	0.16026873593485186	0.14001351031331072	0.17985207012481438	0.1594070069252897	0.12064490408616975	0.052873003880042395
QNCMUSG00000857	Bzw1	ENSMUSG00000051223.14	NA	protein_coding	0.15571803246324847	0.1475974724989045	0.14039065851801039	0.1538872400369884	0.1478677046670442	0.13503243695947623	0.1195064548563279
QNCMUSG00000858	Clk1	ENSMUSG00000026034.17	NA	protein_coding	0.14691243721777053	0.1578564898902278	0.1303519633178369	0.1750211530890174	0.14213392852588289	0.12641077353937952	0.12131325441988494
QNCMUSG00000860	Ppil3	ENSMUSG00000026035.15	NA	protein_coding	0.16030163134598266	0.156213742220087	0.13598184377944478	0.16015272641830278	0.14094552722925408	0.11836572263180396	0.12803880637512485
QNCMUSG00000861	Nif3l1	ENSMUSG00000026036.17	NA	protein_coding	0.16694548224869593	0.14490578515095745	0.14475668904250039	0.14301548986373422	0.14400355372618895	0.12859268163568277	0.1277803183322403
QNCMUSG00000862	Orc2	ENSMUSG00000026037.14	NA	protein_coding	0.1814070449310392	0.1648074595809854	0.13987100589581838	0.16532517521974593	0.13706615119575816	0.07281697003152124	0.1387061931451317
QNCMUSG00000863	Gm15834	ENSMUSG00000085054.2	NONMMUG000698.3	noncoding	0.21745634520818338	0.22408890072323623	0.0783707815968261	0.23693457730434322	0.1483463232118059	0.046783485435432405	0.04801958652017273
QNCMUSG00000864	Fam126b	ENSMUSG00000038174.14	NA	protein_coding	0.17871326340571633	0.1362004414314921	0.17067592079258595	0.14965271208964895	0.1463269717052313	0.12424401958120884	0.09418667099411647
QNCMUSG00000865	Ndufb3	ENSMUSG00000026032.8	NA	protein_coding	0.14327422302616985	0.1359805263305132	0.17192723478768776	0.12919230350545804	0.15157846814174034	0.12040212386744445	0.1476451203409864
QNCMUSG00000866	NA	NA	NONMMUG000703.2	noncoding	0.1340564291914354	0.06938291257783079	0.4016867699532606	0	0.23401501624910379	0.05527028000346379	0.10558859202490563
QNCMUSG00000868	Als2cr12	ENSMUSG00000047528.13	NA	protein_coding	0.010326039084066402	0.28243890868146737	0.27971289340965555	0.21270816106742865	0.1823469645874925	0.009637624949264963	0.02282940822062449
QNCMUSG00000869	NA	NA	NONMMUG000704.2	noncoding	0.08921027022676897	0.19869199009182112	0.09096042068577555	0.4051817344279122	0.09358905082083957	0.08040345520108597	0.041963078545796555
QNCMUSG00000870	Gm20257	ENSMUSG00000102059.1	NA	transcribed_unprocessed_pseudogene	0.08837040284191981	0.23267487070911605	0.16908223987617002	0.3038550093994689	0.10189874402423034	0.0734725888267738	0.030646144322321107
QNCMUSG00000872	Cflar	ENSMUSG00000026031.15	NA	protein_coding	0.10492235231088379	0.15466153221135026	0.13847252530708004	0.17218580122007213	0.16433524441607192	0.1478318060787151	0.11759073845582683
QNCMUSG00000873	NA	NA	NONMMUG000707.2	noncoding	0.03783914437280646	0.19135333863938742	0.3923289084091932	0.23415610256011213	0.042386177689962265	0.04279808619361812	0.05913824213492043
QNCMUSG00000874	Casp8	ENSMUSG00000026029.14	NA	protein_coding	0.06714614463454857	0.18805797668684515	0.13191455780543487	0.2082618919073463	0.1731348593126978	0.15649022783700833	0.07499434181611896
QNCMUSG00000876	NA	NA	NONMMUG000710.2	noncoding	0.05679718345524332	0.5167540006726855	0.103968481173238	0.18436630467540374	0.050693792002760626	0.04728300845800687	0.040137229562661816
QNCMUSG00000877	Trak2	ENSMUSG00000026028.12	NA	protein_coding	0.17422091428793637	0.13108371011842554	0.13386747820302736	0.14370783455625435	0.1695419639782175	0.0923786753711853	0.1551994234849535
QNCMUSG00000878	Stradb	ENSMUSG00000026027.13	NA	protein_coding	0.145601977556199	0.13114374691958514	0.15120101418319518	0.12461210846840436	0.132522593897116	0.1317554622413468	0.1831630967341536
QNCMUSG00000882	Tmem237	ENSMUSG00000038079.14	NA	protein_coding	0.22930245585547498	0.15698036421019856	0.11979702240991258	0.12199774180697187	0.2035472380166677	0.07040870456320188	0.09796647313757252
QNCMUSG00000884	Mpp4	ENSMUSG00000079550.9	NA	protein_coding	0.17361156887641016	0.22518625863509079	0.10336695674375698	0.16785702296347696	0.12318000252685278	0.18315104762193443	0.02364714263247781
QNCMUSG00000886	Als2	ENSMUSG00000026024.14	NA	protein_coding	0.17466548376185775	0.12821839764866425	0.12216834849896467	0.12349486683304828	0.14842616562583402	0.17821183852029124	0.12481489911133986
QNCMUSG00000899	Gm973	ENSMUSG00000047361.16	NA	protein_coding	0.4359798306428397	0.2109703438527654	0.0423156142488072	0.12131376561430823	0.10753009218732634	0.0015777404220025507	0.08031261303195059
QNCMUSG00000906	Sumo1	ENSMUSG00000026021.15	NA	protein_coding	0.16409073250962294	0.146566677641944	0.14786235436795814	0.149244394724786	0.14409636144776972	0.11139059768583133	0.13674888162208787
QNCMUSG00000910	NA	NA	NONMMUG000734.2	noncoding	0.14611453657603973	0.17460078057939682	0.08621858854426596	0.25645199884464764	0.14810694624257126	0.10080072359056921	0.08770642562250945
QNCMUSG00000911	Nop58	ENSMUSG00000026020.9	NA	protein_coding	0.15862746748551362	0.15438066644256476	0.13260244314879083	0.17819457467701097	0.14418063550691051	0.11148775484623843	0.12052645789297092
QNCMUSG00000913	Bmpr2	ENSMUSG00000067336.6	NA	protein_coding	0.17347870060009213	0.15153061596322304	0.1295305760968272	0.14161860056624057	0.13858524121711024	0.12167416624536159	0.14358209931114524
QNCMUSG00000915	NA	NA	NONMMUG000741.2	noncoding	0.36954013082003456	0.16684405552743214	0.01734805074941221	0.21006017963297519	0.14239384581695583	0.019651762455694933	0.07416197499749508
QNCMUSG00000916	Fam117b	ENSMUSG00000041040.12	NA	protein_coding	0.20648774665272712	0.16217390391063338	0.11738632746451996	0.1720624025378499	0.16981794398821165	0.08851202851605378	0.08355964693000421
QNCMUSG00000920	Ica1l	ENSMUSG00000026018.12	NA	protein_coding	0.40786300564654937	0.1431044574773878	0.0508632258231789	0.15226127002681095	0.10508534336619381	0.06322990323077561	0.07759279442910356
QNCMUSG00000924	Wdr12	ENSMUSG00000026019.15	NA	protein_coding	0.18304470094065756	0.1310171463572377	0.13712258502205646	0.15234632635155249	0.1420454596734706	0.10808166555563348	0.1463421160993917
QNCMUSG00000925	Carf	ENSMUSG00000026017.13	NA	protein_coding	0.2135920113615072	0.1442622164681818	0.1324679696516676	0.16575942290503567	0.1260132736935656	0.09098281581161263	0.12692229010842943
QNCMUSG00000926	Nbeal1	ENSMUSG00000073664.11	NA	protein_coding	0.13081431598672516	0.15970271650310677	0.14257443061308878	0.15018576112811954	0.15399508899226783	0.1359728217828836	0.12675486499380828
QNCMUSG00000927	Cyp20a1	ENSMUSG00000049439.13	NA	protein_coding	0.13901673918461496	0.1744490825339514	0.13837904801273224	0.17091568731570397	0.1484792511488017	0.12129994847465937	0.10746024332953631
QNCMUSG00000928	Abi2	ENSMUSG00000026782.15	NA	protein_coding	0.274130492475062	0.1552055465092423	0.09859273381516692	0.1466633464531336	0.14883137349617945	0.059484825176091445	0.1170916820751243
QNCMUSG00000929	Raph1	ENSMUSG00000026014.15	NA	protein_coding	0.16411351962811338	0.1436807965241086	0.11971210566925573	0.14048022789903591	0.12220906036609604	0.18666394393042957	0.12314034598296078
QNCMUSG00000930	NA	NA	NONMMUG000762.2	noncoding	0.1979485813736109	0.13061290015592172	0.1446996624956669	0.1172664129321194	0.09408873977629612	0.18644854409946948	0.12893515916691559
QNCMUSG00000936	NA	NA	NONMMUG046867.1	noncoding	0	0.7804777970166779	0	0.2195222029833222	0	0	0
QNCMUSG00000938	Cd28	ENSMUSG00000026012.2	NA	protein_coding	0.02907625164146619	0.17143237620638	0.0420809646125473	0.47520612316848465	0.05734601649292136	0.023565201103526737	0.20129306677467376
QNCMUSG00000940	2310016D23Rik	ENSMUSG00000085965.1	NONMMUG000778.2	lncRNA	0	0	0.16598630333112974	0	0	0	0.8340136966688702
QNCMUSG00000943	NA	NA	NONMMUG000781.3	noncoding	0.28334634232712713	0.08367493730330566	0.20556218235771914	0.09003392466220639	0.02242184832816255	0.05112529358615677	0.2638354714353223
QNCMUSG00000946	Ctla4	ENSMUSG00000026011.13	NA	protein_coding	0.016379701087539035	0.15750368413242302	0.03366429264209127	0.7374350763327371	0.021660459996687094	0.010881150986165	0.022475634822357503
QNCMUSG00000950	Icos	ENSMUSG00000026009.14	NA	protein_coding	0.025495270207540416	0.11122309923054334	0.013949108919232508	0.7008095272136677	0.05573819310947874	0.06719499092218462	0.02558981039735266
QNCMUSG00000951	NA	NA	NONMMUG046869.1	noncoding	0	0.2096091325093556	0	0.7030558681474968	0	0.08733499934314758	0
QNCMUSG00000964	Pard3b	ENSMUSG00000052062.14	NA	protein_coding	0.09599503045961713	0.18590531496103854	0.11181099602715633	0.18600659907184183	0.1673534496030508	0.12597960800205465	0.12694900187524077
QNCMUSG00000978	Nrp2	ENSMUSG00000025969.15	NA	protein_coding	0.1506552208638422	0.14732596928209535	0.18926467542512318	0.16744921245326705	0.12279249689827541	0.13713834978187722	0.08537407529551956
QNCMUSG00000979	Gm29083	ENSMUSG00000100811.1	NONMMUG048349.1	lncRNA	0.7165085006580633	0.053851507611494945	0.07265311908561375	0.0772988548818242	0.03636017951981846	0	0.04332783824318543
QNCMUSG00000981	Gm4208	ENSMUSG00000100426.1	NONMMUG000819.2	noncoding	0.07284288689876006	0.1324798962048526	0.015598125874497009	0.08257325237720026	0.6965058386446902	0	0
QNCMUSG00000985	Ino80d	ENSMUSG00000040865.15	NA	protein_coding	0.15416901277136244	0.15750753222832684	0.10321189814894098	0.19333020332625905	0.14662794793304365	0.130763818590739	0.11438958700132808
QNCMUSG00000986	NA	NA	NONMMUG048352.1	noncoding	0.13229472601035497	0.24841207515754915	0.05614028593395291	0.2165330098807307	0.143550744544702	0.11943555008908564	0.0836336083836246
QNCMUSG00000987	Ino80dos	ENSMUSG00000084799.7	NONMMUG000830.2	noncoding	0.1616988785828698	0.16563050913282085	0.0982685691588348	0.18996039019262742	0.1811718570464242	0.10278549023004353	0.10048430565637945
QNCMUSG00000988	NA	NA	NONMMUG000831.2	noncoding	0.13670799383575374	0.17351855887200893	0.09121265397752157	0.2195171181205875	0.17211932247291747	0.1172882483901745	0.08963610433103639
QNCMUSG00000989	Ndufs1	ENSMUSG00000025968.16	NA	protein_coding	0.13757688451649522	0.12237648771409437	0.1766192892069368	0.12573346484855308	0.15377980384605705	0.1251829381202574	0.15873113174760609
QNCMUSG00000990	Eef1b2	ENSMUSG00000025967.16	NA	protein_coding	0.14359832568495495	0.15401569481498567	0.13475204965543638	0.1614422101851599	0.14008554833243445	0.13202688920565084	0.13407928212137774
QNCMUSG00000991	Gpr1	ENSMUSG00000046856.13	NA	protein_coding	0.16333473518696584	0.31796958607107484	0.08254847760574992	0.22655028409831376	0.00419812756622827	0.012396941614435662	0.19300184785723165
QNCMUSG00000996	Zdbf2	ENSMUSG00000027520.15	NA	protein_coding	0.7820998017281656	0.14822097921276292	0.010399815137413636	0.018558885056048302	0.005218415311023721	0.0031818106849372456	0.03232029286964856
QNCMUSG00000997	NA	NA	NONMMUG048354.1	noncoding	0	0.3487916756693648	0	0.6512083243306351	0	0	0
QNCMUSG00001001	Adam23	ENSMUSG00000025964.15	NA	protein_coding	0.27642318465455723	0.19166744265572616	0.08801467281444417	0.21759225991838912	0.013895203476160434	0.15523070296863437	0.057176533512088415
QNCMUSG00001004	Mdh1b	ENSMUSG00000025963.5	NA	protein_coding	0.5394588592652017	0.19942209357135834	0.10751555172460994	0.027514465043267135	0.0971659482609375	0.005911275309344981	0.023011806825280437
QNCMUSG00001005	Fastkd2	ENSMUSG00000025962.15	NA	protein_coding	0.15763275886479053	0.1303347182019603	0.15595794223744852	0.14613744696754816	0.153521691105177	0.11290092181317482	0.1435145208099007
QNCMUSG00001010	Gm13749	ENSMUSG00000044689.5	NA	lncRNA	0.6013000156227858	0.08494791622099539	0.11102002113703438	0.09569315554520161	0	0	0.10703889147398278
QNCMUSG00001013	Klf7	ENSMUSG00000025959.13	NA	protein_coding	0.1983138694046039	0.1704737497048864	0.11405751115687468	0.1892282194616824	0.11912117373129555	0.09859067649340522	0.11021480004725179
QNCMUSG00001017	NA	NA	NONMMUG000853.2	noncoding	0.20668551902307908	0.20011155521334092	0.07022778341312103	0.24950137161665886	0.12207615471004617	0.06936311138779726	0.08203450463595668
QNCMUSG00001022	Creb1	ENSMUSG00000025958.14	NA	protein_coding	0.16924032315327617	0.1544776030218671	0.12427766372418188	0.185048008968501	0.13953996231100957	0.11143435901979955	0.11598207980136473
QNCMUSG00001024	Mettl21a	ENSMUSG00000025956.10	NA	protein_coding	0.15470808432056277	0.1750895636793122	0.10953221550013452	0.1586259469118107	0.13486158832784992	0.11793016802131796	0.1492524332390119
QNCMUSG00001027	2810408I11Rik	ENSMUSG00000087213.2	NONMMUG000865.2	noncoding	0.11136362419614629	0.1508316645778705	0.05220326247133122	0.13683802250559537	0.2291095136265522	0.2876237876103186	0.0320301250121858
QNCMUSG00001028	Ccnyl1	ENSMUSG00000070871.10	NA	protein_coding	0.14517844215826484	0.1588202337784455	0.13906843385226955	0.1618034010280601	0.14189966465744827	0.09292875726578231	0.16030106725972934
QNCMUSG00001029	NA	NA	NONMMUG046908.1	noncoding	0.25872437210275856	0.27142962541282933	0.09586066369525156	0.17539802896657422	0.09572319888488733	0	0.10286411093769897
QNCMUSG00001030	Fzd5	ENSMUSG00000045005.9	NA	protein_coding	0.0537146443690069	0.20362041305955614	0.06937869731779814	0.177144542423993	0.23734476995649048	0.18019937467857342	0.07859755819458195
QNCMUSG00001031	Plekhm3	ENSMUSG00000051344.13	NA	protein_coding	0.21575681015588197	0.16937823636389623	0.1235358980866238	0.20384002723587374	0.10557316925905341	0.059760009416072624	0.12215584948259828
QNCMUSG00001033	Akr1cl	ENSMUSG00000025955.13	NA	protein_coding	0	0.4643216525513607	0.01469869119240521	0.5023783812630608	0	0.018601274993173343	0
QNCMUSG00001038	Cryga	ENSMUSG00000044429.8	NA	protein_coding	0.49894563306981965	0.06193173048266455	0	0	0.4391226364475158	0	0
QNCMUSG00001039	Gm28845	ENSMUSG00000100846.1	NA	protein_coding	0.7976366268185471	0	0	0	0.202363373181453	0	0
QNCMUSG00001040	D630023F18Rik	ENSMUSG00000044816.10	NA	protein_coding	0.4356199352736669	0.00411761287249515	0	0.01258010826774817	0.5460186260012794	0.0016637175848105653	0
QNCMUSG00001042	Idh1	ENSMUSG00000025950.16	NA	protein_coding	0.11752842376846855	0.14025938923927495	0.16704827159503688	0.14050604955686405	0.18139535186067438	0.16022632527318426	0.09303618870649698
QNCMUSG00001043	Pikfyve	ENSMUSG00000025949.16	NA	protein_coding	0.1716456309261837	0.15934812155543754	0.13067802322380595	0.17804653439415	0.15396181650171042	0.11786744322487468	0.08845243017383773
QNCMUSG00001045	NA	NA	NONMMUG000876.2	noncoding	0.1745360469400848	0.2109384746598355	0.06305109267523246	0.18277756806567633	0.1854662310683028	0.10880925086469045	0.07442133572617768
QNCMUSG00001051	Map2	ENSMUSG00000015222.17	NA	protein_coding	0.47729960301102314	0.07984386517261297	0.07178017963939881	0.0927392480781345	0.13954422658596005	0.05933465824343781	0.07945821926943268
QNCMUSG00001053	Unc80	ENSMUSG00000055567.18	NA	protein_coding	0.8906557740302526	0.08665462567212158	0	0.007830731141241215	9.966638833957316e-4	6.001467692618788e-4	0.013262058503726902
QNCMUSG00001054	NA	NA	NONMMUG048372.1	noncoding	0.17746672535809943	0.15012137065890116	0.15360739647561103	0.17386677186545396	0.11248496779902531	0.15501211154614208	0.07744065629676707
QNCMUSG00001057	Rpe	ENSMUSG00000026005.15	NA	protein_coding	0.15325537611564577	0.1587807941991978	0.17277049066045816	0.15896448967310928	0.1370305657533567	0.12171412900731807	0.09748415459091418
QNCMUSG00001058	Kansl1l	ENSMUSG00000026004.15	NA	protein_coding	0.1456089412662588	0.13218915809088289	0.12717152428517908	0.1444387094123905	0.19313562044897412	0.11834499842371149	0.13911104807260308
QNCMUSG00001059	NA	NA	NONMMUG000896.2	noncoding	0.11557856724584488	0.1278223871403534	0.052926936061921115	0.2005747943523226	0.29549148636630573	0.10469782912820617	0.10290799970504605
QNCMUSG00001060	NA	NA	NONMMUG000897.2	noncoding	0.19640084330752872	0.20109628973558352	0.14181265869593954	0.26177159615415485	0.07030479545348316	0.05512314429980881	0.07349067235350146
QNCMUSG00001061	Gm15789	ENSMUSG00000082057.1	NONMMUG000902.2	processed_pseudogene	0.2291200609963315	0.15247072877197337	0.1014391519118329	0.35387819161455925	0.08535346907785174	0.03181296623550743	0.04592543139194384
QNCMUSG00001063	NA	NA	NONMMUG000904.2	noncoding	0.1280919351712031	0.13532502453511164	0.11566638452634977	0.1892605802225455	0.21457081974052236	0.12473400086068541	0.09235125494358223
QNCMUSG00001064	Acadl	ENSMUSG00000026003.5	NA	protein_coding	0.09269709750775772	0.13075007590510063	0.1970562173895316	0.13398713459352843	0.15235743128199583	0.1437842062091817	0.14936783711290405
QNCMUSG00001065	Myl1	ENSMUSG00000061816.15	NA	protein_coding	0.03675952047841686	0.17331413244741614	0.2260693064382605	0.1511100964454644	0.026248225733576103	0.002268339459645287	0.38423037899722073
QNCMUSG00001067	Lancl1	ENSMUSG00000026000.16	NA	protein_coding	0.20277478482669048	0.14744148305634344	0.12711433017294874	0.13921026462605626	0.13377832393099312	0.10492464552575148	0.14475616786121656
QNCMUSG00001068	NA	NA	NONMMUG000911.2	noncoding	0.027115505100616635	0.08371751284675441	0	0.015422603259745662	0.003739440437877242	0.870004938355006	0
QNCMUSG00001069	Cps1	ENSMUSG00000025991.8	NA	protein_coding	0.029705651678770213	0.2861871560987722	0.00688248537850826	0.03186418948397992	0.01749341712719103	0.6053024595139593	0.022564640718819112
QNCMUSG00001078	Erbb4	ENSMUSG00000062209.15	NA	protein_coding	0.39808892292005665	0.028227053994721748	0.16095014469685182	0.06695529142792511	0.24684049898603003	0.09178835681867527	0.007149731155739374
QNCMUSG00001079	Gm16076	ENSMUSG00000087514.1	NONMMUG000943.2	noncoding	0.3688428871063879	0.04200208222313811	0.19176803607522064	0.02084904188943347	0.2623946810491992	0.11414327165662068	0
QNCMUSG00001083	Ikzf2	ENSMUSG00000025997.13	NA	protein_coding	0.1309928744995803	0.17809530888825775	0.1276738320613941	0.23090401534154426	0.12805439719756392	0.026732162486132412	0.17754740952552736
QNCMUSG00001086	Spag16	ENSMUSG00000053153.14	NA	protein_coding	0.49735199800459207	0.46041881896226156	0	0.026710363488286214	0	0	0.015518819544860198
QNCMUSG00001088	Vwc2l	ENSMUSG00000045648.15	NA	protein_coding	0.9651520208181299	0.014116633841001895	0	0	0	0.002896662977458211	0.01783468236340997
QNCMUSG00001092	Bard1	ENSMUSG00000026196.7	NA	protein_coding	0.14997916533699998	0.18628264749588055	0.046822974324901165	0.420187921604189	0.1329946834639548	0.04764769897812581	0.016084908795948774
QNCMUSG00001095	Atic	ENSMUSG00000026192.13	NA	protein_coding	0.1423485923517068	0.14793731404745722	0.13274549446304149	0.1701937717391388	0.1424096270900398	0.12112317490665409	0.14324202540196176
QNCMUSG00001096	Fn1	ENSMUSG00000026193.15	NA	protein_coding	0.09203383259389011	0.16862410705458858	0.11946398414399775	0.1583908888357701	0.0892284744024507	0.22892609966512667	0.14333261330417613
QNCMUSG00001097	Apol7d	ENSMUSG00000073652.10	NONMMUG000966.3	noncoding	0.10601090159178805	0.23374035312690516	0	0.12643315036152658	0	0.4797645298163927	0.05405106510338749
QNCMUSG00001104	NA	NA	NONMMUG000969.3	noncoding	0.01078539384774786	0.07801080356224127	0.006195434281061068	0.026504633978301852	0.025447263193554295	0.8500619008734036	0.002994570263690081
QNCMUSG00001105	Gm8883	ENSMUSG00000099707.6	NA	lncRNA	0	0	0	0	0	1	0
QNCMUSG00001107	NA	NA	NONMMUG048418.2	noncoding	0.06214413732069668	0.1707134030453658	0.02960615347773617	0.11026713331346161	0.039882959894819804	0.5564791123356754	0.030907100612244543
QNCMUSG00001112	Mreg	ENSMUSG00000039395.8	NA	protein_coding	0.11554686820571546	0.07678776052404833	0.12125717220960482	0.17086807586647257	0.057866144156082516	0.21373770131773276	0.24393627772034354
QNCMUSG00001113	NA	NA	NONMMUG000975.2	noncoding	0.07257895008979989	0.04507378753383159	0	0.300809467838173	0.01966275524441024	0.13925842094197116	0.4226166183518142
QNCMUSG00001115	D230017M19Rik	ENSMUSG00000097131.1	NONMMUG000977.2	noncoding	0.23871524666805666	0.20719527555201225	0.07239046225703882	0.24853939092606145	0.14618788404824362	0.036413362987376637	0.05055837756121055
QNCMUSG00001116	Pecr	ENSMUSG00000026189.13	NA	protein_coding	0.09005982135487266	0.11999954079610026	0.1173407359798028	0.09272147596801181	0.25129496919273236	0.20964776000769242	0.11893569670078777
QNCMUSG00001117	Tmem169	ENSMUSG00000026188.11	NA	protein_coding	0.5551600454534562	0.009482121593547558	0.002646129975530908	0.00895824998274205	0.4177254810062145	0.0029926069944656328	0.0030353649940430766
QNCMUSG00001118	NA	NA	NONMMUG000978.2	noncoding	0	0.03292745717720747	0	0	0.8971040336326656	0.06996850919012694	0
QNCMUSG00001119	Xrcc5	ENSMUSG00000026187.9	NA	protein_coding	0.1492051438625214	0.13856442141300385	0.10645454662307506	0.13539525567312047	0.17507621189990244	0.12855017743448535	0.1667542430938914
QNCMUSG00001121	March4	ENSMUSG00000039372.5	NA	protein_coding	0.7681044834823715	0.0428401947029199	0.0029746234307104834	0.05113438953520189	0	0.005070555233232534	0.12987575361556372
QNCMUSG00001125	Smarcal1	ENSMUSG00000039354.16	NA	protein_coding	0.18621636676090533	0.14440340156580697	0.12247176248356534	0.1557570390878818	0.1389897537334776	0.10760759675672626	0.1445540796116367
QNCMUSG00001126	NA	NA	NONMMUG046946.1	noncoding	0.21625600428309363	0.16869111325177372	0.060983681130869716	0.2825670776183798	0.12307285926177071	0.12277722576872542	0.02565203868538695
QNCMUSG00001130	Rpl37a	ENSMUSG00000046330.10	NA	protein_coding	0.14273771204141925	0.15255286126500794	0.13211378626950818	0.16151527712646044	0.14082371996733048	0.1317124260359665	0.1385442172943072
QNCMUSG00001137	Igfbp2	ENSMUSG00000039323.18	NA	protein_coding	0.2464352550441074	0.1870478889709133	0.010244065338110132	0.047119198978399	0.062260200103915704	0.41137900947623984	0.035514382088314665
QNCMUSG00001138	Igfbp5	ENSMUSG00000026185.8	NA	protein_coding	0.13684407564058487	0.16734840591343725	0.11316551293379122	0.15952357050787033	0.20878054206953936	0.04859516874781521	0.16574272418696176
QNCMUSG00001139	1700027A15Rik	ENSMUSG00000101968.6	NONMMUG000992.2	noncoding	0.1950174685492508	0.32981492970545234	0.0894988429689244	0.029432744933955996	0.05648236646461133	0.0020294517574356635	0.29772419562036945
QNCMUSG00001143	Tnp1	ENSMUSG00000026182.6	NA	protein_coding	0	0.6579156195687715	0.019515915739324534	0.13952884968096924	0	0	0.1830396150109348
QNCMUSG00001149	Gm29185	ENSMUSG00000101112.1	NONMMUG001001.2	noncoding	0.28411354032787994	0.10063772601307157	0.08293538053148329	0.1867513767150105	0	0.1576200843317164	0.18794189208083836
QNCMUSG00001158	6030407O03Rik, Gm29183	ENSMUSG00000100301.6, ENSMUSG00000101344.1	NONMMUG001006.2	noncoding	0.5285182793138018	0.0744482944040725	0.13302416759995736	0.05171469616243589	0.027920558733397154	0.060682728456265426	0.12369127533006985
QNCMUSG00001166	NA	NA	NONMMUG001008.2	noncoding	0.11476197083294055	0.251171136269469	0.14734263511896584	0.22986245304259023	0.05863290302444709	0.1326750272059183	0.06555387450566891
QNCMUSG00001167	Tns1	ENSMUSG00000055322.15	NA	protein_coding	0.06331787611695609	0.17491953481869582	0.1546370683191193	0.16618146970328548	0.17749690952857555	0.11725596117780139	0.1461911803355663
QNCMUSG00001170	Rufy4	ENSMUSG00000061815.11	NA	protein_coding	0.009269290586822625	0.28174549873768645	0.15266604397823244	0.26449909056290777	0.1893739775418892	0.0823649055577425	0.02008119303471913
QNCMUSG00001171	Cxcr2	ENSMUSG00000026180.8	NA	protein_coding	0.0887046076185603	0.08884402259230285	0.10149550869992754	0.519719455502883	0.086162799543526	0.07148118335544182	0.043592422687358405
QNCMUSG00001175	Arpc2	ENSMUSG00000006304.14	NA	protein_coding	0.15725867308609323	0.15087887870457614	0.13081398931902388	0.16238634416213155	0.14741831356161084	0.12968426473449873	0.12155953643206562
QNCMUSG00001176	NA	NA	NONMMUG046977.1	noncoding	0.20624956772956518	0.17727572338653025	0.05900030652664594	0.2739045180115432	0.1208629884608563	0.08048055937199042	0.08222633651286873
QNCMUSG00001177	Aamp	ENSMUSG00000006299.13	NA	protein_coding	0.14627494691045284	0.1479039594799752	0.1335130706384798	0.1466927909599585	0.1535875621744433	0.14231157296661834	0.129716096870072
QNCMUSG00001179	Pnkd	ENSMUSG00000026179.14	NA	protein_coding	0.14894737541327527	0.14293982521441131	0.1559234675742217	0.12777281009812105	0.15913492509515675	0.13677504480607663	0.12850655179873727
QNCMUSG00001180	Tmbim1	ENSMUSG00000006301.17	NA	protein_coding	0.10774917118671351	0.18718523823549033	0.15143451930301266	0.1770708944612156	0.12146326964707217	0.12232685961797819	0.13277004754851748
QNCMUSG00001181	NA	NA	NONMMUG001018.2	noncoding	0.3928036658091647	0.2208202158302564	0	0.386376118360579	0	0	0
QNCMUSG00001185	Catip	ENSMUSG00000073650.8	NA	protein_coding	0.3844386813004941	0.32676078285061283	0.05953070502970691	0.06517877207053666	0.07987130929952978	0.01191662785771334	0.07230312159140638
QNCMUSG00001186	Slc11a1	ENSMUSG00000026177.11	NA	protein_coding	0.07856922327937581	0.21720575470703843	0.14757636251142822	0.23471154542838818	0.09709993538012145	0.1452706974824602	0.07956648121118776
QNCMUSG00001187	Ctdsp1	ENSMUSG00000026176.13	NA	protein_coding	0.09446480777077054	0.14832555221577826	0.14481918975230315	0.1636893840455956	0.15353974957505126	0.15871252857502532	0.13644878806547595
QNCMUSG00001188	Vil1	ENSMUSG00000026175.12	NA	protein_coding	0.0397899846588911	0.15069619957865682	0.03263705868105211	0.05608555764276678	0.7114148195868291	0.005927317645656156	0.003449062206147908
QNCMUSG00001189	Usp37	ENSMUSG00000033364.13	NA	protein_coding	0.1845794934668623	0.15799958990718174	0.10965131652656268	0.1744580673996074	0.1378458686194242	0.106625712437813	0.12883995164254874
QNCMUSG00001190	Cnot9	ENSMUSG00000026174.9	NA	protein_coding	0.15596551653136548	0.14750259258750956	0.12899276706180413	0.1685060051963903	0.15136612434028213	0.12456846380637238	0.12309853047627596
QNCMUSG00001191	Plcd4	ENSMUSG00000026173.15	NA	protein_coding	0.3044641700788241	0.08267266899797165	0.05537241765652998	0.0020071186326203424	0.08685050214111124	0.0011053146541307414	0.467527807838812
QNCMUSG00001192	Zfp142	ENSMUSG00000026135.17	NA	protein_coding	0.19280808949030817	0.13294448942779125	0.1254913851703738	0.20324344868383912	0.13231731028936963	0.10178361979079642	0.11141165714752163
QNCMUSG00001194	Bcs1l	ENSMUSG00000026172.12	NA	protein_coding	0.1721586596509356	0.1215466335040003	0.17254536389438035	0.11506747306553738	0.14846112552701485	0.11813541049526759	0.15208533386286385
QNCMUSG00001195	Rnf25	ENSMUSG00000026171.12	NA	protein_coding	0.18067600493378863	0.15100876182903433	0.1245942098838026	0.16315484122070104	0.144237556099774	0.11560621541764135	0.12072241061525812
QNCMUSG00001196	Stk36	ENSMUSG00000033276.18	NA	protein_coding	0.23863062673928193	0.13172387659568616	0.17034305460129362	0.11990360012325711	0.2734056039914638	0.04273959573024069	0.02325364221877665
QNCMUSG00001197	NA	NA	NONMMUG048434.1	noncoding	0.26318402427988674	0.18962271409751397	0.0783167488372537	0.15556440539126415	0.1420181383428706	0.08571421244151814	0.0855797566096927
QNCMUSG00001198	Ttll4	ENSMUSG00000033257.14	NA	protein_coding	0.14853434231620444	0.14687050620698683	0.09672718190290855	0.18124105864483053	0.16583516372800539	0.13681014506518177	0.12398160213588247
QNCMUSG00001199	NA	NA	NONMMUG001035.2	noncoding	0.18549228718534452	0.19645009845112466	0.06101947729214612	0.21354482596629198	0.1552387179684221	0.1010481239775795	0.0872064691590911
QNCMUSG00001200	Cyp27a1	ENSMUSG00000026170.6	NA	protein_coding	0.06775980718913484	0.16266790616049526	0.1442998966285879	0.14352798270456116	0.1357758126058044	0.19509858280396372	0.15087001190745278
QNCMUSG00001201	Prkag3	ENSMUSG00000006542.13	NA	protein_coding	0.02172848468370776	0.21681954485308114	0.04410422871376509	0.055569814969376206	0.11674043004561045	0.0030610333566184777	0.5419764633778409
QNCMUSG00001202	NA	NA	NONMMUG001039.2	noncoding	0	0.19999827228735328	0.02558935920993059	0.03344947338508602	0.18892320862447204	0.02826113150387789	0.5237785549892802
QNCMUSG00001203	Wnt6	ENSMUSG00000033227.7	NA	protein_coding	0.11093876342609754	0.4090473624599925	0.06610899852178355	0.3181631389446128	0.032404641173947445	0.015601353230123457	0.04773574224344279
QNCMUSG00001207	Wnt10a	ENSMUSG00000026167.14	NA	protein_coding	0.49505882093892395	0.1239063400985179	0.005051297952760434	0.30641737015170845	0.03762362962077547	0	0.03194254123731383
QNCMUSG00001208	NA	NA	NONMMUG046981.2	noncoding	0.22841118311910297	0.1713488242867512	0.09506745917254159	0.20639836499078376	0.11369410402441535	0.08008747353520343	0.10499259087120179
QNCMUSG00001214	Cryba2	ENSMUSG00000006546.3	NA	protein_coding	0.3754446848257986	0.6245553151742014	0	0	0	0	0
QNCMUSG00001216	Cfap65	ENSMUSG00000047021.14	NA	protein_coding	0.4649189724368766	0.2922018937868068	0	0.007774265809147821	0.1999551374281758	0.006202295775536487	0.028947434763456556
QNCMUSG00001219	Ihh	ENSMUSG00000006538.12	NA	protein_coding	0.038781396116196146	0.21099177189404666	0.010962528637830374	0.01313095573533031	0.5867046923883452	0.1268474385006924	0.012581216727558887
QNCMUSG00001220	Nhej1	ENSMUSG00000026162.7	NA	protein_coding	0.1300366147299879	0.14258870078450595	0.19061286906375438	0.13296203378095195	0.13066263930348423	0.11482113068900211	0.15831601164831344
QNCMUSG00001221	Slc23a3	ENSMUSG00000026205.8	NA	protein_coding	0.2665017540237587	0.04723628371123193	0	0.03985738030142904	0.6193367202876404	0.015855163586784064	0.011212698089155869
QNCMUSG00001222	Cnppd1	ENSMUSG00000033159.14	NA	protein_coding	0.12245492425983474	0.1524229595679432	0.1221627017031157	0.16556334748610535	0.16672566414166104	0.15495363092945535	0.1157167719118847
QNCMUSG00001224	Retreg2	ENSMUSG00000049339.16	NA	protein_coding	0.17570132836496044	0.14022116838951118	0.13171427507289768	0.14335070069560163	0.1611256156700099	0.16408504708899058	0.08380186471802856
QNCMUSG00001225	Zfand2b	ENSMUSG00000026197.12	NA	protein_coding	0.16278760899140327	0.13808751993318824	0.139549329281987	0.1490059256329054	0.15407899033040875	0.14506262639515577	0.11142799943495156
QNCMUSG00001227	Abcb6	ENSMUSG00000026198.15	NA	protein_coding	0.14247905791437843	0.1273946452401744	0.13314140662892185	0.10911746269797118	0.17147885035985405	0.178531010774698	0.13785756638400215
QNCMUSG00001229	Atg9a	ENSMUSG00000033124.15	NA	protein_coding	0.17444649717067726	0.12829902896358472	0.11107453701492355	0.13095776421017702	0.1457534873791418	0.13149548158812163	0.17797320367337405
QNCMUSG00001230	Ankzf1	ENSMUSG00000026199.17	NA	protein_coding	0.162802238074289	0.16081522054982042	0.11112003053124243	0.1680648857897852	0.15712164767633396	0.13638349662921218	0.10369248074931678
QNCMUSG00001231	NA	NA	NONMMUG001052.2	noncoding	0.14696846191952695	0.18939901358009606	0.07261300915864478	0.21720536382515654	0.15689823761338198	0.13170918149602298	0.08520673240717065
QNCMUSG00001232	Glb1l	ENSMUSG00000026200.13	NA	protein_coding	0.1376916830414565	0.18051717336636883	0.1142763207770466	0.16831060047117669	0.25659076092259436	0.09492281959790332	0.04769064182345379
QNCMUSG00001233	Stk16	ENSMUSG00000026201.12	NA	protein_coding	0.14883634354656505	0.1476616440765907	0.14009194973658126	0.15050590526514884	0.15475434308130764	0.15744266013505864	0.1007071541587479
QNCMUSG00001234	Tuba4a	ENSMUSG00000026202.13	NA	protein_coding	0.18700819138568167	0.09287504892122483	0.11351739661615184	0.12169114871217858	0.14824661831532443	0.13334819438100748	0.2033134016684311
QNCMUSG00001236	Dnajb2	ENSMUSG00000026203.16	NA	protein_coding	0.16575200866996534	0.1383549242746129	0.13937032905934305	0.1323077479986359	0.13488715157065687	0.1360500145688204	0.15327782385796546
QNCMUSG00001237	Ptprn	ENSMUSG00000026204.15	NA	protein_coding	0.9319013415815134	0.022530450962379902	0.007069728687666139	0.02710706768897297	0.003430580534915374	0	0.007960830544552194
QNCMUSG00001240	Resp18	ENSMUSG00000033061.15	NA	protein_coding	0.9357235569812777	0.03489455759883344	0	0.010212906152241281	0	0	0.01916897926764746
QNCMUSG00001242	Dnpep	ENSMUSG00000026209.15	NA	protein_coding	0.13990338600829524	0.1451447609587721	0.1636600744525609	0.13708647171136787	0.14807695443099067	0.1254518303731444	0.14067652206486875
QNCMUSG00001244	Des	ENSMUSG00000026208.9	NA	protein_coding	0.03228154181663066	0.14921954306694563	0.20208862340371078	0.14933767990357782	0.09810983334461088	0.0533233270509535	0.3156394514135707
QNCMUSG00001245	Gm15179	ENSMUSG00000085653.7	NONMMUG001060.2	noncoding	0	0.022552948673555995	0.2908651153206028	0.01886186596075685	0.014585448301160306	0	0.653134621743924
QNCMUSG00001246	Speg	ENSMUSG00000026207.16	NA	protein_coding	0.24118327728360653	0.12820237141119709	0.10167512755905501	0.12286069024383695	0.10791841565925263	0.0452138013431568	0.2529463164998951
QNCMUSG00001248	Gmppa	ENSMUSG00000033021.16	NA	protein_coding	0.1479334332646891	0.15433562102878778	0.13068477960510097	0.15975445734908889	0.144406917322668	0.12676587213595514	0.1361189192937101
QNCMUSG00001249	Asic4	ENSMUSG00000033007.15	NA	protein_coding	0.9415911437721342	0.010063826170201752	0.01964703265970934	0.009748073835385415	0.01894992356256942	0	0
QNCMUSG00001250	Chpf	ENSMUSG00000032997.16	NA	protein_coding	0.228904550578916	0.1727166048466416	0.12358690208530705	0.16287525892312213	0.16179219754884602	0.0699905026541058	0.08013398336306143
QNCMUSG00001251	Obsl1	ENSMUSG00000026211.17	NA	protein_coding	0.20599642655682177	0.18598611133353132	0.10220629010288498	0.12747398003848115	0.09279598870866623	0.05229907718070694	0.23324212607890768
QNCMUSG00001252	Tmem198	ENSMUSG00000051703.14	NA	protein_coding	0.6033934741254418	0.08537685027588524	0.0774115991248276	0.0961569771363942	0.06904932540647009	0.017142471702011566	0.051469302228969574
QNCMUSG00001253	Inha	ENSMUSG00000032968.4	NA	protein_coding	0.4777125266581761	0.28951235794186236	0.004761945503372102	0.05425341187037547	0.04756732387715639	0.005314635803526715	0.12087779834553086
QNCMUSG00001254	Stk11ip	ENSMUSG00000026213.15	NA	protein_coding	0.1752403616598385	0.15077957870462377	0.1044978057644932	0.19839555750973567	0.13757673259862327	0.10197705898867453	0.1315329047740111
QNCMUSG00001255	Slc4a3	ENSMUSG00000006576.16	NA	protein_coding	0.3129556610833788	0.15893922724072831	0.10529345759392725	0.13395366195559538	0.16020055155222931	0.021737530885646474	0.10691990968849448
QNCMUSG00001271	Epha4	ENSMUSG00000026235.14	NA	protein_coding	0.45164531415160686	0.11375124956482807	0.0972006940390864	0.11318502365139466	0.1342145030757244	0.022681472545999733	0.06732174297135987
QNCMUSG00001272	NA	NA	NONMMUG001082.2	noncoding	0.7464202160203689	0.057853576027134465	0.03438506737024629	0.0792671987379093	0.02797749324351022	0.03744581149393702	0.016650637106893726
QNCMUSG00001277	NA	NA	NONMMUG048455.1	noncoding	0.4473147765692261	0.21413359707200108	0.052943731230057196	0.13054502097621298	0.04943739493464002	0.0847926743669251	0.020832804850937605
QNCMUSG00001278	NA	NA	NONMMUG001085.2	noncoding	0.5345860831893213	0.23519472347640497	0	0.03322511782607346	0	0.05567181916844446	0.14132225633975576
QNCMUSG00001286	Sgpp2	ENSMUSG00000032908.9	NA	protein_coding	0.4082604061782095	0.020792053543322073	0.01309041331849875	0.006224505935557884	0.5340118488686545	0.014975381156186822	0.002645390999570505
QNCMUSG00001289	Farsb	ENSMUSG00000026245.16	NA	protein_coding	0.16106479511370242	0.13530934491939692	0.14393027145535153	0.13981113353154773	0.14900020214541407	0.1182334354037726	0.1526508174308148
QNCMUSG00001290	BC035947	ENSMUSG00000090486.2	NA	protein_coding	0.05695911267183513	0.12284697517085286	0.06873045630746305	0.12419218550468415	0.5928621048519687	0.02063559999759926	0.013773565495596933
QNCMUSG00001291	Mogat1	ENSMUSG00000012187.13	NA	protein_coding	0.03243638630004478	0.19194695868043263	0.1753686776092595	0.15442801453535507	0.3185742483609678	0.08939827301448271	0.03784744149945749
QNCMUSG00001294	5730419F03Rik	ENSMUSG00000099364.1	NONMMUG001097.2	noncoding	0.008331491535102622	0.0699432259743933	0.12413906631135033	0.007843803535265738	0	0	0.7897424126438881
QNCMUSG00001296	Acsl3	ENSMUSG00000032883.15	NA	protein_coding	0.2264636532089495	0.12885542718476325	0.16385735911240085	0.1223207864762159	0.12057374016527751	0.08789544796104488	0.150033585891348
QNCMUSG00001297	Utp14b	ENSMUSG00000079470.8	NA	protein_coding	0.2192423562772575	0.14085998228206692	0.1710128735584638	0.15724745988850872	0.10655725820618228	0.1005709742979298	0.10450909548959107
QNCMUSG00001303	Kcne4	ENSMUSG00000047330.8	NA	protein_coding	0.07073161473177396	0.3202345597950124	0.04252452083431077	0.32678864278614667	0.136914019846677	0.01190778270422467	0.09089885930185441
QNCMUSG00001307	Scg2	ENSMUSG00000050711.7	NA	protein_coding	0.9287057975123547	0.017988624438262574	0	0.043676238328046436	0	0.0015093459561606641	0.008119993765175746
QNCMUSG00001309	Ap1s3	ENSMUSG00000054702.14	NA	protein_coding	0.13123499583597434	0.2883981286854779	0.02289605411128628	0.2841251134114385	0.2272422062849715	0.046103501670851456	0
QNCMUSG00001310	Wdfy1	ENSMUSG00000073643.11	NA	protein_coding	0.14981459106176298	0.14749362771328525	0.13484890473455038	0.15358306781355785	0.16638560492084853	0.12309602750764563	0.12477817624834935
QNCMUSG00001311	Mrpl44	ENSMUSG00000026248.9	NA	protein_coding	0.1398094475844145	0.13577585134737785	0.14889053297102936	0.1365579863470018	0.1585962496141234	0.1270437427498364	0.15332618938621675
QNCMUSG00001313	Serpine2	ENSMUSG00000026249.10	NA	protein_coding	0.20225065561157626	0.15362083992397338	0.10054705036146101	0.1483384657018259	0.1177014230909668	0.1012506690952253	0.17629089621497132
QNCMUSG00001315	NA	NA	NONMMUG048478.1	noncoding	0.17458860826233868	0.15172135129531739	0.11229184339030132	0.18841947531567568	0.14419730840045	0.13523463195447175	0.09354678138144515
QNCMUSG00001319	9830004L10Rik	ENSMUSG00000099552.1	NONMMUG001109.2	noncoding	0.0905689754415779	0.049823544822625535	0.152752507476035	0.022499827823074983	0.15685186388864553	0.01147136810009348	0.5160319124479477
QNCMUSG00001320	Fam124b	ENSMUSG00000043230.2	NA	protein_coding	0.06873279916937454	0.2062850059406763	0.15154641417081108	0.45032582127984266	0.013425752345577016	0.0040440414915943	0.1056401656021241
QNCMUSG00001322	2310015K22Rik	ENSMUSG00000101257.1	NA	lncRNA	0	0.022174028830451473	0.05799999535567962	0	0.014709172685729282	0	0.9051168031281397
QNCMUSG00001323	NA	NA	NONMMUG047032.1	noncoding	0	0	0	0	0	0	1
QNCMUSG00001325	NA	NA	NONMMUG048480.1	noncoding	0.21780826439021547	0.1625166688239434	0.05626666799775287	0.2789534473952206	0.15123596637879305	0.07184798155880188	0.06137100345527268
QNCMUSG00001326	Cul3	ENSMUSG00000004364.14	NA	protein_coding	0.14677900218169612	0.13480032440308662	0.1367174365578514	0.14953772316568434	0.1425109291879806	0.12401777911819899	0.1656368053855019
QNCMUSG00001332	Dock10	ENSMUSG00000038608.15	NA	protein_coding	0.1884802798841541	0.16300823643788184	0.10368576414809455	0.26249715997982065	0.11433270025721173	0.0884368441133128	0.07955901517952436
QNCMUSG00001334	Nyap2	ENSMUSG00000054976.14	NA	protein_coding	0.9056260454641024	0.08585935889036285	0	0.004304540106866304	0	0.0017506942606848035	0.0024593612779836662
QNCMUSG00001339	Irs1	ENSMUSG00000055980.2	NA	protein_coding	0.1268578345061737	0.141978162643027	0.13398533682191813	0.15041471527917785	0.11640155314265849	0.14571709239063724	0.18464530521640768
QNCMUSG00001341	Rhbdd1	ENSMUSG00000026142.15	NA	protein_coding	0.1125649765499655	0.1617276517176202	0.140912272313955	0.16866358825170263	0.15923835950752788	0.1369931662846014	0.11989998537462737
QNCMUSG00001345	Col4a4	ENSMUSG00000067158.9	NA	protein_coding	0.027846582168765642	0.21799125900754604	0.03499263647021592	0.1020783299492975	0.49486900994116	0.01868420729483509	0.10353797516817981
QNCMUSG00001347	Col4a3	ENSMUSG00000079465.8	NA	protein_coding	0.02642359526226768	0.1731265903660619	0.02469987588969545	0.08918547554940297	0.5915564649348859	0.01672612058691341	0.07828187741077272
QNCMUSG00001348	C430014B12Rik	ENSMUSG00000097564.2	NONMMUG001143.2	noncoding	0.04790679664867572	0.18676502181276497	0.28835232507868425	0.07469573445480011	0.12108625364207626	0.256543000945941	0.024650867417057753
QNCMUSG00001349	Mff	ENSMUSG00000026150.14	NA	protein_coding	0.17740139248861939	0.13492032150145242	0.14294585396778342	0.14182010143012372	0.14256911832467123	0.11349652405694936	0.14684668823040053
QNCMUSG00001354	Agfg1	ENSMUSG00000026159.13	NA	protein_coding	0.16834871898154063	0.13748780521492945	0.12419244085762209	0.17577067963396187	0.14707485428739897	0.11191272629073194	0.13521277473381516
QNCMUSG00001356	Slc19a3	ENSMUSG00000038496.16	NA	protein_coding	0.23103188672637615	0.16860861275348363	0.015809845273002002	0.07401510628195956	0.4941189153578764	0.00837043767564699	0.008045195931655329
QNCMUSG00001361	Daw1	ENSMUSG00000053161.16	NA	protein_coding	0.6157080586655636	0.31745537300905874	0	0.03185079030337126	0.03498577802200645	0	0
QNCMUSG00001362	Sphkap	ENSMUSG00000026163.17	NA	protein_coding	0.9269514923850469	0.038119265265549256	0.0032472641770841843	0.009871895635405161	0.00606456433471038	6.424154514494707e-4	0.015103102750754651
QNCMUSG00001372	Pid1	ENSMUSG00000045658.16	NA	protein_coding	0.16477617410394949	0.18057214186883208	0.12031996936708092	0.1576917945130181	0.08157227552721172	0.19886176660489727	0.09620587801501043
QNCMUSG00001375	Dner	ENSMUSG00000036766.12	NA	protein_coding	0.9465708570043364	0.03020389325381038	0.01066221543306266	0	0.004870314518572911	0.001520573027317033	0.006172146762900538
QNCMUSG00001376	NA	NA	NONMMUG047074.1	noncoding	0.3089252497075533	0.18095935360072715	0	0.12250731924381526	0.1587530961412595	0.22885498130664475	0
QNCMUSG00001377	Trip12	ENSMUSG00000026219.14	NA	protein_coding	0.14851410201401377	0.14987215386458216	0.1320828715849842	0.15364355247467834	0.1485994296250636	0.13244240448064998	0.134845485956028
QNCMUSG00001378	Fbxo36	ENSMUSG00000073633.9	NA	protein_coding	0.10801845440886935	0.18806937406060123	0.1468667486021888	0.12379849733482547	0.2152148605804184	0.11683112758393639	0.10120093742916043
QNCMUSG00001379	Slc16a14	ENSMUSG00000026220.6	NA	protein_coding	0.371954606619665	0.02280390177457111	0.0022998270032474812	0.04847111275262679	0.5313875920671722	0.01500925050697487	0.008073709275742405
QNCMUSG00001384	NA	NA	NONMMUG001181.2	noncoding	0	0.22551371991846028	0	0.5491192130393086	0.1574623606996818	0.06790470634254925	0
QNCMUSG00001386	C130026I21Rik	ENSMUSG00000052477.15	NA	protein_coding	0.02153612533105238	0.2562757944957091	0.07194155332541838	0.43459586850374415	0.07408310765439628	0.08745309693516874	0.05411445375451086
QNCMUSG00001387	Gm7582	ENSMUSG00000061852.8	NA	unprocessed_pseudogene	0.023427261618754486	0.12533530516995786	0.030669079775050317	0.5355703355870869	0	0.28499801784915046	0
QNCMUSG00001389	Gm18342	ENSMUSG00000101279.1	NA	unprocessed_pseudogene	0	0.18803575189756064	0.045142658160281776	0.6679682559743934	0.04464274053595664	0.05421059343180753	0
QNCMUSG00001390	A530032D15Rik	ENSMUSG00000089844.7	NA	protein_coding	0.01573374762576002	0.22610499008178966	0.1085360149157746	0.5305084084241332	0.035189254652900424	0.038829714569289873	0.04509786973035218
QNCMUSG00001391	NA	NA	NONMMUG001182.2	noncoding	0.021791530159971765	0.20413213903953453	0.030945884195376076	0.6217448230816536	0.040654562661231367	0.07024946757474312	0.010481593287489474
QNCMUSG00001392	NA	NA	NONMMUG001183.2	noncoding	0.12608282479621752	0.1853616013753269	0.0569204682153103	0.41001718263386594	0.11718367637018234	0.09177774809244443	0.012656498516652483
QNCMUSG00001393	A530040E14Rik	ENSMUSG00000072109.11	NONMMUG001184.2	lncRNA	0.013404633871151204	0	0.16653566587786406	0.6902170268374419	0.049213145283932856	0.03940523980949943	0.0412242883201107
QNCMUSG00001394	A530040E14Rik, Gm16026	ENSMUSG00000072109.11, ENSMUSG00000079455.9	NONMMUG001184.2	noncoding	0.04196899287794965	0.20454665115389892	0	0.6110312233813321	0.04201056762229662	0.06110464084597217	0.03933792411855055
QNCMUSG00001396	Gm2619	ENSMUSG00000091199.9	NA	transcribed_unprocessed_pseudogene	0	0.44372310120402914	0.036149374954344025	0.24230406657925677	0.01935592886940954	0.15852344068547772	0.09994408770748281
QNCMUSG00001398	Gm7609	ENSMUSG00000079457.9	NONMMUG001186.2	transcribed_unprocessed_pseudogene	0.01970133441303879	0.24833558918151802	0.046908167984506706	0.293651070326325	0.11819273209937554	0.22512783120714266	0.04808327478809328
QNCMUSG00001399	Gm16028	ENSMUSG00000090252.1	NONMMUG001188.2	lncRNA	0.06534442072781506	0.46839491680904183	0	0.3291505372714174	0	0.13711012519172572	0
QNCMUSG00001401	NA	NA	NONMMUG048510.1	noncoding	0	0.7708304839816265	0	0	0	0.22916951601837351	0
QNCMUSG00001403	NA	NA	NONMMUG048511.1	noncoding	0	0.4913583954229534	0	0.22804451088967226	0	0.2119770929440096	0.06862000074336477
QNCMUSG00001406	NA	NA	NONMMUG087895.1	noncoding	0.004631975136131691	0.30076907815916376	0.04245565067677865	0.3217525341131374	0.09512311879910576	0.1837688767642652	0.05149876635141757
QNCMUSG00001407	NA	NA	NONMMUG001192.2	noncoding	0	0	0	1	0	0	0
QNCMUSG00001410	Gm7592	ENSMUSG00000090186.6	NA	unprocessed_pseudogene	0	0.36254755316097054	0.03685113718630434	0.31495524472630654	0.06076026097467333	0.19126553425635304	0.03362026969539219
QNCMUSG00001411	NA	NA	NONMMUG048512.1	noncoding	0.0295683547717973	0.28014515756151054	0.039967682624668106	0.604390945181505	0	0.04592785986051899	0
QNCMUSG00001413	Sp110	ENSMUSG00000070034.13	NA	protein_coding	0.062411763123500476	0.18522787091965967	0.12313011146721158	0.3185328313165604	0.12608063345799733	0.08677938979517573	0.09783739991989476
QNCMUSG00001415	Gm16094	ENSMUSG00000090103.1	NONMMUG001198.2	lncRNA	0	0.27365752103379026	0.0411125426762595	0.5477573369976285	0.04034248473258395	0.07162848178263025	0.025501632777107437
QNCMUSG00001416	Sp140	ENSMUSG00000070031.11	NA	protein_coding	0.05577921915479986	0.2126681258172307	0.12102681968976804	0.3153969760659816	0.09894175040953204	0.11300646344844895	0.08318064541423877
QNCMUSG00001417	Gm10552	ENSMUSG00000073628.5	NONMMUG001199.2	noncoding	0	0.20837005849112164	0	0.6872305772187288	0.04441025053402025	0.059989113756129274	0
QNCMUSG00001418	NA	NA	NONMMUG047080.1	noncoding	0	0.19700341023842532	0.06923982245660398	0.5900608544163245	0.0687241181582548	0.07497179473039142	0
QNCMUSG00001420	Sp100	ENSMUSG00000026222.16	NA	protein_coding	0.07397564189539528	0.17516725026104665	0.1423118013253039	0.23943333826360647	0.13428744280362054	0.11368216739670362	0.12114235805432358
QNCMUSG00001421	NA	NA	NONMMUG001203.2	noncoding	0.023572521197405175	0.18343334733374678	0.0736813035806593	0.47286117074712125	0.09229297621786935	0.07010081129907683	0.08405786962412129
QNCMUSG00001422	A630001G21Rik	ENSMUSG00000052760.16	NA	protein_coding	0.050901578821298546	0.21013636090260188	0.08850907065803594	0.4343026271253175	0.09178724325203244	0.08902943359530892	0.03533368564540484
QNCMUSG00001426	Cab39	ENSMUSG00000036707.16	NA	protein_coding	0.1585405801373345	0.13347497883844103	0.15590720057798807	0.14165637765378408	0.13436009155197737	0.11483054083585756	0.16123023040461737
QNCMUSG00001428	Itm2c	ENSMUSG00000026223.15	NA	protein_coding	0.2215403773535246	0.16412518299690498	0.11311387963846972	0.15918559401839508	0.13711366643524456	0.10095135440166163	0.10396994515579941
QNCMUSG00001431	4933407L21Rik	ENSMUSG00000026224.11	NA	protein_coding	0.8300355293226414	0.07980585503964573	0	0.01835566144786102	0	0	0.07180295418985196
QNCMUSG00001434	Gpr55	ENSMUSG00000049608.8	NA	protein_coding	0.03265406830923631	0.18990393567502295	0.004883468690717777	0.673779724858799	0.037353040413331956	0.04987768833434283	0.01154807371854924
QNCMUSG00001435	NA	NA	NONMMUG001215.2	noncoding	0.13016674536224823	0	0	0.8698332546377517	0	0	0
QNCMUSG00001438	Spata3	ENSMUSG00000026226.16	NA	protein_coding	0.21880661423636869	0.6551290654084939	0	0.05318196491255744	0	0	0.0728823554425799
QNCMUSG00001440	2810459M11Rik	ENSMUSG00000026227.11	NA	protein_coding	0.2815925956335878	0.16152464787602494	0.032411498399258803	0.02520306934675959	0.048350815446960405	0.4447830881048228	0.0061342851925857145
QNCMUSG00001441	Psmd1	ENSMUSG00000026229.17	NA	protein_coding	0.15817441847331323	0.13618826077248872	0.1403201235156739	0.12992880470623466	0.14177089439807442	0.139902259168563	0.1537152389656521
QNCMUSG00001444	Armc9	ENSMUSG00000062590.13	NA	protein_coding	0.2602260508285991	0.16254024312329332	0.08918547789634187	0.1428192824922391	0.16688481131739885	0.10699399120671263	0.07135014313541511
QNCMUSG00001447	Gm16341	ENSMUSG00000087538.1	NONMMUG001224.2	lncRNA	0	0.05761503711530501	0	0.942384962884695	0	0	0
QNCMUSG00001449	B3gnt7	ENSMUSG00000079445.3	NA	protein_coding	0.1201458528460507	0.2756835927047708	0.00887839128246877	0.2397739377001041	0.3406543138190555	0.014863911647550057	0
QNCMUSG00001452	Ncl	ENSMUSG00000026234.12	NA	protein_coding	0.14589390831331125	0.1501016729984598	0.12355940232393581	0.17172094226851864	0.1431970400920777	0.1286617724587287	0.13686526154496811
QNCMUSG00001453	C130036L24Rik	ENSMUSG00000073627.7	NONMMUG001228.2	noncoding	0.23667455471485394	0.17984013305587487	0.052924010116419486	0.20163127380056714	0.11528635123785655	0.0528190263865544	0.1608246506878736
QNCMUSG00001458	NA	NA	NONMMUG047088.1	noncoding	0.13608915585038045	0.1701409992008878	0.08274151275303032	0.34467846957982523	0.1288132845316523	0.05013084453688217	0.08740573354734177
QNCMUSG00001462	Ptma	ENSMUSG00000026238.14	NA	protein_coding	0.14537446309732688	0.15486198132593748	0.13156164582725657	0.16618516707528927	0.15773359315758365	0.13612799673318465	0.10815515278342148
QNCMUSG00001464	Pde6d	ENSMUSG00000026239.14	NA	protein_coding	0.190319677542441	0.14408192383278162	0.13589775662958098	0.14230186191150265	0.1450949110882403	0.0908233799912025	0.15148048900425096
QNCMUSG00001465	Cops7b	ENSMUSG00000026240.12	NA	protein_coding	0.1921597776927253	0.14317967072408444	0.11342568554262913	0.1562360484069769	0.1367814186646263	0.12528445769174174	0.13293294127721614
QNCMUSG00001466	NA	NA	NONMMUG047107.1	noncoding	0	0	0	0	0.827318804107975	0	0.17268119589202507
QNCMUSG00001467	Nppc	ENSMUSG00000026241.5	NA	protein_coding	0.6989148093943691	0.04473650903635117	0.030528066080498142	0	0.015048268986131368	0	0.21077234650265028
QNCMUSG00001468	NA	NA	NONMMUG047110.1	noncoding	0.6894587817494404	0	0	0	0	0	0.31054121825055964
QNCMUSG00001470	Dis3l2	ENSMUSG00000053333.15	NA	protein_coding	0.17439640382810628	0.13855642147755762	0.10927325298896541	0.1654446380792311	0.14456905549839785	0.12694742546208354	0.14081280266565815
QNCMUSG00001476	Akp-ps1	ENSMUSG00000101940.2	NA	transcribed_unprocessed_pseudogene	0	0.6315734889183117	0.10112954311850371	0.1985977864516601	0	0	0.06869918151152447
QNCMUSG00001477	NA	NA	NONMMUG001254.2	noncoding	0.010279935142844523	0.6069293306431264	0.08585124538036601	0.24530572909024004	0.020331388000560592	0.007883655723331363	0.023418716019531088
QNCMUSG00001479	Alppl2	ENSMUSG00000026246.12	NA	protein_coding	0	1	0	0	0	0	0
QNCMUSG00001485	Ecel1	ENSMUSG00000026247.13	NA	protein_coding	0.8579919699587651	0.021901392194058296	0.008744854684334726	0.10268332309680535	0.008678460066036465	0	0
QNCMUSG00001492	Eif4e2	ENSMUSG00000026254.17	NA	protein_coding	0.13174504733262649	0.1513169476811598	0.138596284504632	0.15632298704531894	0.14860132832178066	0.1358463894270788	0.13757101568740335
QNCMUSG00001495	Efhd1	ENSMUSG00000026255.15	NA	protein_coding	0.17708993591936875	0.17467126718067932	0.07117291919058068	0.14648216570425782	0.285674199720751	0.014119093696267106	0.13079041858809543
QNCMUSG00001498	Gigyf2	ENSMUSG00000048000.15	NA	protein_coding	0.18140379964745218	0.1401374796434329	0.12680472894763503	0.15367468547516375	0.1539287910948819	0.12459499615168765	0.11945551903974663
QNCMUSG00001499	Kcnj13	ENSMUSG00000079436.3	NA	protein_coding	0.6394073458618423	0	0.021053128209035238	0.07081987637993331	0.23055410894010783	0	0.038165540609081214
QNCMUSG00001502	Ngef	ENSMUSG00000026259.14	NA	protein_coding	0.41216087620234343	0.07645166189821281	0.01362165721929735	0.014462486843946104	0.25710993656754627	0.2149534053430935	0.011239975925560558
QNCMUSG00001503	Neu2	ENSMUSG00000079434.8	NA	protein_coding	0.20030575419010815	0.043156624180955394	0.052318306903156336	0.001954743313450345	0.2885775363834822	0.14430796412546248	0.2693790709033851
QNCMUSG00001505	NA	NA	NONMMUG001273.2	noncoding	0.18727952689370916	0.1332990781936688	0	0.5744680463659176	0.027318581301363807	0.020774366504397308	0.05686040074094332
QNCMUSG00001506	Inpp5d	ENSMUSG00000026288.14	NA	protein_coding	0.13883845291458635	0.17511052874934152	0.09037649552654198	0.2858260902424458	0.13165247826988966	0.08972541595690299	0.08847053834029164
QNCMUSG00001508	NA	NA	NONMMUG047118.1	noncoding	0.12175168020339852	0.15197878012093333	0.0773327247678587	0.4433796521575778	0.13549311474219541	0.048828545216886565	0.02123550279114971
QNCMUSG00001511	Atg16l1	ENSMUSG00000026289.15	NA	protein_coding	0.16825068771065516	0.14994451012562002	0.13240604516076554	0.16477965754135251	0.13071188923432703	0.13379365966543266	0.12011355056184707
QNCMUSG00001513	Sag	ENSMUSG00000056055.13	NA	protein_coding	0.25103320776341614	0.21172881472633767	0.11078272970178407	0.21561269121231277	0.094427830869342	0.04381549321025729	0.07259923251655002
QNCMUSG00001515	Dgkd	ENSMUSG00000070738.10	NA	protein_coding	0.15387534865937144	0.15763818156879644	0.15264266759648368	0.1838400075999947	0.13857398451056838	0.09511573520247746	0.11831407486230791
QNCMUSG00001516	Usp40	ENSMUSG00000005501.14	NA	protein_coding	0.12891014544310217	0.14622766301221068	0.1475534957597816	0.1560583004883132	0.14893229363129354	0.15622087099088208	0.11609723067441671
QNCMUSG00001517	Ugt1a10	ENSMUSG00000090165.8	NA	protein_coding	0	0.011062822071982018	0	0	0.7470969798884086	0.24184019803960935	0
QNCMUSG00001518	Gm20528	ENSMUSG00000092220.1	NONMMUG001288.2	lncRNA	0.01150049213889722	0.1927382555726499	0	0.029804281273136758	0.3669185612884294	0.3990384097268867	0
QNCMUSG00001519	Ugt1a9	ENSMUSG00000090175.1	NA	protein_coding	0	0.12410637976094463	0	0.019337851631703127	0.07335389994302308	0.7832018686643292	0
QNCMUSG00001521	Ugt1a7c	ENSMUSG00000090124.7	NA	protein_coding	0.025775287360594434	0.19141564225763844	0.03250006697864968	0.13568805449917845	0.43899709728527625	0.14163026925332578	0.03399358236533696
QNCMUSG00001522	Ugt1a6b	ENSMUSG00000090145.7	NA	protein_coding	0.008485448149661904	0.25785439005963556	0.047409116700572136	0.1647045975619501	0.16244672022960288	0.32915196556203663	0.029947761736540776
QNCMUSG00001523	Ugt1a6a	ENSMUSG00000054545.17	NA	protein_coding	0.0693699626592989	0.2228894183718716	0.0785903565462788	0.1331975787505932	0.18767477680317704	0.25816121978489837	0.050116687083881985
QNCMUSG00001524	Ugt1a5	ENSMUSG00000089943.1	NA	protein_coding	0	0.21075915799439066	0.012759687820731678	0.09431701588920274	0.24206241892590533	0.4324757349889822	0.007625984380787413
QNCMUSG00001525	Ugt1a2	ENSMUSG00000090171.1	NA	protein_coding	0.011997049221781587	0.18475435543021412	0.016041598597273266	0.09635180876646762	0.4065646802431478	0.28429050774111564	0
QNCMUSG00001526	Ugt1a1	ENSMUSG00000089960.1	NA	protein_coding	0.004561126174901783	0.20805799978829237	0	0.04802416389854932	0.1875546104375255	0.5481922770818323	0.0036098226188988024
QNCMUSG00001528	Mroh2a	ENSMUSG00000079429.9	NA	protein_coding	0.007044952219221248	0.6125346475930585	0.006502764709966179	0.11798136703606234	0.11308226549841764	0.07414145277483145	0.06871255016844251
QNCMUSG00001529	Hjurp	ENSMUSG00000044783.16	NA	protein_coding	0.14960985300020907	0.1561786535052433	0.1132813883539305	0.17702076095014443	0.12839354330650363	0.17359756693617323	0.10191823394779587
QNCMUSG00001533	Spp2	ENSMUSG00000026295.12	NA	protein_coding	0.012110388607494645	0.11123545646584558	0	0	0.4722824681590093	0.3932048560420207	0.011166830725629814
QNCMUSG00001537	Glrp1	ENSMUSG00000062310.7	NA	protein_coding	0.05461783138557731	0.8539464175732472	0	0.04621210973911851	0	0.022977702797774884	0.022245938504282182
QNCMUSG00001538	Gm19589	ENSMUSG00000100798.1	NONMMUG001303.2	noncoding	0	0.9254637876812938	0	0.009860928954149585	0	0.012810907068139792	0.0518643762964169
QNCMUSG00001541	Arl4c	ENSMUSG00000049866.12	NA	protein_coding	0.21035444470474163	0.26998072559817027	0.045048831503624175	0.3212288386853607	0.08196717947834566	0.043386743707970535	0.02803323632178709
QNCMUSG00001550	NA	NA	NONMMUG001307.2	noncoding	0.1417985465624646	0.36609581149140913	0.06170700212980675	0.14701362254046346	0.23371270701110555	0.01010352577452276	0.03956878449022778
QNCMUSG00001552	Sh3bp4	ENSMUSG00000036206.12	NA	protein_coding	0.18658407102821326	0.19689830525832638	0.12384030253507193	0.16682497419790598	0.18383137976117836	0.05257851572781154	0.08944245149149263
QNCMUSG00001558	NA	NA	NONMMUG048550.1	noncoding	0.163566156231935	0.1661288105048813	0.11179369273641641	0.15684675374597748	0.1386888461695446	0.14692146719221835	0.11605427341902681
QNCMUSG00001565	Agap1	ENSMUSG00000055013.15	NA	protein_coding	0.23055003981408684	0.15580725468178627	0.09969340070560977	0.12101024592970791	0.18788308379114282	0.08573050446606315	0.1193254706116032
QNCMUSG00001571	NA	NA	NONMMUG001323.2	noncoding	0.1791530181581352	0.22578978465801572	0.023707640919482468	0.17444075669010756	0.17626292726287873	0.09115236556300557	0.1294935067483747
QNCMUSG00001574	Asb18	ENSMUSG00000067081.13	NA	protein_coding	0.19833426295660972	0.04422121044562144	0.12285413740769263	0.026616518629244742	0.012924211550592729	0.011764394983103697	0.583285264027135
QNCMUSG00001578	Ackr3	ENSMUSG00000044337.5	NA	protein_coding	0.08123643274568457	0.199429761315816	0.19301774496962937	0.16784127320601205	0.18546184018542586	0.013170790125379094	0.1598421574520531
QNCMUSG00001586	NA	NA	NONMMUG001336.2	noncoding	0.8100575551066456	0.06535869747354148	0	0.04680802270746106	0	0	0.07777572471235193
QNCMUSG00001587	NA	NA	NONMMUG001337.2	noncoding	0.05202422935112298	0.0820291344553438	0	0.006633116224309673	0.8006671750992238	0.03710240767572619	0.021543937194273523
QNCMUSG00001594	Cops8	ENSMUSG00000034432.11	NA	protein_coding	0.1645300072027848	0.13571846098628257	0.14201074211005563	0.14515467162414955	0.1350500423977962	0.11713855472338416	0.16039752095554716
QNCMUSG00001597	Col6a3	ENSMUSG00000048126.16	NA	protein_coding	0.024788990491144813	0.1972279651485814	0.17026338448516848	0.20643982547839987	0.1214515209268251	0.09254292083646475	0.18728539263341562
QNCMUSG00001598	NA	NA	NONMMUG001342.2	noncoding	0	0	0	0	0	0	1
QNCMUSG00001599	NA	NA	NONMMUG048561.1	noncoding	0.026579158512104368	0.23798344740446764	0.10433809489197315	0.1989576713765232	0.15288688512040552	0.08995979729594537	0.18929494539858072
QNCMUSG00001604	Mlph	ENSMUSG00000026303.6	NA	protein_coding	0.1065370947684456	0.3100086516309857	0.07685806609592986	0.13774105511280485	0.2500741941633103	0.07191433396277826	0.04686660426574539
QNCMUSG00001606	Rab17	ENSMUSG00000026304.13	NA	protein_coding	0.004567811474138434	0.2118516631691323	0.002917302058022566	0.006189313572167522	0.44314591068531	0.33132799904122917	0
QNCMUSG00001608	Lrrfip1	ENSMUSG00000026305.15	NA	protein_coding	0.15917447970364484	0.13431060151661733	0.12010086438427552	0.1764242077263864	0.11545489372757742	0.12356188228860085	0.17097307065289766
QNCMUSG00001610	Ramp1	ENSMUSG00000034353.14	NA	protein_coding	0.2687339982139208	0.21141197687325416	0.06010015982925437	0.1532083775170848	0.02486504257613279	0.08071804988118968	0.20096239510916336
QNCMUSG00001612	Ube2f	ENSMUSG00000034343.14	NA	protein_coding	0.13886974428707827	0.13774369344225887	0.15822379015263466	0.14452991679924246	0.13733821491297593	0.13170335396775062	0.1515912864380592
QNCMUSG00001614	Scly	ENSMUSG00000026307.12	NA	protein_coding	0.12116698177394018	0.1276527221313483	0.10753361435562075	0.15011425588545152	0.21075410569227715	0.17855212063302875	0.10422619952833341
QNCMUSG00001615	NA	NA	NONMMUG001353.2	noncoding	0.12851151894784463	0.14683954377723646	0.043451487199672456	0.2166218823804973	0.2522436651573209	0.16883884983123115	0.043493052706197174
QNCMUSG00001618	Klhl30	ENSMUSG00000026308.8	NA	protein_coding	0.007752793736296586	0.030319014403394694	0.12629840395968803	0.022498444749824754	0.03390071900617593	0	0.77923062414462
QNCMUSG00001619	Erfe	ENSMUSG00000047443.14	NA	protein_coding	0.14540417264421768	0.028663938463312333	0.12339227913087862	0.016253214453611727	0.028809162843332226	0	0.6574772324646474
QNCMUSG00001620	Ilkap	ENSMUSG00000026309.14	NA	protein_coding	0.14074253996284966	0.15677173136619818	0.13334684587202325	0.164823333086353	0.14006193310477583	0.1282389404033013	0.13601467620449884
QNCMUSG00001623	Hes6	ENSMUSG00000067071.8	NA	protein_coding	0.1450121845023575	0.14581415553964178	0.10319081629819433	0.15753246120524755	0.18165594354112252	0.17833692066307286	0.08845751825036349
QNCMUSG00001624	Per2	ENSMUSG00000055866.9	NA	protein_coding	0.1824403312898838	0.14102176753163082	0.1313636166944183	0.12576499639840266	0.13957721812899337	0.15994323138157507	0.1198888385750961
QNCMUSG00001625	NA	NA	NONMMUG047138.1	noncoding	0	0.0464560448822669	0	0.007789555302657694	0.5611808442075069	0.38457355560756845	0
QNCMUSG00001630	Traf3ip1	ENSMUSG00000034292.13	NA	protein_coding	0.21338397213099522	0.1418695816628248	0.0937664554870051	0.1723131479102806	0.16685826925563665	0.12119164562165825	0.09061692793159935
QNCMUSG00001631	NA	NA	NONMMUG047141.1	noncoding	0.2408391090101185	0.15033796450353787	0.0740128873964981	0.2209592481862999	0.17376498965360218	0.10139201839445937	0.0386937828554841
QNCMUSG00001632	Asb1	ENSMUSG00000026311.16	NA	protein_coding	0.21743069018829791	0.14705882412005605	0.12044736715640995	0.15690502587146532	0.1375621239586848	0.0875838359854151	0.1330121327196709
QNCMUSG00001641	Twist2	ENSMUSG00000007805.4	NA	protein_coding	0.11475677331833978	0.26265277009288707	0.20695885449929433	0.2947159826366371	0.04330010439318194	0.004784431424149932	0.0728310836355098
QNCMUSG00001645	Hdac4	ENSMUSG00000026313.16	NA	protein_coding	0.18419933892227197	0.14574496840821333	0.09490792942434079	0.15960468598548996	0.12677256986943802	0.10544791357173205	0.1833225938185139
QNCMUSG00001656	NA	NA	NONMMUG001372.2	noncoding	0.05941227647626341	0.8874892986272402	0	0.015539810942162592	0.013364874025266807	0.0026763256391216673	0.021517414289945306
QNCMUSG00001658	Ndufa10	ENSMUSG00000026260.12	NA	protein_coding	0.1389719553328573	0.13260854785212098	0.17510994807216987	0.12769584708525084	0.14896960356894137	0.12650911661635747	0.15013498147230214
QNCMUSG00001668	Cops9	ENSMUSG00000073616.10	NA	protein_coding	0.15538026431261007	0.1476756521936736	0.15474201954996075	0.13635419996967693	0.14629875270464537	0.12079650032221459	0.1387526109472187
QNCMUSG00001671	Gm29483	ENSMUSG00000100546.1	NONMMUG001378.2	noncoding	0.8172401999548715	0.10914603926225111	0	0.032675748522460614	0	0	0.04093801226041681
QNCMUSG00001672	NA	NA	NONMMUG001379.2	noncoding	0	0.12143242577098101	0	0	0.01149926058273007	0.8670683136462889	0
QNCMUSG00001677	Gpc1	ENSMUSG00000034220.7	NA	protein_coding	0.1660229611377469	0.13278901452887265	0.11347270610994181	0.1315595108509672	0.11052915708179531	0.13149643907484196	0.2141302112158341
QNCMUSG00001681	Dusp28	ENSMUSG00000047067.7	NA	protein_coding	0.16509717277111138	0.1421232320118776	0.14923160463309867	0.12610241326669858	0.1396288288871501	0.12086344595169866	0.15695330247836498
QNCMUSG00001682	5033417F24Rik	ENSMUSG00000097251.2	NONMMUG001386.3	noncoding	0.2380562102644902	0.15363048081725275	0.08603681592878136	0.20593956353908996	0.12204987794707715	0.11477804747659777	0.07950900402671075
QNCMUSG00001684	Rnpepl1	ENSMUSG00000026269.14	NA	protein_coding	0.10826459428107377	0.15196880106588104	0.1342127945027407	0.1614490338311949	0.15877161695496025	0.14516308818047807	0.14017007118367122
QNCMUSG00001686	Capn10	ENSMUSG00000026270.11	NA	protein_coding	0.1899766572484863	0.16750383021698326	0.11270471545767068	0.14199328689811525	0.16284003317147702	0.13797885812560176	0.08700261888166573
QNCMUSG00001687	Gpr35	ENSMUSG00000026271.15	NA	protein_coding	0.05403578536422833	0.21433981070670002	0.11330824254058246	0.3220670628694123	0.11329676549009372	0.10270535077635216	0.08024698225263092
QNCMUSG00001692	Kif1a	ENSMUSG00000014602.15	NA	protein_coding	0.6927985883618054	0.09230060093271458	0.02450219759407599	0.11733418187813584	0.025243785583616313	0.007425683293175019	0.04039496235647681
QNCMUSG00001697	Agxt	ENSMUSG00000026272.6	NA	protein_coding	0.007148283197963287	0.2104990158054415	0.0030891179384051376	0.004449460147305914	0.014834055699124927	0.7494560033659845	0.010524063845774657
QNCMUSG00001698	Mab21l4	ENSMUSG00000034159.12	NA	protein_coding	0	0.28645239239772663	0	0	0.6542476016508108	0.045823363427179874	0.01347664252428281
QNCMUSG00001702	Sned1	ENSMUSG00000047793.13	NA	protein_coding	0.12967738776129642	0.15517497395603577	0.11498166344137795	0.20439354526854633	0.15441965270732355	0.1382956081634215	0.10305716870199848
QNCMUSG00001703	Mterf4	ENSMUSG00000026273.13	NA	protein_coding	0.15261925652010602	0.13447961816340512	0.17976671763487223	0.1438886440044814	0.1424448801225915	0.13406982267162637	0.11273106088291733
QNCMUSG00001706	Pask	ENSMUSG00000026274.11	NA	protein_coding	0.25904975314730894	0.22262911311192188	0.07084605770380825	0.16202709671778506	0.15479583021522852	0.06569062608364676	0.06496152302030055
QNCMUSG00001707	Ppp1r7	ENSMUSG00000026275.13	NA	protein_coding	0.25115995135022123	0.12528252594814923	0.09331695451703002	0.1702994879224254	0.1149626009400174	0.09590546446889153	0.14907301485326516
QNCMUSG00001710	Hdlbp	ENSMUSG00000034088.15	NA	protein_coding	0.136711855707493	0.149045582705755	0.1413350578688714	0.13582695054801705	0.14380429555290847	0.14649622456319503	0.14678003305376008
QNCMUSG00001712	Sept2	ENSMUSG00000026276.20	NA	protein_coding	0.12473986121213583	0.17059018242963195	0.14476555884203135	0.1748084689184713	0.13823370624790834	0.11856683661869859	0.12829538573112276
QNCMUSG00001713	Sept2	ENSMUSG00000116048.1	NA	protein_coding	0.12263393300980384	0.16774101460175728	0.15200117283610254	0.16480163545355178	0.13732320156192157	0.12507070971202333	0.13042833282483973
QNCMUSG00001714	Farp2	ENSMUSG00000034066.13	NA	protein_coding	0.13693563801333108	0.1348454841894038	0.13186988343718492	0.12263031806458129	0.17150430983395118	0.17357036713940893	0.12864399932213877
QNCMUSG00001717	Stk25	ENSMUSG00000026277.14	NA	protein_coding	0.1895531836049257	0.14559194238257664	0.12288416553619626	0.1436916141882582	0.14185096615810494	0.11572788431713484	0.1407002438128034
QNCMUSG00001720	Bok	ENSMUSG00000026278.14	NA	protein_coding	0.205376181323594	0.1590683390256258	0.08315831543290357	0.16182944990975257	0.2048735442980417	0.13183446017948527	0.05385970983059707
QNCMUSG00001721	Thap4	ENSMUSG00000026279.14	NA	protein_coding	0.13399419471130916	0.1308390080655867	0.14004983251541384	0.12599718341398156	0.19322273366760265	0.11101847723818709	0.16487857038791892
QNCMUSG00001723	Atg4b	ENSMUSG00000026280.17	NA	protein_coding	0.1541603325005139	0.15058167200390185	0.13890991749163087	0.15607799273132925	0.14709341854072291	0.12360212815801006	0.12957453857389123
QNCMUSG00001724	Dtymk	ENSMUSG00000026281.15	NA	protein_coding	0.16288357099301742	0.15942299932452253	0.13223239442284204	0.17065574490635896	0.1469991988526305	0.11598296947967662	0.11182312202095183
QNCMUSG00001726	Ing5	ENSMUSG00000026283.13	NA	protein_coding	0.16005015725902827	0.1647547498664241	0.12736288221219166	0.1899964211946785	0.14856006986985906	0.1145971304293031	0.09467858916851528
QNCMUSG00001727	D2hgdh	ENSMUSG00000073609.9	NA	protein_coding	0.12034613812746377	0.14066521432398008	0.16607250273376903	0.14039363602637708	0.1712813422194243	0.14292731311114243	0.1183138534578434
QNCMUSG00001729	Gal3st2	ENSMUSG00000094651.2	NA	protein_coding	0.04364076271901962	0.11239252894414159	0	0.8186372300500758	0.00896237801787887	0.005415714055441954	0.010951386213442152
QNCMUSG00001731	Gal3st2b	ENSMUSG00000093805.7	NA	protein_coding	0.05793099484955503	0.06810677685560991	0.007217765245984967	0.8582980766761462	0	0.008446386372703773	0
QNCMUSG00001736	Neu4	ENSMUSG00000034000.15	NA	protein_coding	1	0	0	0	0	0	0
QNCMUSG00001737	Pdcd1	ENSMUSG00000026285.7	NA	protein_coding	0.038486462494704034	0.25223001335819434	0.025222979689766438	0.643940678966172	0.03632991079653608	0.003789954694627078	0
QNCMUSG00001742	Fam174a	ENSMUSG00000051185.9	NA	protein_coding	0.17353964765347785	0.14969588106855114	0.12970161348690032	0.13860365282213113	0.13937041145700943	0.0967521523039418	0.1723366412079884
QNCMUSG00001743	St8sia4	ENSMUSG00000040710.10	NA	protein_coding	0.17504038208960737	0.18588429281159474	0.15874655509555488	0.25717715779407685	0.08384142785616328	0.042626753837401825	0.09668343051560103
QNCMUSG00001744	NA	NA	NONMMUG001423.2	noncoding	0.17287494965872915	0.14580097102734876	0.08435227886856839	0.22914609721875787	0.15917078477135846	0.13998942600199762	0.0686654924532398
QNCMUSG00001746	NA	NA	NONMMUG001425.2	noncoding	0.2092986295962361	0.189085581755205	0.06901304840064562	0.2715015333024918	0.13832492679070643	0.09916626337540324	0.02361001677931175
QNCMUSG00001757	Slco4c1	ENSMUSG00000040693.7	NA	protein_coding	0.25086244846333494	0.11732180997495821	0	0.03190277527350459	0.598056070986039	0.001856895302163412	0
QNCMUSG00001758	Panct2	ENSMUSG00000097814.5	NONMMUG001432.3	noncoding	0.3339904084689963	0.17478097673159845	0.015535615164705653	0.07748260828388424	0.3373840515785889	0.03290531228713744	0.027921027485089046
QNCMUSG00001759	NA	NA	NONMMUG047172.1	noncoding	0.6607711415985333	0.07265426706934847	0	0.009179483311218012	0.23443210972260023	0.02296299829829997	0
QNCMUSG00001762	Gm28901	ENSMUSG00000100454.1	NONMMUG048592.1	lncRNA	0.11021955149989206	0.19702213470145388	0.18531542487243188	0.15723366392889607	0.16577221243006815	0.12421810938309719	0.06021890318416086
QNCMUSG00001777	D1Ertd622e	ENSMUSG00000044768.16	NA	protein_coding	0.18994662297732495	0.15317244599020288	0.09926100746190265	0.1553650861804748	0.16513944197497343	0.10930533324813554	0.12781006216698582
QNCMUSG00001779	Ppip5k2	ENSMUSG00000040648.14	NA	protein_coding	0.16807823534805258	0.14366566826242677	0.11123000002212585	0.18243126628473014	0.15537771860231442	0.1734067250648092	0.06581038641554104
QNCMUSG00001780	Gin1	ENSMUSG00000026333.14	NA	protein_coding	0.1676701519017086	0.13406600067614308	0.14985648545922542	0.14938282378127477	0.1555111681834182	0.14208430867066854	0.10142906132756144
QNCMUSG00001781	Pam	ENSMUSG00000026335.16	NA	protein_coding	0.1747266550206165	0.17370570283644046	0.10665376923006444	0.15450792187380571	0.16437085231671328	0.1046798196709907	0.12135527905136892
QNCMUSG00001782	B230216N24Rik	ENSMUSG00000089706.7	NONMMUG001449.2	noncoding	0.33793073446922184	0.0936904258245279	0.03750517665077946	0.16851116870604949	0.31244073854793725	0.012011205722877177	0.037910550078606914
QNCMUSG00001784	1810006J02Rik	ENSMUSG00000100182.6	NONMMUG001451.2	noncoding	0.006895064243893565	0.2504598786008382	0.09861961820671253	0.6136549689935334	0.018856352611514145	0	0.011514117343508207
QNCMUSG00001789	Gm7967	ENSMUSG00000100009.6	NONMMUG001455.3	noncoding	0.23190115608610076	0.061549520367890444	0.017021019496188654	0.2239436173749035	0.04642552206131365	0.03704845811842954	0.3821107064951734
QNCMUSG00001790	NA	NA	NONMMUG001456.2	noncoding	0.13996711655088642	0.17679422216589294	0.0653104732685117	0.30996329232775377	0.10025662232732245	0.1363604487646642	0.07134782459496851
QNCMUSG00001794	Cntnap5b	ENSMUSG00000067028.11	NA	protein_coding	0.8912171868905043	0.09882562147580715	0	0.004054014590547497	0.0026466197489846423	0	0.0032565572941564446
QNCMUSG00001809	NA	NA	NONMMUG001466.2	noncoding	0.20997699310032167	0.15055006972888504	0.09647662863866915	0.16684008304507436	0.12063104857835598	0.11711077086561189	0.13841440604308194
QNCMUSG00001816	NA	NA	NONMMUG048631.1	noncoding	0	0.24789311338179737	0.06332838569606794	0.2707062159364837	0.1523363220062904	0.1433994817197642	0.12233648125959626
QNCMUSG00001820	Cdh20	ENSMUSG00000050840.8	NA	protein_coding	0.7974828395506797	0.15657076419244007	0.014115101464745563	0.005073196849035922	0.020466695849661057	0.006291402093437802	0
QNCMUSG00001824	NA	NA	NONMMUG001476.2	noncoding	0	0	0.11681922975311342	0	0.6310468061217791	0.25213396412510747	0
QNCMUSG00001829	Rnf152	ENSMUSG00000047496.6	NA	protein_coding	0.13664705871889038	0.1302686191503997	0.20786389379402564	0.08400458843312822	0.2105836618254793	0.2135346767513944	0.01709750132668229
QNCMUSG00001830	Gm17634	ENSMUSG00000097482.2	NONMMUG001480.2	noncoding	0.07063696552718204	0.05483656276309965	0.3610065274113827	0.05437485373111845	0.22053835296418553	0.23860673760303158	0
QNCMUSG00001834	Pign	ENSMUSG00000056536.14	NA	protein_coding	0.15749649273145594	0.15186714632879098	0.12956634266414513	0.17711692616509345	0.15433983724760383	0.12275054149239276	0.10686271337051784
QNCMUSG00001835	Relch	ENSMUSG00000026319.13	NA	protein_coding	0.17508635332912983	0.1575978074991179	0.11334910653226901	0.1736952222823374	0.14861784435686057	0.12962173442660244	0.10203193157368282
QNCMUSG00001836	Tnfrsf11a	ENSMUSG00000026321.7	NA	protein_coding	0.13883566577680204	0.19001399175815117	0.12423145148815701	0.2596112382624656	0.14181127061055485	0.07308663257119015	0.07240974953267922
QNCMUSG00001842	NA	NA	NONMMUG001490.2	noncoding	0.09569881899467603	0.13685481278880443	0.15363934234964097	0.16437169856659178	0.12444047429019571	0.16982767752533648	0.1551671754847547
QNCMUSG00001843	Gm7160	ENSMUSG00000099843.1	NA	lncRNA	0	0.16179750867772372	0.3593088453092153	0.2549331513499502	0.11587143695093256	0	0.10808905771217828
QNCMUSG00001844	Zcchc2	ENSMUSG00000038866.15	NA	protein_coding	0.15439606965476524	0.13274933323882285	0.13308736180277267	0.16698139316750157	0.12112435587406961	0.15425341580917723	0.13740807045289086
QNCMUSG00001848	Gm20753	ENSMUSG00000101583.1	NONMMUG001493.2	noncoding	0.46137746625845194	0.19443687265162535	0.05345306071295632	0.0930405840107243	0.16571087839503232	0.031981137971209696	0
QNCMUSG00001849	Phlpp1	ENSMUSG00000044340.7	NA	protein_coding	0.20870498257002457	0.12977479009252035	0.11650593500549646	0.13890184780592493	0.13788550442409014	0.15220450701686028	0.11602243308508321
QNCMUSG00001850	NA	NA	NONMMUG001494.2	noncoding	0.20692460123006476	0.13810577069611377	0.09862532815730518	0.17724912378570065	0.14126226975383185	0.14725777515958033	0.09057513121740347
QNCMUSG00001854	Bcl2	ENSMUSG00000057329.7	NA	protein_coding	0.17501485219262725	0.18660351372295614	0.06917824855305686	0.2604504824037201	0.14710062736912408	0.041606594954329404	0.12004568080418622
QNCMUSG00001858	Kdsr	ENSMUSG00000009905.5	NA	protein_coding	0.16983590505826993	0.17741350753477392	0.13771872142628327	0.15895174242524615	0.13700232802739853	0.13544706296846004	0.0836307325595681
QNCMUSG00001859	Vps4b	ENSMUSG00000009907.17	NA	protein_coding	0.15045396238930914	0.15051372583977407	0.12956231397729986	0.16981259623516082	0.14973567249722272	0.14924382717305265	0.1006779018881808
QNCMUSG00001860	NA	NA	NONMMUG001510.2	noncoding	0.06430351843104767	0.2071477269463742	0.15314204412342236	0.15801854599130333	0.3213752450504629	0.09601291945738959	0
QNCMUSG00001861	Serpinb5	ENSMUSG00000067006.12	NA	protein_coding	0.05272723651291077	0.8845221982469984	0	0	0.0627505652400908	0	0
QNCMUSG00001862	Serpinb12	ENSMUSG00000059956.14	NA	protein_coding	0	0.9478633090297127	0.014710203493776467	0.020481788715869254	0	0	0.01694469876064168
QNCMUSG00001879	Serpinb8	ENSMUSG00000026315.13	NA	protein_coding	0.16072206990793614	0.18630908637500004	0.10148544417856876	0.17487353849579373	0.15565464151378036	0.1288841574943751	0.0920710620345458
QNCMUSG00001882	D830032E09Rik	ENSMUSG00000100457.6	NA	lncRNA	0	0.6862352933494885	0	0.08594275962675187	0	0.012826102479495902	0.21499584454426376
QNCMUSG00001883	NA	NA	NONMMUG001517.2	noncoding	0.09652870637987744	0.3769447499704763	0.02289336841088984	0.0785525125881793	0.022071195711208653	0.06989821856937901	0.33311124836998945
QNCMUSG00001887	Cdh7	ENSMUSG00000026312.17	NA	protein_coding	0.9869304008862605	0.010480145237565899	0	0	0.0025894538761736716	0	0
QNCMUSG00001892	Cdh19	ENSMUSG00000047216.8	NA	protein_coding	0.3382867659959363	0.08071242710880935	0.20911014144182374	0.2229704308902853	0.01901599015193176	0.0218048649864395	0.1080993794247741
QNCMUSG00001895	Gm29088	ENSMUSG00000101253.1	NONMMUG048692.1	lncRNA	1	0	0	0	0	0	0
QNCMUSG00001897	NA	NA	NONMMUG048716.1	noncoding	0.3255601892091261	0.20049287922770276	0.04140927276077992	0.20675414972626446	0.11630714067040943	0.07157176182692707	0.037904606578790224
QNCMUSG00001898	Dsel	ENSMUSG00000038702.6	NA	protein_coding	0.2512792448168761	0.1833098300844715	0.11462029790355059	0.18940574558642828	0.10150375806272624	0.04783700170550951	0.11204412184043783
QNCMUSG00001902	NA	NA	NONMMUG001530.2	noncoding	0.39696686887597926	0.169971656015008	0.0707232004002401	0.1968627004876759	0.05724392448023031	0.08411610632236836	0.024115543418498045
QNCMUSG00001908	NA	NA	NONMMUG001534.2	noncoding	0	0.44549394943024045	0	0.20400929987816532	0	0.3504967506915942	0
QNCMUSG00001916	NA	NA	NONMMUG048727.1	noncoding	1	0	0	0	0	0	0
QNCMUSG00001921	Gm17916	ENSMUSG00000100515.6	NONMMUG001541.2	transcribed_processed_pseudogene	1	0	0	0	0	0	0
QNCMUSG00001922	Cntnap5a	ENSMUSG00000070695.4	NA	protein_coding	0.9054076877795993	0.007968943069194665	0	0.00210033497147325	0.08275273661245347	0.0017702975672792935	0
QNCMUSG00001925	NA	NA	NONMMUG001544.2	noncoding	0.17528172734159836	0.2702585865971722	0.014617151215686077	0.17022593266698813	0.2097063860177893	0.12834580076348812	0.031564415397277834
QNCMUSG00001944	NA	NA	NONMMUG048731.1	noncoding	0.22055536874850723	0.2411512644834384	0.05369978000836488	0.19577181603962385	0.15625356038068022	0.13256821033938535	0
QNCMUSG00001947	NA	NA	NONMMUG048733.1	noncoding	0.15599006114995753	0.2898448131029162	0	0.11216139413512013	0.09003715016529085	0.15386479910066433	0.19810178234605091
QNCMUSG00001950	Tsn	ENSMUSG00000026374.14	NA	protein_coding	0.1577639870354017	0.14287265090311574	0.1388493521284471	0.15383616291862667	0.14638086224631688	0.12506824868023841	0.1352287360878535
QNCMUSG00001951	Nifk	ENSMUSG00000026377.12	NA	protein_coding	0.157559339254429	0.14650798661969652	0.14100714326610322	0.15509034920198417	0.13810926869003715	0.12910746382152632	0.13261844914622364
QNCMUSG00001953	NA	NA	NONMMUG048748.1	noncoding	0.050990720676646846	0.18986870774811523	0.11611261525888357	0.20247308865104735	0.1879293561680606	0.13616572142561434	0.11645979007163214
QNCMUSG00001954	Clasp1	ENSMUSG00000064302.13	NA	protein_coding	0.17477662792955262	0.1619869403233257	0.12103283975620666	0.1679856863343813	0.12375145228212704	0.10807705721793685	0.14238939615646984
QNCMUSG00001959	Tfcp2l1	ENSMUSG00000026380.10	NA	protein_coding	0.08959729348018348	0.17488794489036816	0.01566773290114102	0.024795771115784248	0.4509845890230466	0.10651658821090897	0.1375500803785676
QNCMUSG00001960	NA	NA	NONMMUG001559.2	noncoding	0	0	0	0	0.8255988738202522	0	0.17440112617974773
QNCMUSG00001963	Gli2	ENSMUSG00000048402.14	NA	protein_coding	0.1588366484694272	0.3009677889011314	0.03165197652152734	0.3522721847390403	0.04900231216096689	0.011424190743452071	0.09584489846445472
QNCMUSG00001964	NA	NA	NONMMUG001564.2	noncoding	0	0.44449184861777546	0.1037723451301721	0.4517358062520525	0	0	0
QNCMUSG00001976	Inhbb	ENSMUSG00000037035.5	NA	protein_coding	0.14502076222064916	0.22701482914990548	0.1051651969167558	0.2188201401841915	0.13398338712759128	0.08290167210810007	0.08709401229280679
QNCMUSG00001979	NA	NA	NONMMUG001572.2	noncoding	0.9505067522322427	0.049493247767757265	0	0	0	0	0
QNCMUSG00001982	Ralb	ENSMUSG00000004451.14	NA	protein_coding	0.12702862514989002	0.17069623814041904	0.15296534518514712	0.1680041574426296	0.18184112911632694	0.09719420987538649	0.10227029509020075
QNCMUSG00001983	Gm27184	ENSMUSG00000098447.2	NONMMUG001576.3	noncoding	0.1392190731324964	0.14925874809105136	0.10294325828616548	0.1795915553341485	0.24473941783008796	0.1424756295619946	0.04177231776405573
QNCMUSG00001984	NA	NA	NONMMUG047243.1	noncoding	0	0	0	0	1	0	0
QNCMUSG00001985	Tmem185b	ENSMUSG00000098923.1	NA	protein_coding	0.14835518378758944	0.1435316627944955	0.12668450116371652	0.16650582502568634	0.19440469148523312	0.12646332801330512	0.09405480772997399
QNCMUSG00001987	Epb41l5	ENSMUSG00000026383.14	NA	protein_coding	0.10939279226523482	0.18534338387079013	0.11130236513139641	0.0962839741200082	0.23782489839702797	0.18791438701860225	0.07193819919694017
QNCMUSG00001988	Ptpn4	ENSMUSG00000026384.13	NA	protein_coding	0.18962579269718224	0.14085877289316343	0.1664879680793799	0.15491545228797798	0.1320787479980249	0.08378564691520077	0.13224761912907074
QNCMUSG00001989	NA	NA	NONMMUG047244.1	noncoding	0.31100489050885094	0.1232474342215239	0	0.4698421721878171	0	0.09590550308180806	0
QNCMUSG00001994	Tmem177	ENSMUSG00000036975.5	NA	protein_coding	0.17499939133155742	0.1157005052704259	0.16819660783253568	0.13447583970238058	0.14514144056716105	0.11546205631223619	0.14602415898370322
QNCMUSG00001998	Sctr	ENSMUSG00000026387.15	NA	protein_coding	0.048624144713239496	0.2815466639819705	0.14717202119334175	0.263764111796827	0.020702310919296876	0	0.23819074739532436
QNCMUSG00002002	Tmem37	ENSMUSG00000050777.7	NA	protein_coding	0.03640231704812377	0.13272002860645765	0.18540038184516844	0.08726045895200597	0.2005574616077087	0.17524582290987742	0.18241352903065794
QNCMUSG00002007	NA	NA	NONMMUG047255.1	noncoding	0.3383988864196123	0.21424943362240803	0	0.18002653487250384	0.18292148958368773	0.08440365550178815	0
QNCMUSG00002008	Dbi	ENSMUSG00000026385.16	NA	protein_coding	0.12426619296001361	0.1600464214878781	0.16220796866013862	0.14708526286051343	0.1539691720884813	0.13712288951311702	0.11530209242985796
QNCMUSG00002009	3110009E18Rik	ENSMUSG00000026388.15	NA	protein_coding	0.1346131682919841	0.18521568574756653	0.11591748226248208	0.24350333348344824	0.125567417572327	0.07435365148810617	0.12082926115408579
QNCMUSG00002010	Steap3	ENSMUSG00000026389.16	NA	protein_coding	0.04909662221856131	0.18093332623138342	0.14685482351027607	0.16900600236185698	0.09386998273252936	0.15875912884230445	0.20148011410308844
QNCMUSG00002013	C1ql2	ENSMUSG00000036907.9	NA	protein_coding	0.8148074465540797	0.004473191971740227	0	0.1775405111637	0	0.0031788503104801394	0
QNCMUSG00002018	Marco	ENSMUSG00000026390.7	NA	protein_coding	0.0068852713498562534	0.1303718145372706	0.006553638516123892	0.663602288085802	0	0.18744553232710512	0.005141455183842095
QNCMUSG00002019	En1	ENSMUSG00000058665.8	NA	protein_coding	0	0.035265979843248724	0.21261495497480487	0.561401923076946	0	0	0.19071714210500046
QNCMUSG00002032	Celrr	ENSMUSG00000097881.7	NONMMUG001604.2	noncoding	0.9016555703331429	0.0358472001527269	0	0.04085418830567323	0	0.021643041208456972	0
QNCMUSG00002036	Insig2	ENSMUSG00000003721.14	NA	protein_coding	0.15055231225445048	0.15379064116953756	0.10565741891292718	0.12375010623143556	0.11533421396323719	0.23299991343913057	0.11791539402928139
QNCMUSG00002040	Ccdc93	ENSMUSG00000026339.18	NA	protein_coding	0.17125874890512882	0.14730543778063312	0.12079198576369898	0.18272887224558343	0.15305009963583202	0.1134291678022115	0.11143568786691216
QNCMUSG00002042	Htr5b	ENSMUSG00000050534.8	NA	protein_coding	0.8942490860155947	0.10575091398440539	0	0	0	0	0
QNCMUSG00002044	Ddx18	ENSMUSG00000001674.11	NA	protein_coding	0.1449839861390124	0.15856691634492218	0.1347811218591525	0.16909683404680156	0.1415068344339818	0.11399166235457273	0.1370726448215569
QNCMUSG00002051	Dpp10	ENSMUSG00000036815.16	NA	protein_coding	0.7328864307845991	0.039819054533585564	0.0128592647049884	0.1461944726223061	0.027948401078300524	0.02246746148325864	0.0178249147929616
QNCMUSG00002052	NA	NA	NONMMUG001623.2	noncoding	1	0	0	0	0	0	0
QNCMUSG00002056	NA	NA	NONMMUG001633.2	noncoding	0.8271157127599971	0.05771167727171936	0	0.06144747088405009	0	0.04134748225078041	0.012377656833453132
QNCMUSG00002057	NA	NA	NONMMUG048816.1	noncoding	1	0	0	0	0	0	0
QNCMUSG00002058	NA	NA	NONMMUG048817.1	noncoding	1	0	0	0	0	0	0
QNCMUSG00002059	NA	NA	NONMMUG048854.1	noncoding	0.9111602497715016	0.03858456310957382	0	0.03711728859985701	0.013137898519067765	0	0
QNCMUSG00002060	NA	NA	NONMMUG048857.1	noncoding	0.9836837217022696	0	0	0	0.016316278297730268	0	0
QNCMUSG00002061	NA	NA	NONMMUG048860.1	noncoding	0.7663224638972479	0.07816183553381963	0	0.0163115641063914	0.08552465218011246	0.02699687198563756	0.02668261229679099
QNCMUSG00002062	NA	NA	NONMMUG048881.1	noncoding	0.8293268401717029	0.088793757233646	0	0.04418018202222812	0	0	0.03769922057242292
QNCMUSG00002063	Gm28928	ENSMUSG00000100851.1	NONMMUG001636.2	noncoding	0.9855567445914045	0	0	0.00792259521061967	0	0.006520660197975869	0
QNCMUSG00002065	Gm28299	ENSMUSG00000101006.1	NA	processed_pseudogene	1	0	0	0	0	0	0
QNCMUSG00002066	NA	NA	NONMMUG048941.1	noncoding	0.9386861511649256	0.04813176261797053	0	0	0	0.013182086217103985	0
QNCMUSG00002067	NA	NA	NONMMUG048947.1	noncoding	0.8626367151638832	0.02642336493057867	0.025841371541308097	0.05070340717224445	0.012272247138189646	0.022122894053795916	0
QNCMUSG00002068	NA	NA	NONMMUG049007.1	noncoding	1	0	0	0	0	0	0
QNCMUSG00002069	NA	NA	NONMMUG049022.1	noncoding	0.9884836453729848	0.011516354627015129	0	0	0	0	0
QNCMUSG00002070	NA	NA	NONMMUG047299.1	noncoding	1	0	0	0	0	0	0
QNCMUSG00002072	NA	NA	NONMMUG001638.2	noncoding	0.1827343109873105	0.14978079851735268	0.09198447068514676	0.162800666409402	0.18014485794015253	0.11098318931580073	0.12157170614483477
QNCMUSG00002076	Actr3	ENSMUSG00000026341.16	NA	protein_coding	0.16312605672028896	0.14875838455309862	0.14127450580649892	0.17636879768858318	0.14219629056636857	0.11766895554843099	0.11060700911673074
QNCMUSG00002079	Slc35f5	ENSMUSG00000026342.10	NA	protein_coding	0.13388254088629406	0.14980210343262715	0.135857936839963	0.12450879065594765	0.15014875251170554	0.14967791388022741	0.1561219617932352
QNCMUSG00002081	Gpr39	ENSMUSG00000026343.6	NA	protein_coding	0.04599092920111019	0.37360919513639296	0.014215979071608846	0.04281943537943777	0.18999242376821093	0.3264634559741869	0.006908581469052437
QNCMUSG00002083	Lypd1	ENSMUSG00000026344.9	NA	protein_coding	0.7030269062065253	0.12218897178703571	0.08543324953607104	0.035673602775131825	0.048604430431175884	0.0013957708460688317	0.003677068417991493
QNCMUSG00002084	Nckap5	ENSMUSG00000049690.15	NA	protein_coding	0.22519045083295527	0.1789359632811338	0.03896775287741237	0.24539746207189875	0.16440157275502476	0.031578100480850815	0.11552869770072417
QNCMUSG00002085	NA	NA	NONMMUG047302.1	noncoding	0.7815053779670631	0	0	0	0.21849462203293693	0	0
QNCMUSG00002092	Mgat5	ENSMUSG00000036155.13	NA	protein_coding	0.25816064344625034	0.13361476731161867	0.09004318030988155	0.18175783270602272	0.1881038835783993	0.10747654925522486	0.04084314339260255
QNCMUSG00002096	Tmem163	ENSMUSG00000026347.13	NA	protein_coding	0.4593952706975799	0.02535082305953148	0.007416357466779051	0.35092431806746444	0.1304185643550223	0.019331954727724157	0.00716271162589868
QNCMUSG00002097	NA	NA	NONMMUG001663.2	noncoding	0.038865478996274766	0.07838719121161485	0	0.019294898950447045	0.49078751077067573	0.37266492007098756	0
QNCMUSG00002098	Acmsd	ENSMUSG00000026348.7	NA	protein_coding	0.009848957459922342	0.05160230259325121	0.023739788833834014	0.011384368099762525	0.6622897354199786	0.23671521733409917	0.004419630259152193
QNCMUSG00002099	2900009J06Rik	ENSMUSG00000102014.1	NONMMUG001664.2	noncoding	0.3349476793175111	0.09790364073850084	0.09698085962972192	0.07240652130090054	0.1142270034591417	0.05606236051769446	0.22747193503652943
QNCMUSG00002100	Ccnt2	ENSMUSG00000026349.14	NA	protein_coding	0.17348782654259046	0.14730414787597873	0.1264235027796043	0.17144034559470805	0.13586499061913423	0.12337307442878327	0.122106112159201
QNCMUSG00002101	Map3k19	ENSMUSG00000051590.10	NA	protein_coding	0.4333932903584476	0.15448440922497017	0.022342670286468372	0.3672553618494374	0.0063358730051279654	0.005420912852421683	0.010767482423126832
QNCMUSG00002103	NA	NA	NONMMUG001666.2	noncoding	0.07752488418299065	0.038076179003583684	0.026223021471305143	0.7930148531067083	0	0.021678171144990734	0.043482891090421465
QNCMUSG00002104	Rab3gap1	ENSMUSG00000036104.12	NA	protein_coding	0.16347324845033426	0.14418742604519755	0.13304020112814402	0.15568815335888206	0.13894291065103972	0.1447870367531018	0.11988102361330064
QNCMUSG00002106	Zranb3	ENSMUSG00000036086.16	NA	protein_coding	0.18273953435444115	0.13010159504287416	0.14640834877381326	0.14012931760785105	0.11390938195661927	0.09424410535771878	0.19246771690668238
QNCMUSG00002107	Gm28800	ENSMUSG00000099760.1	NONMMUG001674.2	noncoding	0.6262207727048376	0.09223999903634285	0	0.08883870862097237	0.02450999325747606	0.019251177913396686	0.1489393484669744
QNCMUSG00002108	R3hdm1	ENSMUSG00000056211.13	NA	protein_coding	0.21846986433338805	0.12759409288972862	0.12344740205863236	0.14941390378351913	0.13168938875884192	0.11519329608092672	0.13419205209496324
QNCMUSG00002109	NA	NA	NONMMUG001687.2	noncoding	0.3771610616968742	0.13381076816769744	0.06871832512736616	0.15120528632118474	0.13932855645075468	0.07406848083004838	0.055707521406074455
QNCMUSG00002110	Ubxn4	ENSMUSG00000026353.9	NA	protein_coding	0.14283552424539353	0.14265657191505104	0.13950236362475638	0.14854114571940427	0.14650629283712846	0.1376491775960392	0.14230892406222714
QNCMUSG00002111	Lct	ENSMUSG00000026354.8	NA	protein_coding	0.7463833650785545	0.045392489057323314	0.011900524890920706	0.07692633678818797	0.10751544525727065	0.0023473907906178797	0.009534448137124929
QNCMUSG00002112	Mcm6	ENSMUSG00000026355.11	NA	protein_coding	0.1586248679511171	0.16823422472062322	0.11502299717422272	0.2365111938470093	0.16291752986083383	0.06353063039656148	0.09515855604963228
QNCMUSG00002113	Dars	ENSMUSG00000026356.15	NA	protein_coding	0.14395828632222568	0.14046153080423157	0.1441688761166863	0.14426500810440038	0.14625476349662953	0.1359752436093011	0.1449162915465254
QNCMUSG00002116	Cxcr4	ENSMUSG00000045382.6	NA	protein_coding	0.09140505800269483	0.18808291853919204	0.08346474268165452	0.3463663784535652	0.12440934984143008	0.06188454125508437	0.10438701122637903
QNCMUSG00002120	Gm26686	ENSMUSG00000097283.1	NONMMUG001694.2	noncoding	0.22065208213218498	0.15779640421480312	0.052889412946067194	0.20777598924163496	0.13440602796950202	0.14043096807674854	0.08604911541905921
QNCMUSG00002123	Thsd7b	ENSMUSG00000042581.14	NA	protein_coding	0.677123062717989	0.15516878541955867	0.020143317861240743	0.1137160950115961	0.01179299263126447	0	0.022055746358351037
QNCMUSG00002130	NA	NA	NONMMUG049037.1	noncoding	0.10223828769738927	0.33391517849640556	0.03383837937126949	0.22953066287823173	0.17476265293870027	0.1257148386180036	0
QNCMUSG00002134	Cd55b	ENSMUSG00000026401.15	NA	protein_coding	0.06018825608487327	0.5356644254399484	0	0.2285359303642104	0.038814396059187545	0.01221686320217912	0.12458012884960139
QNCMUSG00002137	Gm15675	ENSMUSG00000086825.1	NONMMUG001709.2	lncRNA	0.052564280797036976	0.1699627886287967	0.04208782972122968	0.36864992380876305	0.056219027046788446	0.13344560414750675	0.17707054584987839
QNCMUSG00002138	Cd55	ENSMUSG00000026399.12	NA	protein_coding	0.08897080458593949	0.17187301156216944	0.08892545679688783	0.2357133635611636	0.11058328406352957	0.12196801972689582	0.18196605970341423
QNCMUSG00002139	Gm16083	ENSMUSG00000085526.1	NONMMUG001711.2	noncoding	0.2829180342719071	0.11029606762599546	0.017509073061363706	0.423419001266867	0.01626538323180156	0.05071275050262166	0.0988796900394436
QNCMUSG00002140	NA	NA	NONMMUG047321.1	noncoding	0.2545743295651052	0.2157966001038408	0.0391016747072157	0.4028071484804558	0	0	0.08772024714338254
QNCMUSG00002143	C4bp	ENSMUSG00000026405.14	NA	protein_coding	0.03513656162109704	0.4553213825955836	0	0.008825390936074831	0.006667673874761553	0.4846262549046761	0.009422736067806838
QNCMUSG00002147	NA	NA	NONMMUG087931.1	noncoding	0.22121088014038714	0.26408710543758024	0	0.08994926712822063	0.20003405991196915	0.11898980078002576	0.10572888660181709
QNCMUSG00002148	Pfkfb2	ENSMUSG00000026409.14	NA	protein_coding	0.18724387138771934	0.15728422613467621	0.10755337694909127	0.144646539610224	0.14837390460231276	0.13153338915746654	0.12336469215850986
QNCMUSG00002149	Yod1	ENSMUSG00000046404.5	NA	protein_coding	0.18990595923718992	0.1343593146220895	0.10462116639673649	0.17397649709006577	0.13793147255012772	0.14922557502744638	0.10998001507634414
QNCMUSG00002152	AA986860	ENSMUSG00000042510.7	NA	protein_coding	0.15281085491283053	0.17213875917081034	0.0837028312917275	0.13610941347871874	0.3458932830937936	0.06957552538418679	0.03976933266793258
QNCMUSG00002153	Gm28857	ENSMUSG00000099556.1	NONMMUG001721.2	noncoding	0	0.3675394019278952	0	0.03329135811218766	0.03129002377349352	0.5678792161864237	0
QNCMUSG00002157	Fcamr	ENSMUSG00000026415.11	NA	protein_coding	0	0.1703910059166239	0	0.19047798084963027	0.6208510077025504	0.008301064290639454	0.009978941240556014
QNCMUSG00002158	Gm15848	ENSMUSG00000086706.7	NONMMUG001724.2	noncoding	0	0.06271789508999927	0.012687350586618101	0.35716474684089944	0.5054468768059924	0.06198313067649071	0
QNCMUSG00002159	NA	NA	NONMMUG001725.2	noncoding	0	0.09969014565244731	0	0.4714696184664518	0.35189669107578425	0.07694354480531664	0
QNCMUSG00002160	Pigr	ENSMUSG00000026417.13	NA	protein_coding	0.008575356592942352	0.15834096127316163	0.005491566061146378	0.03417969867774269	0.3354287433444307	0.44514779295825796	0.012835881092318247
QNCMUSG00002161	Fcmr	ENSMUSG00000042474.6	NA	protein_coding	0.03527247104507985	0.16481625784514103	0.030867160011608694	0.5487097020144086	0.14184360563385462	0.031938870080273817	0.04655193336963343
QNCMUSG00002166	Mapkapk2	ENSMUSG00000016528.10	NA	protein_coding	0.10245432104972475	0.14323489921441684	0.1574771913085519	0.14623383942635534	0.14997034296640718	0.12596310261858382	0.1746663034159601
QNCMUSG00002170	Dyrk3	ENSMUSG00000016526.8	NA	protein_coding	0.45455825163213714	0.1861910268402191	0.006242506995844291	0.06144137242205658	0.1619220463449694	0.08112089206818746	0.048523903696586074
QNCMUSG00002172	Eif2d	ENSMUSG00000026427.16	NA	protein_coding	0.15688783767873068	0.1480432052591135	0.1310193461284075	0.14310190442636805	0.14975908964919613	0.13356203525710894	0.1376265816010751
QNCMUSG00002173	Rassf5	ENSMUSG00000026430.16	NA	protein_coding	0.18720534131885228	0.14490015206584378	0.05620943837649951	0.30127012507085144	0.1129020647804912	0.1555676343839503	0.0419452440035115
QNCMUSG00002174	Ikbke	ENSMUSG00000042349.13	NA	protein_coding	0.06255440285883661	0.20272775563122952	0.07127680775042579	0.3306217225518826	0.1044914442473405	0.19472004498151768	0.033607821978767285
QNCMUSG00002177	Srgap2	ENSMUSG00000026425.15	NA	protein_coding	0.17420730360748712	0.17142673625602958	0.10662976294352111	0.17360299226778117	0.13785052778419052	0.11776839174793531	0.11851428539305515
QNCMUSG00002179	NA	NA	NONMMUG049042.1	noncoding	0.21969960393401164	0.24609998194256927	0.07210960217548688	0.2048652597184705	0.1789418818132415	0.07828367041622021	0
QNCMUSG00002180	Fam72a	ENSMUSG00000055184.4	NA	protein_coding	0.2217401442804114	0.24277362562450705	0.11379857578396091	0.1960059170285767	0.0461068958252054	0.12114969906752679	0.05842514238981171
QNCMUSG00002183	Ctse	ENSMUSG00000004552.16	NA	protein_coding	0.00572605600983698	0.12953011479022786	0.011151946622886532	0.5340528321009643	0.1899454764918038	0.12515594684364134	0.004437627140639223
QNCMUSG00002185	Rab7b	ENSMUSG00000052688.12	NA	protein_coding	0.052703289365471466	0.26065033894752204	0.18876462219116016	0.2506138761414806	0.07448183007637396	0.04303434274330918	0.12975170053468255
QNCMUSG00002189	Pm20d1	ENSMUSG00000042251.12	NA	protein_coding	0.030074123708663785	0.1146316556019329	0.17908473979871412	0.02508708965012243	0.3245000989076618	0.31790843444726724	0.008713857885637817
QNCMUSG00002190	Slc41a1	ENSMUSG00000013275.9	NA	protein_coding	0.1859368117994124	0.14009938306126465	0.1304018387809265	0.15890098121454244	0.14333285234335405	0.06504999787769948	0.1762781349228005
QNCMUSG00002194	Rab29	ENSMUSG00000026433.13	NA	protein_coding	0.10833369920883583	0.17810258353719155	0.13124800595414968	0.18211798458090692	0.15603200839501144	0.13783180803177286	0.10633391029213175
QNCMUSG00002199	Nucks1	ENSMUSG00000026434.12	NA	protein_coding	0.16944185599912961	0.14297839182601668	0.12778906505465418	0.1516899739202236	0.14071776510299838	0.1337281098734564	0.1336548382235211
QNCMUSG00002200	Gm29103	ENSMUSG00000100037.1	NONMMUG001745.2	lncRNA	0	0.059482520795986045	0	0.3671385723481185	0.4335692238219396	0.1398096830339559	0
QNCMUSG00002201	Slc45a3	ENSMUSG00000026435.15	NA	protein_coding	0.02369697942935652	0.1412186490385639	0.015904724114336837	0.18835963228136052	0.2840824816619165	0.2595226272015321	0.08721490627293366
QNCMUSG00002202	Elk4	ENSMUSG00000026436.15	NA	protein_coding	0.10862673473651596	0.15188222794165152	0.13101569535937488	0.18368557535144525	0.1361145956839834	0.1475058750616892	0.14116929586533983
QNCMUSG00002203	Mfsd4a	ENSMUSG00000059149.17	NA	protein_coding	0.3446237854733957	0.05113961853446622	0.014886046395113582	0.07258208181135953	0.33191938346397615	0.007893598080301482	0.1769554862413873
QNCMUSG00002207	Cdk18	ENSMUSG00000026437.11	NA	protein_coding	0.19407843376674275	0.12112657785597936	0.07589202908439341	0.08114570015057872	0.2142556165851345	0.19502635265030313	0.11847528990686812
QNCMUSG00002212	Lemd1	ENSMUSG00000079330.9	NA	protein_coding	0.7853302912128218	0.17811819152151898	0	0	0	0	0.03655151726565914
QNCMUSG00002213	AC124108.1	ENSMUSG00000118219.1	NA	protein_coding	0.8907378137434286	0.10926218625657133	0	0	0	0	0
QNCMUSG00002219	Klhdc8a	ENSMUSG00000042115.4	NA	protein_coding	0.34915385369940527	0.03990623017322005	0.004136639426676159	0.06253683114181381	0.3927757425382074	0.12715340238575626	0.02433730063492105
QNCMUSG00002220	Nuak2	ENSMUSG00000009772.15	NA	protein_coding	0.047554108408208624	0.14741338622037695	0.04705034680947833	0.23502403075314704	0.3103354485376146	0.16246148071102395	0.05016119856015057
QNCMUSG00002222	F730311O21Rik	ENSMUSG00000100658.1	NONMMUG001758.3	noncoding	0.008786681128824813	0.18345223285636802	0.022029568245663367	0.5293680410102231	0.059340537292008715	0.09048075272934569	0.10654218673756637
QNCMUSG00002223	Tmcc2	ENSMUSG00000042066.15	NA	protein_coding	0.27073446779634863	0.13649332104365636	0.09548833369932992	0.13676670904664964	0.08351320601811738	0.07646949481453498	0.20053446758136306
QNCMUSG00002226	Dstyk	ENSMUSG00000042046.15	NA	protein_coding	0.17338066164477797	0.14926797680466602	0.12038114547435087	0.16739170985373789	0.15727598737843307	0.11010255829399186	0.12219996055004226
QNCMUSG00002227	6030442K20Rik	ENSMUSG00000097760.2	NONMMUG001766.3	noncoding	0.1651269490602032	0.1394471959730531	0.09325484189990577	0.23790688972290208	0.14221942837255497	0.08761738866615389	0.13442730630522703
QNCMUSG00002228	NA	NA	NONMMUG001765.2	noncoding	0.26968071112753894	0.21270455954986428	0.09108162321536666	0.15603118264701768	0.1496780787862317	0.09019150162774038	0.030632343046240424
QNCMUSG00002229	Rbbp5	ENSMUSG00000026439.14	NA	protein_coding	0.18069066714482965	0.14431754059812718	0.1244190667131888	0.1616449394138276	0.14249898577464767	0.12881104053945464	0.11761775981592447
QNCMUSG00002230	Tmem81	ENSMUSG00000048174.2	NA	protein_coding	0.1721191289365915	0.16014588352238815	0.10067148860224231	0.22236603628803758	0.1415127917326364	0.11706417508432576	0.08612049583377825
QNCMUSG00002231	Cntn2	ENSMUSG00000053024.14	NA	protein_coding	0.9171133922822009	0.03893863608517284	0.002424922387056075	0.013056346940180841	0.00355442141855203	0.020688952517774743	0.0042233283690624925
QNCMUSG00002232	Nfasc	ENSMUSG00000026442.14	NA	protein_coding	0.7595672031686813	0.06432875159758934	0.0076792338084397	0.13770690587731507	0.007226897360559128	0.008800282086420455	0.014690726100995012
QNCMUSG00002233	NA	NA	NONMMUG001770.2	noncoding	0.009639611969386138	0	0	0	0.9831001384453566	0.007260249585257261	0
QNCMUSG00002236	NA	NA	NONMMUG049054.1	noncoding	1	0	0	0	0	0	0
QNCMUSG00002240	NA	NA	NONMMUG047353.1	noncoding	0.11413450414334134	0.14091643909549156	0.26684445389405403	0.07194127837066039	0.15708783973415386	0.1260459687854386	0.12302951597686024
QNCMUSG00002244	Lrrn2	ENSMUSG00000026443.3	NA	protein_coding	0.7437810312728997	0.13512621364583693	0.009311231686802212	0.07949328023355447	0.0067959349920759474	0	0.025492308168830684
QNCMUSG00002245	NA	NA	NONMMUG049056.1	noncoding	0.07249717966281036	0.5660660529900076	0.08938052878168859	0.27205623856549344	0	0	0
QNCMUSG00002247	Mdm4	ENSMUSG00000054387.13	NA	protein_coding	0.158924406643772	0.15380833346085096	0.11089003041297504	0.18636189767163855	0.14350999373697146	0.13290144517943472	0.1136038928943573
QNCMUSG00002249	Pik3c2b	ENSMUSG00000026447.16	NA	protein_coding	0.16843232784599152	0.16422765053556324	0.06989725436975366	0.23829808714783354	0.08165814166286907	0.10201159976713395	0.17547493867085506
QNCMUSG00002250	Gm28609	ENSMUSG00000101102.1	NONMMUG049060.2	noncoding	0.08697241658793613	0.043701851574117184	0.0406487608471929	0.04408874562895683	0.09217348868539331	0.024507758127274484	0.6679069785491292
QNCMUSG00002251	NA	NA	NONMMUG047363.1	noncoding	0.17311441392048021	0.18560562822300292	0	0.4925856456204482	0.024661089458503625	0.014572813556187027	0.10946040922137804
QNCMUSG00002252	Ppp1r15b	ENSMUSG00000046062.5	NA	protein_coding	0.13490156876352816	0.14507138208567508	0.16380397250607778	0.15932401212524766	0.14684941489957493	0.146325411826186	0.10372423779371044
QNCMUSG00002255	Plekha6	ENSMUSG00000041757.16	NA	protein_coding	0.19965137204477212	0.1634364967663394	0.026677318695223485	0.05272493378387209	0.24789752750305177	0.20820521751822524	0.10140713368851598
QNCMUSG00002259	Golt1a	ENSMUSG00000103421.1	NA	protein_coding	0.12223061920912974	0.1831454869719413	0	0.006567626544574055	0.25753524492372487	0.4305210223506301	0
QNCMUSG00002260	Gm28040	ENSMUSG00000098306.9	NA	protein_coding	0.07696209569119816	0.2267396676362849	0.010295018131015328	0	0.2704700452016313	0.4094446001933761	0.006088573146494215
QNCMUSG00002261	Gm28040	ENSMUSG00000115958.1	NA	protein_coding	0.4781504020224251	0.2276073180286929	0	0	0.155209657479659	0.13903262246922302	0
QNCMUSG00002263	Ren1	ENSMUSG00000070645.5	NA	protein_coding	0.011211548269622559	0.2478136896163402	0.0036711666636596815	0.010436308679531022	0.705665483405932	0.004262124801358558	0.016939678563556
QNCMUSG00002264	Etnk2	ENSMUSG00000070644.13	NA	protein_coding	0.17334917981221104	0.17917520443762114	0.0144201166344759	0.02565651451083874	0.18461166353969793	0.3905243915285639	0.03226292953659134
QNCMUSG00002265	Sox13	ENSMUSG00000070643.11	NA	protein_coding	0.0993764658186206	0.18771352618268267	0.12193667562066815	0.16131773999620816	0.19860961977313824	0.09988032438578358	0.13116564822289858
QNCMUSG00002269	Snrpe	ENSMUSG00000090553.8	NA	protein_coding	0.14492708938815527	0.1454167902517404	0.1406431660325269	0.15891907169250277	0.15017382910274663	0.1255070559528934	0.1344129975794347
QNCMUSG00002271	Zc3h11a	ENSMUSG00000102976.6	NA	protein_coding	0.13279032942545194	0.14827750322359648	0.1194230445937039	0.17164032388333936	0.1362609437207271	0.15408762606843474	0.1375202290847465
QNCMUSG00002272	Zc3h11a	ENSMUSG00000116275.1	NA	protein_coding	0.15872265657630838	0.14341677025217547	0.09928745781000674	0.17589159157245918	0.13792908405935816	0.1386375106999953	0.14611492902969675
QNCMUSG00002273	Gm38394	ENSMUSG00000094410.7	NA	protein_coding	0.13218435919719707	0.14781877937788893	0.1098914973240699	0.17077850118507465	0.13467096747982849	0.16353157726939072	0.14112431816655024
QNCMUSG00002274	NA	NA	NONMMUG001790.2	noncoding	0.12085117573921322	0.1650618555604969	0.09188902038775058	0.2354074315899294	0.1261318632852152	0.15367814658445278	0.10698050685294183
QNCMUSG00002277	Lax1	ENSMUSG00000051998.14	NA	protein_coding	0.04188909097042454	0.20565080774920505	0.013774148104219806	0.6226662307369197	0.07693581861458887	0.028080226241396274	0.01100367758324576
QNCMUSG00002278	Atp2b4	ENSMUSG00000026463.17	NA	protein_coding	0.23445072211488163	0.21935055154724376	0.08745325716780358	0.17845411317295148	0.1014963735635869	0.0734401001727406	0.10535488226079202
QNCMUSG00002282	Optc	ENSMUSG00000010311.15	NA	protein_coding	0.2204104412624149	0.5170755417553247	0.012178163319192364	0.13245482278792678	0.07316047535737816	0.01400470226305625	0.03071585325470681
QNCMUSG00002284	Prelp	ENSMUSG00000041577.5	NA	protein_coding	0.06297448917297421	0.2257763884964049	0.1497294101697366	0.2117531071631944	0.10309986546035162	0.12087156240915002	0.12579517712818827
QNCMUSG00002285	NA	NA	NONMMUG049070.1	noncoding	0	0.39846707291280525	0.11508650310483491	0.4299450241250746	0	0.056501399857285216	0
QNCMUSG00002286	NA	NA	NONMMUG047377.1	noncoding	0	0.33098772900370027	0.2898953110982308	0.3166501438574504	0	0	0.06246681604061861
QNCMUSG00002287	NA	NA	NONMMUG001800.3	noncoding	0.13256130790543255	0.1475119027151567	0.18802608755942615	0.21536235419595612	0.07305864273522071	0.22006464403978893	0.02341506084901894
QNCMUSG00002289	NA	NA	NONMMUG001802.2	noncoding	0.11733366223780167	0.30903691393555316	0.0933216922277649	0.2753321459767205	0.08895820767177329	0.0470750696884904	0.06894230826189611
QNCMUSG00002290	NA	NA	NONMMUG001803.2	noncoding	0.2059425215775879	0.18334300887872063	0.07375350659651697	0.2449542187306581	0.1331868315517965	0.1049989042836197	0.05382100838110018
QNCMUSG00002292	Fmod	ENSMUSG00000041559.7	NA	protein_coding	0.12131366042437045	0.27908469921698903	0.019568232879285382	0.21710589015961423	0.11438356714118378	0.04202802866225898	0.20651592151629813
QNCMUSG00002294	NA	NA	NONMMUG001804.2	noncoding	0.0830204242237759	0.27154100738799564	0.09083833888706241	0.258746169331363	0.17090059026866666	0.06258167545077907	0.0623717944503573
QNCMUSG00002295	Btg2	ENSMUSG00000020423.6	NA	protein_coding	0.15089925223505926	0.1834794732653188	0.1156229608955813	0.21141937695928964	0.12433958166278074	0.08995713974218779	0.12428221523978257
QNCMUSG00002298	Chil1	ENSMUSG00000064246.10	NA	protein_coding	0.6995732049115669	0.11613285465807018	0.03666833292262607	0.02693248984088945	0.026810384630595048	0.062072995253740354	0.03180973778251185
QNCMUSG00002299	Mybph	ENSMUSG00000042451.12	NA	protein_coding	0.022623892836305334	0.08371633196255521	0.06774292823951257	0.030448216720139386	0.005833221127493256	0.0014042837156637712	0.7882311253983304
QNCMUSG00002300	Adora1	ENSMUSG00000042429.8	NA	protein_coding	0.25474813272187363	0.156249744915015	0.21557522043227326	0.14967928850851991	0.06360229739876166	0.13839673170624447	0.02174858431731202
QNCMUSG00002302	Myog	ENSMUSG00000026459.5	NA	protein_coding	0.01974695556545127	0.013084534018021728	0.13289830725864843	0.006187127820781668	0	0	0.8280830753370969
QNCMUSG00002303	Ppfia4	ENSMUSG00000026458.13	NA	protein_coding	0.3676268478078244	0.1230101800523158	0.058500791639260946	0.24516423705364063	0.108255680078378	0.04759964362119786	0.049842619747382425
QNCMUSG00002304	Tmem183a	ENSMUSG00000042305.12	NA	protein_coding	0.15828558614945845	0.13644676803226843	0.12106101984559305	0.15224836808264983	0.15694051821362326	0.17388088000770774	0.1011368596686993
QNCMUSG00002307	Cyb5r1	ENSMUSG00000026456.18	NA	protein_coding	0.14400545055843708	0.1643542746643872	0.16050692825671026	0.1380157819252127	0.1338377991730491	0.07513896392738216	0.18414080149482154
QNCMUSG00002308	Adipor1	ENSMUSG00000026457.14	NA	protein_coding	0.12489930794428405	0.15113426270782293	0.14501061403367388	0.14300475926763492	0.14306049199076246	0.12511198031778428	0.16777858373803747
QNCMUSG00002310	Klhl12	ENSMUSG00000026455.14	NA	protein_coding	0.17173072539662607	0.1422772551573851	0.12008060075069517	0.1512172014958327	0.1354062026632072	0.12138665188054516	0.1579013626557086
QNCMUSG00002311	Rabif	ENSMUSG00000042229.9	NA	protein_coding	0.17401858174042717	0.13869388330371693	0.16029714976326867	0.15975544382219925	0.14845762284915962	0.1128597871442117	0.10591753137701662
QNCMUSG00002316	Kdm5b	ENSMUSG00000042207.17	NA	protein_coding	0.17928533860582668	0.16179026096770363	0.11056718929189414	0.17319219933265476	0.13968159297440197	0.12657187104199716	0.10891154778552167
QNCMUSG00002318	Syt2	ENSMUSG00000026452.15	NA	protein_coding	0.7790063291926858	0.20446167147128705	0.001405732297077657	0.005013970770690921	0.006809627107088394	0	0.003302669161170163
QNCMUSG00002321	Ppp1r12b	ENSMUSG00000073557.12	NA	protein_coding	0.18366871598313464	0.15204247407533464	0.1094547701144846	0.13909532187764492	0.11220508007855896	0.07676034579293294	0.22677329207790936
QNCMUSG00002324	NA	NA	NONMMUG001826.2	noncoding	0.1838304413997599	0.12809455412640644	0.07357139115718363	0.1891674267429511	0.1170636498629612	0.08005948967129996	0.22821304703943776
QNCMUSG00002328	Ube2t	ENSMUSG00000026429.9	NA	protein_coding	0.17653063349767897	0.11947257578986957	0.08777029864252038	0.22467177274971772	0.06338974805378945	0.021254490316128357	0.3069104809502956
QNCMUSG00002329	Lgr6	ENSMUSG00000042793.13	NA	protein_coding	0.15023553018860342	0.017499321970840066	0.7020799748266957	0.00682725785844844	0.08874381551605383	0.005552872403926586	0.02906122723543203
QNCMUSG00002332	Ptprv	ENSMUSG00000097993.7	NONMMUG001836.2	noncoding	0.03885315907999029	0.38111947000482616	0.09214604325317471	0.44746159769585875	0.010177944963197745	0.017968005653413992	0.012273779349538353
QNCMUSG00002333	Ptprv	ENSMUSG00000097993.7	NONMMUG001836.2, NONMMUG001839.2	lncRNA	0.060403326594347946	0.26956914505664564	0.06856341877346563	0.48098326416335535	0.09110475477026281	0.015232499290322365	0.01414359135160019
QNCMUSG00002336	Ptprv	ENSMUSG00000097993.7	NONMMUG001839.2	noncoding	0.09232396935647344	0.13920146565927852	0.10656645527529811	0.6619081097089499	0	0	0
QNCMUSG00002337	Ptpn7	ENSMUSG00000031506.11	NA	protein_coding	0.004777278562201916	0.23116126840742096	0.09692755637058123	0.5378738967910714	0.06964499051180044	0.02313000859882981	0.0364850007580942
QNCMUSG00002338	NA	NA	NONMMUG047391.1	noncoding	0.19671607225368537	0.1783949162504724	0.12489874931890309	0.28362827448685834	0.12486029186758969	0.03234612289761429	0.05915557292487687
QNCMUSG00002339	Arl8a	ENSMUSG00000026426.10	NA	protein_coding	0.20424780062658301	0.15269098911006	0.11945269764485127	0.16391133444042638	0.1505617994282847	0.0934385932667097	0.11569678548308494
QNCMUSG00002340	Gm15445	ENSMUSG00000085311.1	NONMMUG001841.2	lncRNA	0.1904784552541037	0.21931092407760766	0.09192205245057515	0.25955770587881455	0.14384679134233752	0.05651642799867393	0.03836764299788746
QNCMUSG00002341	Gpr37l1	ENSMUSG00000026424.8	NA	protein_coding	0.7693157298320158	0.03326078486866693	0.07586076863428447	0.07113080978815112	0.007452485795033665	0	0.042979421081848136
QNCMUSG00002345	Elf3	ENSMUSG00000003051.13	NA	protein_coding	0.013000657253819192	0.4999155676922605	0	0.0048686213996340325	0.37323431522884926	0.034649513191642764	0.07433132523379431
QNCMUSG00002346	Rnpep	ENSMUSG00000041926.15	NA	protein_coding	0.1474828807999665	0.16367668745008138	0.13579718639211663	0.16010397716056798	0.14938765392953676	0.13004168839964225	0.11350992586808849
QNCMUSG00002347	Timm17a	ENSMUSG00000062580.9	NA	protein_coding	0.14563026211242422	0.1386844484528468	0.1624249398931421	0.13231905851401266	0.15441741470960618	0.10589353564790188	0.16063034067006615
QNCMUSG00002348	Lmod1	ENSMUSG00000048096.7	NA	protein_coding	0.03991200494139573	0.25627022279832534	0.14119097188112747	0.1849161772460983	0.13371218074878802	0.016971383934739206	0.22702705844952592
QNCMUSG00002349	Shisa4	ENSMUSG00000041889.7	NA	protein_coding	0.2996942898313423	0.08226725665703596	0.09688533261127241	0.08372429849747101	0.11523434229647171	0.004117784918689435	0.3180766951877171
QNCMUSG00002350	Ipo9	ENSMUSG00000041879.13	NA	protein_coding	0.18218445214856116	0.158599984311706	0.13495912132242388	0.16917574141565728	0.1337005249065044	0.10435364936667456	0.11702652652847277
QNCMUSG00002352	Nav1	ENSMUSG00000009418.16	NONMMUG049076.1	protein_coding	0.17813663246273775	0.20671090842105885	0.1042648172269051	0.20507511736675132	0.08680335653105216	0.08469302483845972	0.13431614315303508
QNCMUSG00002358	Csrp1	ENSMUSG00000026421.14	NA	protein_coding	0.18542530496598306	0.18651099172604094	0.12100079908369869	0.1715427152499647	0.13805483812303232	0.07800853286656136	0.119456817984719
QNCMUSG00002359	NA	NA	NONMMUG049077.1	noncoding	0.21558413626394116	0.27036540596183234	0	0.41308847713878394	0.10096198063544251	0	0
QNCMUSG00002360	NA	NA	NONMMUG001858.2	noncoding	0.04768781941746007	0.11407364992586033	0.1947020468815798	0.058996031878147955	0	0.003694208288091355	0.5808462436088605
QNCMUSG00002361	Phlda3	ENSMUSG00000041801.5	NA	protein_coding	0.1105292373500553	0.18598201258567165	0.20760135864807433	0.17774117991655175	0.07078444640881923	0.0314150566714732	0.21594670841935448
QNCMUSG00002362	Tnni1	ENSMUSG00000026418.16	NA	protein_coding	0.1465289585652132	0.00790023085442264	0.34003835758023937	0.05351817022013433	0.0029724150884474876	0.0033541047942030736	0.44568776289733997
QNCMUSG00002363	Lad1	ENSMUSG00000041782.14	NA	protein_coding	0.04917065677923919	0.18857914831846448	0	0.18690132861803088	0.4104366725227501	0.1589792784858164	0.005932915275698971
QNCMUSG00002364	Tnnt2	ENSMUSG00000026414.13	NA	protein_coding	0.34232969234739097	0.33077301130720793	0.008877036590304864	0.07401093321894421	0.025613384191325538	0.028154447234226034	0.19024149511060054
QNCMUSG00002367	Igfn1	ENSMUSG00000051985.12	NA	protein_coding	0.2954119543905496	0.014995139290292121	0.012431889000386808	0.004544801716357525	0.01295328355599762	0.0011013382275678683	0.6585615938188485
QNCMUSG00002368	Tmem9	ENSMUSG00000026411.17	NA	protein_coding	0.19296739407734081	0.14255887445833593	0.10759028080709905	0.12614739366318317	0.18175365798840912	0.10742454803992826	0.14155785096570359
QNCMUSG00002370	Cacna1s	ENSMUSG00000026407.17	NA	protein_coding	0.04588918836708552	0.077857796180712	0.21114923167480965	0.1283778562635224	0.01308003361779812	0.003615156052872714	0.5200307378431995
QNCMUSG00002372	Gm15850	ENSMUSG00000086264.9	NONMMUG001865.2	noncoding	0.414129522615365	0.06724859471355349	0	0.45474976230462233	0.020437289135749423	0.006219973070411234	0.03721485816029861
QNCMUSG00002373	Kif21b	ENSMUSG00000041642.18	NA	protein_coding	0.2741065142706749	0.1363435707175371	0.02670193490624938	0.4032081495224614	0.05134118219676406	0.06380989419834648	0.04448875418796658
QNCMUSG00002374	NA	NA	NONMMUG001866.2	noncoding	0.24362918868115568	0.1037732245976155	0.008836964232682012	0.5571893380940739	0.02505883860192506	0.036097567804952824	0.025414877987594984
QNCMUSG00002377	Inava	ENSMUSG00000041605.16	NA	protein_coding	0.16132581622770567	0.3849763295067554	0	0.0032667499632661723	0.4478091650897144	0.002621939212558353	0
QNCMUSG00002384	Camsap2	ENSMUSG00000041570.14	NA	protein_coding	0.2043052313000745	0.14680432568343724	0.15107363170654908	0.15894706081838997	0.14050121648372252	0.10466457280967571	0.09370396119815091
QNCMUSG00002387	NA	NA	NONMMUG001876.2	noncoding	0.16705187686744405	0.07469826120944278	0.56935980146184	0.09371995560269639	0.04567113018414404	0.030000151261947893	0.01949882341248487
QNCMUSG00002388	9230116N13Rik	ENSMUSG00000097403.2	NONMMUG001877.2	noncoding	0.0780692200560472	0.24235990375087815	0.14396670483560425	0.30855604855186697	0.10754183543824711	0.05349535849170033	0.0660109288756561
QNCMUSG00002389	Ddx59	ENSMUSG00000026404.12	NA	protein_coding	0.14492968559094063	0.15005032300160234	0.1603704310020349	0.16513688162592188	0.13187279434337362	0.09176812513209329	0.1558717593040333
QNCMUSG00002396	NA	NA	NONMMUG001883.2	noncoding	0.46541947283943724	0.0947927011242504	0.04294900412171739	0.31293403663794844	0.02705038054863112	0.040241997597198896	0.0166124071308165
QNCMUSG00002397	Gm33994	ENSMUSG00000104509.1	NONMMUG001882.2	noncoding	0	0.019482035937811174	0.01338479981925355	0.9594145501824682	0	0.007718614060467088	0
QNCMUSG00002400	Zfp281	ENSMUSG00000041483.14	NA	protein_coding	0.18229887282360036	0.1350805093919579	0.10851986636351608	0.17004327785280163	0.1324604859902495	0.14549324439971095	0.1261037431781635
QNCMUSG00002401	Gm19705	ENSMUSG00000097113.7	NONMMUG001886.3	noncoding	0.17592679364632685	0.20337719566881193	0.039759325310659295	0.28231454889928587	0.14524434667280856	0.10874162456608578	0.04463616523602172
QNCMUSG00002404	NA	NA	NONMMUG001889.2	noncoding	0.17995446636281143	0.23029110727385046	0.056508459549192556	0.15835553053759396	0.12746583568044262	0.15331215804116954	0.09411244255493943
QNCMUSG00002407	Nr5a2	ENSMUSG00000026398.14	NA	protein_coding	0.00850452842825334	0.17102154721719579	0.0498390359086231	0.216836021940281	0.028003317629992603	0.4958545583480781	0.029940990527575942
QNCMUSG00002408	NA	NA	NONMMUG049084.1	noncoding	0	0.1736142448675037	0.05086758952279038	0.21726189813957955	0	0.5582562674701264	0
QNCMUSG00002409	NA	NA	NONMMUG047428.1	noncoding	0.1622877014015799	0.16132508905655207	0.11816374191123635	0.16019252175193147	0.1377218372477189	0.13329902421876158	0.12701008441221984
QNCMUSG00002412	NA	NA	NONMMUG047431.1	noncoding	0.08196491334244789	0.40415200930839895	0.047898474096821304	0.14980389950336515	0.02353948380116035	0.2926412199478063	0
QNCMUSG00002417	NA	NA	NONMMUG087707.1	noncoding	1	0	0	0	0	0	0
QNCMUSG00002421	Gm4258	ENSMUSG00000098243.3	NONMMUG001897.3	noncoding	0.30189790892559765	0.14246221064469353	0.07037448272150296	0.2640933370686966	0.1388929925036354	0.027357901600175028	0.05492116653569888
QNCMUSG00002425	Ptprc	ENSMUSG00000026395.16	NA	protein_coding	0.08622871836666147	0.18237319223487217	0.12003767316151578	0.30098394419348595	0.11928946002975684	0.1150052376593877	0.0760817743543201
QNCMUSG00002426	NA	NA	NONMMUG049087.1	noncoding	0.015682598920126373	0.1430171407543563	0.031683776067168525	0.6586909285439522	0.06397756908178454	0.0610119540160368	0.025936032616575296
QNCMUSG00002427	NA	NA	NONMMUG001908.2	noncoding	0	0	0	0.6224637915875746	0.261035215342695	0	0.11650099306973039
QNCMUSG00002430	Atp6v1g3	ENSMUSG00000026394.5	NA	protein_coding	0	0.411536601769401	0	0.0062253058747669164	0.5822380923558321	0	0
QNCMUSG00002432	Nek7	ENSMUSG00000026393.10	NA	protein_coding	0.1251940776395994	0.15023916967485257	0.13405882850675258	0.1522094643469582	0.14983905615235243	0.12392545917781814	0.16453394450166678
QNCMUSG00002437	Lhx9	ENSMUSG00000019230.14	NA	protein_coding	0.7564871292994486	0.17798668071748483	0.008295907537162743	0.02498137279242025	0	0.020372633594642708	0.011876276058840804
QNCMUSG00002438	2310009B15Rik	ENSMUSG00000079283.2	NA	protein_coding	0.1598683921713164	0.14405129007027995	0.14809589589507569	0.14235024058057627	0.13329590799728716	0.12170848217400611	0.1506297911114584
QNCMUSG00002439	NA	NA	NONMMUG001920.2	noncoding	0.2029105851005256	0.1764016115313555	0.10340624734073214	0.1968449356550978	0.13398193334274888	0.10189926384164061	0.08455542318789944
QNCMUSG00002441	NA	NA	NONMMUG049089.1	noncoding	0.2821358466167175	0.2052673223570815	0.0832178657392204	0.19702374482698193	0	0.23235522045999873	0
QNCMUSG00002442	Dennd1b	ENSMUSG00000056268.15	NA	protein_coding	0.2089420116878878	0.12445363136161232	0.10278216668794961	0.16403611602418172	0.141220826870218	0.1266407183452737	0.13192452902287682
QNCMUSG00002443	NA	NA	NONMMUG001923.2	noncoding	0.1352946939373052	0.14018587065946467	0.06489768879629501	0.31215754282617864	0.13794846576925043	0.15578268650867313	0.053733051502832856
QNCMUSG00002444	NA	NA	NONMMUG001924.2	noncoding	0.10553649732513139	0.15643407566786588	0.0515911167049053	0.32119789910291463	0.1334188882496368	0.13394356306747196	0.09787795988207398
QNCMUSG00002445	4930596I21Rik	ENSMUSG00000104900.1	NONMMUG001925.2	noncoding	0.042792462015529754	0.15163268794701634	0.03189357418676138	0.32369258161997333	0.12160236337772325	0.19136088082116298	0.13702545003183295
QNCMUSG00002450	Zbtb41	ENSMUSG00000033964.12	NA	protein_coding	0.14482327272897638	0.14576322597860059	0.14806550874025531	0.15248263739215412	0.16544226572241083	0.11356414171659139	0.12985894772101134
QNCMUSG00002451	NA	NA	NONMMUG001937.2	noncoding	0.04064693649897838	0	0.05156895162596656	0	0.6752665445539437	0.08610318212842856	0.1464143851926828
QNCMUSG00002453	Aspm	ENSMUSG00000033952.14	NA	protein_coding	0.07542171710605065	0.15748951324198623	0.07688968669585047	0.50505979374005	0.11264929499333841	0.03022507531977652	0.04226491890294785
QNCMUSG00002454	F13b	ENSMUSG00000026368.6	NA	protein_coding	0.006394723001610931	0.11042724360905129	0	0.005172400597522435	0.4152910233027607	0.4558048852338871	0.006909724255167536
QNCMUSG00002457	Cfhr1	ENSMUSG00000057037.8	NA	protein_coding	0.005240432466091004	0.19671083418193627	0	0.010083145179066407	0.014093764691423764	0.7530296167675822	0.02084220671390045
QNCMUSG00002458	Cfhr3	ENSMUSG00000090623.3	NA	unprocessed_pseudogene	0	0.11773515782268185	0.021467050780771046	0	0	0.8607977913965471	0
QNCMUSG00002459	NA	NA	NONMMUG001943.2	noncoding	0	0.18651398340865055	0	0	0	0.8134860165913493	0
QNCMUSG00002460	NA	NA	NONMMUG001944.2	noncoding	0.029272917989020226	0.07937780918655656	0.018496939406065054	0.02640275789887891	0.017908349263859338	0.8285412262556199	0
QNCMUSG00002461	NA	NA	NONMMUG001945.2	noncoding	0.01492698323499382	0.12807981750809158	0	0.037603470842824796	0.013927866384124797	0.8054618620299651	0
QNCMUSG00002462	Gm4788	ENSMUSG00000070594.10	NA	protein_coding	0.006602908148980057	0.20928617778688782	0	0.015061239738714163	0	0.759440587486465	0.009609086838952827
QNCMUSG00002463	Cfhr2	ENSMUSG00000033898.16	NA	protein_coding	0.017636938981535618	0.2636208959324609	0	0.02073066877960089	0.030647846203744625	0.642012926122887	0.025350723979771
QNCMUSG00002464	Gm16332	ENSMUSG00000089991.2	NA	unprocessed_pseudogene	0.016852841885602467	0.14311463655722959	0.008361105755928081	0.0542737806465202	0.10283984142798763	0.6650964847412798	0.009461308985452279
QNCMUSG00002465	Gm5834	ENSMUSG00000085867.1	NA	unprocessed_pseudogene	0.029478431396858677	0.19219842892075406	0.0225908144336324	0.06448505635582705	0.14157146448110694	0.4964956207864313	0.05318018362538958
QNCMUSG00002466	Gm38019	ENSMUSG00000103691.1	NA	processed_pseudogene	0.13390608522878553	0.27938862384019764	0.0957237059507157	0.06826966207108909	0.09024492027461838	0.33246700263459367	0
QNCMUSG00002467	Cfh	ENSMUSG00000026365.15	NA	protein_coding	0.10532797427000294	0.18211808900125234	0.07461397171182704	0.14437086588834125	0.18197650062977855	0.21507798268996067	0.09651461580883712
QNCMUSG00002468	Kcnt2	ENSMUSG00000052726.15	NA	protein_coding	0.47613451802149975	0.18689004100438625	0.02450298852848579	0.06347882153947942	0.14048950319687561	0.06303997055226353	0.04546415715700972
QNCMUSG00002469	NA	NA	NONMMUG047455.1	noncoding	0.5078856087715422	0.13355933656606578	0	0	0.2479689014703486	0	0.11058615319204342
QNCMUSG00002481	NA	NA	NONMMUG001951.2	noncoding	0	0.4483230092547059	0.07654876029542808	0.47512823044986596	0	0	0
QNCMUSG00002483	Cdc73	ENSMUSG00000026361.9	NA	protein_coding	0.19269973469934654	0.15777170357121922	0.1402705586100576	0.15990814739305456	0.1298225359804903	0.1201033085707137	0.09942401117511805
QNCMUSG00002484	NA	NA	NONMMUG001954.2	noncoding	0.23861470634163326	0.21276081875349723	0.08138673553035661	0.19875354388568447	0.14578496764957602	0	0.12269922783925247
QNCMUSG00002485	B3galt2	ENSMUSG00000033849.3	NA	protein_coding	0.21084306885217777	0.25143526460631593	0.17629345712739913	0.26741948578617253	0.03537939577377254	3.354556139446749e-4	0.05829387224021744
QNCMUSG00002487	Glrx2	ENSMUSG00000018196.18	NA	protein_coding	0.18573440945855157	0.1402865571630082	0.13060919267240362	0.14612602223317311	0.13718618217336428	0.11753733867015716	0.14252029762934215
QNCMUSG00002490	Ro60	ENSMUSG00000018199.9	NA	protein_coding	0.20930309729270158	0.16227192048718017	0.12936606465837142	0.15187429005028186	0.16428427477580074	0.08210407967781938	0.10079627305784493
QNCMUSG00002491	Uchl5	ENSMUSG00000018189.12	NA	protein_coding	0.19558433587082694	0.13607312596004398	0.12482837433467768	0.15289860174993328	0.1393986096239003	0.12662941964375124	0.12458753281686656
QNCMUSG00002492	NA	NA	NONMMUG087945.1	noncoding	0.33995574936943146	0.1833108731635496	0	0.1228319156841165	0.12042505744184018	0.15998656081681595	0.07348984352424633
QNCMUSG00002494	Rgs2	ENSMUSG00000026360.9	NA	protein_coding	0.18774141659567953	0.1496384881377284	0.1957027888265617	0.17901462280818922	0.13549821008233734	0.07251048623877832	0.07989398731072549
QNCMUSG00002497	Rgs13	ENSMUSG00000051079.8	NA	protein_coding	0.5680495817465675	0.07662854200003598	0	0.3553218762533965	0	0	0
QNCMUSG00002499	Rgs1	ENSMUSG00000026358.13	NA	protein_coding	0.021641551790323912	0.2222592625036924	0.1919797445188311	0.34350646534154217	0.03707907110665976	0.13128289641064025	0.0522510083283104
QNCMUSG00002505	Rgs18	ENSMUSG00000026357.3	NA	protein_coding	0.01678074280447155	0.3019806621446302	0.1313693921223524	0.3513163018992006	0.05572410208740375	0.029583038147683448	0.11324576079425798
QNCMUSG00002508	NA	NA	NONMMUG047471.1	noncoding	0.10467839762679725	0.2603877286094747	0.09686913401231526	0.26931190300148483	0.10867229436014622	0.0933252776476178	0.06675526474216406
QNCMUSG00002511	Gm29514	ENSMUSG00000099964.6	NONMMUG001975.2	noncoding	0.9211798869506582	0.034576274146475135	0.012256969106266414	0.018953261142295817	0.005894467753785828	0	0.00713914090051861
QNCMUSG00002512	Brinp3	ENSMUSG00000035131.14	NA	protein_coding	0.7244624135309974	0.1270431411573435	0	0.14366533608531917	0	0.001016262637359906	0.0038128465889800006
QNCMUSG00002513	A230059L01Rik	ENSMUSG00000087627.2	NONMMUG001980.2	noncoding	0.161203097324468	0.2000576228415324	0.12831366069245378	0.2463053904942417	0.12282479412865446	0.03855391596310971	0.10274151855554003
QNCMUSG00002517	Gm17867	ENSMUSG00000100380.1	NA	unprocessed_pseudogene	0.18638876989029582	0.5128480711671902	0	0.300763158942514	0	0	0
QNCMUSG00002531	NA	NA	NONMMUG049120.1	noncoding	0.21163151170276553	0.18661305307913476	0.042811396385241306	0.22794982262936084	0.12534587092266167	0.13753993954931523	0.06810840573152067
QNCMUSG00002532	Pla2g4a	ENSMUSG00000056220.14	NA	protein_coding	0.11866372295339606	0.23851944830338168	0.07684005455731696	0.22496078608313866	0.19148110979951838	0.06884712328597188	0.0806877550172764
QNCMUSG00002538	Ptgs2	ENSMUSG00000032487.8	NA	protein_coding	0.5425438913522401	0.23571400138057008	0.028236046121284396	0.08169706338558397	0.04643324878016738	0.002497215680183082	0.06287853329997099
QNCMUSG00002543	Odr4	ENSMUSG00000006010.14	NA	protein_coding	0.15453871726008345	0.1548700266187698	0.14443028712082012	0.14589756287722944	0.14657200128625827	0.12346630125747388	0.13022510357936498
QNCMUSG00002544	Tpr	ENSMUSG00000006005.18	NA	protein_coding	0.15017703531097232	0.14273012941974658	0.12174169350983789	0.17117066904444211	0.13692581184061745	0.13065561918091026	0.14659904169347343
QNCMUSG00002545	Prg4	ENSMUSG00000006014.16	NA	protein_coding	0.09341768003914294	0.1443892111459189	0.13652685175054755	0.13139717388379016	0	0.2566535679532702	0.23761551522733018
QNCMUSG00002548	Hmcn1	ENSMUSG00000066842.18	NA	protein_coding	0.16568717598586374	0.20273679503122569	0.039750234827501396	0.22332524216517693	0.10159839506951561	0.13647406774820522	0.13042808917251147
QNCMUSG00002554	NA	NA	NONMMUG002007.2	noncoding	0.2884328091399101	0.10190037315556869	0	0.08311798017171598	0.4891860099258425	0.03736282760696264	0
QNCMUSG00002555	NA	NA	NONMMUG002008.2	noncoding	0.25848868537334935	0.2348939615645072	0.04217050909911239	0.08560911187511627	0.3788377320879148	0	0
QNCMUSG00002556	NA	NA	NONMMUG002010.2	noncoding	0.11158643657243239	0.12322409737619135	0.011537882627629927	0.1029308519558927	0.5571644973359275	0.05654752774264503	0.037008706389281
QNCMUSG00002557	Gm8941	ENSMUSG00000097426.1	NA	processed_pseudogene	0	0.17256530348029517	0.017563303331512386	0.07445519297382525	0	0.7354162002143672	0
QNCMUSG00002559	NA	NA	NONMMUG002011.2	noncoding	0.00605087972488175	0.13408598631875102	0.005707207498111767	0.043389054873215586	0.01950250575138045	0.7670479022455511	0.024216463588108396
QNCMUSG00002561	NA	NA	NONMMUG002013.2	noncoding	0.17933593113984736	0.21486108428763212	0.045971766097179796	0.29987090090871665	0.11718119105637619	0.06878079704633526	0.07399832946391262
QNCMUSG00002564	Gm10138	ENSMUSG00000100954.4	NONMMUG002016.2	noncoding	0.10309762587225306	0.2186325462511159	0.07745084239894919	0.16842843629646614	0.19149200032954436	0.14468445557746612	0.09621409327420533
QNCMUSG00002565	Ivns1abp	ENSMUSG00000023150.14	NA	protein_coding	0.12700939294121297	0.15833873820338668	0.1272330366997139	0.16433119656615697	0.16601930238947965	0.12474512015999546	0.13232321304005432
QNCMUSG00002566	Swt1	ENSMUSG00000052748.14	NA	protein_coding	0.14213941338319577	0.14858538833504437	0.13412347214627976	0.17511369198226848	0.15499782108827706	0.1298487555010691	0.11519145756386545
QNCMUSG00002568	Trmt1l	ENSMUSG00000053286.11	NA	protein_coding	0.15830058483126175	0.14678322846866287	0.12601683427073376	0.16580706865492725	0.1487592202125586	0.12556954986641855	0.12876351369543715
QNCMUSG00002569	Rnf2	ENSMUSG00000026484.13	NA	protein_coding	0.16811980471139495	0.16454316415345244	0.11610067811238091	0.17399207239758596	0.14112202453295494	0.11342325336742308	0.12269900272480778
QNCMUSG00002572	Fam129a	ENSMUSG00000026483.13	NA	protein_coding	0.04856281196143732	0.20392428938503662	0.17734696047137946	0.20321017169919203	0.12818992590064096	0.08813139443585336	0.15063444614646024
QNCMUSG00002575	NA	NA	NONMMUG002030.2	noncoding	0.12790399432110888	0.1625513754056516	0.20460518692212434	0.1129780004383314	0.1340167960102588	0.1371180574317716	0.12082658947075345
QNCMUSG00002576	2810414N06Rik	ENSMUSG00000100594.1	NA	lncRNA	0.06576938529463736	0.2177303595543206	0.30094681244186927	0.1480527991891693	0.11510037119654103	0.08859579339961661	0.06380447892384593
QNCMUSG00002577	Edem3	ENSMUSG00000043019.12	NA	protein_coding	0.1573530587924051	0.14168837157832412	0.13301688648344132	0.1496294133480862	0.16163726918766066	0.1254100458785883	0.13126495473149435
QNCMUSG00002578	1700025G04Rik	ENSMUSG00000032666.16	NA	protein_coding	0.23204673363173425	0.13474745798643245	0.09876417740762891	0.16158282569425614	0.08577747044632722	0.04425677065229335	0.2428245641813277
QNCMUSG00002579	Gm28610	ENSMUSG00000100685.1	NONMMUG047488.1	lncRNA	0.036276846231260026	0	0.12239468047181173	0	0	0	0.8413284732969283
QNCMUSG00002587	NA	NA	NONMMUG002040.2	noncoding	0	0.07426138166384728	0.09540069646929195	0.0694341296897504	0	0	0.7609037921771103
QNCMUSG00002593	Tsen15	ENSMUSG00000014980.14	NA	protein_coding	0.18383803165984228	0.15157348442649973	0.12703053547908968	0.14937538809177783	0.14891411382359412	0.09905716497781765	0.14021128154137866
QNCMUSG00002594	Colgalt2	ENSMUSG00000032649.14	NA	protein_coding	0.24519025836247071	0.06985751079481609	0.1066378350418005	0.13258332407213755	0.2771072857179282	0.024149563959492325	0.1444742220513546
QNCMUSG00002595	Rgl1	ENSMUSG00000026482.13	NA	protein_coding	0.17377122035517673	0.1665380070234669	0.12421626459365813	0.16547527519240746	0.1876041743889984	0.09463002716417558	0.08776503128211688
QNCMUSG00002596	NA	NA	NONMMUG002046.2	noncoding	0.09213815155736825	0.19733312222011531	0.1001305559519346	0.23983218218530236	0.2622054828387727	0.06445121014947981	0.0439092950970269
QNCMUSG00002603	Arpc5	ENSMUSG00000008475.13	NA	protein_coding	0.16531559429602632	0.154202306379859	0.13590905902072858	0.17305711115948072	0.14938913809350524	0.12972527434562833	0.09240151670477185
QNCMUSG00002604	Ncf2	ENSMUSG00000026480.12	NA	protein_coding	0.11796473925838685	0.20770266953808075	0.11925648753936331	0.274333111538527	0.10946652845657386	0.10361308554747317	0.06766337812159505
QNCMUSG00002605	NA	NA	NONMMUG002053.2	noncoding	0.2152279249645553	0.1531293409864075	0.05572887169815577	0.30814566058166115	0.15981890485809372	0.04263225971197193	0.06531703719915465
QNCMUSG00002606	Smg7	ENSMUSG00000042772.15	NA	protein_coding	0.16680929963277283	0.14042723612236266	0.1171792414967098	0.16408306253968694	0.15528528902512428	0.12515309795606272	0.13106277322728074
QNCMUSG00002609	Nmnat2	ENSMUSG00000042751.14	NA	protein_coding	0.6616607067348382	0.1263693417609458	0.013776965574094255	0.1387867509988884	0.010453456933702242	0.017044370851089907	0.03190840714644125
QNCMUSG00002611	Gm28960	ENSMUSG00000099969.1	NA	lncRNA	0	0	0	0	0	1	0
QNCMUSG00002612	Lamc2	ENSMUSG00000026479.13	NA	protein_coding	0.2520495438361135	0.2291954395635067	0.058565194920684814	0.13418208974763707	0.19839769382568312	0.017365900438995975	0.11024413766737885
QNCMUSG00002613	Lamc1	ENSMUSG00000026478.14	NA	protein_coding	0.1043551326864634	0.18011556587773245	0.14138450760880858	0.19604445898231906	0.11796631492751926	0.08678144744729142	0.17335257246986577
QNCMUSG00002615	NA	NA	NONMMUG002062.2	noncoding	0.06978377869037476	0.15210130688603618	0	0.778114914423589	0	0	0
QNCMUSG00002616	E330020D12Rik	ENSMUSG00000073538.10	NA	lncRNA	0	0.21998111214854701	0.04484532820404307	0.5146916897355747	0.0890243428541886	0.0643443151101507	0.06711321194749599
QNCMUSG00002617	Shcbp1l	ENSMUSG00000042708.12	NA	protein_coding	0.4452978922713158	0.2428986234220653	0.013090510094636902	0.2565167075186268	0.01302363820070837	0	0.02917262849264677
QNCMUSG00002618	Dhx9	ENSMUSG00000042699.11	NA	protein_coding	0.15253262801847292	0.14822285181673617	0.1302064076673242	0.17882426381412372	0.15828602154079838	0.13922064743683482	0.09270717970570978
QNCMUSG00002619	Npl	ENSMUSG00000042684.8	NA	protein_coding	0.1490484957629464	0.19122076847604327	0.06854470294228276	0.1814766198241777	0.2574473318798638	0.06101114852048666	0.09125093259419943
QNCMUSG00002621	Rgs8	ENSMUSG00000042671.12	NA	protein_coding	0.9334702623716582	0.02561206706035585	0	0.031326186326389276	0.0026826165528904262	0.004793684502724686	0.0021151831859815406
QNCMUSG00002625	Rgs16	ENSMUSG00000026475.7	NA	protein_coding	0.2320827149851398	0.1675789474273532	0.01774604522045236	0.18670874435947823	0.02708333801460361	0.3511279327208303	0.017672277272142482
QNCMUSG00002627	Rnasel	ENSMUSG00000066800.11	NA	protein_coding	0.15852273984992055	0.2452926103471813	0.08688777646330313	0.24459053367752118	0.10390173918704514	0.0775918416551645	0.08321275881986415
QNCMUSG00002628	Gm28512	ENSMUSG00000100183.1	NONMMUG047505.1	lncRNA	0.270189570109484	0.19884294403193276	0.013017478955142861	0.30390581967232766	0.1354447706605305	0.04854161071103425	0.0300578058595479
QNCMUSG00002629	NA	NA	NONMMUG002070.2	noncoding	0.19415469372132624	0.23014318359104036	0.07366141132241769	0.35573133773865206	0.07148795038840555	0.04473370745266024	0.030087715785497925
QNCMUSG00002630	Rgsl1	ENSMUSG00000042641.18	NA	protein_coding	0.23862272507284524	0.3634215514639908	0.016649750134944262	0.29186577566102173	0.052789219201322936	0.0032575313680279863	0.033393447097847
QNCMUSG00002632	Teddm2	ENSMUSG00000045968.7	NA	protein_coding	0.3377793265494761	0.37191550248311717	0.06341980435779625	0.021641981011929254	0.028511473381551557	0.041420123865815874	0.13531178835031385
QNCMUSG00002633	Glul	ENSMUSG00000026473.16	NA	protein_coding	0.16419805672880272	0.15231126480521376	0.1542471552332531	0.13881279340406094	0.12752989016242447	0.14545868629373476	0.11744215337251028
QNCMUSG00002635	Gm29291, A830008E24Rik	ENSMUSG00000101903.1, ENSMUSG00000100627.6	NONMMUG002076.2	noncoding	0.13620789970988453	0.41062274113889585	0.06298436619782011	0.22806957029606126	0.0667375443943209	0.04394577854796948	0.05143209971504792
QNCMUSG00002636	NA	NA	NONMMUG002077.3	noncoding	0.02947142928930036	0.19040551945782574	0.6315026846835798	0.08040668889945296	0	0.0682136776698411	0
QNCMUSG00002638	Gm28286	ENSMUSG00000100502.1	NONMMUG049151.1	lncRNA	0.12585416642014538	0.7577181829880311	0	0.11642765059182357	0	0	0
QNCMUSG00002640	A830008E24Rik	ENSMUSG00000100627.6	NONMMUG002076.2	lncRNA	0.05955157938062653	0.642324077098722	0.07570290373613402	0.18143073391821252	0.020015808463940046	0.013947888713334402	0.007027008689030445
QNCMUSG00002645	Zfp648	ENSMUSG00000066797.6	NA	protein_coding	0.12621532753723216	0.69693695868622485	0	0	0.17684771377654296	0	0
QNCMUSG00002648	Cacna1e	ENSMUSG00000004110.17	NA	protein_coding	0.4219122454761618	0.21527831840661366	0.006449663811837889	0.2643842729079578	0.023320081028451598	0.02548540294651358	0.043170015422463716
QNCMUSG00002665	NA	NA	NONMMUG002094.2	noncoding	0.2764499222700494	0.07405561973349718	0	0.6236565751633125	0	0.025837882833140913	0
QNCMUSG00002668	Mr1	ENSMUSG00000026471.14	NA	protein_coding	0.11590849143339502	0.18648029656981657	0.11179962762528291	0.19000823760227656	0.11627421285654466	0.08777455439212312	0.19175457952056116
QNCMUSG00002669	Stx6	ENSMUSG00000026470.14	NA	protein_coding	0.19136064956890148	0.16112952909772255	0.14524310559213874	0.16551962862091815	0.13991929566602962	0.09452480251730533	0.10230298893698411
QNCMUSG00002670	NA	NA	NONMMUG002095.3	noncoding	0.22060525316863444	0.12648696585028787	0	0.04593335983312125	0.48277773897684384	0	0.12419668217111254
QNCMUSG00002671	NA	NA	NONMMUG087954.1	noncoding	0.059280785834201453	0.18910605183349163	0.03898168097892652	0.08465750424924505	0.5928930495926027	0.011424825684375096	0.02365610182715746
QNCMUSG00002673	BC034090	ENSMUSG00000033722.9	NA	protein_coding	0.15920617784082441	0.16558998396147728	0.0741160418573758	0.12927719826731396	0.3769142299837929	0.01783650944872756	0.07705985864048806
QNCMUSG00002676	NA	NA	NONMMUG049205.1	noncoding	0.04220715624866859	0.16562323913478513	0.0524130437138029	0.10402637557089386	0.5497976474956682	0	0.08593253783618131
QNCMUSG00002677	NA	NA	NONMMUG002097.2	noncoding	0	0.13111041683018398	0	0	0.868889583169816	0	0
QNCMUSG00002679	Xpr1	ENSMUSG00000026469.14	NA	protein_coding	0.1757154353092453	0.1310639499836108	0.11509411387632612	0.14378772783769647	0.16430998053457813	0.1164882200470906	0.15354057241145266
QNCMUSG00002681	Gm5532	ENSMUSG00000073535.5	NONMMUG002102.3	noncoding	0.06490146578379846	0.10508181787655155	0.21619187764643535	0.09017145278548025	0.026250256001886064	0.02650781899580352	0.47089531091004483
QNCMUSG00002682	Acbd6	ENSMUSG00000033701.13	NA	protein_coding	0.16490452781052187	0.14490432010477883	0.13677244921732296	0.14226994473424717	0.1411348807258279	0.12681600087956005	0.14319787652774135
QNCMUSG00002687	Qsox1	ENSMUSG00000033684.14	NA	protein_coding	0.12181585925955413	0.19785412228511687	0.10235486373818993	0.1443462275197669	0.10969292534628777	0.20709664425930005	0.11683935759178436
QNCMUSG00002689	Cep350	ENSMUSG00000033671.18	NA	protein_coding	0.1583476536883462	0.1363307302877964	0.12217589951978118	0.16790882011310343	0.14109884952512794	0.12899981064983118	0.14513823621601363
QNCMUSG00002692	Tor1aip1	ENSMUSG00000026466.16	NA	protein_coding	0.11075494766725508	0.15044830515111168	0.14714804095018222	0.1580386784269535	0.14544136880636208	0.1359305120907811	0.1522381469073543
QNCMUSG00002693	NA	NA	NONMMUG049213.1	noncoding	0.07319195273813679	0.16780010543623047	0.10282778066325156	0.3079225739259114	0.13406885630747326	0.10163507212124792	0.11255365880774865
QNCMUSG00002694	NA	NA	NONMMUG002118.2	noncoding	0.09909558686311315	0.1721194032477107	0.07210931331867436	0.29012812191066734	0.15623173988537373	0.11868234641153629	0.09163348836292451
QNCMUSG00002695	Tor1aip2	ENSMUSG00000050565.16	NA	protein_coding	0.12920108335514116	0.14595065690216594	0.14323190573428934	0.1436126838532019	0.14958559090374401	0.15211188030390574	0.13630619894755197
QNCMUSG00002697	NA	NA	NONMMUG047524.1	noncoding	0.04040536295241182	0.13043437515822026	0.13341200664171435	0.24074721079692185	0.18619407739969857	0.2124518985946632	0.05635506845636988
QNCMUSG00002699	Fam163a	ENSMUSG00000015484.3	NA	protein_coding	0.49056010663271205	0.005038850916707547	0.010884140681386743	0.009402915986756792	0.48283091604162887	0.0012830697408079477	0
QNCMUSG00002701	Tdrd5	ENSMUSG00000060985.15	NA	protein_coding	0.37173633793236877	0.07695863958875472	0.004419481242098125	0.050098420525966504	0.48510374201935264	0.005260462536255699	0.006422916155203509
QNCMUSG00002702	Nphs2	ENSMUSG00000026602.9	NA	protein_coding	0.018906536105448426	0.036455288984243786	0.003335995725439614	0.018084460107642603	0.915560709177295	0.003818820199688188	0.0038381897002422514
QNCMUSG00002708	Soat1	ENSMUSG00000026600.12	NA	protein_coding	0.15392093001408366	0.19592535114880158	0.11301168729837369	0.19811343234089035	0.17004069330870297	0.08846615488076441	0.08052175100838334
QNCMUSG00002710	NA	NA	NONMMUG002134.2	noncoding	0.2108043766280165	0.24091633590739003	0.06783535379058961	0.22809603883429622	0.18074371037480122	0.07160418446490648	0
QNCMUSG00002712	Abl2	ENSMUSG00000026596.13	NA	protein_coding	0.189815476106914	0.1352986719495902	0.09910822156443957	0.1753239985917441	0.14286774269248384	0.10261459333252029	0.15497129576230803
QNCMUSG00002713	Tor3a	ENSMUSG00000060519.11	NA	protein_coding	0.10484415797787579	0.1770376095408524	0.13273313513940402	0.19379739464418919	0.12201995609144287	0.14670942088931874	0.12285832571691702
QNCMUSG00002714	Fam20b	ENSMUSG00000033557.17	NA	protein_coding	0.16198510912976075	0.16214050212884784	0.13547425721212533	0.14058811615073974	0.15613947743262763	0.09834328607774528	0.14532925186815338
QNCMUSG00002716	Ralgps2	ENSMUSG00000026594.14	NA	protein_coding	0.20460840010212855	0.1530653430677585	0.05018694886412268	0.24487028090221244	0.15402053545234454	0.1627769400507828	0.030471551560650508
QNCMUSG00002717	Angptl1	ENSMUSG00000033544.6	NA	protein_coding	0.0996284814085042	0.14152461814599476	0.26565208606469	0.11083766620998631	0.12227614063037735	0.010642059862271938	0.24943894767817537
QNCMUSG00002719	Gm28694	ENSMUSG00000101768.1	NONMMUG002146.2	noncoding	0.12576368086400774	0.16206578292053175	0	0.6797462959428637	0.032424240272596806	0	0
QNCMUSG00002722	NA	NA	NONMMUG002150.2	noncoding	0	1	0	0	0	0	0
QNCMUSG00002725	Tex35	ENSMUSG00000026592.13	NA	protein_coding	0.05546023667487737	0.6277793400671773	0.035417244349963246	0.13099802751073625	0.05403201464071212	0.03255908924806985	0.06375404750846392
QNCMUSG00002728	Rasal2	ENSMUSG00000070565.11	NA	protein_coding	0.23079750237808916	0.14795463851761417	0.12098195934252053	0.1420061171721809	0.13679460599966803	0.12151940050001034	0.09994577608991694
QNCMUSG00002730	NA	NA	NONMMUG049225.1	noncoding	0.23036771268184644	0.1613424895622344	0.11951068406871332	0.1932539941569164	0.08844108269277551	0.056094245774466846	0.1509897910630471
QNCMUSG00002731	NA	NA	NONMMUG002161.2	noncoding	0.2221466498642098	0.15632221288279377	0.1067544657286905	0.19359536415370007	0.1347340947091714	0.10063795893039788	0.08580925373103664
QNCMUSG00002732	2810025M15Rik	ENSMUSG00000049881.13	NONMMUG047536.1	transcribed_processed_pseudogene	0.1588162526038979	0.1617471692278472	0.14862746110806635	0.1492284469984213	0.17147259951200922	0.10727481243899581	0.10283325811076226
QNCMUSG00002735	NA	NA	NONMMUG002163.2	noncoding	0.12879090586462588	0.2174140596432886	0.07351549513941413	0.2381578635554854	0.15091542021486576	0.11579147321888208	0.07541478236343811
QNCMUSG00002736	Cryzl2	ENSMUSG00000033488.11	NA	protein_coding	0.11180988084025367	0.1611182670365094	0.15403003694977707	0.1373677625766874	0.2706580195211808	0.12577782179944322	0.039238211276148495
QNCMUSG00002740	NA	NA	NONMMUG087727.1	noncoding	0.09812537986318999	0.08577624537801509	0.05212287599002682	0.08435308144964186	0.5843662208087931	0.0952561965103332	0
QNCMUSG00002742	Sec16b	ENSMUSG00000026589.14	NA	protein_coding	0.03790929833916068	0.20545603096615334	0.04965822247714948	0.18574946250848917	0.0808066771851643	0.3757025368751251	0.0647177716487579
QNCMUSG00002751	Brinp2	ENSMUSG00000004031.13	NA	protein_coding	0.9302094895006011	0.020345818231477797	0.005553835924424265	0.015734977353701274	0.016094749302431967	0	0.012061129687363583
QNCMUSG00002752	Astn1	ENSMUSG00000026587.15	NA	protein_coding	0.7797245108110473	0.018418557515450545	0.022407445396981338	0.1370408227102202	0.02098993839980034	0.011604456647758893	0.009814268518741285
QNCMUSG00002754	Pappa2	ENSMUSG00000073530.11	NA	protein_coding	0.26231710481257564	0.4132313700771626	0.05453304630946891	0.08310818714559165	0.13699255660807982	7.054574113888112e-4	0.049112277635732525
QNCMUSG00002761	Cop1	ENSMUSG00000040782.12	NA	protein_coding	0.14714987780825906	0.14777980867414583	0.1368995771119539	0.15387910515311184	0.13283725435998378	0.13200032083589022	0.1494540560566553
QNCMUSG00002766	Tnr	ENSMUSG00000015829.13	NA	protein_coding	0.9235689300950649	0.03965004437446228	0.003041549678843505	0.01121025521468805	0.0017564417852196366	0.003168901406219645	0.017603877445502035
QNCMUSG00002767	Gm10530	ENSMUSG00000073528.7	NONMMUG047552.1	lncRNA	1	0	0	0	0	0	0
QNCMUSG00002771	NA	NA	NONMMUG002183.2	noncoding	0.02018800509290257	0.3107652592287502	0.013537607155784812	0.6135208787622498	0.025839256105997035	0	0.016148993654315495
QNCMUSG00002772	NA	NA	NONMMUG002184.2	noncoding	0.03493326849749228	0.23723547769539044	0.007986914338842561	0.6883412973900797	0.022379429172479856	0.009123612905715199	0
QNCMUSG00002774	4930523C07Rik	ENSMUSG00000090394.8	NA	protein_coding	0.04231752877489791	0.20251114704981532	0.15238484032477054	0.26341443883437404	0.12148347732267716	0.1335157970583605	0.0843727706351046
QNCMUSG00002776	Tnn	ENSMUSG00000026725.17	NA	protein_coding	0.08933444197351971	0.00972371590763518	0	0.08344384189614948	0.8174980002226956	0	0
QNCMUSG00002777	Mrps14	ENSMUSG00000058267.13	NA	protein_coding	0.14915715905258178	0.1460698025072405	0.15776596251746625	0.13361581097801578	0.1465919567997556	0.11938722749497126	0.14741208064996883
QNCMUSG00002778	Cacybp	ENSMUSG00000014226.10	NA	protein_coding	0.17212289779042986	0.13551703200160387	0.14594912605781168	0.14324850007291767	0.138028296752437	0.12117703151287514	0.14395711581192486
QNCMUSG00002779	Rabgap1l	ENSMUSG00000026721.16	NA	protein_coding	0.1874884657913247	0.1444495870374372	0.11430318734192854	0.17374434570967393	0.1545288533244841	0.1349372009864669	0.0905483598086847
QNCMUSG00002782	NA	NA	NONMMUG002195.2	noncoding	0.21488564955933556	0.1748385765424592	0.04547853131046465	0.29588028738574934	0.11431002665773518	0.11818191093208846	0.03642501761216751
QNCMUSG00002783	Gm37529	ENSMUSG00000103693.1	NONMMUG002197.2	lncRNA	0.2607593352750862	0.11140700325982757	0.031730739068693094	0.2603694370856506	0.14660157184765896	0.1564146884503794	0.03271722501270418
QNCMUSG00002784	NA	NA	NONMMUG002204.2	noncoding	0.14837752015266545	0.151799372547255	0.047545381625238206	0.2860818630562654	0.1497428672555955	0.17773127559910917	0.03872171976387129
QNCMUSG00002788	Rc3h1	ENSMUSG00000040423.10	NA	protein_coding	0.15233171312693997	0.15311764116900195	0.14580561929612965	0.16839436428076765	0.1343081692914392	0.12390089032391458	0.12214160251180707
QNCMUSG00002789	Serpinc1	ENSMUSG00000026715.12	NA	protein_coding	0.005566199444679164	0.2698411467314823	0.012815894316401746	0.07521346072578956	0.08083204849437169	0.5295291501628548	0.02620210012442076
QNCMUSG00002790	Zbtb37	ENSMUSG00000043467.19	NA	protein_coding	0.1766308176758296	0.16920687852370095	0.10756211765683757	0.20929397368188388	0.14461775201372482	0.09859498603079504	0.09409347441722807
QNCMUSG00002794	Gas5	ENSMUSG00000053332.13	NONMMUG002215.2	lncRNA	0.154116817783541	0.15103034201687957	0.11996981474187207	0.16482681268344562	0.14166791546618898	0.13888796087252234	0.12950033643555045
QNCMUSG00002795	Dars2	ENSMUSG00000026709.10	NA	protein_coding	0.16852225010242922	0.14574462044292918	0.14500259072882465	0.1381696021358537	0.15553118114751824	0.12198449402422414	0.1250452614182209
QNCMUSG00002797	Cenpl	ENSMUSG00000026708.16	NA	protein_coding	0.12832606040448877	0.15114235971124698	0.10914487044626996	0.20594455949825757	0.18599194690011583	0.1671587004081225	0.052291502631498364
QNCMUSG00002798	Klhl20	ENSMUSG00000026705.16	NA	protein_coding	0.1690267258999192	0.14853815455710911	0.12104792646139136	0.18633905400698528	0.14592472634692846	0.10390109075195855	0.1252223219757081
QNCMUSG00002800	Ankrd45	ENSMUSG00000044835.15	NA	protein_coding	0.8213703657957192	0.05366811473302281	0	0.001878335629981581	0.11360146420263338	0	0.009481719638643088
QNCMUSG00002802	Gm6185	ENSMUSG00000102817.2	NA	transcribed_unprocessed_pseudogene	0.016944800592988654	0.9636073906656646	0	0.008170231243272574	0	0	0.01127757749807414
QNCMUSG00002805	Prdx6	ENSMUSG00000026701.15	NA	protein_coding	0.1463953286679058	0.152022554486048	0.14329640441737887	0.13243971013153308	0.13896169974443953	0.16334429814778165	0.12354000440491299
QNCMUSG00002806	NA	NA	NONMMUG047560.1	noncoding	0.20626287314055466	0.15348728133795772	0.063488343505498	0.11810819217705183	0.11206301263783432	0.22532018858052294	0.12127010862058053
QNCMUSG00002809	NA	NA	NONMMUG049247.1	noncoding	0.04337193643005788	0.30174857980101066	0	0.4775593672166338	0	0	0.1773201165522976
QNCMUSG00002811	NA	NA	NONMMUG087965.1	noncoding	0	0.41904231344230003	0.1019557461589505	0.36425332045857933	0	0	0.11474861994017013
QNCMUSG00002812	NA	NA	NONMMUG049249.1	noncoding	0.13170621104295718	0.1601249155141813	0.12605147789211535	0.15479133389609853	0.16164325081399966	0.13716513668576566	0.12851767415488227
QNCMUSG00002813	Gm15429	ENSMUSG00000040323.13	NA	processed_pseudogene	0	0.19277307267321472	0.1503234147849473	0.16920658439332018	0.15262366281676779	0.204402563521356	0.13067070181039397
QNCMUSG00002816	Fasl	ENSMUSG00000000817.10	NA	protein_coding	0.043547703944784195	0.18501407367971082	0.06448800404651643	0.5980771129862741	0.0635472239235253	0.02516307189247642	0.02016280952671272
QNCMUSG00002817	Suco	ENSMUSG00000040297.12	NA	protein_coding	0.1556561636639787	0.17036055192801994	0.0918222083225586	0.18543359380013408	0.17578011416188652	0.12453033014089619	0.09641703798252599
QNCMUSG00002822	Pigc	ENSMUSG00000026698.8	NA	protein_coding	0.1443417365725061	0.16121837600336608	0.13451633541348582	0.1577427284575608	0.13864216413242994	0.12353898914607815	0.13999967027457305
QNCMUSG00002824	Dnm3	ENSMUSG00000040265.16	NA	protein_coding	0.30893986605916574	0.13927862971922486	0.07453858916730798	0.1420074083195336	0.16774397983175796	0.0288183026603736	0.13867322424263626
QNCMUSG00002827	NA	NA	NONMMUG002239.2	noncoding	0	0.14367336957929058	0.04724329818214053	0.3763966752790274	0.1480365599368803	0.08740783133477481	0.19724226568788641
QNCMUSG00002828	Dnm3os	ENSMUSG00000078190.7	NA	lncRNA	0.007830796977802203	0.2721990551254706	0.0815922117823561	0.33895242887171756	0.15125104421312763	0.10019669269629022	0.04797777033323575
QNCMUSG00002830	Eef1aknmt	ENSMUSG00000026694.19	NA	protein_coding	0.16066149064745475	0.13615351746452992	0.11293052741597488	0.17365403285422665	0.1444568490066537	0.11979814815356116	0.1523454344575989
QNCMUSG00002831	Vamp4	ENSMUSG00000026696.15	NA	protein_coding	0.19591546066344276	0.1503415034933056	0.11730647846604318	0.1582082533162952	0.1419502163125472	0.10828903094525191	0.12798905680311404
QNCMUSG00002833	Myoc	ENSMUSG00000026697.10	NA	protein_coding	0.26568282557298933	0.11120576815207615	0.13287900870044755	0.11255969477104344	0.0525975661908152	8.998188760438145e-4	0.32417531773658453
QNCMUSG00002836	Prrc2c	ENSMUSG00000040225.15	NA	protein_coding	0.16601235770989275	0.14827992065998755	0.11422989742146535	0.18473530299831903	0.14183485637240223	0.13795355695602746	0.10695410788190568
QNCMUSG00002837	Fmo4	ENSMUSG00000026692.12	NA	protein_coding	0.015032845862011666	0.06684505988937489	0.1040097934129268	0.08185263642477175	0.45239877943812334	0.24357995521407447	0.036280929758717016
QNCMUSG00002838	NA	NA	NONMMUG002254.2	noncoding	0.019466079362621985	0.18475478731694636	0.11868213636505777	0.2020060422782502	0.38793911023998334	0.05663026799578403	0.03052157644135627
QNCMUSG00002839	Fmo1	ENSMUSG00000040181.14	NA	protein_coding	0.0752579163965194	0.14972751372735166	0.1821234414498818	0.15275258719754697	0.2002059761224918	0.14964610812875895	0.09028645697744937
QNCMUSG00002840	NA	NA	NONMMUG002255.2	noncoding	0.13504323020979261	0.16084657285863863	0.13262312847424393	0.31487778779057113	0.2282590236143148	0.028350257052438814	0
QNCMUSG00002841	NA	NA	NONMMUG002256.2	noncoding	0.14634339548353573	0.1405725948556035	0.051267845949978914	0.2666462159942984	0.21098188300217743	0.0833464723668015	0.10084159234760455
QNCMUSG00002842	Fmo2	ENSMUSG00000040170.13	NA	protein_coding	0.04395694345212508	0.18855458455443946	0.1381981165656039	0.15992748392901165	0.23520175713359512	0.11157898128203521	0.12258213308318966
QNCMUSG00002843	NA	NA	NONMMUG002257.2	noncoding	0	0.33303176039676724	0	0	0.6669682396032328	0	0
QNCMUSG00002846	Fmo3	ENSMUSG00000026691.10	NA	protein_coding	0	0.6582631451553635	0	0.029021649218564333	0.24616037024073764	0.0581487865658743	0.00840604881946021
QNCMUSG00002847	Gm37273	ENSMUSG00000103288.1	NONMMUG002260.2	noncoding	0	1	0	0	0	0	0
QNCMUSG00002855	Prrx1	ENSMUSG00000026586.16	NA	protein_coding	0.10602176412325706	0.19641116155292668	0.1548699653652924	0.23330992287555727	0.07158203999858662	0.026087886101871682	0.21171725998250832
QNCMUSG00002859	Gorab	ENSMUSG00000040124.5	NA	protein_coding	0.18707611340620278	0.16971876831062468	0.1248131885757908	0.1795376369997622	0.14472854235535235	0.09996510271914366	0.0941606476331236
QNCMUSG00002864	Mettl11b	ENSMUSG00000040113.14	NA	protein_coding	0.24076743662277586	0.027583109700759813	0.02090694925177501	0.00303588718872795	0.004211362141647192	0	0.7034952550943142
QNCMUSG00002867	Kifap3	ENSMUSG00000026585.13	NA	protein_coding	0.25417121982979635	0.13983428219442434	0.13333823856835028	0.13022445998652035	0.12967743531535997	0.06856691825029892	0.14418744585524976
QNCMUSG00002868	Scyl3	ENSMUSG00000026584.14	NA	protein_coding	0.16813216475950782	0.1501329913433431	0.10944568984881282	0.18706135604764662	0.14592387770322648	0.143241955964079	0.09606196433338413
QNCMUSG00002869	BC055324	ENSMUSG00000041406.14	NA	protein_coding	0.1570614480343001	0.23935876644074275	0.09147626779685511	0.3137946979209894	0.11343598624562032	0.040444424927309895	0.04442840863418245
QNCMUSG00002870	Mettl18	ENSMUSG00000041396.13	NA	protein_coding	0.17356498085882416	0.14037616287949176	0.12871934159529172	0.17323479275696324	0.146529550293673	0.10525784909815074	0.13231732251760542
QNCMUSG00002874	Sell	ENSMUSG00000026581.14	NA	protein_coding	0.016423415363442096	0.15798819097790803	0.07214895410044055	0.5865741495579484	0.05694902563610291	0.07566760968431488	0.03424865467984322
QNCMUSG00002875	Selp	ENSMUSG00000026580.16	NA	protein_coding	0.0038108453183621142	0.35584052390239224	0.09196525115243795	0.312443457096027	0.02355915595377443	0.11479404849093247	0.09758671808607385
QNCMUSG00002877	Gm16587	ENSMUSG00000090081.1	NONMMUG002278.2	noncoding	0	0.2262407383482218	0	0.0747708685980203	0	0.5432069489767937	0.1557814440769643
QNCMUSG00002878	NA	NA	NONMMUG002280.2	noncoding	0	0.08996305287826994	0	0.09267609947219624	0	0.8173608476495338	0
QNCMUSG00002879	Gm16548	ENSMUSG00000086593.2	NA	lncRNA	0.06969851413104797	0.08712217768408394	0	0	0.026508601524844005	0.8166707066600241	0
QNCMUSG00002880	F5	ENSMUSG00000026579.8	NA	protein_coding	0.064610486721330615	0.16071928099297317	0.0173784781242141	0.08551424480882343	0.16729117521922374	0.47971319664918405	0.024773137484250817
QNCMUSG00002881	Slc19a2	ENSMUSG00000040918.12	NA	protein_coding	0.15383436304777387	0.13942310779001527	0.11052405313436041	0.1158067824259996	0.13970001989718633	0.2278423414392339	0.11286933226543064
QNCMUSG00002882	Ccdc181	ENSMUSG00000026578.6	NA	protein_coding	0.18952304361190075	0.14344357447306058	0.12446220870685203	0.1270010045929463	0.17814986608647818	0.08940538686477915	0.14801491566398298
QNCMUSG00002883	Blzf1	ENSMUSG00000026577.13	NA	protein_coding	0.17403237901908947	0.15295131940388465	0.13866430577695488	0.14921551851831072	0.13441867958313317	0.10321892041218525	0.1474988772864419
QNCMUSG00002884	Nme7	ENSMUSG00000026575.15	NA	protein_coding	0.20260709533708285	0.16804691860096108	0.11498497316971887	0.15334428643428036	0.1866780828919918	0.11291572421323529	0.06142291935272971
QNCMUSG00002886	Atp1b1	ENSMUSG00000026576.12	NA	protein_coding	0.21980088462645325	0.1252325573227415	0.09233741674642358	0.10001878242592345	0.2202191871428743	0.09684612802352592	0.145545043712058
QNCMUSG00002887	NA	NA	NONMMUG002287.2	noncoding	0.21400378292757197	0.14469208717586257	0.052075137891156253	0.05883034495829256	0.44728579760051385	0.04573186316910118	0.03738098627750157
QNCMUSG00002888	NA	NA	NONMMUG002288.2	noncoding	0.18849928548273773	0.15999763849646842	0.08068076621269461	0.05136475512735266	0.20979642363201223	0.12843685220804865	0.18122427884068576
QNCMUSG00002892	NA	NA	NONMMUG002290.2	noncoding	0.04060240179717044	0	0	0.3148807861310258	0.5975890559813412	0.031539069644078675	0.015388686446383984
QNCMUSG00002896	NA	NA	NONMMUG047580.1	noncoding	0.045316296985869337	0.007780735312793566	0	0.09231441129389478	0.8422965681280082	0.012291988279434028	0
QNCMUSG00002901	Dpt	ENSMUSG00000026574.5	NA	protein_coding	0.025188351125748576	0.23436616115964926	0.1595774262686581	0.2629232223697222	0.06170909768554701	0.06860406874148378	0.18763167264919112
QNCMUSG00002902	Gm32569	ENSMUSG00000103659.1	NONMMUG002295.2	noncoding	0.06185162248333959	0.0257899154058534	0.16058063776666603	0.05693048485683405	0.5009830810338676	0	0.19386425845343938
QNCMUSG00002903	NA	NA	NONMMUG002297.3	noncoding	0.03578011038236779	0.0905530866153266	0.11719476402209549	0.18651813150641067	0.3143394522021822	0.008223275339375426	0.2473911799322418
QNCMUSG00002904	NA	NA	NONMMUG002298.2	noncoding	0.3503254913800421	0.17652426706852162	0.08612512844744942	0.041872987088476976	0.025205851844907243	0.001790215328747031	0.3181560588418556
QNCMUSG00002906	Xcl1	ENSMUSG00000026573.7	NA	protein_coding	0.04980242292483853	0.22197276080370473	0	0.49685600279234415	0.11813738866518508	0.11323142481392749	0
QNCMUSG00002909	4930568G15Rik	ENSMUSG00000102408.1	NONMMUG002303.2	noncoding	0.9359355707227798	0.02710067624399489	0	0	0	0.0369637530332254	0
QNCMUSG00002917	Sft2d2	ENSMUSG00000040848.11	NA	protein_coding	0.11566381078540923	0.17725837620875584	0.1373886845218137	0.16686419270067004	0.15695682324880206	0.14286088189272714	0.103007230641822
QNCMUSG00002918	Tiprl	ENSMUSG00000040843.10	NA	protein_coding	0.17154799013571642	0.1493243566014876	0.14155489213050756	0.14316181355132943	0.1475605179326637	0.12328854262079503	0.12356188702750033
QNCMUSG00002921	NA	NA	NONMMUG047592.1	noncoding	0.5150104367089606	0.11922844359033954	0	0.11136731479308395	0	0.08801675308285122	0.16637705182476467
QNCMUSG00002922	Gpr161	ENSMUSG00000040836.15	NA	protein_coding	0.5063668377417664	0.16754127941426256	0.03620165174813881	0.11629498455395959	0.04901262989773889	0.02008986183151004	0.10449275481262377
QNCMUSG00002923	Dcaf6	ENSMUSG00000026571.12	NA	protein_coding	0.15653401980925855	0.13205183191876282	0.13989495067208552	0.13429085196701795	0.12911016236292247	0.12753163481933258	0.1805865484506201
QNCMUSG00002926	Mpc2	ENSMUSG00000026568.6	NA	protein_coding	0.12869151464583878	0.13499161761194126	0.17016959632133624	0.12229097996631799	0.15278979535908654	0.14093943010360552	0.15012706599187364
QNCMUSG00002927	NA	NA	NONMMUG002314.2	noncoding	0.12528261420979164	0.13426812340308436	0.17197028755845045	0.1491632931696107	0.18068169119371313	0.13966044832370916	0.09897354214164057
QNCMUSG00002928	Adcy10	ENSMUSG00000026567.16	NA	protein_coding	0.09088623536126594	0.23531532279943587	0.3201727439001636	0.16501634202044685	0.13392337432035453	0.020835861800166184	0.033850119798167
QNCMUSG00002931	Mpzl1	ENSMUSG00000026566.15	NA	protein_coding	0.25817703160576866	0.18594235038052087	0.11699425232242487	0.12543711125358323	0.17391236380410344	0.08819483321726453	0.05134205741633427
QNCMUSG00002932	Rcsd1	ENSMUSG00000040723.14	NA	protein_coding	0.07205130833668562	0.14692410129838096	0.11000377119340188	0.23980315464258498	0.11931360504653168	0.07801096166981272	0.23389309781260212
QNCMUSG00002940	Creg1	ENSMUSG00000040713.12	NA	protein_coding	0.11192521423937961	0.14989252863250913	0.14440104058511563	0.13538831784800362	0.1434551591874209	0.1934633583039317	0.12147438120363938
QNCMUSG00002941	Gm16565	ENSMUSG00000089829.2	NONMMUG002327.3	noncoding	0.03074087971819294	0.1801711790425552	0.08215304608531668	0.4362299799866554	0.03368019819879145	0.15062461365215551	0.08640010331633285
QNCMUSG00002943	Cd247	ENSMUSG00000005763.15	NA	protein_coding	0.00907757314970548	0.2092440446659519	0.06547046122948968	0.5587722078051881	0.042019201643402566	0.015299555982111017	0.10011695552415135
QNCMUSG00002944	NA	NA	NONMMUG002329.2	noncoding	0	0.29727168343020705	0.13351444968892776	0.4156049407266727	0.05585983095284375	0	0.09774909520134871
QNCMUSG00002945	Pou2f1	ENSMUSG00000026565.18	NA	protein_coding	0.14995644926904028	0.14449951079816983	0.10012894065442303	0.21100333475879662	0.1622402777065864	0.11801878922391179	0.11415269758907201
QNCMUSG00002951	Dusp27	ENSMUSG00000026564.9	NA	protein_coding	0.03226153779791663	0.032790029306749485	0.13987229116061276	0.0435052764733869	0.005958988029170091	0	0.7456118772321642
QNCMUSG00002953	Mael	ENSMUSG00000040629.8	NA	protein_coding	0.09613233976930069	0.6601139662963869	0.037620831835304396	0.051336150057341746	0	0	0.15479671204166626
QNCMUSG00002954	Ildr2	ENSMUSG00000040612.13	NA	protein_coding	0.2566174336630183	0.1666212104373209	0.03631863957178873	0.11156363765198135	0.20790960075611312	0.15775888951556039	0.06321058840421714
QNCMUSG00002958	Tada1	ENSMUSG00000026563.13	NA	protein_coding	0.19085174435932523	0.14524981587350683	0.11944653666676264	0.1605296841609424	0.14671444285581303	0.13770382858571864	0.09950394749793116
QNCMUSG00002959	NA	NA	NONMMUG002352.2	noncoding	0.18462313993540064	0.18866390201827568	0.06065220935162117	0.22625424623754545	0.14399193534037297	0.1651472131179132	0.030667353998870904
QNCMUSG00002961	Pogk	ENSMUSG00000040596.15	NA	protein_coding	0.17389402075732113	0.15682017934354003	0.16161371922892473	0.15528464107109036	0.14087500916157986	0.09668535020415658	0.11482708023338736
QNCMUSG00002976	Gm16701	ENSMUSG00000097823.2	NONMMUG002358.2	noncoding	0.3695230831023087	0.27961801694130556	0.08595905077157048	0.17120111640135954	0.0382647331292465	0.021949748348310986	0.033484251305898195
QNCMUSG00002979	Fam78b	ENSMUSG00000060568.14	NA	protein_coding	0.3529134278279559	0.20887397386609816	0.1571462389297626	0.17482512204388914	0.030118424127837315	0.004375379397310785	0.0717474338071462
QNCMUSG00002982	Uck2	ENSMUSG00000026558.13	NA	protein_coding	0.157731696254914	0.13622352467801332	0.13727319552497574	0.1667146712369914	0.1283643034946565	0.09458684798956428	0.17910576082088472
QNCMUSG00002985	Tmco1	ENSMUSG00000052428.10	NA	protein_coding	0.12403753058947142	0.15056533789989457	0.1560732804480605	0.13794570858303723	0.1657483780671473	0.1423461685708415	0.12328359584154744
QNCMUSG00002987	Aldh9a1	ENSMUSG00000026687.14	NA	protein_coding	0.1151787271232199	0.1355739498792094	0.15143637615567698	0.13604433326408827	0.21084121992078134	0.1809172158743357	0.07000817778268835
QNCMUSG00002988	Mgst3	ENSMUSG00000026688.5	NA	protein_coding	0.1528594080144556	0.16997962090246901	0.125867895647692	0.15614405240706947	0.14913815770092947	0.07689302323533635	0.16911784209204817
QNCMUSG00002991	Lrrc52	ENSMUSG00000040485.5	NA	protein_coding	0	0.014572041062738015	0.18550210070491202	0.013467055482614024	0.35819386642538636	0	0.42826493632434953
QNCMUSG00002996	Rxrg	ENSMUSG00000015843.10	NA	protein_coding	0.12062510526807783	0.1270626977934591	0.22313409115486535	0.14204154418159132	0.016939193580079937	0.12115187043306586	0.2490454975888606
QNCMUSG00003003	Pbx1	ENSMUSG00000052534.15	NA	protein_coding	0.20562216052431456	0.1723722222249402	0.0901851004527426	0.147478664945163	0.1682685300325128	0.1127987246350263	0.1032745971853006
QNCMUSG00003004	NA	NA	NONMMUG049310.1	noncoding	0	0	0	0	0	0	1
QNCMUSG00003018	Nuf2	ENSMUSG00000026683.14	NA	protein_coding	0.20379251238270438	0.15132560700138817	0.10266343089410251	0.39489864262453434	0.08582420300973188	0.0258377399005152	0.03565786418702348
QNCMUSG00003019	NA	NA	NONMMUG047609.1	noncoding	0.34612928752563354	0.0937710963928336	0.1197220115885145	0.22656094124636278	0.21381666324665566	0	0
QNCMUSG00003022	Rgs5	ENSMUSG00000026678.10	NA	protein_coding	0.13783436803761964	0.16025191476290385	0.16912703500116716	0.16019383233032622	0.11547043530975062	0.099161450919668645	0.1579609636385638
QNCMUSG00003024	Rgs4	ENSMUSG00000038530.11	NA	protein_coding	0.3217029866269419	0.1630525510043101	0.1365424507908324	0.15068092784938347	0.06965735195877466	0.03728621635183102	0.1210775154179264
QNCMUSG00003029	Ccdc190	ENSMUSG00000070532.5	NA	protein_coding	0.7474846060269738	0.06507175696732061	0	0.11893804049928718	0.05045860034433893	0.008892012789674747	0.009154983372404795
QNCMUSG00003031	Hsd17b7	ENSMUSG00000026675.12	NA	protein_coding	0.16912793607936258	0.12550905483707048	0.11432477927105042	0.1056892064433784	0.17733732716742368	0.18822959958057658	0.11978209662113785
QNCMUSG00003032	3110045C21Rik	ENSMUSG00000097503.2	NONMMUG002394.2	noncoding	0.12195510179799386	0.19112942951711662	0.08343237882666021	0.06229416099722795	0.3756922513780405	0.09129584731561631	0.07420083016734455
QNCMUSG00003033	Ddr2	ENSMUSG00000026674.9	NA	protein_coding	0.07239573955913065	0.2273065758397197	0.14088601701549164	0.2069735771031219	0.1221334951822016	0.06502919477839131	0.16527540052194326
QNCMUSG00003035	Uap1	ENSMUSG00000026670.15	NA	protein_coding	0.13829875158063884	0.1647691572392544	0.1430747926131694	0.15075584626375463	0.14859527844921733	0.11268584552821728	0.1418203283257481
QNCMUSG00003037	Uhmk1	ENSMUSG00000026667.14	NA	protein_coding	0.17850948646282583	0.1369598062585585	0.14742199657537072	0.1481816458044526	0.16627161724624726	0.12741276088997225	0.09524268676257283
QNCMUSG00003038	Sh2d1b2	ENSMUSG00000073494.5	NA	protein_coding	0	0.20004019324025082	0.18441622377246497	0.5405300472559605	0.07501353573132363	0	0
QNCMUSG00003039	Sh2d1b1	ENSMUSG00000102418.1	NA	protein_coding	0.02341372550618351	0.24604865682059998	0.07315664914014627	0.4035157015954911	0.17673154428955587	0.03969349394437039	0.03744022870365286
QNCMUSG00003041	Gm7694	ENSMUSG00000102752.1	NA	protein_coding	0.12306290573741387	0.19559531870030825	0.03171750159866501	0.2037295246703754	0.24825034932680978	0.15446821016061718	0.043176189805810644
QNCMUSG00003042	Nos1ap	ENSMUSG00000038473.14	NA	protein_coding	0.35508110237165186	0.1501078289476215	0.01764937490344233	0.1508823944296906	0.1673459972048397	0.12620846387289267	0.03272483826986133
QNCMUSG00003046	Olfml2b	ENSMUSG00000038463.8	NA	protein_coding	0.23981476395059192	0.22666948125183112	0.11061760627076268	0.1969726405913192	0.053990078431142036	0.011653881916241029	0.16028154758811197
QNCMUSG00003047	Atf6	ENSMUSG00000026663.6	NA	protein_coding	0.16598392962324848	0.13948903202016144	0.1325271442946665	0.14347048918052463	0.14082036081833738	0.15181848534188885	0.1258905587211727
QNCMUSG00003049	Dusp12	ENSMUSG00000026659.13	NA	protein_coding	0.16847094894756992	0.1473366727459042	0.10958562147501859	0.16423919595601277	0.1469179300345996	0.15799044276952814	0.10545918807136682
QNCMUSG00003053	Fcrla	ENSMUSG00000038421.13	NA	protein_coding	0.008163047520259318	0.19617646668526317	0.007110226789205719	0.6534671169987973	0.06793198923531582	0.06066891410369708	0.00648223866746161
QNCMUSG00003054	NA	NA	NONMMUG047617.1	noncoding	0.1500967554966209	0.21550316325370986	0.07697873155885455	0.13022501040403653	0.19334962264919778	0.13724809629560727	0.09659862034197304
QNCMUSG00003055	Fcgr2b	ENSMUSG00000026656.15	NA	protein_coding	0.0766478363355091	0.19343312920522285	0.08129289588504442	0.2018177054373714	0.15971281407334853	0.18837023256080498	0.09872538650269876
QNCMUSG00003058	Gm10522	ENSMUSG00000104340.1	NONMMUG002412.2	noncoding	0.014260791785440012	0.2853794581740626	0	0.12553801053124228	0.5213975531047107	0.053424186404544445	0
QNCMUSG00003059	Fcgr4	ENSMUSG00000059089.4	NA	protein_coding	0.02776304266709002	0.17496069769948341	0.09321247773856053	0.28258166085300285	0.15376453277145402	0.23937508296071866	0.028342505309690534
QNCMUSG00003061	Fcgr3	ENSMUSG00000059498.13	NA	protein_coding	0.1466434457790114	0.20674528861560285	0.12921302268432805	0.19843678696330216	0.09006816204882964	0.1208175942953052	0.10807569961362064
QNCMUSG00003062	NA	NA	NONMMUG087743.1	noncoding	0.26866166651570556	0.2164456236287682	0.1318798333630256	0.14780592632846845	0.03358240573471336	0.10568347754096231	0.09594106688835655
QNCMUSG00003066	Cfap126	ENSMUSG00000026649.14	NA	protein_coding	0.09080561188728442	0.20627215928703838	0.2020505192082779	0.12679607821444328	0.19778613546668716	0.08715028388380981	0.08913921205245903
QNCMUSG00003067	Sdhc	ENSMUSG00000058076.12	NA	protein_coding	0.12730919543748295	0.1320357357167352	0.16620856075365184	0.12217235544322284	0.16037569954797076	0.1347483436872196	0.15715010941371674
QNCMUSG00003068	Mpz	ENSMUSG00000056569.10	NA	protein_coding	0.0017859749772638888	0.07436295340508399	0.24105802126410125	0.3435097189908568	0.020484502194155808	0.02071698158198636	0.2980818475865519
QNCMUSG00003069	Pcp4l1	ENSMUSG00000038370.6	NA	protein_coding	0.2821556468470788	0.12831522000327814	0.11733191892913546	0.04866817768944609	0.10124551936619881	0.10916244679935774	0.21312107036550498
QNCMUSG00003070	Nr1i3	ENSMUSG00000005677.14	NA	protein_coding	0.011798452158753765	0.16710491299647762	0.007213870544611396	0.022280280299301177	0.050393317444340814	0.7229864940126343	0.018222672543880988
QNCMUSG00003071	Tomm40l	ENSMUSG00000005674.9	NA	protein_coding	0.1754846229301	0.13342044285078428	0.17531439597393977	0.1320364979717357	0.14936228149904607	0.08048720265166676	0.15389455612272732
QNCMUSG00003072	Apoa2	ENSMUSG00000005681.12	NA	protein_coding	0.0750311323443579	0.22183489603819004	0.06661256510331257	0.07625429144616874	0.11608612704200029	0.3758555363258683	0.06832545170010214
QNCMUSG00003073	NA	NA	NONMMUG047619.1	noncoding	0	0	0	0	0.0765160558011717	0.9234839441988284	0
QNCMUSG00003074	Fcer1g	ENSMUSG00000058715.11	NA	protein_coding	0.12638070859715472	0.17998567986246317	0.13917195779587646	0.21363215116181655	0.11100457317031627	0.13060610046566115	0.09921882894671173
QNCMUSG00003075	Ndufs2	ENSMUSG00000013593.12	NA	protein_coding	0.13586060078718526	0.12871617743819108	0.16979496697172186	0.12494215027182853	0.14918828719910357	0.12716282651614583	0.1643349908158238
QNCMUSG00003076	Adamts4	ENSMUSG00000006403.13	NA	protein_coding	0.3141766942372801	0.2756596404149669	0.07114345000271416	0.15956148122445776	0.09506211690038077	0.02786465673178624	0.056531960488414135
QNCMUSG00003077	B4galt3	ENSMUSG00000052423.14	NA	protein_coding	0.1791938978209834	0.15421196913223026	0.10284023454940383	0.1655833062939826	0.1650428579866715	0.11207762952279793	0.12105010469393047
QNCMUSG00003079	Ppox	ENSMUSG00000062729.11	NA	protein_coding	0.14835242343125624	0.1557657722029163	0.13194352026346837	0.17049638997286923	0.15642826510176255	0.12369104443919329	0.11332258458853392
QNCMUSG00003080	Usp21	ENSMUSG00000053483.13	NA	protein_coding	0.17026639567844637	0.14356863710322137	0.11438506751260766	0.17285659307672915	0.15591156779593843	0.11876805154919426	0.12424368728386274
QNCMUSG00003082	Ufc1	ENSMUSG00000062963.10	NA	protein_coding	0.1522210930585955	0.14217658586765333	0.1488351080914771	0.13274926268166504	0.14609520436091225	0.1331363827586472	0.1447863631810496
QNCMUSG00003083	NA	NA	NONMMUG002429.3	noncoding	0.19085702239225558	0.14877833009138008	0.1075292864403156	0.20924979164514046	0.15109793630198015	0.11686987996225123	0.07561775316667696
QNCMUSG00003084	Dedd	ENSMUSG00000013973.12	NA	protein_coding	0.15570701617878532	0.14018358731682296	0.10937920800087579	0.1545135806257726	0.13949789647313576	0.13620823597493364	0.16451047542967395
QNCMUSG00003085	Nit1	ENSMUSG00000013997.10	NA	protein_coding	0.13438539357639603	0.137703443716874	0.1429021658106062	0.1274614583966049	0.18178366130351717	0.15585828200843063	0.11990559518757113
QNCMUSG00003086	Pfdn2	ENSMUSG00000006412.10	NA	protein_coding	0.18214468885313412	0.11487970444495754	0.1178302044264367	0.12444177738928983	0.1717480885759015	0.14449540176992498	0.1444601345403554
QNCMUSG00003087	Klhdc9	ENSMUSG00000045259.4	NA	protein_coding	0.35723932697769	0.23130449494672708	0.05273702654998335	0.09335216746573581	0.24704897759076255	0.004661769813135812	0.01365623665596537
QNCMUSG00003089	Nectin4	ENSMUSG00000006411.12	NA	protein_coding	0.2682609308900409	0.3042245723427787	0.03923596578983864	0.17960405839573398	0.15625901982740564	0.029193186151964548	0.023222266602237564
QNCMUSG00003092	Arhgap30	ENSMUSG00000048865.16	NA	protein_coding	0.07924503584869805	0.19801585108191097	0.11027088057946498	0.36457491917502133	0.08966016281694175	0.08686783973803722	0.07136531075992572
QNCMUSG00003093	Usf1	ENSMUSG00000026641.13	NA	protein_coding	0.17051579817084886	0.14389139887814434	0.12578730856822457	0.16684587678353316	0.14014499092401503	0.1242335044470266	0.1285811222282075
QNCMUSG00003094	Tstd1	ENSMUSG00000103711.1	NA	protein_coding	0.08332469990818711	0.11623249043095506	0.08423920987127241	0.16326790627415597	0.29626524244998953	0.25667045106543995	0
QNCMUSG00003095	Gm26641	ENSMUSG00000097045.1	NONMMUG002437.2	noncoding	0.03751562899148808	0.3607955527377638	0.0756750556082873	0.13387290751888536	0.31513252534463304	0.04660227245628657	0.030406057342655824
QNCMUSG00003096	F11r	ENSMUSG00000038235.4	NA	protein_coding	0.07281917766799485	0.1846779825841277	0.15501281902633376	0.16392541369546978	0.17662041420464258	0.15907222778096292	0.08787196504046847
QNCMUSG00003097	NA	NA	NONMMUG002440.2	noncoding	0.16963620359112275	0.11776430920509778	0.15752839266957716	0.16446408223392583	0.14049998070089084	0.13992708326449618	0.1101799483348895
QNCMUSG00003103	Cd244a	ENSMUSG00000004709.14	NA	protein_coding	0.005631550624878973	0.18547113865997747	0.07387957351173474	0.49484188997374573	0.09809336573826495	0.08072960943824917	0.06135287205314903
QNCMUSG00003104	Ly9	ENSMUSG00000004707.14	NA	protein_coding	0.019681698423006495	0.19767640804438677	0.10303374770735378	0.4663721421365679	0.06990045776593871	0.11590044375893165	0.027435102163814614
QNCMUSG00003106	Slamf7	ENSMUSG00000038179.13	NA	protein_coding	0.0028264773471110734	0.23819611245626612	0.1380136440632003	0.4016186853374356	0.13402273130597508	0.04550118398084252	0.03982116550916925
QNCMUSG00003109	Cd48	ENSMUSG00000015355.13	NA	protein_coding	0.07514450379204249	0.20895928600206298	0.13686716432869314	0.30957705196050506	0.09880938339873489	0.10339738520239714	0.0672452253155643
QNCMUSG00003110	Slamf1	ENSMUSG00000015316.11	NA	protein_coding	0.059322441850656514	0.1334527521185718	0.03837374848528094	0.642526738100441	0.06436201447683822	0.027791471218658423	0.03417083374955309
QNCMUSG00003113	Cd84	ENSMUSG00000038147.13	NA	protein_coding	0.09621730341158445	0.21373255463492477	0.15566333862150927	0.27931307875689637	0.059405380252037725	0.13870716001664132	0.05696118430640605
QNCMUSG00003115	NA	NA	NONMMUG047623.1	noncoding	0.05946905254877132	0.2268008662306736	0.055510877506235026	0.48649473574672597	0.02721362617369023	0.11090041100353665	0.033610430790367185
QNCMUSG00003116	Gm37065	ENSMUSG00000104413.1	NONMMUG002452.2	lncRNA	0.25675939381250173	0.13623691394132634	0.11357925688572419	0.32613655094567023	0.09578060854451112	0.05031192593007296	0.02119534994019334
QNCMUSG00003117	Slamf6	ENSMUSG00000015314.10	NA	protein_coding	0.04380429112333683	0.14372841771287792	0.005666132524476387	0.7247114253429873	0.024756520162660955	0.04834935747247376	0.008983855661186882
QNCMUSG00003118	Vangl2	ENSMUSG00000026556.15	NA	protein_coding	0.32720333537370744	0.1476206783512296	0.03499516129742667	0.20736049576018245	0.15766304685330085	0.027187459250842226	0.09796982311331075
QNCMUSG00003123	Ncstn	ENSMUSG00000003458.12	NA	protein_coding	0.14610431830565213	0.1630769349186712	0.12357555569884897	0.16561761525744179	0.15309232134634662	0.13027054251858536	0.11826271195445401
QNCMUSG00003124	Copa	ENSMUSG00000026553.17	NA	protein_coding	0.14495237438578237	0.1502817247491118	0.12891037422152823	0.1507376092101364	0.15426097664704444	0.13831500820171894	0.13254193258467778
QNCMUSG00003126	Pex19	ENSMUSG00000003464.13	NA	protein_coding	0.1348818544704464	0.15382746941413328	0.15778380900387454	0.14559718335426908	0.13712255242588609	0.1386734337377514	0.13211369759363925
QNCMUSG00003127	Dcaf8	ENSMUSG00000026554.15	NA	protein_coding	0.14057320652610997	0.14523823864644078	0.1321585549085634	0.14622479501645388	0.14728972203413762	0.13287956798346073	0.15563591488483366
QNCMUSG00003128	Pea15a	ENSMUSG00000013698.12	NA	protein_coding	0.22308397225363405	0.17241893351212442	0.11825146327239013	0.163697064236437	0.12338437131613696	0.08970032353785158	0.10946387187142585
QNCMUSG00003129	Casq1	ENSMUSG00000007122.11	NA	protein_coding	0.037288861995816165	0.15404072197773375	0.21646051578516773	0.04870711851566604	0.0050201408972046675	0.006621306238286556	0.5318613345901252
QNCMUSG00003130	NA	NA	NONMMUG002461.2	noncoding	0.3411664465928228	0.09038787823955982	0.10259693982632073	0.14031159260631026	0.14818750832613542	0	0.17734963440885093
QNCMUSG00003132	Atp1a4	ENSMUSG00000007107.6	NA	protein_coding	0.017514594832563436	0.6091454513695269	0.013579936839062267	0.12500123044829417	0.004511032001689806	0.10446330454169321	0.12578444996717025
QNCMUSG00003136	Igsf8	ENSMUSG00000038034.15	NA	protein_coding	0.25513291349136386	0.1501452439616029	0.09439282507739277	0.163622056311218	0.1364293293295465	0.10207787345856466	0.09819975837031128
QNCMUSG00003137	Atp1a2	ENSMUSG00000007097.14	NA	protein_coding	0.17934562164642404	0.17509264739477667	0.21119125007378492	0.16024549635169513	0.055725250448688333	0.011867718209844232	0.20653201587478662
QNCMUSG00003139	Kcnj9	ENSMUSG00000038026.12	NA	protein_coding	0.9259553124479637	0.023512159445272924	0.003573192142554109	0.018596857260963794	0.003685330454975691	0.024677148248269866	0
QNCMUSG00003142	Kcnj10	ENSMUSG00000044708.5	NA	protein_coding	0.47852506089245367	0.018615329973986634	0	0.09092240622682282	0.3605928399647626	0.0499432841024087	0.001401078839565535
QNCMUSG00003147	Slamf9	ENSMUSG00000026548.4	NA	protein_coding	0.06854086406571887	0.22636673332443985	0.10733306946636656	0.26727154216574595	0.2054171491024562	0.06396398217654028	0.061106659698732295
QNCMUSG00003149	Igsf9	ENSMUSG00000037995.15	NA	protein_coding	0.17569286359609312	0.267232560010004	0.06559784657149374	0.258062889167346	0.19957606146229587	0.016509711690484718	0.017328067502282458
QNCMUSG00003150	Tagln2	ENSMUSG00000026547.15	NA	protein_coding	0.07792259788029081	0.1990042708450977	0.14382835161151863	0.1872773921476159	0.18558665673353286	0.08700764460941642	0.11937308617252759
QNCMUSG00003152	Cfap45	ENSMUSG00000026546.16	NA	protein_coding	0.42123271688089514	0.2448831090295725	0.04503282372479907	0.14551772437259405	0.04793768766511025	0.012071261389176004	0.08332467693785303
QNCMUSG00003154	4933439K11Rik	ENSMUSG00000085184.9	NONMMUG002482.2	noncoding	0.1818397236266242	0.2920364187929677	0.06503187062162274	0.32504513778694566	0.116575687984886	0.013748650165659954	0.005722511021293736
QNCMUSG00003155	Vsig8	ENSMUSG00000049598.9	NA	protein_coding	0.14177825312027134	0.4823249532307423	0.08748577362576992	0.09325812084087252	0.16798924051188904	0.016122061152495586	0.01104159751795921
QNCMUSG00003156	Slamf8	ENSMUSG00000053318.7	NA	protein_coding	0.013141250694779531	0.20643539063277538	0.18474208401107162	0.3588856219622288	0.09810674759318845	0.10697379870578601	0.03171510640017026
QNCMUSG00003158	Dusp23	ENSMUSG00000026544.6	NA	protein_coding	0.10641933348347431	0.14821997176660745	0.15324115071106806	0.12351561028583134	0.12505235228814104	0.14147649926571354	0.2020750821991643
QNCMUSG00003159	NA	NA	NONMMUG087752.1	noncoding	0.006213492751532771	0.18648020491356967	0	0.04486790815526612	0.03459983080248796	0.602701065162021	0.12513749821512246
QNCMUSG00003160	Crp	ENSMUSG00000037942.5	NA	protein_coding	0.004927053741355429	0.23728064227085197	0.009935511468989347	0.015841675741700412	0.009485079327031734	0.7035876244286121	0.018942413021459034
QNCMUSG00003161	NA	NA	NONMMUG002484.3	noncoding	0.041703404363592086	0.14309859984209047	0	0.03475457476755072	0.03541628627243842	0.7185393280526444	0.026487806701683984
QNCMUSG00003163	Apcs	ENSMUSG00000026542.6	NA	protein_coding	0	0.19378415905496327	0	0.004740998887272329	0.05990636599405309	0.7415684760637113	0
QNCMUSG00003172	Fcer1a	ENSMUSG00000005339.10	NA	protein_coding	0.007647309183273075	0.28175288137919385	0.07546477817910131	0.5027393665168869	0	0	0.13239566474154488
QNCMUSG00003175	Ackr1	ENSMUSG00000037872.5	NA	protein_coding	0.31406694480127123	0.1493531452174785	0.08471393074611919	0.2491748794703634	0.003471455476042091	0.06910244225147019	0.13011720203725533
QNCMUSG00003176	Cadm3	ENSMUSG00000005338.13	NA	protein_coding	0.37130695107134426	0.14100841487373286	0.09364545370598937	0.1611078847979352	0.00638560076656594	0.10092675363140613	0.12561894115302627
QNCMUSG00003177	Aim2	ENSMUSG00000037860.15	NA	protein_coding	0.11331463995519045	0.18118693399587837	0.08717987112293826	0.38736119179055967	0.09546010529264898	0.0658121165877671	0.06968514125501714
QNCMUSG00003179	Ifi206	ENSMUSG00000037849.8	NA	protein_coding	0.003544362037541579	0.14223747498679423	0.06071109935468067	0.5635375841130544	0.09447308252575473	0.12704310106234756	0.008453295919826725
QNCMUSG00003180	NA	NA	NONMMUG087986.1	noncoding	0	0	0	0.9240267321717247	0	0	0.07597326782827525
QNCMUSG00003181	Ifi214	ENSMUSG00000070501.14	NA	protein_coding	0.010990463587957655	0.10638587145005722	0.03039641462406025	0.7705384163344143	0.030051342669421735	0.03796696344464632	0.013670527889442504
QNCMUSG00003182	Ifi213	ENSMUSG00000073491.11	NA	protein_coding	0.010605124877876581	0.1495677775041031	0.08974246358902588	0.4114562208339009	0.14985338321739478	0.14598708973881377	0.04278794023888499
QNCMUSG00003183	Ifi209	ENSMUSG00000043263.13	NA	protein_coding	0.01923394619423878	0.1766985839973355	0.1365466175046421	0.4438404429391967	0.07505954444153672	0.09531735789184197	0.05330350703120819
QNCMUSG00003184	Ifi208	ENSMUSG00000066677.12	NA	protein_coding	0.11155232011067957	0.09835080047757974	0.03649048478919335	0.6014021339932908	0.08129445473586314	0.05023767331842142	0.020672132574971913
QNCMUSG00003185	Gm18752	ENSMUSG00000103105.5	NA	transcribed_unprocessed_pseudogene	0	0	0	1	0	0	0
QNCMUSG00003187	Ifi207	ENSMUSG00000073490.11	NA	protein_coding	0.007016779351640048	0.22731922643927485	0.15900010691638244	0.24977487473215118	0.08631664336700712	0.13513607186712065	0.13543629732642362
QNCMUSG00003189	Ifi204	ENSMUSG00000073489.6	NA	protein_coding	0.026269395961784552	0.2049916594815179	0.17367596679332475	0.2013514746429798	0.11416602256115901	0.14516269010878735	0.1343827904504466
QNCMUSG00003190	Ifi203-ps	ENSMUSG00000090222.2	NA	unprocessed_pseudogene	0.01727064658297188	0.18124475757089287	0.1962826772556852	0.20570064258007048	0.13953185915363264	0.15635974405053354	0.10360967280621333
QNCMUSG00003191	NA	NA	NONMMUG002494.2	noncoding	0.03101866843101375	0.1965452548393792	0.2286547935207855	0.23970204257516997	0.10005367933467933	0.12453671763218911	0.07948884366678317
QNCMUSG00003194	Mndal	ENSMUSG00000090272.8	NA	protein_coding	0.08632506024731687	0.1675914977182878	0.14300738416259406	0.24161735600834333	0.1343195491832944	0.12466819791270752	0.10247095476745595
QNCMUSG00003196	Ifi211	ENSMUSG00000026536.9	NA	protein_coding	0.006633403401302716	0.22156319323727666	0.18892734131492492	0.23975431306953515	0.10100895805309854	0.1060316192498655	0.1360811716739966
QNCMUSG00003197	Ifi203	ENSMUSG00000039997.16	NA	protein_coding	0.06270528550385958	0.17798721225829128	0.14602052083105593	0.24761186190305792	0.1325270628608687	0.13203449534244652	0.10111356130042011
QNCMUSG00003200	Ifi205	ENSMUSG00000054203.7	NA	protein_coding	0.00797249162457636	0.2486146693427545	0.18359393062126275	0.26482315096951226	0.0547683274367736	0.05939113368210115	0.18083629632301934
QNCMUSG00003220	Fmn2	ENSMUSG00000028354.13	NA	protein_coding	0.793641567567335	0.08965502822290536	0.008408349292264581	0.08235600204537735	0.006740978396280576	0.008003505153409016	0.011194569322428159
QNCMUSG00003225	Grem2	ENSMUSG00000050069.3	NA	protein_coding	0.3064117778892158	0.1873060493950252	0.01180992802732296	0.05759848022399121	0.10551313908371149	0.17154382810641308	0.15981679727432022
QNCMUSG00003227	Rgs7	ENSMUSG00000026527.13	NA	protein_coding	0.3538991357165133	0.11386879234087549	0.29854572738107227	0.15299682793132038	0.03944011476930427	0.0061385458592753085	0.035110856001638865
QNCMUSG00003228	NA	NA	NONMMUG002504.2	noncoding	0.5501288991206459	0.03320620403579785	0.3101748998143268	0.061572743931946096	0.0388022614162124	0.006114991681070976	0
QNCMUSG00003232	Fh1	ENSMUSG00000026526.14	NA	protein_coding	0.128532323283868	0.1274464709644185	0.18057504480376155	0.1232504728500057	0.1492756096958937	0.1371004033371142	0.1538196750649383
QNCMUSG00003233	Kmo	ENSMUSG00000039783.15	NA	protein_coding	0.01061812389375936	0.13281712703612752	0.023337868519904596	0.2263841997588297	0.2669477374943247	0.3141902957680585	0.02570464752899556
QNCMUSG00003234	Opn3	ENSMUSG00000026525.9	NA	protein_coding	0.18906066571082114	0.3455977331409544	0.06369740466312972	0.2015273500485037	0.10551349242003408	0.05098059489888371	0.04362275911767338
QNCMUSG00003235	Chml	ENSMUSG00000078185.3	NA	protein_coding	0.19891176276509073	0.1953256535032134	0.13756786496685194	0.20054378530953865	0.11701068733656979	0.07624853449583387	0.07439171162290169
QNCMUSG00003239	Exo1	ENSMUSG00000039748.11	NA	protein_coding	0.13142126272892274	0.1519121205688673	0.16819054451951507	0.36438654519956365	0.09776085365133397	0.020156143860500988	0.06617252947129626
QNCMUSG00003241	Pld5	ENSMUSG00000055214.15	NA	protein_coding	0.3378130928308974	0.10143712489200088	0.005661484820520695	0.24537484382296698	0.002996140917767387	0.005987589324603117	0.3007297233912436
QNCMUSG00003249	Cep170	ENSMUSG00000057335.11	NA	protein_coding	0.1970800739129078	0.16339792332601719	0.12733633042500675	0.19237400861719367	0.0912701331256568	0.0973642854610172	0.13117724513220064
QNCMUSG00003251	NA	NA	NONMMUG002520.2	noncoding	0.23018253519098797	0.17207025935222472	0.11054666235722906	0.2599326186120079	0.08568877500664483	0.07686327245670423	0.06471587702420135
QNCMUSG00003253	Sdccag8	ENSMUSG00000026504.17	NA	protein_coding	0.17137128217635048	0.15286906848643503	0.10755973740847376	0.17078673978171813	0.15087050689054501	0.11891227291926275	0.12763039233721488
QNCMUSG00003255	Akt3	ENSMUSG00000019699.16	NA	protein_coding	0.29125188502526494	0.15278616052816743	0.0999620951293756	0.19538873544094296	0.09640576619283643	0.06892395921523131	0.09528139846818137
QNCMUSG00003256	NA	NA	NONMMUG002537.2	noncoding	0.657641361635526	0.09500716995671715	0	0.24735146840775682	0	0	0
QNCMUSG00003261	Zbtb18	ENSMUSG00000063659.11	NA	protein_coding	0.21066642540693187	0.12491244419690033	0.10976162637905991	0.1554383945987213	0.132418662085517	0.10679637300582666	0.16000607432704286
QNCMUSG00003271	2310043L19Rik	ENSMUSG00000101746.1	NONMMUG002544.2	lncRNA	0.0273242075243349	0.12452966424755549	0	0	0.5427964403467537	0	0.30534968788135586
QNCMUSG00003276	1700016C15Rik	ENSMUSG00000015962.5	NA	protein_coding	0.008482109650486645	0.016516306952936488	0.040659703990255425	0	0.8756355812506593	0	0.05870629815566221
QNCMUSG00003277	Adss	ENSMUSG00000015961.8	NA	protein_coding	0.17011293462121946	0.13957839866057242	0.1386903367163587	0.15317914016208278	0.1661722462528178	0.1295125975343128	0.10275434605263602
QNCMUSG00003279	Catspere2	ENSMUSG00000091476.7	NA	protein_coding	0.46083664210814984	0.12956552298607898	0.09682908956841738	0.07954439066675803	0.1724687731278789	0.04499433246174975	0.015761249080967106
QNCMUSG00003280	NA	NA	NONMMUG002548.2	noncoding	0.2739650049487309	0.1506770208182858	0.10851168815280525	0.16522236081741182	0.12062724805573431	0.09649786885507146	0.08449880835196044
QNCMUSG00003282	NA	NA	NONMMUG049387.1	noncoding	0.17290461226696047	0.14981018446471017	0.1019304014573383	0.16903034418505106	0.13667250488621788	0.14199376282144643	0.1276581899182757
QNCMUSG00003286	Desi2	ENSMUSG00000026502.13	NA	protein_coding	0.1511711297035454	0.13551610481682735	0.13589037959446432	0.15817508097812796	0.1275325184660688	0.11274519378918893	0.17896959265177725
QNCMUSG00003288	NA	NA	NONMMUG002554.2	noncoding	0.5357822950229519	0.1336820225714376	0.08806320305656125	0.09887843012876392	0.086723832921256655	0.05687021629902857	0
QNCMUSG00003290	B230369F24Rik	ENSMUSG00000086350.1	NA	lncRNA	0.19041681986413736	0.13955164183230512	0.18209300751713223	0.14422152800129268	0.1534225449313753	0.09706168010849563	0.0932327777452617
QNCMUSG00003291	NA	NA	NONMMUG002555.2	noncoding	0.2572367875467468	0.050281619812105806	0.2298201480370033	0.14960236546259972	0.2515734935288299	0.06148558561271457	0
QNCMUSG00003292	Cox20	ENSMUSG00000026500.6	NA	protein_coding	0.13065880452199027	0.14051934871319563	0.16296850736112695	0.14670800101016296	0.1533406273915511	0.1318749729867287	0.13392973801524433
QNCMUSG00003293	Hnrnpu	ENSMUSG00000039630.10	NA	protein_coding	0.1513979088961084	0.14630199382187953	0.13055938648894588	0.16350203895834245	0.13929342695646924	0.13898438846295763	0.1299608564152969
QNCMUSG00003294	NA	NA	NONMMUG002557.2	noncoding	0.1662919080598479	0.1583983522150422	0.1243144953219448	0.1781715039269649	0.13625980982919628	0.13989504402911287	0.09666888661789098
QNCMUSG00003295	NA	NA	NONMMUG087769.1	noncoding	0.1942727581888891	0.14758877240074755	0.05767056937814084	0.29312073620720147	0.1188440918217223	0.0979718163140818	0.09053125568921698
QNCMUSG00003296	NA	NA	NONMMUG002558.2	noncoding	0.1648156461023279	0.14639350433194817	0.13378985285965272	0.1432810916074726	0.1511202986185722	0.14029298901530635	0.12030661746471993
QNCMUSG00003297	NA	NA	NONMMUG047677.1	noncoding	0.16684241218792584	0.19828682553037466	0.06463016005427043	0.23224380220600963	0.16441666060499743	0.07685548665296461	0.09672465276345742
QNCMUSG00003298	Efcab2	ENSMUSG00000026495.8	NA	protein_coding	0.19447685202764164	0.15431826923423833	0.1219297730065261	0.10228397540894879	0.15105285791509906	0.07551020739869313	0.20042806500885293
QNCMUSG00003302	Kif26b	ENSMUSG00000026494.12	NA	protein_coding	0.42539416718290535	0.18470966790328844	0.001346803510117348	0.05896147179111323	0.18348576908585948	0.03194764350070623	0.11415447702600989
QNCMUSG00003309	Smyd3	ENSMUSG00000055067.15	NA	protein_coding	0.1911581014150807	0.1631204100205025	0.10194999419459347	0.18711391933030994	0.14802709587309945	0.09081151277551266	0.11781896639090127
QNCMUSG00003315	Tfb2m	ENSMUSG00000026492.11	NONMMUG087997.1	protein_coding	0.12788918431020824	0.13294065779262565	0.17403052639950542	0.13262888663335642	0.13568659307372338	0.14007725053095949	0.15674690125962146
QNCMUSG00003316	Cnst	ENSMUSG00000038949.8	NA	protein_coding	0.15738004842523168	0.14630082297596378	0.18311217038318278	0.15370086877641828	0.11626621653052602	0.09249460383258253	0.1507452690760949
QNCMUSG00003318	Sccpdh	ENSMUSG00000038936.13	NA	protein_coding	0.20025815380959133	0.15320733791447425	0.154303732952814	0.12898197885329912	0.14907624430721428	0.045708124615884305	0.16846442754672267
QNCMUSG00003322	Ahctf1	ENSMUSG00000026491.13	NA	protein_coding	0.15111241290715294	0.15514293864780743	0.12434982294078867	0.16857026889015306	0.13288129320859296	0.13856898645920598	0.1293742769462989
QNCMUSG00003327	Cdc42bpa	ENSMUSG00000026490.18	NA	protein_coding	0.19882667048912656	0.14789136844908246	0.13139740664250243	0.13355598156929874	0.145976783773744	0.12344070334793618	0.11891108572830958
QNCMUSG00003329	NA	NA	NONMMUG002594.2	noncoding	0.23164048433194592	0.2000297356058585	0.09998393704671622	0.1555014970426669	0.157108255763002	0.10778504706156611	0.047951043148244325
QNCMUSG00003331	NA	NA	NONMMUG047701.1	noncoding	0.30182752999246926	0.16843288827030437	0.11572946115794218	0.09227237140123731	0.1606785177435295	0.0690423607708108	0.09201687066370656
QNCMUSG00003333	Coq8a	ENSMUSG00000026489.13	NA	protein_coding	0.11966762937473296	0.10583306209856261	0.18959997088081265	0.11325503834792239	0.14096146887546443	0.14267759589955362	0.18800523452295131
QNCMUSG00003334	Gm37336	ENSMUSG00000104520.1	NONMMUG002600.3	noncoding	0.015126262991745206	0.10966667517454542	0	0.19199621070076034	0.428788007986706	0.2081030911462956	0.04631975199994737
QNCMUSG00003337	Psen2	ENSMUSG00000010609.15	NA	protein_coding	0.12421237672445719	0.1577617191173684	0.1141518791023504	0.1849562208946912	0.11574344496422961	0.2113332862303074	0.09184107296659579
QNCMUSG00003338	Gm31728	ENSMUSG00000102923.1	NONMMUG047702.2	noncoding	0.20329682966229676	0.21899534219094483	0.1372717979514528	0.15956344330719574	0.17763925951059323	0.07583327437500181	0.02740005300251482
QNCMUSG00003341	Gm5069	ENSMUSG00000055676.4	NA	transcribed_processed_pseudogene	0.32657156851833	0.1262221507025601	0.20131261546095963	0.09766780641433453	0.16053074159630198	0.014859502432215656	0.07283561487529801
QNCMUSG00003342	Itpkb	ENSMUSG00000038855.10	NA	protein_coding	0.11631492003293183	0.18314065408212762	0.14668678389560139	0.20733450152591357	0.133056239115914	0.09036337603453758	0.12310352531297399
QNCMUSG00003346	Stum	ENSMUSG00000053963.7	NA	protein_coding	0.6141735799960198	0.11065417775669151	0.022509421960018282	0.07834638745824674	0.06093439606667288	0.008065737879959303	0.10531629888239151
QNCMUSG00003347	NA	NA	NONMMUG047706.1	noncoding	1	0	0	0	0	0	0
QNCMUSG00003351	NA	NA	NONMMUG002610.2	noncoding	0.043646820682812545	0.23405456869667107	0.11599521541575018	0.37975705098677387	0.05970935668245396	0.1302085666251054	0.036628420910432995
QNCMUSG00003352	Parp1	ENSMUSG00000026496.11	NA	protein_coding	0.15692780317334007	0.1354731947738681	0.13812119158291006	0.17432125633883197	0.13823353549499523	0.11430529007979902	0.14261772855625557
QNCMUSG00003354	NA	NA	NONMMUG049417.1	noncoding	0.13763992966211436	0.21574464459746068	0.08946820289295038	0.26718690842930604	0.09865886135551429	0.08970724077517257	0.10159421228748175
QNCMUSG00003355	Lin9	ENSMUSG00000058729.13	NA	protein_coding	0.15225983551504627	0.13721345806445018	0.14480130455644083	0.2072528442269309	0.13294641820206354	0.08643076183986742	0.13909537759520085
QNCMUSG00003358	Acbd3	ENSMUSG00000026499.5	NA	protein_coding	0.14741519587003557	0.16412662896423902	0.1385638035955602	0.1716709802010284	0.13387627348672432	0.12698159894163344	0.11736551894077916
QNCMUSG00003360	NA	NA	NONMMUG002612.2	noncoding	0	0	0	0	1	0	0
QNCMUSG00003361	NA	NA	NONMMUG002613.3	noncoding	0.1268641426289098	0.18627230969842493	0.13138699759303055	0.2752525090890135	0.12653736947833122	0.09818325712257106	0.05550341438971896
QNCMUSG00003362	Gm38293	ENSMUSG00000103156.1	NONMMUG049421.1	noncoding	0.09266942077728917	0.16359059752139662	0.06445294901818203	0.3096768871982069	0.1681302491910695	0.10067961128810538	0.1008002850057504
QNCMUSG00003364	NA	NA	NONMMUG002614.2	noncoding	0.27331883269387064	0.2648072426637044	0.031318342580936985	0.20325992131297926	0.14538373308119484	0.04435014702539052	0.0375617806419233
QNCMUSG00003365	H3f3a	ENSMUSG00000060743.12	NA	protein_coding	0.14124631340618565	0.15184697407387154	0.1375738205084563	0.16065476569162548	0.14709614607872895	0.12514922823334346	0.13643275200778865
QNCMUSG00003366	Gm17275	ENSMUSG00000097347.1	NONMMUG002616.2	lncRNA	0.17039140957821233	0.16841222654987117	0.08667799752780954	0.2325515059164495	0.14458936872776182	0.10937710493267401	0.08800038676722173
QNCMUSG00003367	NA	NA	NONMMUG002617.2	noncoding	0.13760124312357844	0.17889732686723364	0.07963285785275719	0.30158577616079696	0.11817567665996112	0.08640750729804236	0.09769961203763025
QNCMUSG00003368	NA	NA	NONMMUG002618.2	noncoding	0.0710202326354826	0.20525571880576404	0.11573008402758982	0.26019887993660706	0.16722406958956448	0.09883366239228433	0.08173735261270759
QNCMUSG00003372	Sde2	ENSMUSG00000038806.7	NA	protein_coding	0.17059342810805966	0.1540953099118299	0.1291056317391126	0.17323016624576687	0.14428129246480723	0.11036677252100521	0.11832739900941856
QNCMUSG00003376	Lefty2	ENSMUSG00000066652.5	NA	protein_coding	0.7432950171711177	0.14280242563048465	0.014757293229622296	0	0.014188899956128764	0.08495636401264664	0
QNCMUSG00003377	Pycr2	ENSMUSG00000026520.8	NA	protein_coding	0.18182160570341946	0.1714960944038281	0.14232866662136948	0.17297265262132755	0.1361572037841675	0.0678555615409932	0.12736821532489476
QNCMUSG00003382	Lefty1	ENSMUSG00000038793.8	NA	protein_coding	0.34447332774741884	0.13308991455911795	0.038015348117735596	0.19451976630113652	0.12457368812103232	0.07151172149797846	0.09381623365558021
QNCMUSG00003383	Tmem63a	ENSMUSG00000026519.16	NA	protein_coding	0.1624312482973265	0.16850562795207635	0.08436123232162483	0.18980105504564543	0.12788173301523012	0.10938795580205597	0.1576311475660407
QNCMUSG00003385	Ephx1	ENSMUSG00000038776.13	NA	protein_coding	0.11384556628637975	0.16925773154057971	0.13313571016631934	0.15299392984264157	0.1258864974881428	0.19625182941709704	0.10862873525883986
QNCMUSG00003386	NA	NA	NONMMUG049426.1	noncoding	0.12435129241048806	0.30114567283430466	0.04367248004292429	0.21286639574965666	0.043364128896746214	0.19213404411144316	0.082465985954437
QNCMUSG00003387	9130409I23Rik	ENSMUSG00000038768.8	NA	protein_coding	0	0.1990129472873234	0	0.008943809680753352	0.012641998603521911	0.7794012444284013	0
QNCMUSG00003391	Nvl	ENSMUSG00000026516.8	NA	protein_coding	0.20439814546079918	0.14856710846611942	0.1222942072431288	0.17211919424668942	0.13502639892200663	0.10734267007885664	0.11025227558239986
QNCMUSG00003393	Cnih4	ENSMUSG00000062169.13	NA	protein_coding	0.14114425798209962	0.15400247150721555	0.1530795127307003	0.14939561094389522	0.15360445623811453	0.09955131802201526	0.14922237257595963
QNCMUSG00003395	Wdr26	ENSMUSG00000038733.14	NA	protein_coding	0.14483744842137186	0.14526962022217496	0.13329100631259583	0.15718668142600517	0.137427246946269	0.1334014884272935	0.14858650824428965
QNCMUSG00003396	NA	NA	NONMMUG002642.3	noncoding	0.18887060965235017	0.1915421419946689	0.08757317001126122	0.23187356687930044	0.11295723804365355	0.08937109122227545	0.09781218219649018
QNCMUSG00003397	NA	NA	NONMMUG088006.1	noncoding	0.024989771022425188	0.1244035429989533	0.10831588127287628	0.18786965230947847	0.050022744813154996	0.20255433367752165	0.30184407390559004
QNCMUSG00003398	NA	NA	NONMMUG002643.2	noncoding	0.23304227033000285	0.16582390661141894	0.08087384993308781	0.18879979273373723	0.1798455757538821	0.05157977579996982	0.10003482883790131
QNCMUSG00003399	Cnih3	ENSMUSG00000026514.14	NA	protein_coding	0.9370503236618138	0.042889418209294865	0	0.010897921268610843	0.004188942658885611	0	0.004973394201394875
QNCMUSG00003403	NA	NA	NONMMUG002646.2	noncoding	0.08736555496812305	0.8042867412079175	0	0	0.10834770382395939	0	0
QNCMUSG00003406	Dnah14	ENSMUSG00000047369.16	NA	protein_coding	0.560277868281857	0.11112019393228098	0.03602166775456041	0.10289313126359391	0.01457415100766424	0.008095118983516666	0.16701786877652688
QNCMUSG00003413	Lbr	ENSMUSG00000004880.11	NA	protein_coding	0.1218426748825646	0.16014682601021119	0.11180482245249568	0.21088236924570675	0.15821420821612261	0.0923088304235364	0.14480026876936275
QNCMUSG00003416	Enah	ENSMUSG00000022995.16	NA	protein_coding	0.22163332775519548	0.16899286546936287	0.11001473854558315	0.12039104410851334	0.17052834429958985	0.010356710953242077	0.1980829688685132
QNCMUSG00003417	NA	NA	NONMMUG002663.2	noncoding	0.32225760959053384	0.18306263853373972	0.06808916682300366	0.1554252595829854	0.14320142520487691	0.03412714283645662	0.0938367574284039
QNCMUSG00003423	Srp9	ENSMUSG00000026511.7	NA	protein_coding	0.1488459496481401	0.14981318681231479	0.1294425668089936	0.15001302071060305	0.14476090933748556	0.13819862071758596	0.13892574596487692
QNCMUSG00003426	NA	NA	NONMMUG002671.2	noncoding	0.019579290836016387	0.0651251210203502	0.02819045907272138	0.6303650367218101	0.1485181856334412	0.07494595073505006	0.03327595598061069
QNCMUSG00003427	NA	NA	NONMMUG002672.2	noncoding	0.027385428669768605	0.05329813033032739	0	0.21370398895075973	0.6255298841674134	0.08008256788173093	0
QNCMUSG00003428	Degs1	ENSMUSG00000038633.5	NA	protein_coding	0.14744832195216442	0.1601427601456876	0.12314443511082966	0.15005802004210186	0.1711749471074586	0.14553203007237117	0.10249948556938658
QNCMUSG00003429	1700047M11Rik	ENSMUSG00000100147.2	NA	lncRNA	0.777695135059283	0	0.027770517416557075	0	0.017938999706041646	0.17659534781811828	0
QNCMUSG00003430	NA	NA	NONMMUG002673.2	noncoding	0.5512233404856144	0.10662594260188922	0.03788722076039969	0.09123061967806864	0.03853548133702902	0.16467875356468994	0.009818641572309042
QNCMUSG00003431	Fbxo28	ENSMUSG00000047539.9	NA	protein_coding	0.17870934954497605	0.1513413910842656	0.1313861186988188	0.1699358331479334	0.13385612720426154	0.09399066560954879	0.14078051471019581
QNCMUSG00003435	Trp53bp2	ENSMUSG00000026510.10	NA	protein_coding	0.14854436265283125	0.14820683182632258	0.09970620001114261	0.15845715080019246	0.21100032903305413	0.118856086512029	0.11522903916442795
QNCMUSG00003436	Capn2	ENSMUSG00000026509.15	NA	protein_coding	0.12844351438770488	0.1693338338710498	0.15731076879817463	0.16093468505726521	0.1374250805523037	0.1109083916428681	0.13564372569063363
QNCMUSG00003438	Gm37885	ENSMUSG00000102234.1	NONMMUG002678.2	noncoding	0.6484111013761821	0.08609851543095721	0.04845430316978731	0.041888244104605475	0.12173900618108857	0.026604674779759724	0.026804154957619643
QNCMUSG00003442	Capn8	ENSMUSG00000038599.14	NA	protein_coding	0.018810952250240164	0.6598618582931773	0	0.006049447353974215	0	0.3152777421026084	0
QNCMUSG00003447	Susd4	ENSMUSG00000038576.15	NA	protein_coding	0.3938107280302371	0.238606272699746	0	0.04637556906114057	0.08391641305631171	0.23316837996649975	0.004122637186064945
QNCMUSG00003449	NA	NA	NONMMUG002685.2	noncoding	0.589569532812517	0	0	0	0.11950612393621407	0.290924343251269	0
QNCMUSG00003452	Tlr5	ENSMUSG00000079164.8	NA	protein_coding	0.026221978926698863	0.23066550460707066	0.12720560105400205	0.20571325709273142	0.00965286836812222	0.26222122356486727	0.13831956638650755
QNCMUSG00003453	Disp1	ENSMUSG00000030768.12	NA	protein_coding	0.16774049420295348	0.1638624497137546	0.1337254614474174	0.24989288729816536	0.0999964581021945	0.07543371167076618	0.10934853756474854
QNCMUSG00003454	Brox	ENSMUSG00000046836.13	NA	protein_coding	0.16225851262235644	0.15068626892167858	0.13584745481433153	0.16318838490066306	0.14102201119649016	0.1212606739050433	0.12573669363943685
QNCMUSG00003455	Aida	ENSMUSG00000042901.10	NA	protein_coding	0.17504941691833298	0.17024844657835714	0.14354172754267658	0.17566356054730078	0.1210899716873031	0.09554600919191714	0.1188608675341123
QNCMUSG00003456	NA	NA	NONMMUG021784.2	noncoding	0.23171282436940763	0.0754631897038868	0.07941672771523904	0.12615389095074092	0.11725378303620375	0.2454016506800888	0.12459793354443303
QNCMUSG00003457	Mia3	ENSMUSG00000056050.13	NA	protein_coding	0.14268186143096503	0.14088126404498327	0.1182852548564727	0.14795407123117607	0.1370553511108804	0.16307833432280208	0.15006386300272043
QNCMUSG00003458	NA	NA	NONMMUG087782.1	noncoding	0.08178104253044638	0.19725783892163776	0.027996162125694862	0.14277379946899565	0.05372442627719048	0.46340384447799204	0.033062886198042825
QNCMUSG00003459	Taf1a	ENSMUSG00000072258.10	NA	protein_coding	0.17162112471321064	0.15589785891764857	0.12977344289246331	0.1684443997769443	0.12605776282581926	0.121953590734539	0.12625182013937494
QNCMUSG00003460	Hhipl2	ENSMUSG00000053461.9	NA	protein_coding	0.4337472532389721	0.07163043092017748	0	0.06859909695728443	0.03407725520361339	0.38358005356749464	0.008365910112457986
QNCMUSG00003461	Gm37214	ENSMUSG00000104022.1	NONMMUG021788.2	lncRNA	0.21944404200163947	0.14888075880451326	0.07027983308547822	0.14649519128461969	0.2723463377685494	0.07351957380579081	0.06903426324940913
QNCMUSG00003468	NA	NA	NONMMUG049445.1	noncoding	0.190034369122065	0.16839277983142473	0.10335737774057083	0.17766312500806622	0.13742696681817396	0.13591583993936407	0.08720954154033517
QNCMUSG00003473	NA	NA	NONMMUG002694.2	noncoding	0	0.023272151799520812	0.8220045670952922	0.10434502485540888	0	0.037759707749731156	0.012618548500046827
QNCMUSG00003480	Dusp10	ENSMUSG00000039384.8	NA	protein_coding	0.10284592199839002	0.18294341955568014	0.1683285413227579	0.18742119509922173	0.04104851191233935	0.07708248306297256	0.2403299270486383
QNCMUSG00003490	Gm37800	ENSMUSG00000103308.5	NONMMUG049448.1	lncRNA	0.14948793683229117	0.21711517883071965	0.054461444912163315	0.25782111638035216	0.13514112692927222	0.13088530279153238	0.05508789332366913
QNCMUSG00003494	Hlx	ENSMUSG00000039377.7	NA	protein_coding	0.03333714339267832	0.16570223434335488	0.1539482402503344	0.2390436281113249	0.12178585634490793	0.13012821948106224	0.15605467807633738
QNCMUSG00003496	Gm34342	ENSMUSG00000102158.1	NA	lncRNA	0.061715044978165816	0	0.3717134436970989	0	0	0.08670613727465339	0.47986537405008184
QNCMUSG00003499	Marc1	ENSMUSG00000026621.13	NA	protein_coding	0.026016728947280687	0.24691675369844224	0.13944929293143374	0.09258730132858667	0.04110395697148119	0.3883653606977158	0.06556060542505958
QNCMUSG00003500	NA	NA	NONMMUG002709.2	noncoding	0	0	0.2697384331127095	0	0	0.7302615668872904	0
QNCMUSG00003501	Marc2	ENSMUSG00000073481.9	NA	protein_coding	0.1267754709598444	0.1540551020861491	0.13327201007766531	0.13892326594357784	0.16090861936436113	0.16652216049529447	0.11954337107310782
QNCMUSG00003504	C130074G19Rik	ENSMUSG00000039349.5	NA	protein_coding	0.11100083913608205	0.16799465599885177	0.12547598714410524	0.14971208600095998	0.19370223104541312	0.16560148982611117	0.08651271084847661
QNCMUSG00003505	Mark1	ENSMUSG00000026620.11	NA	protein_coding	0.3535519678290483	0.15873516313501496	0.14840110790418679	0.1519932138281845	0.06243263834626492	0.053597072224372856	0.07128883673292777
QNCMUSG00003520	Rab3gap2	ENSMUSG00000039318.12	NA	protein_coding	0.1751498432872337	0.16382054427927792	0.1243274507696254	0.16126882590132996	0.12936758356500638	0.11312777700522211	0.13293797519230455
QNCMUSG00003522	Iars2	ENSMUSG00000026618.11	NA	protein_coding	0.12451114745613034	0.1402257555957902	0.16556047739094754	0.14755737355593898	0.15213339879967014	0.1316977573864656	0.1383140898150572
QNCMUSG00003525	Bpnt1	ENSMUSG00000026617.16	NA	protein_coding	0.1560219530069551	0.13837650070970256	0.1426383372703202	0.11944161987082844	0.1988433151767217	0.13933666707331366	0.10534160689215841
QNCMUSG00003527	Eprs	ENSMUSG00000026615.14	NA	protein_coding	0.14021001458566365	0.1445349752863982	0.13541469909310144	0.14232454828990942	0.13419599425566203	0.13497985890224592	0.16833990958701928
QNCMUSG00003529	Gm2061	ENSMUSG00000097615.1	NONMMUG002730.2	lncRNA	0.7335516069103355	0.010222389970586374	0	0.009542237635737486	0	0.2466837654833406	0
QNCMUSG00003530	Slc30a10	ENSMUSG00000026614.7	NA	protein_coding	0.44530153381572435	0.053642070822935706	0	0.0025391786584314773	0	0.49418830832120986	0.004328908381698565
QNCMUSG00003538	NA	NA	NONMMUG049457.1	noncoding	0.16021160552122324	0.277760401458776	0.09777411089392402	0.18275061973986634	0.17569847162657312	0.06387584623264665	0.041928944526990586
QNCMUSG00003539	Lyplal1	ENSMUSG00000039246.8	NA	protein_coding	0.13242542082616413	0.20736837701596947	0.1699674534385346	0.11743351576201656	0.19968940398779045	0.12939103363798027	0.04372479533154447
QNCMUSG00003544	NA	NA	NONMMUG002738.2	noncoding	0.12690055492423577	0.08083133578667727	0.028988747395695316	0.013474253846850843	0.01711267096923585	0.004835407988101607	0.7278570290892034
QNCMUSG00003545	Tgfb2	ENSMUSG00000039239.14	NA	protein_coding	0.28513088315773183	0.18449452757880233	0.0869015660715359	0.08790251550640127	0.08793300434233554	0.021766722367610417	0.24587078097558274
QNCMUSG00003546	Gm29491	ENSMUSG00000100393.1	NONMMUG047773.1	noncoding	0.32136026020334674	0.2210201827362497	0	0.021178421888364152	0	0.01671373231778315	0.41972740285425625
QNCMUSG00003548	Rrp15	ENSMUSG00000001305.5	NA	protein_coding	0.14284761076276478	0.1504407657918325	0.1374988609177185	0.17136469783140149	0.13407934185693793	0.12142343907599726	0.14234528376334754
QNCMUSG00003549	A430105J06Rik	ENSMUSG00000097784.1	NONMMUG002743.2	noncoding	0.18359043277806772	0.2522179643761607	0.1096090370003112	0.15310840360400207	0.14652604152664697	0.1160576350315278	0.03889048568328363
QNCMUSG00003556	NA	NA	NONMMUG002746.2	noncoding	0.12867188610183933	0.15310822833072296	0.1267055130062136	0.21196957180853676	0.14151406111819775	0.14342799754375776	0.09460274209073179
QNCMUSG00003559	Spata17	ENSMUSG00000026611.17	NA	protein_coding	0.16924500347356625	0.13441285684041404	0.37419224556562125	0.012973924475195542	0.20421813520020465	0.07185451843798787	0.033103316007010455
QNCMUSG00003562	Gpatch2	ENSMUSG00000039210.16	NA	protein_coding	0.14675789054694374	0.15060548395396145	0.1301757170361039	0.16896653879137563	0.14532527114136715	0.13687337448656958	0.12129572404367858
QNCMUSG00003569	Esrrg	ENSMUSG00000026610.13	NA	protein_coding	0.15548776160047598	0.09522733123795074	0.1654572607972972	0.06354031865716778	0.24468326746752322	0.12223702304906693	0.15336703719051809
QNCMUSG00003583	Kctd3	ENSMUSG00000026608.13	NA	protein_coding	0.19290238331740983	0.15624863340004377	0.13535213776037675	0.17013736269366497	0.13021774236454678	0.10522399583400147	0.1099177446299564
QNCMUSG00003589	Kcnk2	ENSMUSG00000037624.15	NA	protein_coding	0.5169465929324917	0.17215231456430097	0.09524336076740064	0.1068400953411386	0.0421786542369642	0.011093608478726955	0.05554537367897699
QNCMUSG00003591	A430027H14Rik	ENSMUSG00000104507.1	NONMMUG002776.2	lncRNA	0.6113632142458179	0.12908241539322463	0.04492112252129169	0.11843329155603101	0.043762278926857454	0	0.05243767735677737
QNCMUSG00003597	Cenpf	ENSMUSG00000026605.14	NA	protein_coding	0.101532197987237	0.17014296323767372	0.06591237325736844	0.5190595108769557	0.07316934319456396	0.028899804751778464	0.04128380669442278
QNCMUSG00003599	Ptpn14	ENSMUSG00000026604.17	NA	protein_coding	0.13260954165937458	0.20023811029052438	0.12833011541061454	0.20239928357655027	0.1461130433199232	0.041100053833949546	0.14920985190906358
QNCMUSG00003603	NA	NA	NONMMUG002786.2	noncoding	0.045824093681260884	0.1683783836889614	0	0.5572585344384062	0.16097412170720182	0	0.06756486648416966
QNCMUSG00003604	Smyd2	ENSMUSG00000026603.13	NA	protein_coding	0.1665049184283715	0.1363843257725526	0.12350745302075683	0.13648330439970213	0.10904126225430322	0.10817289894277295	0.21990583718154072
QNCMUSG00003605	NA	NA	NONMMUG047816.1	noncoding	0.11576990303255137	0.11241842329950463	0.10722350536998275	0	0.043502539827949716	0.024509558702851066	0.5965760697671605
QNCMUSG00003608	NA	NA	NONMMUG002788.3	noncoding	0	0.10120627783412726	0	0	0	0.8987937221658727	0
QNCMUSG00003609	NA	NA	NONMMUG002789.2	noncoding	0	0.12237121474459954	0	0.032752165440177027	0.014905077491390925	0.8117415744597073	0.018229967864125198
QNCMUSG00003613	Prox1	ENSMUSG00000010175.13	NA	protein_coding	0.20400825871424907	0.10881892376956846	0.011566485384241362	0.15194867328029787	0.14451181651674502	0.3214143882474115	0.0577314540874867
QNCMUSG00003615	Prox1os	ENSMUSG00000079045.3	NA	lncRNA	0.3235448686093732	0	0	0	0.050977108109792425	0.5936553951016011	0.031822628179233176
QNCMUSG00003616	NA	NA	NONMMUG047820.2	noncoding	0.22531837587591114	0.061094985973782635	0	0.008713687788188604	0.04693036162700366	0.657942588735114	0
QNCMUSG00003625	Rps6kc1	ENSMUSG00000089872.10	NA	protein_coding	0.2441429545517159	0.1450586354495552	0.11820716368524509	0.15022909868954776	0.12641228900424847	0.09194272318843193	0.12400713543125565
QNCMUSG00003627	Angel2	ENSMUSG00000026634.16	NA	protein_coding	0.16084422832034606	0.1465599179542321	0.15095823084522783	0.16383600607497148	0.1349855625959385	0.10783097705014452	0.1349850771591395
QNCMUSG00003628	NA	NA	NONMMUG002804.2	noncoding	0.12211674134245867	0.15697839499591282	0.13266406270864034	0.24066607945473248	0.16599454892232587	0.09991534641405429	0.08166482616187556
QNCMUSG00003629	Vash2	ENSMUSG00000037568.12	NA	protein_coding	0.16307490066363625	0.5202263876154816	0.031201051704656844	0.1469722678536598	0.0057515248044107585	0.0022565985671529603	0.13051726879100187
QNCMUSG00003632	Flvcr1	ENSMUSG00000066595.9	NA	protein_coding	0.15606500852446206	0.14524544179437276	0.14034344814009972	0.17397489103662342	0.14080709867073726	0.0677188957252975	0.1758452161084072
QNCMUSG00003634	NA	NA	NONMMUG002808.2	noncoding	0.21649253915736347	0.19786569088444778	0.14878826123852532	0.17393060034972677	0.10214054262085957	0.05560559816980451	0.10517676757927252
QNCMUSG00003636	Tatdn3	ENSMUSG00000026632.17	NA	protein_coding	0.18255847727630942	0.14808528403400648	0.14994727586407286	0.15674820779754348	0.12534415812738856	0.10539656888569035	0.13192002801498884
QNCMUSG00003638	Nsl1	ENSMUSG00000062510.12	NA	protein_coding	0.09716059396134864	0.1951787034682686	0.12160732304228214	0.40907702872795876	0.07248786995615197	0.046473942412797314	0.058014538431192614
QNCMUSG00003639	Batf3	ENSMUSG00000026630.9	NA	protein_coding	0.12276220324690171	0.23288018233564187	0.06727934646558766	0.32413382662567886	0.1058931913066016	0.09022591108911815	0.056825338930470225
QNCMUSG00003644	Atf3	ENSMUSG00000026628.13	NA	protein_coding	0.04244375473401705	0.19307471932944675	0.16907543831846417	0.13794928738725645	0.0675915658521732	0.09016611403913209	0.29969912033951035
QNCMUSG00003645	D730003I15Rik	ENSMUSG00000073478.6	NA	lncRNA	0.12575049552911177	0.29497597037928863	0.11411831584473409	0	0.18177217146459468	0.15827341317281943	0.12510963360945143
QNCMUSG00003646	Gm37168	ENSMUSG00000103174.1	NONMMUG002816.2	noncoding	0.1986166450404613	0.1826804847545844	0.11929342665673054	0.3026794323148636	0.12900074547570972	0.027171949282453037	0.04055731647519742
QNCMUSG00003648	Nenf	ENSMUSG00000037499.9	NA	protein_coding	0.16301767300239275	0.1630091712559264	0.14082018173523236	0.13793702226852275	0.14909547140540239	0.09033235806033127	0.15578812227219213
QNCMUSG00003649	Tmem206	ENSMUSG00000026627.7	NA	protein_coding	0.19158312251242174	0.14565952135558793	0.10575349229781156	0.21511946934299578	0.2214406836044555	0.06185657903784737	0.05858713184888022
QNCMUSG00003650	Ppp2r5a	ENSMUSG00000026626.11	NA	protein_coding	0.12657098937517025	0.1486114785462802	0.18008639845990584	0.15543991020938422	0.13053764402245635	0.13770506719783004	0.12104851218897315
QNCMUSG00003654	NA	NA	NONMMUG002828.3	noncoding	0.05878640048933094	0.2999425549858962	0.14028787203552845	0.09936826938550952	0.11091677965231785	0.2382986838991805	0.05239943955223658
QNCMUSG00003655	NA	NA	NONMMUG002827.2	noncoding	0.08025489336810586	0.18350826173708823	0.4455157764393234	0.16461344954493504	0.048731003115849485	0.05703407402983329	0.020342541764864795
QNCMUSG00003656	Gm32200	ENSMUSG00000103114.1	NONMMUG002829.2	noncoding	0.2159385152853515	0.13467115827162926	0.27291483249216825	0.1264325795985799	0.017339470394891143	0.020073092196546672	0.21263035176083325
QNCMUSG00003661	Dtl	ENSMUSG00000037474.13	NA	protein_coding	0.43344912568123367	0.12532821957301923	0.12358557139984297	0.21652153449588618	0.05272611311184484	0.020659282722894343	0.027730153015278838
QNCMUSG00003662	Ints7	ENSMUSG00000037461.10	NA	protein_coding	0.1713353903358935	0.15561012273824293	0.13951506199384114	0.18744631639589932	0.13161832648981311	0.12279419164559201	0.09168059040071792
QNCMUSG00003665	NA	NA	NONMMUG002840.2	noncoding	0.38732263152794544	0.45335532351166413	0	0.14531395962736768	0	0.014008085333022696	0
QNCMUSG00003666	Lpgat1	ENSMUSG00000026623.16	NA	protein_coding	0.17303395503270702	0.15731230427618273	0.12013533335981241	0.14933878190028077	0.1328541726658458	0.1622733262604092	0.1050521265047621
QNCMUSG00003669	Nek2	ENSMUSG00000026622.15	NA	protein_coding	0.10077887179139193	0.2261447218519382	0.039031197465634354	0.2002731049225712	0.2507939369958818	0.13175794735865112	0.05122021961393142
QNCMUSG00003671	1700034H15Rik	ENSMUSG00000055833.14	NONMMUG002846.2	noncoding	0.3616123156394986	0.20179258640159947	0.008135438107867418	0.1266520912731861	0.2303373947959083	0.06507560613021474	0.006394567651725365
QNCMUSG00003672	Slc30a1	ENSMUSG00000037434.7	NA	protein_coding	0.15731971385027765	0.14264101645429242	0.1151197507950402	0.15176577500223734	0.18213009040114164	0.15221083205802377	0.09881282143898701
QNCMUSG00003674	NA	NA	NONMMUG088021.1	noncoding	0.007403150846703046	0.09745818204347935	0.00959373637518617	0.045200087658341805	0.39637486807521616	0.4118143572322407	0.03215561776883287
QNCMUSG00003676	Rd3	ENSMUSG00000049353.17	NA	protein_coding	0.21173034214873476	0.1828266151475076	0.007527755437656521	0.11651965650778429	0.2671967000289109	0.19711213410121942	0.017086796628186584
QNCMUSG00003678	Gm26670	ENSMUSG00000097416.3	NONMMUG002848.2	lncRNA	0.112637352962212	0.3482112035180068	0.05210848025476208	0.1819342243712937	0.1652998262705713	0.13980891262315417	0
QNCMUSG00003680	Traf5	ENSMUSG00000026637.13	NA	protein_coding	0.11609003569529468	0.19125299749274574	0.05996900174337846	0.26765776377505085	0.17465786699059965	0.11824226717567517	0.07213006712725546
QNCMUSG00003683	Rcor3	ENSMUSG00000037395.15	NA	protein_coding	0.15692972883682765	0.15197138336623076	0.13432380970971816	0.15731117581202073	0.1455754291548821	0.10538695638248234	0.1485015167378383
QNCMUSG00003685	Gm10516	ENSMUSG00000097316.2	NONMMUG002854.2	noncoding	0.18840621718842865	0.2090658191251657	0.143178748879952	0.1262684550978571	0.16645344373091087	0.0661857598082049	0.10044155616948082
QNCMUSG00003687	Kcnh1	ENSMUSG00000058248.12	NA	protein_coding	0.8149684292459589	0.10784585484945917	0.01300457107617768	0.014853880984902425	0.040961383456152016	0.0018136130402600543	0.006552267347089754
QNCMUSG00003689	Hhat	ENSMUSG00000037375.16	NA	protein_coding	0.14845909297635937	0.19100507357288174	0.05641587877731693	0.19347590285430472	0.20109316932719118	0.134883126494876	0.07466775599707012
QNCMUSG00003695	Sertad4	ENSMUSG00000016262.14	NA	protein_coding	0.3071142646084654	0.24621927840630775	0.03803217098205839	0.16275427463471934	0.11347258015287397	0.006818771001432432	0.12558866021414275
QNCMUSG00003697	Gm15867	ENSMUSG00000089812.2	NA	lncRNA	0.26328145885595133	0.31087937299412927	0.04232869695332333	0.1884831968407652	0.0779592837747098	0	0.11706799058112109
QNCMUSG00003698	Syt14	ENSMUSG00000016200.14	NA	protein_coding	0.47608324792842954	0.10399901740358253	0.03942593773051486	0.07518856349477018	0.30105680427203485	0.0010591809300178972	0.003187248240650221
QNCMUSG00003702	Diexf	ENSMUSG00000016181.9	NA	protein_coding	0.19606956332030528	0.15917840964973734	0.11431292048681756	0.1949080092784731	0.1312215750044535	0.10845152374693297	0.09585799851328027
QNCMUSG00003704	Irf6	ENSMUSG00000026638.15	NA	protein_coding	0.053489858852199264	0.23162772275568122	0.021345256880182607	0.10694763989014311	0.30947537885258747	0.24444375900208162	0.03267038376712471
QNCMUSG00003705	A130010J15Rik	ENSMUSG00000079144.7	NA	protein_coding	0.15724441372312514	0.14660095080735555	0.12128610943513098	0.15345938466873965	0.16086849079577037	0.14528333367823648	0.11525731689164184
QNCMUSG00003706	Traf3ip3	ENSMUSG00000037318.10	NA	protein_coding	0.07263357252535138	0.16377326295766656	0.05803482778855972	0.4940243608273738	0.08634893315980134	0.060980917006304286	0.06420412573494295
QNCMUSG00003707	NA	NA	NONMMUG002865.2	noncoding	0.05297910173617184	0.12223981246068279	0.024227238266808997	0.776538044100687	0.02401580343564932	0	0
QNCMUSG00003709	4930570N18Rik	ENSMUSG00000089683.2	NONMMUG002868.2	noncoding	0.016346831299822447	0.05931166759620727	0	0.8588252617668524	0.021140622402029116	0.04437561693508872	0
QNCMUSG00003710	Lamb3	ENSMUSG00000026639.18	NA	protein_coding	0.054984606650187784	0.16261809566749832	0.17285207428165836	0.21054745621504656	0.14246055995130713	0.21647435562757614	0.040062851606725784
QNCMUSG00003711	NA	NA	NONMMUG002869.2	noncoding	0.01031870693685991	0.020343480623859635	0.2832540376816361	0.24333116930184062	0.42660512106706644	0.016147484388737265	0
QNCMUSG00003712	Hsd11b1	ENSMUSG00000016194.14	NA	protein_coding	0.1006942786170199	0.16256019990337003	0.13999818312220638	0.1623445165683017	0.16051737550192474	0.1909197078330185	0.08296573845415875
QNCMUSG00003713	G0s2	ENSMUSG00000009633.3	NA	protein_coding	0.06832529162376037	0.17179230612164315	0.18280636030794517	0.17972199550469767	0.14301451389662348	0.1656985884815487	0.0886409440637815
QNCMUSG00003714	NA	NA	NONMMUG002872.2	noncoding	0.09377731383621464	0.16771128541586364	0.16511209270002622	0.2108227243648587	0.11949049906824916	0.13243439453350211	0.11065169008128552
QNCMUSG00003715	NA	NA	NONMMUG047853.1	noncoding	0	0	0.06431762744092745	0.16942686106327504	0.12228149806145577	0.6439740134343417	0
QNCMUSG00003718	Camk1g	ENSMUSG00000016179.11	NA	protein_coding	0.6319845881839392	0.023985799599996915	0.0037435098563826734	0.043606321738321255	0.24671102532955	0.0017328574120514504	0.048235897879758495
QNCMUSG00003720	4631405K08Rik	ENSMUSG00000097850.2	NONMMUG002879.2	lncRNA	0	0.9613715168560578	0	0	0.03862848314394215	0	0
QNCMUSG00003731	Plxna2	ENSMUSG00000026640.12	NA	protein_coding	0.21634599057701825	0.1586831495207855	0.13258592203668446	0.14547489661738644	0.11205722398468403	0.14397584739031252	0.09087696987312888
QNCMUSG00003738	Cd34	ENSMUSG00000016494.9	NA	protein_coding	0.16659890719774847	0.18904855376480798	0.13681031710488092	0.17634351675452745	0.13741668332381887	0.0316183348481111	0.1621636870061053
QNCMUSG00003740	A330023F24Rik	ENSMUSG00000096929.7	NONMMUG002896.2	noncoding	0.2021401879156228	0.13794653702630896	0.10530536207160904	0.1313109602815436	0.16142174551810617	0.13115473850173015	0.1307204686850793
QNCMUSG00003741	NA	NA	NONMMUG047861.2	noncoding	0.20785374746051768	0.16333034199215804	0.0932892549162475	0.17400011279544947	0.14193565044933015	0.11195106235035798	0.10763983003593931
QNCMUSG00003745	Gm37027	ENSMUSG00000104077.1	NONMMUG002899.2	lncRNA	0.04065174000835097	0.2738096738727847	0.05227706950535751	0.09760064677445834	0.2633241488152855	0.16497434895072707	0.10736237207303588
QNCMUSG00003746	Cd46	ENSMUSG00000016493.13	NA	protein_coding	0.21159565290226837	0.1637859541730269	0.09138399204349534	0.21772445224019407	0.12831368828200007	0.07560100644862093	0.11159525391039432
QNCMUSG00003748	Cr1l	ENSMUSG00000016481.15	NA	protein_coding	0.12605705710427584	0.16180578930976874	0.14483709338210618	0.16685712859219995	0.1444295114581515	0.13021854671769884	0.12579487343579893
QNCMUSG00003749	NA	NA	NONMMUG002904.2	noncoding	0.15319336046073848	0.1823470940154351	0.08383406109645158	0.241743986239939	0.13237822646661876	0.13594760967609748	0.07055566204471966
QNCMUSG00003750	Cr2	ENSMUSG00000026616.15	NA	protein_coding	0.027290072882033004	0.07164257631203143	0.026766871645368874	0.7186068229993586	0.12312106677472405	0.01957432670931999	0.012998262677164018
QNCMUSG00003760	Ppp1r14c	ENSMUSG00000040653.6	NA	protein_coding	0.34332339506466675	0.052990140040573695	0.07291957607724751	0.029765296815018716	0.014913613095764389	0.007831568315223029	0.47825641059150586
QNCMUSG00003763	Iyd	ENSMUSG00000019762.4	NA	protein_coding	0.09599544126062151	0.15350164745428885	0	0.008586228872125505	0.37981253600992887	0.36210414640303523	0
QNCMUSG00003764	NA	NA	NONMMUG002954.2	noncoding	0.13548671838762666	0.3020910197605079	0.0383769873644373	0.09526138057119089	0.35902442720420064	0.016687074963332018	0.05307239174870467
QNCMUSG00003766	Plekhg1	ENSMUSG00000040624.17	NA	protein_coding	0.15856844951552587	0.20896517295088493	0.1077680177894314	0.17762089692049432	0.15404137473394164	0.1136264968929443	0.07940959119677746
QNCMUSG00003768	Mthfd1l	ENSMUSG00000040675.17	NA	protein_coding	0.216894596192344	0.31347600751603094	0.05203586793138776	0.26165758089489044	0.06911787651934165	0.0638562656757163	0.02296180527028893
QNCMUSG00003772	Akap12	ENSMUSG00000038587.9	NA	protein_coding	0.110161829664554	0.2402089578612799	0.12886675814659537	0.22003578490095438	0.11080266292313934	0.06224240894462912	0.12768159755884784
QNCMUSG00003773	Zbtb2	ENSMUSG00000075327.10	NA	protein_coding	0.1627626287408498	0.14349006822043522	0.1121044688299262	0.18705374171635614	0.15583706759773772	0.1028377698483978	0.13591425504629717
QNCMUSG00003774	Rmnd1	ENSMUSG00000019763.11	NA	protein_coding	0.14446345410153127	0.12138792274132286	0.16581665503484166	0.14004640478398922	0.1570746094162591	0.13056397745281415	0.14064697646924168
QNCMUSG00003776	NA	NA	NONMMUG002937.2	noncoding	0.17944815401796982	0.12899233566031695	0.11489165722702367	0.21210593886064188	0.16204122842962485	0.1349419527405372	0.0675787330638856
QNCMUSG00003777	NA	NA	NONMMUG002939.2	noncoding	0.14829095323186972	0.12363467002207025	0.11781660408139712	0.22762354463052276	0.17899956082213708	0.12956124469132302	0.07407342252068011
QNCMUSG00003778	Armt1	ENSMUSG00000061759.15	NA	protein_coding	0.16534589338319503	0.12791974977183096	0.1600405347640448	0.1546446634329763	0.12722782353777784	0.11673901517623013	0.14808231993394494
QNCMUSG00003779	Ccdc170	ENSMUSG00000019767.12	NA	protein_coding	0.18583055140006766	0.32006024228053287	0.09175847658412505	0.18059762005794586	0.12931586163396303	0	0.0924372480433656
QNCMUSG00003781	Esr1	ENSMUSG00000019768.16	NA	protein_coding	0.1158591007430225	0.17936720072109777	0.10358087326711012	0.1475146319415313	0.14942844466992997	0.14922656153881372	0.15502318711849467
QNCMUSG00003784	NA	NA	NONMMUG049553.1	noncoding	0	0.3256165636161425	0	0.2293541648617107	0	0.2548374901438628	0.19019178137828396
QNCMUSG00003787	Syne1	ENSMUSG00000096054.3	NA	protein_coding	0.23205888397732682	0.12379873662060659	0.11223357957952482	0.14350361377127335	0.1031111362379579	0.11843232860752768	0.16686172120578283
QNCMUSG00003788	NA	NA	NONMMUG050536.1	noncoding	0	0.4342942770619356	0	0.5657057229380644	0	0	0
QNCMUSG00003794	NA	NA	NONMMUG002922.2	noncoding	0.4371094433596451	0.14893505706277652	0.042015716199397146	0.08970295118796491	0.11051982347475604	0.0583892117627754	0.11332779695268484
QNCMUSG00003796	Myct1	ENSMUSG00000046916.9	NA	protein_coding	0.01921429579742078	0.20086826896576607	0.19999744617354986	0.19579426049934157	0.12566715099626072	0.10894499398297741	0.14951358358468356
QNCMUSG00003797	Vip	ENSMUSG00000019772.5	NA	protein_coding	0.9073427884106355	0.05835495222970911	0.005746243673786879	0.026496373409129692	0	0.0020596422767387833	0
QNCMUSG00003799	Fbxo5	ENSMUSG00000019773.7	NA	protein_coding	0.09700260214697083	0.18209582058584203	0.1065287209938409	0.30513192241475345	0.1461273479529672	0.10496795747962892	0.05814562842599668
QNCMUSG00003800	Mtrf1l	ENSMUSG00000019774.8	NA	protein_coding	0.15317337318102456	0.14062905195213193	0.13228680042300062	0.17612127813647438	0.14529131136318144	0.1142092022211617	0.13828898272302548
QNCMUSG00003801	Rgs17	ENSMUSG00000019775.17	NA	protein_coding	0.7990313595709435	0.06589418612309812	0.010667690618814701	0.10406607404905073	0.004434633278264504	0.00664626250786337	0.00925979385196513
QNCMUSG00003807	Oprm1	ENSMUSG00000000766.18	NA	protein_coding	0.785370618690159	0.1371065724622936	0	0.03741777025482196	0	0.004736529521327236	0.035368509071398234
QNCMUSG00003808	NA	NA	NONMMUG049557.1	noncoding	0.3000550870134509	0.17349379358136038	0.046640565510550215	0.1499316536666341	0.18535072077033835	0.09482227612326909	0.049705903334396916
QNCMUSG00003809	Ipcef1	ENSMUSG00000064065.15	NA	protein_coding	0.3549461562742031	0.1388999364669524	0.013710371202331996	0.2803047309376778	0.18356140018537978	0.021815827586146988	0.006761577347307877
QNCMUSG00003811	Cnksr3	ENSMUSG00000015202.13	NA	protein_coding	0.11117969046745715	0.18160868469627503	0.09342051519510537	0.17031105052997125	0.1890460110966325	0.13146004719016163	0.1229740008243971
QNCMUSG00003813	NA	NA	NONMMUG002907.2	noncoding	0.09479813471373438	0.20743147537573053	0.09589502741156578	0.15731715455197415	0.15872546982314445	0.11783063199822265	0.16800210612562805
QNCMUSG00003814	Gm21321	ENSMUSG00000112057.1	NA	processed_pseudogene	0.09152154830280253	0	0	0	0.8364687354982836	0.02452005222849801	0.04748966397041584
QNCMUSG00003815	Ulbp1	ENSMUSG00000079685.10	NA	protein_coding	0.018070439447126226	0.23765840756139361	0.1647222153714758	0.42546696334885925	0.062368239839561086	0.04912862458393724	0.04258510984764672
QNCMUSG00003816	Lrp11	ENSMUSG00000019796.12	NA	protein_coding	0.35444302918253645	0.12252051580755959	0.11245121436413859	0.0872533293118154	0.19152679858393723	0.05792076931948904	0.07388434343052361
QNCMUSG00003818	NA	NA	NONMMUG049561.2	noncoding	0.576338959519729	0.03831375484882713	0.021515593882979692	0.12602276585993893	0.1146756106347425	0.00847103068226308	0.1146622845715196
QNCMUSG00003819	Pcmt1	ENSMUSG00000019795.17	NA	protein_coding	0.17453706633104535	0.13665608521797276	0.11751773394710907	0.14214501240685684	0.14002072401188675	0.12146713331695413	0.167656244768175
QNCMUSG00003821	Nup43	ENSMUSG00000040034.15	NA	protein_coding	0.149615674898783	0.14786847579279516	0.12763349589939904	0.18503359798427457	0.1699469360415518	0.10162451763023651	0.11827730175295985
QNCMUSG00003822	Lats1	ENSMUSG00000040021.13	NA	protein_coding	0.14940673976670374	0.1541028476769151	0.13096471200419066	0.16561896606745766	0.15106002695435933	0.13626282500413972	0.11258388252623384
QNCMUSG00003823	Katna1	ENSMUSG00000019794.13	NA	protein_coding	0.12949474121677643	0.15017074993908297	0.14732586685372207	0.1670821726451822	0.14834158754273305	0.1271113940287426	0.13047348777376064
QNCMUSG00003825	Ginm1	ENSMUSG00000040006.13	NA	protein_coding	0.10379877165609178	0.16749465495588498	0.17540628577819048	0.15348343433877565	0.14456229771726248	0.11458731663775316	0.14066723891604155
QNCMUSG00003826	B430219N15Rik	ENSMUSG00000085211.2	NONMMUG002974.2	noncoding	0.06322873198461051	0.38435812887656	0.2622278995063826	0.17095627216802373	0.028868387259431468	0.06833301631647125	0.022027563888520407
QNCMUSG00003827	NA	NA	NONMMUG002973.2	noncoding	0.20907253200805137	0.16923033447847954	0.10549573318979606	0.20324687839384478	0.14206995508965498	0.09454820181894155	0.07633636502123178
QNCMUSG00003828	Ppil4	ENSMUSG00000015757.10	NA	protein_coding	0.16884161676179504	0.15993253860103565	0.1296611769210809	0.18004652928690948	0.1324383352673736	0.11171755321474997	0.11736224994705532
QNCMUSG00003829	NA	NA	NONMMUG002976.2	noncoding	0.1696373699871508	0.17943014125458762	0.08990423126670134	0.24356460153571416	0.13150666337650788	0.12499884121569116	0.06095815136364711
QNCMUSG00003830	Zc3h12d	ENSMUSG00000039981.6	NA	protein_coding	0.009258337369673275	0.1299164580077481	0.04458236129779142	0.4819474445977988	0.15884526617433437	0.1599195984537886	0.015530534098865437
QNCMUSG00003831	Tab2	ENSMUSG00000015755.16	NA	protein_coding	0.14267097985530683	0.14586680428938653	0.1278868318665664	0.16317766444532578	0.1392381283375108	0.1204973332835884	0.16066225792231523
QNCMUSG00003837	NA	NA	NONMMUG002984.2	noncoding	0	1	0	0	0	0	0
QNCMUSG00003838	NA	NA	NONMMUG050545.2	noncoding	0.11594462376246101	0.34210450369096124	0.01613462548427777	0.16248003696012955	0.03231886147358839	0.3234520350405681	0.007565313588013899
QNCMUSG00003839	Ust	ENSMUSG00000047712.8	NA	protein_coding	0.27810530471096456	0.18519827394933805	0.14860501730855746	0.20822374716786715	0.06478739491099145	0.03059570158071215	0.08448456037156926
QNCMUSG00003844	Sash1	ENSMUSG00000015305.6	NA	protein_coding	0.15291793650858262	0.17480388978266748	0.13817066088777832	0.1622131849767967	0.1499609999840889	0.1203502822052424	0.10158304565484345
QNCMUSG00003845	NA	NA	NONMMUG002995.2	noncoding	0.09821016449695547	0.2162914471095803	0.05528878780222141	0.2154290991802079	0.19478219246518563	0.17309231537483874	0.046905993571010655
QNCMUSG00003854	NA	NA	NONMMUG050613.1	noncoding	0.28021092364821026	0.2222683553711915	0.046659666928292105	0.19022275299721705	0.08368269423539035	0.10736638923171972	0.06958921758797895
QNCMUSG00003864	NA	NA	NONMMUG050721.1	noncoding	0.5978627274390563	0.21467494765202297	0.021244375683558834	0.05988391487124019	0.01963558102860694	0.02916020671187055	0.05753824661364412
QNCMUSG00003865	NA	NA	NONMMUG050724.1	noncoding	0.7405117723773422	0.1443373582799966	0	0	0	0.11515086934266117	0
QNCMUSG00003869	Gm48758	ENSMUSG00000112162.1	NA	processed_pseudogene	0.4996753721375379	0.20205785687248284	0	0	0	0	0.2982667709899794
QNCMUSG00003871	Samd5	ENSMUSG00000060487.7	NA	protein_coding	0.29110842995650293	0.30364610666714864	0.07363638739410862	0.11081668745957622	0.0643924010355484	0.05429754400908267	0.1021024434780325
QNCMUSG00003875	Stxbp5	ENSMUSG00000019790.17	NA	protein_coding	0.20276307414406167	0.15450886497285699	0.10667818673235945	0.17320898570154883	0.14420799590384561	0.11079247483875518	0.10784041770657225
QNCMUSG00003877	NA	NA	NONMMUG049573.1	noncoding	0.20093704791634556	0.24957491026431042	0	0.06479300583531532	0.2626999470346187	0.1275437350453165	0.09445135390409361
QNCMUSG00003878	Gm46210	ENSMUSG00000112146.1	NONMMUG003022.3	noncoding	0.5140529660047048	0.1284388677453337	0.029014732398633187	0.09190617339631554	0.17055447863492762	0.03730622301406669	0.028726558806018467
QNCMUSG00003880	Gm28905, Gm48279	ENSMUSG00000101621.2, ENSMUSG00000112060.1	NONMMUG003024.3	noncoding	0.5782281234698974	0.09757984812391525	0.054008155950784544	0.08366696176330125	0.11255660208387029	0.06319660638137475	0.010763702226856476
QNCMUSG00003882	Gm48278	ENSMUSG00000112074.1	NA	lncRNA	0.19220011921406227	0.18942688772458885	0.07997511512826883	0.17279225122102926	0.1395054950981488	0.13861733427822506	0.08748279733567686
QNCMUSG00003884	Gm48281	ENSMUSG00000112713.1	NA	lncRNA	0.26674214357037535	0.12701436907232477	0.12294573608680646	0.08355873352035795	0.22915239049402	0.10547927462811407	0.06510735262800145
QNCMUSG00003893	Rab32	ENSMUSG00000019832.5	NA	protein_coding	0.07885193505843638	0.18485922626682402	0.09973132507598795	0.21071626079787792	0.16471397769855115	0.19982544859135248	0.061301826510970145
QNCMUSG00003899	Grm1	ENSMUSG00000019828.13	NA	protein_coding	0.9099592940579284	0.04386802110431419	0	0.009516945786138133	0.0075861263724817714	0.002282249600953063	0.026787363078184457
QNCMUSG00003901	Shprh	ENSMUSG00000090112.8	NA	protein_coding	0.1606234327340236	0.15912039626769175	0.12278629757178301	0.17656580474759348	0.1361573243437542	0.13071950192433865	0.11402724241081526
QNCMUSG00003904	4930432B10Rik	ENSMUSG00000097007.3	NONMMUG003040.3	noncoding	0.23178814220142493	0.023644978507819096	0.2587482211112614	0.12598364134762613	0.16975848621281373	0.1415591801412536	0.04851735047780118
QNCMUSG00003905	Fbxo30	ENSMUSG00000047648.13	NA	protein_coding	0.1206373746907866	0.14833112964981357	0.1466747506399535	0.14274256364539706	0.1498657922649965	0.12651930549168489	0.1652290836173679
QNCMUSG00003907	Epm2a	ENSMUSG00000055493.4	NA	protein_coding	0.19046319797638905	0.14399647146191727	0.12067798314485606	0.12073990407517812	0.11993874713563099	0.08698840644013821	0.2171952897658903
QNCMUSG00003910	Gm48680	ENSMUSG00000112151.1	NONMMUG088036.1	lncRNA	0.24420594280472827	0.3506620920609704	0	0	0.09597069802741616	0.30916126710688513	0
QNCMUSG00003914	NA	NA	NONMMUG003045.2	noncoding	0	0	0.3408234658969203	0	0	0	0.6591765341030796
QNCMUSG00003918	Utrn	ENSMUSG00000019820.11	NA	protein_coding	0.13352882462436622	0.18074493871770497	0.14123030092983116	0.19162118476324044	0.11937867589289985	0.11694390193554999	0.11655217313640737
QNCMUSG00003919	NA	NA	NONMMUG003051.3	noncoding	0.06112424382070303	0.2540170305586286	0.20539574347978395	0.27227931202015976	0.09196748781699458	0.11521618230373006	0
QNCMUSG00003921	Stx11	ENSMUSG00000039232.12	NA	protein_coding	0.022385185768497958	0.14917468220771685	0.12702405567625608	0.39496689617957187	0.16365738669793756	0.10414523361233174	0.038646559857687966
QNCMUSG00003924	Plagl1	ENSMUSG00000019817.18	NA	protein_coding	0.23335942270300533	0.22797228386463575	0.040505484650261936	0.19410199858823868	0.15428056866415907	0.07123430110297396	0.07854594042672525
QNCMUSG00003927	Ltv1	ENSMUSG00000019814.5	NA	protein_coding	0.1352383158076928	0.1534827943103896	0.1348999926410863	0.17137829288022766	0.13838051660071898	0.11332010516035587	0.1532999825995288
QNCMUSG00003929	Phactr2	ENSMUSG00000062866.16	NA	protein_coding	0.15194804648572707	0.170139265309534	0.1330305670729755	0.16410169518714504	0.16095268120052617	0.08240204561373746	0.13742569913035477
QNCMUSG00003935	Fuca2	ENSMUSG00000019810.15	NA	protein_coding	0.15049703078860993	0.1582292657482107	0.12552876196949303	0.13783991419499356	0.2455794881559777	0.0825554153984102	0.09977012374430497
QNCMUSG00003936	Pex3	ENSMUSG00000019809.16	NA	protein_coding	0.14658446412574397	0.15486672989458675	0.17427486176488385	0.1452552615889537	0.14740466207003802	0.1307206361971224	0.10089338435867135
QNCMUSG00003937	Adat2	ENSMUSG00000019808.8	NA	protein_coding	0.19001809397905614	0.15337180756852437	0.12944381701073213	0.15285368826026627	0.15490391165518502	0.11253006615040359	0.10687861537583249
QNCMUSG00003939	Aig1	ENSMUSG00000019806.13	NA	protein_coding	0.18041917210017339	0.14555106536574933	0.15330880911410227	0.12154289563859	0.179075237292954	0.11649553759321175	0.10360728289521927
QNCMUSG00003943	Hivep2	ENSMUSG00000015501.10	NA	protein_coding	0.21815266859255333	0.1437697241272886	0.11900997400288532	0.16845300592570264	0.10400224624866322	0.08582217301513871	0.16079020808776814
QNCMUSG00003946	Gm48843	ENSMUSG00000112266.1	NONMMUG049669.2	noncoding	0.20353208087906716	0.15062554447122467	0.15659356042419126	0.1644389660248446	0.09459953634769429	0.10067605458164203	0.12953425727133597
QNCMUSG00003953	Adgrg6	ENSMUSG00000039116.7	NA	protein_coding	0.13546634052927764	0.26235433691053145	0.1171865319504931	0.21918097568859385	0.11083739479526984	0.06450158671992408	0.09047283340591006
QNCMUSG00003954	Gm46212	ENSMUSG00000111888.1	NONMMUG003089.2	noncoding	0.09750611421888397	0.5110940034984933	0	0.24284339134075777	0	0.05044035838499104	0.09811613255687394
QNCMUSG00003955	Vta1	ENSMUSG00000019868.16	NA	protein_coding	0.16796571028813118	0.14993961972629252	0.13609342865563148	0.15206023298036878	0.146863541057325	0.10960958557277135	0.1374678817194797
QNCMUSG00003959	Nmbr	ENSMUSG00000019865.9	NA	protein_coding	0.5370216279394494	0.03701913575892902	0.11193796683945717	0.018883287877069367	0.038977419723230364	0.0035857695317548567	0.2525747923301098
QNCMUSG00003965	NA	NA	NONMMUG003096.2	noncoding	0.18112902586635088	0.14019161686712042	0.06556547815108288	0.19108878297831694	0.16415501593684484	0.16455802516230777	0.09331205503797622
QNCMUSG00003968	Gm47712	ENSMUSG00000112089.1	NONMMUG088044.1	lncRNA	0.2831201860679856	0.20693472849817438	0.11044726595836253	0.01971629849079242	0.1320093599465848	0.1628270717275243	0.084945089310576
QNCMUSG00003969	NA	NA	NONMMUG088298.1	noncoding	0.17513524143902803	0.18392338700086286	0.1232130834392228	0.1756516270256389	0.11876170286010011	0.1136625977461277	0.10965236048901958
QNCMUSG00003978	Gm20125	ENSMUSG00000101969.2	NONMMUG003101.3	noncoding	0.15864399040806934	0.2245459560974015	0.0706215644224653	0.3107239888025262	0.024390712269789797	0.019215164448245874	0.19185862355150202
QNCMUSG00003981	Gm47761	ENSMUSG00000112478.1	NA	lncRNA	0.08559569970637983	0.13163974735305584	0.05638522175399686	0.17926062624798111	0.2715258359772249	0.20404976247160894	0.07154310648975255
QNCMUSG00003990	Cited2	ENSMUSG00000039910.10	NA	protein_coding	0.1334956315232917	0.1582444891508883	0.08253852105000321	0.157552354764561	0.1923192639512379	0.10730722001428582	0.16854251954573213
QNCMUSG00003992	Gm20655	ENSMUSG00000093672.2	NONMMUG003104.2	noncoding	0.1532106746078792	0.15095017890266269	0.2063691649527384	0.15285397467013792	0.04692969762322064	0.020268927463145455	0.2694173817802156
QNCMUSG00003993	Txlnb	ENSMUSG00000039891.6	NA	protein_coding	0.07476827555693837	0.07493179847778836	0.26450965607970656	0.062041392734483315	0.03220269970568125	0.005688728731489868	0.48585744871391234
QNCMUSG00003994	Heca	ENSMUSG00000039879.9	NA	protein_coding	0.13901512251834874	0.1460893386313977	0.1357261231183587	0.17554999482548922	0.1396023054414569	0.1346035246825104	0.12941359078243833
QNCMUSG00003995	NA	NA	NONMMUG003105.2	noncoding	0	0	0.3050375978486243	0.5171542261058398	0	0	0.1778081760455359
QNCMUSG00003996	NA	NA	NONMMUG050804.1	noncoding	0.11688968108104779	0.1879794327006881	0.057263374824529	0.33670135604898294	0.05717592218042337	0.1453031040371544	0.09868712912717438
QNCMUSG00003998	Abracl	ENSMUSG00000078453.3	NA	protein_coding	0.14911461075322507	0.18111389910277664	0.13805822563117687	0.19481766812778287	0.17180217585674662	0.10157171638960952	0.06352170413868241
QNCMUSG00004001	Reps1	ENSMUSG00000019854.17	NA	protein_coding	0.17683328080281113	0.14789212430480891	0.11584228740372109	0.15987680462861403	0.13740782335966545	0.1220576394331493	0.14009004006722994
QNCMUSG00004003	NA	NA	NONMMUG049681.1	noncoding	0.5729990181082608	0.15739162677475604	0	0.2696093551169831	0	0	0
QNCMUSG00004004	NA	NA	NONMMUG003114.2	noncoding	0.5314749314450781	0	0.03207301827626411	0.13050740670554042	0.032285550247644346	0.07249579909693976	0.2011632942285332
QNCMUSG00004005	Ccdc28a	ENSMUSG00000059554.12	NA	protein_coding	0.19678142085319414	0.14024329141549774	0.10496151074292198	0.13589079480885588	0.16072781394687147	0.13416243120627908	0.12723273702637977
QNCMUSG00004006	Gm10827	ENSMUSG00000096977.2	NONMMUG003117.3	noncoding	0.2944157358963494	0.1375854071290235	0.02696958278187433	0.1501084918829803	0.1358209733281531	0.10359775673811542	0.1515020522435039
QNCMUSG00004008	Nhsl1	ENSMUSG00000039835.16	NA	protein_coding	0.21716372624262983	0.19423855667317166	0.043542745344243586	0.12950601841247164	0.19056177303624497	0.11337831353839721	0.1116088667528412
QNCMUSG00004009	NA	NA	NONMMUG049689.1	noncoding	0.1932396969011909	0.3214019108063614	0	0	0.29206802744513166	0.19329036484731602	0
QNCMUSG00004011	Hebp2	ENSMUSG00000019853.6	NA	protein_coding	0.1802912344025405	0.2169523213420701	0.3347553636415029	0.11555274608169024	0.09798793914656073	0.011968719080017459	0.042491676305618134
QNCMUSG00004012	Arfgef3	ENSMUSG00000019852.7	NA	protein_coding	0.623134118965966	0.16968806937217265	0.002483426549121957	0.030210096524890828	0.16903962375891804	7.143022683496123e-4	0.004730362560580837
QNCMUSG00004014	Gm32926	ENSMUSG00000111474.1	NONMMUG003123.3	noncoding	0.7170912247582903	0.1760976155729489	0	0.036897544474412035	0.04392504487767751	0.02598857031667134	0
QNCMUSG00004017	Perp	ENSMUSG00000019851.8	NA	protein_coding	0.11470634132881709	0.1872369469825726	0.038882555138509946	0.04311982602881875	0.24937605348063632	0.28371592064863715	0.08296235639200816
QNCMUSG00004022	Tnfaip3	ENSMUSG00000019850.11	NA	protein_coding	0.11473881133276202	0.1638632434916759	0.09026439320971202	0.30251696218897284	0.12232551763075894	0.09655115770703714	0.10973991443908108
QNCMUSG00004028	NA	NA	NONMMUG050819.1	noncoding	0	0.17488145289751914	0	0.7517072311633242	0	0.07341131593915674	0
QNCMUSG00004036	Gm33104	ENSMUSG00000110902.1	NONMMUG003136.3	noncoding	0.01877603552010488	0.26754539822021783	0.01576954048543813	0.549756580200113	0.006086651156227746	0.0692644344687342	0.0728013599491642
QNCMUSG00004037	Ifngr1	ENSMUSG00000020009.13	NA	protein_coding	0.10063186178709772	0.18943494431544478	0.14670300577952716	0.19904002653980987	0.13185665455277917	0.10430345209483603	0.12803005493050526
QNCMUSG00004038	Il22ra2	ENSMUSG00000039760.8	NA	protein_coding	0	0.3192800588941838	0.004092524171944708	0.6695821750748069	0	0.0023537991729017473	0.004691442686162844
QNCMUSG00004039	9230106D20Rik	ENSMUSG00000042940.8	NA	lncRNA	0	1	0	0	0	0	0
QNCMUSG00004043	Slc35d3	ENSMUSG00000050473.5	NA	protein_coding	0.5620749548983783	0.06524502861784776	0	0.36159370122450785	0.011086315259266151	0	0
QNCMUSG00004044	Pex7	ENSMUSG00000020003.16	NA	protein_coding	0.13974806362895292	0.12959880397009488	0.15585700337940336	0.12504715216021178	0.16486508438910483	0.1593775553996237	0.1255063370726085
QNCMUSG00004045	Map3k5	ENSMUSG00000071369.11	NA	protein_coding	0.14652209942507757	0.156214600225076	0.13199807988366255	0.1750532373998875	0.16144206767766706	0.15083606165521884	0.0779338537334105
QNCMUSG00004046	NA	NA	NONMMUG050823.1	noncoding	0.18781420537624974	0.25098157919847874	0.05064705574851073	0.17741156668546246	0.21084054736938437	0.0914929419629567	0.030812103658957275
QNCMUSG00004048	Map7	ENSMUSG00000019996.17	NA	protein_coding	0.21853177903820659	0.15372420766790829	0.07384287355180708	0.12180007362408612	0.21186651183683947	0.14640035354133424	0.07383420073981824
QNCMUSG00004052	Gm48249	ENSMUSG00000111447.1	NONMMUG003156.3	noncoding	0.5134215470638027	0.201280652737225	0.12480645160240222	0.09392270769580953	0	0	0.0665686409007606
QNCMUSG00004054	Bclaf1	ENSMUSG00000037608.16	NA	protein_coding	0.16258080821150755	0.1515015523545487	0.12545812498448702	0.17058996804865864	0.13893100633363606	0.12384045110810081	0.1270980889590612
QNCMUSG00004056	NA	NA	NONMMUG050825.1	noncoding	0.18733625705903353	0.170452712867294	0.06747780188005426	0.19276707165831253	0.1502985177997383	0.1259250167947313	0.10574262194083602
QNCMUSG00004057	Pde7b	ENSMUSG00000019990.15	NA	protein_coding	0.15966106634822727	0.10532983683615038	0.1811610874072861	0.13319995435547047	0.1247809158483239	0.11804265548976714	0.17782448371477474
QNCMUSG00004059	Gm17229	ENSMUSG00000092051.2	NONMMUG003163.2	noncoding	0.07935142641480973	0.08289985001703387	0.28669881445530754	0.1549681946257858	0.09745914762246494	0.21797350444319125	0.08064906242140689
QNCMUSG00004062	Ahi1	ENSMUSG00000019986.17	NA	protein_coding	0.39690475316516616	0.14283080684261074	0.08598314016968214	0.1417173195984363	0.14501223255780743	0.04019627173291691	0.047355475933380284
QNCMUSG00004064	NA	NA	NONMMUG049700.1	noncoding	0.6394581263102183	0.09166369475994618	0	0.11882924732717706	0.11391038597196314	0.0361385456306954	0
QNCMUSG00004067	Myb	ENSMUSG00000019982.15	NA	protein_coding	0.14933535755851607	0.256192804706304	0.013275211558491243	0.540329630832218	0.011844121615106942	0.009335335094100854	0.01968753863526295
QNCMUSG00004074	NA	NA	NONMMUG003176.2	noncoding	0.23967474645672276	0.4883786211549556	0.029644106025125835	0.05904697212051121	0.05632884501809762	0.10994034679028478	0.016986362434302158
QNCMUSG00004075	Hbs1l	ENSMUSG00000019977.16	NA	protein_coding	0.13720395936064314	0.1432901058377363	0.13190604119617125	0.15133768934679878	0.14285684883372657	0.14452129911008119	0.1488840563148428
QNCMUSG00004078	Aldh8a1	ENSMUSG00000037542.13	NA	protein_coding	0.005116211157735049	0.13666406799126954	0.00231265417832375	0.010796125907623563	0.4317093547075028	0.4080669193345263	0.005334666723018926
QNCMUSG00004079	NA	NA	NONMMUG050830.1	noncoding	0.18378695960353875	0.8162130403964613	0	0	0	0	0
QNCMUSG00004080	1700021A07Rik	ENSMUSG00000037535.5	NONMMUG003179.3	lncRNA	0.04393439606617928	0.49786820146490435	0	0.37891738681735493	0	0.07928001565156144	0
QNCMUSG00004084	NA	NA	NONMMUG050832.1	noncoding	0.06864181884702944	0.6800768716596535	0	0	0.251281309493317	0	0
QNCMUSG00004085	NA	NA	NONMMUG050833.1	noncoding	0	0.41131362850471004	0	0.07460438427374645	0.5140819872215435	0	0
QNCMUSG00004088	Gm5420	ENSMUSG00000056716.10	NONMMUG049704.2	noncoding	0	0.007322747060191727	0.20114968567141284	0.04553050343086507	0.009842394915414224	0.01155407245433192	0.7246005964677843
QNCMUSG00004090	Gm29323	ENSMUSG00000099749.1	NONMMUG049705.1	lncRNA	0	0.17740970798973618	0.11822267400931671	0	0	0	0.7043676180009472
QNCMUSG00004093	Sgk1	ENSMUSG00000019970.15	NA	protein_coding	0.1498857761008973	0.16235841369397425	0.14452258168404347	0.15530295683178202	0.13486090405973672	0.09768248084121386	0.15538688678835239
QNCMUSG00004095	NA	NA	NONMMUG050843.1	noncoding	0.31992139482554915	0.1503865793858665	0.08423299743435428	0.1664162945813393	0.09615471253348883	0.13251146259801666	0.05037655864138528
QNCMUSG00004097	NA	NA	NONMMUG003185.3	noncoding	0.3733780898589568	0.12101702193897175	0.1542942747959693	0.09973789096184145	0.09431102568878807	0.05700342385082899	0.10025827290464365
QNCMUSG00004101	E030030I06Rik	ENSMUSG00000097327.7	NA	protein_coding	0.08947065411017158	0.1923007400774065	0.11973374371097867	0.19184391024884162	0.172481412831439	0.1714262478881549	0.06274329113300775
QNCMUSG00004103	NA	NA	NONMMUG003188.2	noncoding	0.060669332007163235	0.22008664921898982	0.1447003499991352	0.26065983770496987	0.1191677877164457	0.1796979559475876	0.015018087405708518
QNCMUSG00004104	Raet1e	ENSMUSG00000053219.15	NA	protein_coding	0.025958666751586246	0.22516491217137138	0.04767837285728523	0.29972012962181876	0.01341634401629034	0.3637209578916431	0.024340616690004962
QNCMUSG00004105	H60b	ENSMUSG00000075297.10	NA	protein_coding	0.31250097530130505	0.19039037406786524	0.2042958578835344	0.15585297335183335	0.06636077566511177	0.07059904373035022	0
QNCMUSG00004106	Gm26740	ENSMUSG00000097705.1	NONMMUG003190.2	noncoding	0.04623935229289254	0.13684917760204404	0.10037787885381665	0.3115241709036369	0.06396829687271055	0.05901128874029537	0.2820298347346039
QNCMUSG00004110	C920009B18Rik	ENSMUSG00000097352.7	NONMMUG003194.2	noncoding	0.12780608339338376	0.1750146155902701	0.07633462061427154	0.4116166201098265	0.0813120234689123	0.08067700890415738	0.04723902791917839
QNCMUSG00004111	Raet1d	ENSMUSG00000078452.10	NA	protein_coding	0	0.22719289990476396	0.04250468294254413	0.0850906301588403	0.007273558927212622	0.6120753976297835	0.02586283043685556
QNCMUSG00004112	NA	NA	NONMMUG003195.2	noncoding	0	0.08559476558068808	0.023637896639301492	0.3467222166650424	0	0.0210446072264734	0.5230005138884947
QNCMUSG00004115	NA	NA	NONMMUG003197.2	noncoding	0	0	0.1000908894791138	0.6443773391251573	0	0.057809699494474745	0.1977220719012542
QNCMUSG00004116	NA	NA	NONMMUG003198.2	noncoding	0.004044848248751654	0.10993555840746118	0.05390792422266161	0.46141490621710374	0.0453646710437187	0.03977785920536213	0.285554232654941
QNCMUSG00004120	Slc2a12	ENSMUSG00000037490.5	NA	protein_coding	0.2157231237044064	0.14633542163686275	0.14532602827406302	0.045132795951798074	0.19667993627370595	0.0012300072334076094	0.24957268692575615
QNCMUSG00004121	Tbpl1	ENSMUSG00000071359.13	NA	protein_coding	0.1982409051428087	0.14518380013255358	0.13099623767081994	0.16116859665968272	0.12490845601586086	0.09457672380498226	0.144925280573292
QNCMUSG00004125	Tcf21	ENSMUSG00000045680.8	NA	protein_coding	0.017398715988281247	0.34738105621839727	0	0.004041705582124125	0.43743454094558426	0.1937439812656131	0
QNCMUSG00004130	NA	NA	NONMMUG003210.2	noncoding	0.10321439391596866	0.6586274720217851	0	0.09661829940122994	0.1415398346610163	0	0
QNCMUSG00004131	Eya4	ENSMUSG00000010461.15	NA	protein_coding	0.1896988069524529	0.12597530456235495	0.06695315914055758	0.08726707351149951	0.04453225666828281	0.033825698198789673	0.45174770096606254
QNCMUSG00004135	NA	NA	NONMMUG050852.1	noncoding	0.4858786842216226	0.14208140105315675	0.0435913710795612	0.13900965750624414	0.1054212357219512	0.050952129421316786	0.03306552099614736
QNCMUSG00004140	NA	NA	NONMMUG003217.2	noncoding	0.21630752547853396	0.16739600104927715	0.11977185694916806	0.15506684817428112	0.1908517873431957	0	0.15060598100554395
QNCMUSG00004144	NA	NA	NONMMUG003219.2	noncoding	0.28758222428572644	0.1471956221782806	0.063815726227972	0.2206759847201346	0.19487945889282396	0.08585098369506243	0
QNCMUSG00004145	Rps12	ENSMUSG00000061983.7	NA	protein_coding	0.1399590948687486	0.15545212435172862	0.13614966754541796	0.16503796430322798	0.13914617835200657	0.12831228657018628	0.13594268400868395
QNCMUSG00004146	Slc18b1	ENSMUSG00000037455.16	NA	protein_coding	0.1583822038045968	0.17322154668729087	0.15802438705085564	0.16371159703914645	0.16977409331395962	0.09261910502857945	0.08426706707557122
QNCMUSG00004147	Vnn3	ENSMUSG00000020010.7	NA	protein_coding	0.009050294181901515	0.2653270711847462	0.06358151897045651	0.2708795784058512	0.010003587880794017	0.34725776334283764	0.033900186033412875
QNCMUSG00004148	Vnn1	ENSMUSG00000037440.8	NA	protein_coding	0.011408824417081416	0.17866875813119132	0.06744187502561745	0.18910341165500996	0.2654018854295858	0.24320466355535741	0.04477058178615669
QNCMUSG00004151	Gm40614	ENSMUSG00000085451.2	NONMMUG050855.2	noncoding	0.03619536095305669	0.0810287633034971	0.01618039241745855	0.08734888299337158	0.7597490841384055	0	0.019497516194210526
QNCMUSG00004153	Stx7	ENSMUSG00000019998.6	NA	protein_coding	0.17812085142979847	0.1501225573176704	0.12825961494151403	0.15548556442840064	0.1765544696541691	0.09480635118993985	0.11665059103850751
QNCMUSG00004156	Moxd1	ENSMUSG00000020000.7	NA	protein_coding	0.35924122692344074	0.1673261054546717	0.049604874896471945	0.09146152190348088	0.001999582327709988	0.26293800274604057	0.06742868574818425
QNCMUSG00004157	Gm15270	ENSMUSG00000087400.8	NONMMUG003231.2	noncoding	0.16675293696185614	0.2036909679854449	0.016658738174568585	0.17587494940124723	0.27111066745841833	0.09086142624519188	0.075050313773273
QNCMUSG00004163	Ccn2	ENSMUSG00000019997.11	NA	protein_coding	0.16159261793375956	0.19918066420486344	0.07284661250852933	0.11260231745968748	0.21574427205275104	0.09796820875148365	0.14006530708892548
QNCMUSG00004164	Enpp1	ENSMUSG00000037370.13	NA	protein_coding	0.07919342843375034	0.2642591798452234	0.05141874516670683	0.14949635242327666	0.19876128967817627	0.18634191881581946	0.07052908563704696
QNCMUSG00004166	Enpp3	ENSMUSG00000019989.8	NA	protein_coding	0.014201165978734373	0.15115114119594952	0.052737641959268396	0.08934597886954651	0.3018982551877223	0.3148861941397997	0.07577962266897934
QNCMUSG00004167	NA	NA	NONMMUG003236.2	noncoding	0	0.02338005180850141	0	0	0.5111780139817336	0.45282727622498403	0.012614657984780992
QNCMUSG00004168	NA	NA	NONMMUG088060.1	noncoding	0.14778039421057937	0.18118192924821305	0.05476807398556065	0.1702659170470094	0.25519148326470353	0.09485668947288167	0.09595551277105221
QNCMUSG00004169	Med23	ENSMUSG00000019984.16	NA	protein_coding	0.17272124080300003	0.15225033437616103	0.12531612370924766	0.1817866541128798	0.14169669110730318	0.11303204441492057	0.11319691147648776
QNCMUSG00004170	Arg1	ENSMUSG00000019987.9	NA	protein_coding	0.028105984455535214	0.2720339869241504	0.02684791597452886	0.0517783163901458	0.020114030530218492	0.5834025284766996	0.01771723724872162
QNCMUSG00004171	NA	NA	NONMMUG003239.2	noncoding	0	0.10290148748124592	0	0.08760322630718477	0.021392219046417908	0.7657628822505911	0.02234018491456036
QNCMUSG00004172	Gm36172	ENSMUSG00000112758.1	NA	lncRNA	0.025995804621843088	0	0	0	0	0.974004195378157	0
QNCMUSG00004183	Akap7	ENSMUSG00000039166.16	NA	protein_coding	0.16539326753552333	0.1579661629049446	0.1742120103810753	0.1572313645290032	0.12869055933469156	0.10074731602440534	0.1157593192903566
QNCMUSG00004184	NA	NA	NONMMUG050884.1	noncoding	0.12594911517447224	0.19013085405392077	0.14029772194897008	0.2721872330770146	0.12087292446432152	0.08462202603436454	0.065940125246936293
QNCMUSG00004185	Gm40617	ENSMUSG00000112352.1	NONMMUG003249.2	noncoding	0.07562436491628899	0.3284344247855545	0.28593935853839997	0.23044148217948904	0.033388717999561786	0.02039177545556176	0.025779876125144027
QNCMUSG00004186	Epb41l2	ENSMUSG00000019978.16	NA	protein_coding	0.15730982601251825	0.1838334592544236	0.14779938454844366	0.1905273086817401	0.10888860190873507	0.09384206018638308	0.11779935940775624
QNCMUSG00004188	Smlr1	ENSMUSG00000096546.2	NA	protein_coding	0.026060419989741377	0.07130449749342567	0	0	0.4222606351719465	0.4803744473448864	0
QNCMUSG00004189	Gm29571	ENSMUSG00000101537.1	NONMMUG003254.2	noncoding	0.0433251922155759	0.14668879931024179	0.009306487055617228	0	0.09220895317140909	0.7084705682471559	0
QNCMUSG00004191	Gm36908	ENSMUSG00000112630.1	NONMMUG003255.2	noncoding	0.6598774400878852	0.1655608071749757	0	0.01960004750129188	0	0.15496170523584726	0
QNCMUSG00004195	Gm47939	ENSMUSG00000112324.1	NONMMUG088062.1	lncRNA	0.07579909195093446	0.11437352423650628	0.022080821233572356	0.05295876798463501	0.7096299121675549	0.02515788242679694	0
QNCMUSG00004196	Tmem200a	ENSMUSG00000049420.9	NA	protein_coding	0.6373737350472383	0.11556636151303427	0.034436233532451205	0.03777488890396498	0.12540900944961825	0.02871781995921606	0.02072195159447699
QNCMUSG00004199	Samd3	ENSMUSG00000051354.14	NA	protein_coding	0.2949996798941044	0.11023083929163455	0.005897837226787523	0.5240502130265761	0.03878984546861195	0.026031585092285432	0
QNCMUSG00004200	L3mbtl3	ENSMUSG00000039089.15	NA	protein_coding	0.1793582135754161	0.17758636233291406	0.10618313042066886	0.19721111125242838	0.13958755506619494	0.08966200098525819	0.11041162636711943
QNCMUSG00004203	Gm48893	ENSMUSG00000111950.1	NONMMUG003266.3	noncoding	0.4099764274965544	0.1407878121246033	0.06054277027528801	0.18142569800958688	0.095505059410992	0.07195580397651676	0.03980642870645873
QNCMUSG00004204	NA	NA	NONMMUG049727.1	noncoding	0.151587535531011	0.26462131889790474	0.11794755528529469	0.2092270170489003	0.15856535575854194	0.015490147531920732	0.08256106994642656
QNCMUSG00004205	Arhgap18	ENSMUSG00000039031.16	NA	protein_coding	0.10578837757400088	0.2023189901585891	0.14031678938188805	0.1766233338305378	0.19340526609524808	0.09341303176858023	0.0881342111911559
QNCMUSG00004206	NA	NA	NONMMUG003267.2	noncoding	0.05620363568926637	0.26982184207595017	0.10156130189158034	0.2467101050873802	0.19669732227454095	0.046317517518823084	0.08268827546245891
QNCMUSG00004209	Lama2	ENSMUSG00000019899.16	NA	protein_coding	0.12674309650672633	0.19359499041698175	0.11583324610755302	0.179586047670927	0.14984667143870878	0.04755713541565525	0.1868388124434479
QNCMUSG00004217	Ptprk	ENSMUSG00000019889.10	NA	protein_coding	0.19437907654515763	0.14918201151080376	0.07837250719887705	0.12623361858187132	0.21079075393467941	0.16986569496692736	0.07117633726168347
QNCMUSG00004219	NA	NA	NONMMUG050897.1	noncoding	0	0	0	0	1	0	0
QNCMUSG00004222	Themis	ENSMUSG00000049109.15	NA	protein_coding	0.01486437239725819	0.15982358964938578	0.03098526961540302	0.6215933469652593	0.045447881553429506	0.11983363128782473	0.007451908531439587
QNCMUSG00004228	Soga3	ENSMUSG00000038916.7	NA	protein_coding	0.9748087913591517	0.0045627457866220635	0.004055463957931025	0.00563366546011656	0.0020079069294604585	0.00893142650671829	0
QNCMUSG00004229	Gm49353	ENSMUSG00000110723.1	NA	protein_coding	1	0	0	0	0	0	0
QNCMUSG00004230	NA	NA	NONMMUG003293.2	noncoding	0.978925329905805	0.011699029763490671	0	0	0	0.009375640330704241	0
QNCMUSG00004232	9330159F19Rik	ENSMUSG00000004360.9	NA	protein_coding	0.3308745802825632	0.15536952835934104	0.09312465935274547	0.10236823674117357	0.0033888147932224946	0.0010401313250429328	0.3138340491459112
QNCMUSG00004233	NA	NA	NONMMUG050909.1	noncoding	0.32033834652058246	0.2210698523580044	0.07454036354845785	0.15674827474483582	0.13602991432023318	0.03077154178374758	0.06050170672413876
QNCMUSG00004235	Echdc1	ENSMUSG00000019883.11	NA	protein_coding	0.11598284791420597	0.15401572670067165	0.20546191273369144	0.14834286975735722	0.14296199536727763	0.12161503312735446	0.11161961439944167
QNCMUSG00004236	Rnf146	ENSMUSG00000038876.12	NA	protein_coding	0.16634541114297882	0.14538872842022682	0.1247895903095889	0.16019081842599353	0.13298478054451696	0.11739721235039574	0.15290345880629916
QNCMUSG00004240	Rspo3	ENSMUSG00000019880.10	NA	protein_coding	0.3387544833740138	0.2165787190921228	0.02422661258048866	0.08692545087041234	0.06484771334698472	0.21359146201033252	0.055075558725645186
QNCMUSG00004244	Gm10275	ENSMUSG00000069682.6	NA	transcribed_processed_pseudogene	0.1451659842432662	0.15295565996208513	0.1283058527293013	0.18482712226541662	0.13197830726737092	0.11818362960610489	0.1385834439264549
QNCMUSG00004250	Cenpw	ENSMUSG00000075266.5	NA	protein_coding	0.2843886366145842	0.1692562560271498	0.10505294982164304	0.1625610658183898	0.08999940458469378	0.073675998116856	0.11506568901668335
QNCMUSG00004252	NA	NA	NONMMUG088065.1	noncoding	0.19291693848874292	0.2264745336154081	0.07799096510075919	0.1833883448826013	0.16374569062126024	0.07368028862704455	0.0818032386641837
QNCMUSG00004253	Trmt11	ENSMUSG00000019792.8	NA	protein_coding	0.17423976031706745	0.1475877161732003	0.1357464888574575	0.17469547507802421	0.14669671113697416	0.11171794580009232	0.1093159026371841
QNCMUSG00004254	Hint3	ENSMUSG00000019791.12	NA	protein_coding	0.1394113704587108	0.13969010613041424	0.15342901673783163	0.13134961283604835	0.14525799764757216	0.13715314727602398	0.15370874891339892
QNCMUSG00004255	Ncoa7	ENSMUSG00000039697.16	NA	protein_coding	0.23180234127814112	0.14230023158728863	0.13445540941541223	0.1726545615714684	0.2147297271684215	0.04937527030026646	0.05468245867900166
QNCMUSG00004258	Hey2	ENSMUSG00000019789.9	NA	protein_coding	0.2793180376169403	0.21310559029472387	0.1195260805937156	0.16031074696515113	0.11458661502010761	0.04121159486678363	0.07194133464257794
QNCMUSG00004262	NA	NA	NONMMUG049750.1	noncoding	0.30891642148444415	0	0	0	0	0	0.6910835785155559
QNCMUSG00004267	Hddc2	ENSMUSG00000000295.13	NA	protein_coding	0.18634011029386424	0.17700855959835504	0.15109183236656767	0.16681734943424892	0.12677739716422945	0.04189453995258412	0.15007021119015054
QNCMUSG00004268	Tpd52l1	ENSMUSG00000000296.8	NA	protein_coding	0.21664082758211967	0.1368691771522428	0.13569245391799492	0.015321870619849371	0.17196189131456222	0.11795448523906538	0.20555929417416569
QNCMUSG00004272	Rnf217	ENSMUSG00000063760.9	NA	protein_coding	0.18810029506045087	0.12946329143323423	0.12633137930575047	0.10997238425456647	0.11706189585290198	0.16534035360162358	0.1637304004914725
QNCMUSG00004273	Nkain2	ENSMUSG00000069670.8	NA	protein_coding	0.7237460408733376	0.1150872480180898	0.01913248704017853	0.060217756119280576	0.028185106027768865	0.024358838895383744	0.029272523025960874
QNCMUSG00004274	NA	NA	NONMMUG003332.2	noncoding	1	0	0	0	0	0	0
QNCMUSG00004275	NA	NA	NONMMUG050931.1	noncoding	0.4823677485348466	0.09472320410940568	0.038001338415661966	0.17968564176176588	0.08412383301320613	0.06021855583029766	0.060879678334816084
QNCMUSG00004279	NA	NA	NONMMUG050932.1	noncoding	0.9297514340044067	0	0	0	0	0.07024856599559333	0
QNCMUSG00004280	NA	NA	NONMMUG003344.2	noncoding	0.669184455166955	0.0973706786317727	0.021312466866508988	0.06548337224540376	0.038885603754193504	0.06746273523648859	0.04030068809867749
QNCMUSG00004281	NA	NA	NONMMUG049754.1	noncoding	0.8294275464213058	0.08542744678048789	0.015900838875312708	0.032275215247944355	0	0.018429329707283938	0.018539622967665304
QNCMUSG00004284	Trdn	ENSMUSG00000019787.9	NA	protein_coding	0.029340907188375245	0.17370175302642057	0.24711743349673404	0.037340668954131725	0.0085021161060032	7.951398565227404e-4	0.5032019813718124
QNCMUSG00004285	Gm47845	ENSMUSG00000112182.1	NA	processed_pseudogene	0	0	0	0	0	0	1
QNCMUSG00004287	NA	NA	NONMMUG049756.1	noncoding	0	0	0	0.3740988219829584	0	0.11513506524758448	0.510766112769457
QNCMUSG00004289	Clvs2	ENSMUSG00000019785.14	NA	protein_coding	0.9768161878052893	0.006818158053905278	0	0.003355453209806773	0.010234970373696948	0.0027752305573016034	0
QNCMUSG00004294	Rsph4a	ENSMUSG00000039552.14	NA	protein_coding	0.6293883321858624	0.28729759809925765	0.006511957449491076	0	0.052515993269429045	0.01308305796932378	0.011203061026636131
QNCMUSG00004295	Zup1	ENSMUSG00000039531.8	NA	protein_coding	0.15219094186943385	0.16071633207140248	0.11996442542771976	0.21436809282955888	0.13859148352280476	0.11081610506568279	0.10335261921339751
QNCMUSG00004298	A830082N09Rik	ENSMUSG00000112280.1	NONMMUG003363.3	noncoding	0.39975395675071573	0.14348483955414343	0.047703232814714565	0.1263251427283187	0.07742777968473923	0.04145524343278293	0.1638498050345855
QNCMUSG00004300	Rwdd1	ENSMUSG00000019782.10	NA	protein_coding	0.15993200458971776	0.14176633451515386	0.13894026200371773	0.1428266829607806	0.13376391340027943	0.11481094500743722	0.16795985752291345
QNCMUSG00004303	Calhm5	ENSMUSG00000049872.8	NA	protein_coding	0.39449557365512544	0.21489333660931875	0.05353928642822036	0.16155184263236583	0.0710048430032904	0.024427763186093084	0.08008735448558608
QNCMUSG00004304	Calhm6	ENSMUSG00000046031.7	NA	protein_coding	0.05125237676810528	0.1934878845949105	0.1354508093393007	0.4015284684718979	0.058234154215986725	0.1474202457134233	0.01262606089637565
QNCMUSG00004306	Dse	ENSMUSG00000039497.8	NA	protein_coding	0.10518725050660238	0.20498607497293564	0.132544625080836	0.21920796730925035	0.10982572645002732	0.1152861560541547	0.11296219962619355
QNCMUSG00004307	Gm26564	ENSMUSG00000111149.1	NONMMUG003368.3	noncoding	0.7858999954256862	0.1104148977734164	0	0.08962830261901679	0	0.014056804181880595	0
QNCMUSG00004309	Gm47512	ENSMUSG00000097274.2	NONMMUG003371.2	noncoding	0.33579471810960565	0.1451845411208203	0.06150776624482986	0.2605736719142264	0.09989425609172461	0.051225250192484674	0.04581979632630854
QNCMUSG00004310	Nt5dc1	ENSMUSG00000039480.14	NA	protein_coding	0.08366909313082771	0.1354576754913435	0.15835674543172684	0.17508305353468256	0.18507923430571535	0.1544999048401789	0.10785429326552518
QNCMUSG00004311	Tspyl4	ENSMUSG00000039485.8	NA	protein_coding	0.3726828738021019	0.13659418832046127	0.07448623162511252	0.1490268094055575	0.14753118341752125	0.05067751759248965	0.06900119583675589
QNCMUSG00004314	Frk	ENSMUSG00000019779.15	NA	protein_coding	0.04535801043373097	0.29497341969028146	0.09068700426871654	0.09417695741001646	0.2854066435718907	0.129907911954841	0.059490052670522806
QNCMUSG00004323	NA	NA	NONMMUG050944.1	noncoding	0	0.035291128256752784	0	0	0.9363866163017329	0.02832225544151428	0
QNCMUSG00004332	Hs3st5	ENSMUSG00000044499.11	NA	protein_coding	0.37713006817688344	0.008737027000280567	0.06452956635930844	0.03861829427735311	0.012061541392380101	0	0.4989235027937943
QNCMUSG00004335	Hdac2	ENSMUSG00000019777.16	NA	protein_coding	0.17038972074880618	0.14437633480056672	0.14491573766547342	0.15446564087818526	0.14131974017559065	0.10502958369613914	0.1395032420352387
QNCMUSG00004337	Marcks	ENSMUSG00000069662.5	NA	protein_coding	0.17899783824401636	0.16709406827224454	0.13880504344465378	0.18282522507561738	0.11648712893196807	0.09727243796844745	0.11851825806305245
QNCMUSG00004339	NA	NA	NONMMUG003390.2	noncoding	0.18540614243048478	0.1565768861285892	0.0864228033575336	0.17960829897406783	0.1611276573546203	0.13448904290155897	0.09636916885314528
QNCMUSG00004340	NA	NA	NONMMUG003392.2	noncoding	0	0.15281588116783573	0	0.8038723384894678	0.04331178034269645	0	0
QNCMUSG00004345	NA	NA	NONMMUG003396.2	noncoding	0.16825688392188357	0.3432194696000484	0.06337518725784955	0.30879121307540613	0.019718378964586048	0.039930287598468506	0.05670857958175777
QNCMUSG00004352	Lama4	ENSMUSG00000019846.11	NA	protein_coding	0.09061674800974875	0.22274544208753685	0.17854883844292171	0.22179913880414093	0.07579213128954884	0.07945859272628818	0.13103910863981474
QNCMUSG00004354	NA	NA	NONMMUG003404.2	noncoding	0.09912938718175146	0.2692953119372889	0.11691754168158157	0.2647834032386843	0.07808300076180649	0.08899415672919088	0.08279719846969633
QNCMUSG00004355	Fam229b	ENSMUSG00000051736.8	NA	protein_coding	0.2361504893407498	0.19324718101584057	0.15304121269768764	0.12186821147048511	0.14270598653553143	0.020375283789695792	0.13261163515000965
QNCMUSG00004357	Tube1	ENSMUSG00000019845.8	NA	protein_coding	0.20840611061943493	0.13794792597722938	0.06511945513093978	0.22865985483865073	0.10914939424834354	0.09870514398499491	0.1520121152004067
QNCMUSG00004368	Fyn	ENSMUSG00000019843.14	NA	protein_coding	0.22499270039498703	0.15859837280261765	0.08900465303760999	0.21496774249446476	0.09183313392486486	0.09746623605040484	0.1231371612950509
QNCMUSG00004370	Gm16364	ENSMUSG00000087014.1	NONMMUG003411.2	noncoding	0.0462388821839544	0.33558795285530957	0.044646633393379535	0.031807450624796445	0.043164426797102855	0.010963445973324302	0.48759120817213286
QNCMUSG00004371	Gm16364	ENSMUSG00000086915.7	NONMMUG003412.2	noncoding	0.13972774815703293	0.3227708816653472	0.07029727345452853	0.14671695480384028	0.1380246129318825	0	0.18246252898736853
QNCMUSG00004374	Traf3ip2	ENSMUSG00000019842.6	NA	protein_coding	0.0819944812278345	0.21409302012794743	0.08607168785903488	0.2509874574176182	0.12952111905324476	0.0834188053799623	0.153913428934358
QNCMUSG00004376	E130307A14Rik	ENSMUSG00000087177.7	NONMMUG003416.2	noncoding	0.22582628000124924	0.15157536178096248	0.09351085712407754	0.20520578595275382	0.11766826949564141	0.057045558286604986	0.14916788735871056
QNCMUSG00004377	NA	NA	NONMMUG003417.2	noncoding	0	0.26556233718414235	0.06418341979263137	0.41429218250034966	0.09192869694386697	0.05643203366259088	0.10760132991641873
QNCMUSG00004379	NA	NA	NONMMUG049782.1	noncoding	0	0	0	1	0	0	0
QNCMUSG00004380	Rev3l	ENSMUSG00000019841.15	NA	protein_coding	0.17502023420410856	0.1535565241700808	0.08951487318861814	0.17701546049701805	0.14107843993821947	0.11894944847440828	0.14486501952754668
QNCMUSG00004382	NA	NA	NONMMUG003426.2	noncoding	0.21604521020022993	0.11287245880310623	0.09873123683707595	0.2777149403741832	0.10244314139390519	0.11465277503950427	0.07754023735199528
QNCMUSG00004383	Mfsd4b4	ENSMUSG00000096687.7	NA	protein_coding	0.18216692865844775	0.16257336759595942	0.1462692705868595	0.1505140288267434	0.13433349270991055	0.10712795071369235	0.117014960908387
QNCMUSG00004389	Mfsd4b3-ps	ENSMUSG00000071335.4	NA	protein_coding	0.004467542448937559	0.08121381154822091	0.19861860887900426	0.045886768839511226	0.2885489783196462	0.24559148053131932	0.13567280943336057
QNCMUSG00004391	Mfsd4b5	ENSMUSG00000038528.14	NA	protein_coding	0.022077648756220383	0.06044785207077101	0.05404203365940495	0.025801808900165733	0.6934285848748687	0.10155274925756622	0.042649322481003026
QNCMUSG00004394	Mfsd4b1	ENSMUSG00000038522.6	NA	protein_coding	0.035975818092119305	0.07069493016712576	0.21591180401868368	0.02418119462177326	0.3045221032036064	0.22214304127681397	0.12657110861987758
QNCMUSG00004395	Slc16a10	ENSMUSG00000019838.11	NA	protein_coding	0.05232116145715512	0.16232482041213786	0.14353244930346828	0.13790523430552215	0.15800681752704396	0.17817774218007643	0.16773177481459614
QNCMUSG00004396	NA	NA	NONMMUG003437.3	noncoding	0.04974696820209508	0.12351966604801405	0.03111316628085815	0.08036757504028119	0.3146140993706399	0.38782602951479095	0.01281249554332071
QNCMUSG00004400	Rpf2	ENSMUSG00000038510.12	NA	protein_coding	0.1662253990733039	0.1314942828941888	0.13446500588032645	0.15754871995668226	0.1593726757716501	0.10150683451368185	0.14938708191016659
QNCMUSG00004401	Gtf3c6	ENSMUSG00000019837.8	NA	protein_coding	0.1456211041785818	0.1437995858985031	0.1381490399408048	0.1586314947757907	0.16347369477757112	0.10830195437699372	0.14202312605175474
QNCMUSG00004403	Amd1	ENSMUSG00000075232.5	NA	protein_coding	0.16688962758271927	0.1299922608756636	0.10173742164584147	0.1272757288429481	0.11787864210909439	0.11842352180541538	0.23780279713831778
QNCMUSG00004406	Cdk19	ENSMUSG00000038481.13	NA	protein_coding	0.182751530393393	0.13769850564165045	0.10396032936084743	0.19335299873242584	0.13557467372007462	0.08143027305518484	0.16523168909642377
QNCMUSG00004412	Ddo	ENSMUSG00000063428.8	NA	protein_coding	0.09982198767490033	0.12308232866448383	0.20232393899602635	0.10258722171998291	0.18149185455603023	0.13658884536053564	0.1541038230280407
QNCMUSG00004413	Mettl24	ENSMUSG00000045555.3	NA	protein_coding	0.22739687630252473	0.21780506563946153	0.17524553074863677	0.11423898790857814	0.1562431692191821	0.02845052952470262	0.08061984065691416
QNCMUSG00004414	Cdc40	ENSMUSG00000038446.8	NA	protein_coding	0.18292109118392108	0.15050031579379167	0.12334136133722554	0.1790936198895696	0.13769435584124246	0.13302623051450493	0.09342302543974478
QNCMUSG00004416	Wasf1	ENSMUSG00000019831.14	NA	protein_coding	0.6881943611287838	0.07285357656002801	0.009258959415737067	0.09174380698281784	0.08090433361858557	0.05433131128795361	0.002713651006094197
QNCMUSG00004420	Gpr6	ENSMUSG00000046922.7	NA	protein_coding	1	0	0	0	0	0	0
QNCMUSG00004424	Fig4	ENSMUSG00000038417.4	NA	protein_coding	0.1922956582592923	0.147871319806909	0.12485851944766525	0.15598161937173785	0.1452334013833424	0.10956781697118322	0.12419166475987
QNCMUSG00004430	Zbtb24	ENSMUSG00000019826.11	NA	protein_coding	0.1572858279292613	0.16149643764744484	0.11154902811067138	0.1852400637421612	0.15613570108305777	0.13107441250972027	0.09721852897768317
QNCMUSG00004431	NA	NA	NONMMUG003458.2	noncoding	0.217092787384853	0.22989786040342292	0.0962671111039754	0.278197808890401	0.07145435977793041	0.026551200285777107	0.08053887215364022
QNCMUSG00004432	Mical1	ENSMUSG00000019823.17	NA	protein_coding	0.15912800115288966	0.17886557048260432	0.09374688620325831	0.2914049447850136	0.12167021959920403	0.04751719058837517	0.10766718718865495
QNCMUSG00004433	Smpd2	ENSMUSG00000019822.12	NA	protein_coding	0.13149172863399453	0.15718686341481994	0.11788214968653198	0.14547394549434856	0.19667373143321387	0.14197008906981293	0.10932149226727815
QNCMUSG00004434	Ppil6	ENSMUSG00000078451.5	NA	protein_coding	0.3059296991628589	0.1924926402075457	0.026379594757600423	0.08038144452736125	0.3043299689033187	0.03342569871169312	0.05706095372962187
QNCMUSG00004435	Cd164	ENSMUSG00000019818.15	NA	protein_coding	0.11529270092339428	0.15757300183589282	0.13533638432259726	0.14882665650452884	0.15668190493004241	0.15142008334584744	0.13486926813769698
QNCMUSG00004436	Ccdc162	ENSMUSG00000075225.14	NA	protein_coding	0.12095540246771079	0.2752323752951703	0.04472374924642678	0.05559151399024342	0.09870850621260445	0.2669378104894997	0.13785064229834457
QNCMUSG00004437	NA	NA	NONMMUG003465.2	noncoding	0	0.7038893088624788	0.18947544077951908	0	0	0.10663525035800209	0
QNCMUSG00004438	Gm17196	ENSMUSG00000090708.1	NONMMUG003466.2	noncoding	0	0.16187496989645722	0	0	0.20150550461656835	0.6366195254869744	0
QNCMUSG00004443	Cep57l1	ENSMUSG00000019813.16	NA	protein_coding	0.16630715829389345	0.14898190301803552	0.1055628772500256	0.18878901345503438	0.14182323139928701	0.12982024426033417	0.11871557232338995
QNCMUSG00004444	BC048559	ENSMUSG00000102114.2	NONMMUG049801.2	noncoding	0.07972627089906167	0.16001863851158044	0	0.03388419419622163	0.6650749005925167	0.03626322045423666	0.025032775346382954
QNCMUSG00004445	Sesn1	ENSMUSG00000038332.13	NA	protein_coding	0.19282262501550224	0.16137199756864481	0.11041427395538714	0.17783369305659166	0.1127101210694057	0.09511660127409091	0.14973068806037754
QNCMUSG00004447	Armc2	ENSMUSG00000071324.11	NA	protein_coding	0.5252028440250269	0.2737866884079793	0.029439093806671007	0.055837565623738976	0.05499880889682102	0.013515831270180542	0.04721916796958225
QNCMUSG00004448	1700016J18Rik	ENSMUSG00000111103.1	NONMMUG003474.2	noncoding	0.28931178844059463	0.563136087776537	0	0	0.13859749888484374	0.008954624898024694	0
QNCMUSG00004453	Foxo3	ENSMUSG00000048756.11	NA	protein_coding	0.15733448411927417	0.15557794905881403	0.09020256064290562	0.1541757806616237	0.16598870967882956	0.1480986617123541	0.12862185412619875
QNCMUSG00004455	Afg1l	ENSMUSG00000038302.14	NA	protein_coding	0.1461416224755327	0.1130835453304708	0.23144709670102565	0.11600342474714066	0.16641203634301313	0.10905975794564379	0.11785251645717323
QNCMUSG00004456	Snx3	ENSMUSG00000019804.12	NA	protein_coding	0.1412830986574519	0.14899881816869132	0.14239038129665074	0.14352916167330723	0.14862868274782973	0.1240427207625921	0.15112713669347702
QNCMUSG00004459	Nr2e1	ENSMUSG00000019803.11	NA	protein_coding	0.945825834009288	0.025296909752644595	0	0.009532633103012026	0	0.019344623135055368	0
QNCMUSG00004460	Ostm1	ENSMUSG00000038280.12	NA	protein_coding	0.1823456417139863	0.15727029870049228	0.1232100111961176	0.15964218163767271	0.139327289620155	0.10235746278993695	0.1358471143416391
QNCMUSG00004465	Sec63	ENSMUSG00000019802.13	NA	protein_coding	0.14741458109421873	0.15253987559760457	0.1203624716602602	0.1604237734342999	0.14608068484692172	0.1517924227774652	0.12138619058922975
QNCMUSG00004467	NA	NA	NONMMUG003493.2	noncoding	0.08311089874720845	0.1780860948637635	0.06763294894900117	0.3339182289098726	0.10901030476093289	0.1394201404211937	0.08882138334802774
QNCMUSG00004470	Scml4	ENSMUSG00000044770.14	NA	protein_coding	0.20008360490428861	0.2144571163372978	0.015498704992680223	0.47163209021508906	0.06419517006459718	0.0021897534929602226	0.03194355999308695
QNCMUSG00004471	Gm34006	ENSMUSG00000111293.1	NONMMUG003499.3	noncoding	0.33998987594692415	0.14099983992656118	0.02531438558754907	0.25557515834042943	0.0499267871277657	0.01693301516657759	0.17126093790419292
QNCMUSG00004477	Sobp	ENSMUSG00000038248.8	NA	protein_coding	0.4600598850849099	0.08484107905192227	0.04961529176205992	0.06721487199395967	0.014566132240437497	0.002008713275812282	0.3216940265908985
QNCMUSG00004479	NA	NA	NONMMUG003506.2	noncoding	0.3749054755556685	0.11995187076322887	0.012041739199793483	0.12055628730085097	0.05308222139608296	0.0390735024098421	0.28038890337453315
QNCMUSG00004481	NA	NA	NONMMUG003508.2	noncoding	0.5403146759631356	0	0	0	0	0	0.45968532403686446
QNCMUSG00004483	Pdss2	ENSMUSG00000038240.13	NA	protein_coding	0.1674640178500149	0.11488706917042467	0.1647660339274869	0.12126505896758778	0.15800129344345992	0.11898926453112779	0.15462726210989805
QNCMUSG00004486	NA	NA	NONMMUG003516.2	noncoding	0.2444237344995265	0.1375481337153452	0.02725271186596857	0.20831759450556991	0.18402934421213868	0.08753485299086484	0.11089362821058629
QNCMUSG00004487	Bend3	ENSMUSG00000038214.15	NA	protein_coding	0.144930099206687	0.14396292620107154	0.12578305459345585	0.1573060337678294	0.16525945005427806	0.12462410613131499	0.13813433004536316
QNCMUSG00004489	Gm47889	ENSMUSG00000111368.1	NONMMUG003520.2	noncoding	0	0.1568085697140286	0.050352475676789105	0.03194316506050741	0.37159138839600814	0.27470651512409594	0.11459788602857086
QNCMUSG00004490	Gm9803	ENSMUSG00000045886.7	NA	protein_coding	0.13317911071191543	0.06463897717654747	0.14481571083452413	0.19179453070311	0.16042695603962867	0.11649048752897878	0.18865422700529547
QNCMUSG00004491	1700021F05Rik	ENSMUSG00000019797.11	NA	protein_coding	0.09965837064012807	0.1232684370921613	0.18165641978281222	0.13029625815499735	0.15598918544590604	0.12646910184885896	0.182662227035136
QNCMUSG00004492	Cd24a	ENSMUSG00000047139.9	NA	protein_coding	0.10579413086223428	0.1696788684331729	0.1060469695881889	0.1797369308476598	0.1808846336344987	0.03833539209803123	0.21952307453621428
QNCMUSG00004493	F930017D23Rik	ENSMUSG00000075184.3	NONMMUG003524.3	noncoding	0.05511998480491589	0.18801128820581015	0.09019739271459859	0.3732859841541005	0.06824126537910657	0.18925062506058585	0.035893459680882416
QNCMUSG00004496	Gm34481	ENSMUSG00000111565.1	NONMMUG003525.2	noncoding	0.010023006716132142	0.905865648072838	0	0.054112590150310655	0.013479657189038116	0	0.016519097871681144
QNCMUSG00004504	Gm40634	ENSMUSG00000111377.1	NONMMUG003527.3	noncoding	0	0.05537984260540629	0.029236451244533966	0.16079582742713341	0	0.049683038922567514	0.7049048398003588
QNCMUSG00004505	1700027J07Rik	ENSMUSG00000111422.1	NONMMUG003528.3	noncoding	0.01732402980990428	0.08722194406604107	0.018537383124300134	0.4346373211477875	0.07334227659556547	0.07481296274275075	0.2941240825136508
QNCMUSG00004506	NA	NA	NONMMUG051009.1	noncoding	0	0.11131015192071511	0.024926822930868398	0.07968875846363264	0.08759715274995579	0.6964771139348281	0
QNCMUSG00004510	Qrsl1	ENSMUSG00000019863.7	NA	protein_coding	0.1673904169767251	0.11947042615493048	0.15868012381787214	0.15724942072865616	0.15022367481510013	0.08398357065098676	0.1630023668557292
QNCMUSG00004511	Rtn4ip1	ENSMUSG00000019864.14	NA	protein_coding	0.11193190087520768	0.10623208270380996	0.18763901042829656	0.11819839960407182	0.17480899899861713	0.15220839989752452	0.14898120749247235
QNCMUSG00004513	Crybg1	ENSMUSG00000019866.14	NA	protein_coding	0.026643498363852814	0.2068614501319254	0.11335091556987925	0.24208911245320175	0.17925029217264943	0.17192326743671824	0.05988146387177322
QNCMUSG00004515	NA	NA	NONMMUG003531.2	noncoding	0.0262910305651614	0.2263824160948227	0.04574552351607025	0.37813640290021144	0.18285576096362585	0.13214403939468983	0.008444826565418435
QNCMUSG00004516	Gm10812	ENSMUSG00000075162.3	NA	pseudogene	0	0.18268693468128508	0.16324103082123306	0.19412030582203155	0.31088316875782135	0.14906855991762896	0
QNCMUSG00004517	NA	NA	NONMMUG049833.1	noncoding	0	0	0	0.6820188180074462	0.3179811819925537	0	0
QNCMUSG00004523	NA	NA	NONMMUG003536.2	noncoding	0.1603213484830961	0.20221582457973503	0.09360729363716773	0.26978302611965743	0.11355096256122103	0.08582032855956205	0.07470121605956068
QNCMUSG00004524	Atg5	ENSMUSG00000038160.7	NA	protein_coding	0.1539587848247535	0.1404980990360581	0.13173991487864276	0.1472102532809546	0.15381756197206164	0.1582039830621176	0.11457140294541177
QNCMUSG00004531	Prdm1	ENSMUSG00000038151.13	NA	protein_coding	0.09450034493407762	0.17852671033567669	0.06603005010558315	0.3326954300183283	0.19515925449052068	0.08089045522112424	0.05219775489468929
QNCMUSG00004536	Gm35154	ENSMUSG00000111535.1	NONMMUG049842.2	noncoding	0.015564654856517516	0.25843957330009787	0.11575511416152862	0.4279786082462483	0.10349992631406786	0.05431441476272907	0.024447708358810688
QNCMUSG00004552	NA	NA	NONMMUG049848.1	noncoding	0.4247932640838612	0	0	0.3907822496275777	0	0.18442448628856117	0
QNCMUSG00004553	NA	NA	NONMMUG003548.2	noncoding	0.15612751987781337	0.20501774975697734	0.25536726379911734	0.17970460285167048	0.08978201276229299	0.09226491883641702	0.021735932115711436
QNCMUSG00004554	Prep	ENSMUSG00000019849.11	NA	protein_coding	0.14709510502738826	0.1458896602781289	0.12898211168730478	0.16591144773157515	0.13578940117366542	0.13055578501251852	0.145776489089419
QNCMUSG00004555	NA	NA	NONMMUG003550.2	noncoding	0.15588270980438643	0.15731127922442714	0.07529096858144999	0.19559051076953657	0.12647734147943332	0.22033111464686242	0.0691160754939041
QNCMUSG00004556	Popdc3	ENSMUSG00000019848.14	NA	protein_coding	0.2191937925096022	0.07734654868214265	0.13619131161388337	0.007455589437847912	0.034331137340367246	0.010420571930612202	0.5150610484855445
QNCMUSG00004558	Gm15934	ENSMUSG00000090088.1	NONMMUG003551.2	lncRNA	0	0.26917627013277234	0	0	0	0	0.7308237298672277
QNCMUSG00004560	Bves	ENSMUSG00000071317.4	NA	protein_coding	0.18072858134324443	0.042825102246523604	0.1168631949146498	0.022473703708302935	0.004204823467496893	0.014425428705141212	0.6184791656146411
QNCMUSG00004561	Lin28b	ENSMUSG00000063804.8	NA	protein_coding	0.9024877818666918	0.05510225959987623	0	0.006110743421503149	0.015566672305951568	0.008624847712869277	0.01210769509310801
QNCMUSG00004562	Hace1	ENSMUSG00000038822.15	NA	protein_coding	0.25329934786614167	0.14729576335881903	0.1221451497565743	0.17714714209339613	0.11284059517426029	0.09014561937874377	0.09712638237206485
QNCMUSG00004564	NA	NA	NONMMUG051017.1	noncoding	0	0.27796078178350897	0.14628019124044062	0.5757590269760504	0	0	0
QNCMUSG00004574	Gm35552	ENSMUSG00000110843.1	NONMMUG003562.3	noncoding	0.1958829221925276	0.24377147261121607	0.277395846886883	0.28294975830937336	0	0	0
QNCMUSG00004579	NA	NA	NONMMUG003564.2	noncoding	0.04979427769004425	0.28555726321652186	0.12035055903670867	0.2131642986778994	0.11336900306992297	0.15121571574384446	0.06654888256505842
QNCMUSG00004580	NA	NA	NONMMUG049863.1	noncoding	0.04465583573808017	0.6278025581607471	0	0.2637011984033515	0.039122333297626904	0.024718074400194214	0
QNCMUSG00004588	Grik2	ENSMUSG00000056073.16	NA	protein_coding	0.8398796843502548	0.04623049908637194	0.028634712101233015	0.06338888203234182	0.006794980199390657	0.002364108050299328	0.012707134180108402
QNCMUSG00004591	Gm26543	ENSMUSG00000097884.1	NONMMUG003569.2	noncoding	0.26906581191608503	0.17230923685025082	0.07470455565791624	0.1447124907329466	0.16066850078032496	0.08020204939436888	0.09833735466810745
QNCMUSG00004603	Ascc3	ENSMUSG00000038774.9	NA	protein_coding	0.15889209003414195	0.1443322218760615	0.12165755453568122	0.17210132155084673	0.13873432739373356	0.1430116962648722	0.12127078834466283
QNCMUSG00004604	Sim1	ENSMUSG00000019913.4	NA	protein_coding	0.012076146906660219	0.3354935440400491	0.0295713627662605	0.007977767899301644	0.4990470096780417	0.001266104274260354	0.1145680644354264
QNCMUSG00004608	Gm49339	ENSMUSG00000062593.17	NA	protein_coding	0.012221186400345072	0.22592046882456557	0.20994236493217985	0.24286583131873243	0.09044070901283127	0.14781221845600467	0.07079722105534111
QNCMUSG00004609	Lilr4b	ENSMUSG00000112023.1	NA	protein_coding	0.02448159938065039	0.23023379980412625	0.19870567398133238	0.2223176755470519	0.09471431242858558	0.14743665322337435	0.08211028563487914
QNCMUSG00004611	Lilrb4a	ENSMUSG00000112148.1	NA	protein_coding	0.03003900775747068	0.21614301630276136	0.18028112554791237	0.2425323817702375	0.10557037482298393	0.13509661366574824	0.09033748013288585
QNCMUSG00004613	Gm46224	ENSMUSG00000112843.1	NONMMUG003602.3	noncoding	0.06381493621442959	0.1859956657536194	0.09339438591892972	0.4223592591755568	0.10137906127265879	0.0884170552848423	0.04463963637996343
QNCMUSG00004627	Vgll2	ENSMUSG00000049641.14	NA	protein_coding	0.03771791378048982	0.028983089330787165	0.1012105145405227	0	0	0	0.8320884823482004
QNCMUSG00004629	Ros1	ENSMUSG00000019893.13	NA	protein_coding	0	0.951893598279525	0	0.001975971377140639	0.0295751031329881	0	0.01655532721034626
QNCMUSG00004630	Dcbld1	ENSMUSG00000019891.15	NA	protein_coding	0.23167719557468464	0.13663253864482533	0.12083057913152738	0.1011369582524927	0.24213413290723593	0.12727249915665978	0.040316096332574256
QNCMUSG00004631	Gopc	ENSMUSG00000019861.15	NA	protein_coding	0.14618933525703665	0.1444714785964115	0.09921759079395998	0.18126746694357673	0.168408740787029	0.1423165990493273	0.11812878857265881
QNCMUSG00004632	Nepn	ENSMUSG00000038624.13	NA	protein_coding	0.00216137621680381	0.15853232643900395	0.25127679823445703	0.09372612121831736	0.43200497257521614	0	0.06229840531620173
QNCMUSG00004633	Nus1	ENSMUSG00000023068.16	NA	protein_coding	0.1696522076698214	0.14296891366679404	0.1283581271088683	0.12315405107756905	0.20543279013131854	0.1273503419534509	0.10308356839217778
QNCMUSG00004635	Slc35f1	ENSMUSG00000038602.7	NA	protein_coding	0.5862393594303237	0.07259607178888636	0.057532605994168415	0.059329580528344854	0.12930014950422203	0.027359640867546803	0.0676425918865079
QNCMUSG00004642	Cep85l	ENSMUSG00000038594.9	NA	protein_coding	0.16017146680347005	0.13467834099881082	0.12282163914908877	0.13457867725414582	0.1006438817879446	0.1511553770633709	0.19595061694316898
QNCMUSG00004645	NA	NA	NONMMUG003626.2	noncoding	0.6270264485945051	0	0	0	0	0.3729735514054948	0
QNCMUSG00004646	NA	NA	NONMMUG003629.2	noncoding	0.13911546133979474	0.11855563191393993	0.13323288123509722	0.16344930744221137	0.13830938241176427	0.139374529185057	0.1679628064721355
QNCMUSG00004647	Pln	ENSMUSG00000038583.13	NA	protein_coding	0.21752323256155381	0.1455867383075882	0.14331637173555767	0.06531235875182811	0.22091180506472746	0	0.2073494935787448
QNCMUSG00004648	Gm47644	ENSMUSG00000112734.1	NONMMUG003632.3	lncRNA	0.13108050387124007	0.11037280188963697	0.11613743839378823	0.12617527000499126	0.11012666610132968	0.20701257059306427	0.1990947491459495
QNCMUSG00004649	NA	NA	NONMMUG003633.2	noncoding	0.28669585876755577	0	0	0.19901525956596258	0	0.22164364898165248	0.2926452326848292
QNCMUSG00004654	Gm20597	ENSMUSG00000112739.1	NONMMUG003636.2	noncoding	0.08620760244253753	0.14826265567714778	0.03198092225367609	0.037558981564194384	0.03486001972531012	0.04056565595235646	0.6205641623847777
QNCMUSG00004656	Mcm9	ENSMUSG00000058298.10	NA	protein_coding	0.13404126652650275	0.1756886297382267	0.1035193348413917	0.23736498539188383	0.16836733324639352	0.12236636140920278	0.05865208884639878
QNCMUSG00004657	Gm47738	ENSMUSG00000112530.1	NONMMUG088098.1	lncRNA	0.17121334260953347	0.15732657117101737	0.10993564133073355	0.17720293259726166	0.14673133419916068	0.13292453144255248	0.10466564664974082
QNCMUSG00004658	Gm47739	ENSMUSG00000112731.1	NA	lncRNA	0.16431435646834158	0.1546850759318457	0.10702282313713148	0.18249238362777867	0.13550563111735314	0.14820968491795636	0.10777004479959308
QNCMUSG00004659	Asf1a	ENSMUSG00000019857.7	NA	protein_coding	0.14799879598059384	0.15421816476644365	0.1394892996493063	0.1598655628069142	0.14854763074932836	0.10825576083871094	0.14162478520870267
QNCMUSG00004660	Fam184a	ENSMUSG00000019856.14	NA	protein_coding	0.34551937464102067	0.18877208408486817	0.025387914866734654	0.1502585505101315	0.23974115425430434	0.027442928988946458	0.022877992653994216
QNCMUSG00004666	Man1a	ENSMUSG00000003746.16	NA	protein_coding	0.12434485229649979	0.16361859025651715	0.09514638657457974	0.17823182318676867	0.16832368857794	0.16891035233251603	0.10142430677517861
QNCMUSG00004667	NA	NA	NONMMUG003649.2	noncoding	0.0908113365832849	0.1954830008240378	0.04479047949144549	0.3504557778113988	0.08895449933215263	0.152881410352717	0.07662349560496345
QNCMUSG00004670	NA	NA	NONMMUG003651.2	noncoding	0.08066994646120662	0.17300348348300032	0.05674945524514176	0.3120667985013894	0.1059567262129138	0.2028871962148613	0.06866639388148668
QNCMUSG00004671	Gm16998	ENSMUSG00000097069.1	NONMMUG003652.2	noncoding	0.06943892865524869	0.20532987611013534	0.0579654269033822	0.26360315275953755	0.16575881867864267	0.19566145775742302	0.04224233913563056
QNCMUSG00004674	NA	NA	NONMMUG049895.1	noncoding	0.18825426648941365	0.1795135918194538	0.07201824356219526	0.18042941368751947	0.16389607923650207	0.13864307700438366	0.0772453282005321
QNCMUSG00004677	Tbc1d32	ENSMUSG00000038122.9	NA	protein_coding	0.19191115580171328	0.1606702750656782	0.16159999981886414	0.13603627839975202	0.1695726484694986	0.11063241566151345	0.06957722678298042
QNCMUSG00004680	Msl3l2	ENSMUSG00000047669.8	NA	protein_coding	0.3236869797711294	0.19616275698619057	0.09370696913914711	0.1969958588679434	0.0728739924073116	0.061643914139354335	0.05492952868892361
QNCMUSG00004681	Gja1	ENSMUSG00000050953.10	NA	protein_coding	0.22995123918425342	0.1795653214850343	0.2307634353880515	0.12969714061521564	0.06367880015469954	0.06634236896954752	0.10000169420319804
QNCMUSG00004683	Gm36595	ENSMUSG00000112833.1	NONMMUG003661.3	noncoding	0.035450241569447115	0.2185177817658491	0.617158554077427	0.11163514302826733	0	0.01723827955900939	0
QNCMUSG00004689	Gm36827	ENSMUSG00000112327.1	NONMMUG003666.3	noncoding	0.01499901628629241	0.6285148030578332	0.005307648837069876	0.2538641500839698	0.0052063082080675656	0.005767836049412111	0.086340237477355
QNCMUSG00004690	NA	NA	NONMMUG003667.2	noncoding	0	0.6998936993149768	0	0.24095411833731165	0	0	0.05915218234771161
QNCMUSG00004691	NA	NA	NONMMUG003668.2	noncoding	0	0.8224585034519721	0	0.06338634115976786	0	0	0.11415515538825996
QNCMUSG00004695	NA	NA	NONMMUG003670.2	noncoding	0	0.2767135171699968	0.16364336916213032	0.3402407556837594	0	0	0.21940235798411353
QNCMUSG00004699	Hsf2	ENSMUSG00000019878.8	NA	protein_coding	0.15923868404250818	0.1294581303671173	0.11287676538667198	0.13645912760239023	0.13098150835922484	0.1563162735199962	0.17466951072209128
QNCMUSG00004700	Serinc1	ENSMUSG00000019877.10	NA	protein_coding	0.17687255421872924	0.14439473467512076	0.1412832799685368	0.13819603725807705	0.13928239300793588	0.129355634665773	0.13061536620582723
QNCMUSG00004701	Pkib	ENSMUSG00000019876.15	NA	protein_coding	0.23482850876757988	0.19690962032672268	0.06040033623696986	0.2575503552720046	0.10709070765709293	0.10940123272276153	0.033819239016868494
QNCMUSG00004702	Fabp7	ENSMUSG00000019874.11	NA	protein_coding	0.3683523286763293	0.08819188591507275	0.00986266035167574	0.04128961231747614	0.24198600565706743	0.22328353388016164	0.027033973202216934
QNCMUSG00004704	Smpdl3a	ENSMUSG00000019872.13	NA	protein_coding	0.10797868003594022	0.15291232633309193	0.15001266643790453	0.14562486990608609	0.18900334402316646	0.11567606254559419	0.13879205071821654
QNCMUSG00004712	Gcc2	ENSMUSG00000038039.13	NA	protein_coding	0.18520883194839835	0.13785803163149485	0.10749045834526065	0.1456229560871089	0.1485732134875437	0.13249288796751885	0.14275362053267474
QNCMUSG00004713	NA	NA	NONMMUG049902.1	noncoding	0.16810265409697508	0.21519212467933513	0.06431754645276626	0.2519735774527342	0.0997606149462779	0.12573562490051693	0.07491785747139454
QNCMUSG00004715	Lims1	ENSMUSG00000019920.17	NA	protein_coding	0.12982007205477827	0.1535940003567674	0.1358417587466901	0.1678536822908063	0.1393324459285668	0.09797626610730611	0.175581774515085
QNCMUSG00004718	Ranbp2	ENSMUSG00000003226.7	NA	protein_coding	0.15392447945137114	0.14504063168832904	0.13834225277071263	0.15609257274644128	0.14121049273731914	0.1307917148257258	0.1345978557801009
QNCMUSG00004719	Ccdc138	ENSMUSG00000038010.9	NA	protein_coding	0.21558489760859365	0.1663239056961879	0.12320019621389834	0.15368360453971952	0.17975750200066523	0.12731205574069868	0.03413783820023662
QNCMUSG00004721	NA	NA	NONMMUG003697.2	noncoding	0	1	0	0	0	0	0
QNCMUSG00004722	NA	NA	NONMMUG088104.1	noncoding	0.04385647832072412	0.9561435216792759	0	0	0	0	0
QNCMUSG00004723	Edar	ENSMUSG00000003227.4	NA	protein_coding	0.06559900794667956	0.4643264611432486	0	0.11510848899124784	0.2683142825611061	0.008818684327070614	0.07783307503064726
QNCMUSG00004727	Gm9987	ENSMUSG00000055958.3	NA	pseudogene	0.8188002629980068	0.0810460968863041	0.10015364011568904	0	0	0	0
QNCMUSG00004728	Sh3rf3	ENSMUSG00000037990.18	NA	protein_coding	0.6111706883022687	0.13944200906104862	0.04020086088222005	0.14949739842078175	0.01975126785399513	0.0023407382557981728	0.03759703722388755
QNCMUSG00004729	NA	NA	NONMMUG003703.2	noncoding	0.640309811783983	0	0	0.35969018821601695	0	0	0
QNCMUSG00004730	Sept10	ENSMUSG00000019917.10	NA	protein_coding	0.11468104923915001	0.1725784398059685	0.16895571031401557	0.17018503697268797	0.13209735331832984	0.1312190961071046	0.11028331424274354
QNCMUSG00004734	P4ha1	ENSMUSG00000019916.14	NA	protein_coding	0.16130823962953839	0.1442003422343553	0.14893704243837713	0.1393728853929513	0.16419527519723418	0.09332018112956131	0.1486660339779824
QNCMUSG00004735	Pla2g12b	ENSMUSG00000009646.13	NA	protein_coding	0.005604663941071188	0.1418920940267634	0	0	0.06149838404964653	0.791004857982519	0
QNCMUSG00004736	Oit3	ENSMUSG00000009654.4	NA	protein_coding	0.033495620089604425	0.1506271822459235	0.03602961681459292	0.03299807921741891	0.014140009436122718	0.7043457552776069	0.02836373691873055
QNCMUSG00004737	Mcu	ENSMUSG00000009647.13	NA	protein_coding	0.16529625203173903	0.12289187796737364	0.1226018362771594	0.13525059476579607	0.16144044297429297	0.12611659830925315	0.16640239767438572
QNCMUSG00004742	Micu1	ENSMUSG00000020111.15	NA	protein_coding	0.16994145965336355	0.13427204664928977	0.1448944177270071	0.14377763982633543	0.1396944824705856	0.11913126691066497	0.14828868676275356
QNCMUSG00004746	Dnajb12	ENSMUSG00000020109.13	NA	protein_coding	0.1306323390246012	0.14046754956719634	0.12680294582668628	0.14001354885499093	0.15912381723302765	0.1427638314806253	0.16019596801287228
QNCMUSG00004747	NA	NA	NONMMUG003724.2	noncoding	0.43070756313631725	0.2234953447638532	0.180372257169947	0.1167095509651645	0.020779023802608276	0.0120392765423816	0.015896983619728154
QNCMUSG00004748	Ddit4	ENSMUSG00000020108.4	NA	protein_coding	0.1646903395513204	0.1934696462142243	0.1766204810819553	0.21175968755504726	0.08987371559841523	0.04643640478225755	0.11714972521678
QNCMUSG00004749	Anapc16	ENSMUSG00000020107.10	NA	protein_coding	0.15693217719713676	0.15804575491485215	0.13910138270308006	0.15568610043631737	0.14350453998789817	0.11281643207836191	0.13391361268235352
QNCMUSG00004750	Ascc1	ENSMUSG00000044475.14	NA	protein_coding	0.1527399740706168	0.15326224119473011	0.1339545801572586	0.13955955818918878	0.18727218598586484	0.10835252242269063	0.12485893797965024
QNCMUSG00004751	Spock2	ENSMUSG00000058297.16	NA	protein_coding	0.4694500708206421	0.19694472875226185	0.034621209872348464	0.137823216622289	0.028639990307028556	0.016059789881934673	0.11646099374349533
QNCMUSG00004754	NA	NA	NONMMUG003733.2	noncoding	0.6125151696208053	0.20293211871743674	0	0.0970683686432649	0.028087359238147588	0.026486764552593984	0.032910219227751496
QNCMUSG00004755	NA	NA	NONMMUG003734.3	noncoding	0.026731880982183508	0.0889402693264432	0.017966529942833622	0.48637324751694644	0.20799438245619276	0.13851372758107966	0.03347996219432086
QNCMUSG00004756	Chst3	ENSMUSG00000057337.13	NA	protein_coding	0.06714320730542736	0.09889110902700739	0.02392742291908916	0.5344204844825429	0.20046677404881497	0.019106311481004848	0.05604469073611332
QNCMUSG00004758	NA	NA	NONMMUG003735.2	noncoding	0.02237637117821469	0.05575298355251362	0.006132207017129048	0.8131393278763188	0.08125677771358157	0	0.021342332662242315
QNCMUSG00004759	Psap	ENSMUSG00000004207.14	NA	protein_coding	0.14475141915739695	0.14654527531352163	0.14826653581064242	0.15202533812847893	0.15275463010016194	0.12428872606631935	0.13136807542347884
QNCMUSG00004760	Cdh23	ENSMUSG00000012819.15	NA	protein_coding	0.182059003456249	0.18726159340760234	0.1683925246552493	0.17330500514906086	0.03057240203054715	0.003500628093028159	0.2549088432082632
QNCMUSG00004761	Vsir	ENSMUSG00000020101.14	NA	protein_coding	0.13692572432771236	0.21715160715472756	0.1280317394743538	0.22489758640310337	0.09521058165471852	0.0895715831110277	0.1082111778743567
QNCMUSG00004766	Slc29a3	ENSMUSG00000020100.15	NA	protein_coding	0.1214706595114607	0.1922278821245925	0.07856393184479395	0.1912327950370262	0.26532991874384576	0.09486938925509612	0.056305423483184854
QNCMUSG00004767	Unc5b	ENSMUSG00000020099.8	NA	protein_coding	0.16154674329437754	0.18687052273499688	0.11006647021741016	0.18336233185199136	0.16540723933858587	0.11285638319248467	0.07989030937015347
QNCMUSG00004773	Gm26947	ENSMUSG00000098055.1	NONMMUG003746.3	noncoding	0.19338656884352506	0.17317516847026482	0.050898631651657526	0.3508534796144818	0.10006853795107795	0.08809927777349079	0.043518335695502015
QNCMUSG00004779	Gm20625	ENSMUSG00000093489.1	NONMMUG003748.2	lncRNA	0.27696996162601223	0.08951338862352096	0	0.15604950517111707	0.22187614933980646	0.02816035176472623	0.22743064347481698
QNCMUSG00004781	Pcbd1	ENSMUSG00000020098.7	NA	protein_coding	0.12453180000351811	0.20177972764652388	0.021976265201558084	0.08752340692617694	0.27234959052526597	0.2663269208763311	0.025512288820625888
QNCMUSG00004782	Sgpl1	ENSMUSG00000020097.14	NA	protein_coding	0.12037934925211392	0.1567918996945982	0.1932761657207113	0.16996939503552005	0.13931152638132857	0.13320079088865874	0.08707087302706928
QNCMUSG00004784	Tbata	ENSMUSG00000020096.20	NA	protein_coding	0.5472849539828051	0.1845361546585671	0.030510142097578047	0.17526153120818277	0.010688766614870582	0	0.05171845143799641
QNCMUSG00004785	Adamts14	ENSMUSG00000059901.12	NA	protein_coding	0.129844946981617	0.2359281788211586	0.06806417898794345	0.26093598771705884	0.1296410123123768	0.07611437404140016	0.09947132113844517
QNCMUSG00004787	Prf1	ENSMUSG00000037202.6	NA	protein_coding	0.0080421701967226	0.13784307654171524	0.028118874719885546	0.7055060484994224	0.05330524302056548	0.06111991837174441	0.006064668649944221
QNCMUSG00004788	Pald1	ENSMUSG00000020092.9	NA	protein_coding	0.13940584077220444	0.14602821851336512	0.22064963360142092	0.1646112394346289	0.09792695846664719	0.12341494882214242	0.10796316038959097
QNCMUSG00004790	Eif4ebp2	ENSMUSG00000020091.15	NA	protein_coding	0.09277349637606144	0.13390291508436064	0.13542228396801262	0.14080430666763283	0.16002965068137814	0.18018055489143386	0.15688679233112043
QNCMUSG00004792	Gm48086	ENSMUSG00000112229.1	NA	lncRNA	0.09574224001375087	0.1740011634298867	0.08902920963982468	0.24130209695734683	0.1536923042630739	0.18467585806899184	0.06155712762712521
QNCMUSG00004793	NA	NA	NONMMUG003756.3	noncoding	0.09420772022112095	0.020920285910176403	0.06490210562797434	0.009857588065179189	0	0.0040945353518878	0.8060177648236614
QNCMUSG00004794	Lrrc20	ENSMUSG00000037151.8	NA	protein_coding	0.18794967064335508	0.09403438456177597	0.1780194997061441	0.10325124514552503	0.050122012022072726	0.09347644705051492	0.29314674087061227
QNCMUSG00004795	Gm47595	ENSMUSG00000112080.1	NONMMUG088344.1	lncRNA	0.02135237208562166	0	0.7057029745918695	0.067580879015887	0	0	0.20536377430662187
QNCMUSG00004796	Gm47593	ENSMUSG00000112058.1	NONMMUG088345.1	lncRNA	0.04916066244224945	0.00812159544084133	0.6694764417822306	0.07241799850847974	0.020415524881473072	0	0.18040777694472573
QNCMUSG00004797	NA	NA	NONMMUG003757.2	noncoding	0.2698226535585983	0.15996716775095252	0.06647731880504225	0.18991013124217532	0.12946872540144072	0.07825518419561975	0.10609881904617123
QNCMUSG00004799	Npffr1	ENSMUSG00000020090.7	NA	protein_coding	0.4563157567894851	0.0848373175274008	0.34027333300739343	0.07757474398559655	0	0	0.04099884869012411
QNCMUSG00004801	Ppa1	ENSMUSG00000020089.8	NA	protein_coding	0.14563123366005318	0.1382030692564935	0.18586107587745973	0.13531970530241483	0.11091117494995503	0.15973696100783247	0.12433677994579126
QNCMUSG00004803	1700022H01Rik	ENSMUSG00000112581.1	NA	lncRNA	0.058969471155793915	0.4982547183807672	0.0748395668742627	0	0.19674034195313164	0.08551555536428397	0.08568034627176065
QNCMUSG00004804	Sar1a	ENSMUSG00000020088.10	NA	protein_coding	0.14797988210594373	0.15569106530645374	0.14142779993655738	0.15072450587667072	0.13481615961823148	0.12274176643210556	0.14661882072403748
QNCMUSG00004805	Tysnd1	ENSMUSG00000020087.5	NA	protein_coding	0.12452827304947588	0.14149804803106322	0.1773938424161267	0.13689810958541257	0.15795981372167303	0.1527888088989184	0.10893310429733025
QNCMUSG00004806	NA	NA	NONMMUG003763.2	noncoding	0.11913720728587059	0.1433224485601053	0.18247814736113313	0.14451694641140542	0.1701763018208235	0.13471169258009028	0.10565725598057182
QNCMUSG00004807	Aifm2	ENSMUSG00000020085.15	NA	protein_coding	0.07798132174407225	0.19713249119595586	0.210937170052819	0.17947550578420243	0.11284431971496006	0.11884798524982364	0.10278120625816665
QNCMUSG00004808	H2afy2	ENSMUSG00000020086.6	NA	protein_coding	0.36227152690473946	0.14656471028785506	0.04564017710356472	0.10247548815095119	0.24258884650495474	0.03450435483384063	0.06595489621409414
QNCMUSG00004810	NA	NA	NONMMUG003766.2	noncoding	0.5315226556564905	0.1284168346928508	0.035242504919215635	0.049340933560398	0.23844051381250353	0.00563462000325579	0.011401937355285779
QNCMUSG00004811	Col13a1	ENSMUSG00000058806.14	NA	protein_coding	0.08187471095555642	0.17220803761889536	0.12343270227233656	0.128358261255696	0.14551669109377255	0.25269963879419705	0.09590995800954612
QNCMUSG00004817	Fam241b	ENSMUSG00000020083.13	NA	protein_coding	0.2959699576519498	0.1681817930102657	0.13175679279550237	0.07355708572357537	0.16616972576441633	0.07464939150363213	0.08971525355065826
QNCMUSG00004819	Tspan15	ENSMUSG00000037031.10	NA	protein_coding	0.14591840398227893	0.18747435118683958	0.1675113118269241	0.18046854309066146	0.12838866381820147	0.07208286140387497	0.11815586469121948
QNCMUSG00004821	Hk1	ENSMUSG00000037012.18	NA	protein_coding	0.25245943176036767	0.15290117827786626	0.14962333541217107	0.1550946692277508	0.16613164677376058	0.03988175609163186	0.08390798245645176
QNCMUSG00004822	Hk1os	ENSMUSG00000085347.1	NONMMUG003773.2	noncoding	0.245755933077736	0.2624873961849968	0.12963896972436956	0.2238542654598512	0.10170737684341673	0	0.03655605870962979
QNCMUSG00004823	Hkdc1	ENSMUSG00000020080.8	NA	protein_coding	0.7146615599617755	0.010141273728945351	0	0	0.2453363335839518	0.026008004435666778	0.003852828289660589
QNCMUSG00004824	Supv3l1	ENSMUSG00000020079.15	NA	protein_coding	0.15328967471982374	0.13246642101373057	0.17051655085606876	0.14134000859625223	0.15783409176570792	0.11562902999906718	0.12892422304934967
QNCMUSG00004825	Vps26a	ENSMUSG00000020078.16	NA	protein_coding	0.14925219548089338	0.15061946705214277	0.14747374642128663	0.14946035902697621	0.14674324719906853	0.12854549494743678	0.12790548987219574
QNCMUSG00004826	Srgn	ENSMUSG00000020077.14	NA	protein_coding	0.10049460357061185	0.19995577865203892	0.14506385339905278	0.2104348365430861	0.13472201098445533	0.09806377450325783	0.11126514234749721
QNCMUSG00004830	Kif1bp	ENSMUSG00000036955.16	NA	protein_coding	0.20594030560081053	0.1442657341988023	0.1296939603276521	0.14003407779730304	0.14707124676710237	0.09918185623543832	0.13381281907289133
QNCMUSG00004832	NA	NA	NONMMUG003781.2	noncoding	0.2609361487681947	0.21712975959880162	0.044425749892019195	0.19284812102395396	0.2346051970075877	0.05005502370944276	0
QNCMUSG00004833	Ddx21	ENSMUSG00000020075.8	NA	protein_coding	0.1142801701085791	0.15032365618282245	0.13267611826260517	0.19405362544415788	0.1238289169625063	0.13048308686255322	0.15435442617677586
QNCMUSG00004834	Ddx50	ENSMUSG00000020076.7	NA	protein_coding	0.14281730878946647	0.15115138373167142	0.1368309125245919	0.16477781924568086	0.13473698024478717	0.1321999569846824	0.13748563847911974
QNCMUSG00004835	NA	NA	NONMMUG003784.2	noncoding	0.21431364066363928	0.20910958230979637	0.08056445181367307	0.2887603149404277	0.05549226927814752	0.08808831389606203	0.06367142709825405
QNCMUSG00004836	Stox1	ENSMUSG00000036923.12	NA	protein_coding	0.41150333043243675	0.17437085448732392	0.09818951920939849	0.1622574702690614	0.09561269140273841	0.027208469134432166	0.03085766506460876
QNCMUSG00004838	Ccar1	ENSMUSG00000020074.7	NA	protein_coding	0.1519527850122108	0.14705087627268829	0.12779723519893849	0.1698091869740744	0.15182179404797408	0.1326897337349985	0.11887838875911551
QNCMUSG00004839	Tet1	ENSMUSG00000047146.17	NA	protein_coding	0.33664977874824714	0.10965672655640413	0.02334472709125516	0.22828180233817513	0.20221717946389325	0.023472082594829042	0.07637770320719617
QNCMUSG00004841	Slc25a16	ENSMUSG00000071253.8	NA	protein_coding	0.14396320367475526	0.13468298940895004	0.14917351121590416	0.1287896580448836	0.1768694150386862	0.14347398336407316	0.12304723925274764
QNCMUSG00004842	Dna2	ENSMUSG00000036875.15	NA	protein_coding	0.12010777758493833	0.12805924296318702	0.07630314544599077	0.20135697080282272	0.19754755339673144	0.22324160389707723	0.05338370590925254
QNCMUSG00004843	NA	NA	NONMMUG051074.2	noncoding	0	0	0	0.2215333537482041	0	0.7784666462517958	0
QNCMUSG00004844	Rufy2	ENSMUSG00000020070.18	NA	protein_coding	0.23928524136973392	0.14441879937907426	0.1096268020482283	0.18780062589384372	0.14310207378973056	0.08638963170107979	0.08937682581830945
QNCMUSG00004845	Gm16135	ENSMUSG00000084985.1	NONMMUG003795.2	noncoding	0.29591861501432415	0.15013712660900957	0.02606345490799577	0.37568696250574746	0.10701970581044778	0.014997101662128013	0.030177033490347338
QNCMUSG00004846	NA	NA	NONMMUG088349.1	noncoding	0.12465051576441785	0.1888416219804651	0.09421624699887476	0.26002306231518846	0.14942361698101223	0.11313684760691303	0.0697080883531286
QNCMUSG00004847	Hnrnph3	ENSMUSG00000020069.16	NA	protein_coding	0.16064968323787718	0.15729925566868974	0.1253250891530873	0.19809383496337205	0.12644489272394577	0.1201799450588478	0.11200729919418026
QNCMUSG00004848	Pbld2	ENSMUSG00000020072.15	NA	protein_coding	0.06689349998163646	0.15640615344753753	0.11001770909410719	0.08115149574263288	0.20378937678276401	0.32703370202404697	0.054708062927274884
QNCMUSG00004849	Gm16143	ENSMUSG00000087030.1	NONMMUG003800.2	noncoding	0	0.15291582628468778	0.4901739780916909	0.12913910353136687	0.22777109209225446	0	0
QNCMUSG00004850	Pbld1	ENSMUSG00000112129.1	NA	protein_coding	0.03911126769172277	0.13924084697502526	0.14791094741470173	0.11045466998879114	0.25787776881440805	0.26413454724790447	0.041269951867446676
QNCMUSG00004852	Atoh7	ENSMUSG00000036816.4	NA	protein_coding	0.5369413020103145	0.17854752145224803	0.0663498062826318	0	0.21816137025480556	0	0
QNCMUSG00004853	Mypn	ENSMUSG00000020067.8	NA	protein_coding	0.09111767099346989	0.0582791747322315	0.14019126639868168	0.010044804360987893	8.49731924314249e-4	0.020037918394878233	0.6794794331954365
QNCMUSG00004856	1700120B22Rik	ENSMUSG00000045391.4	NONMMUG051077.1	lncRNA	0.22226332475465188	0.19610639269447885	0.17068561414607986	0.2653347117115989	0.08093016575159852	0.064679790941592	0
QNCMUSG00004857	Herc4	ENSMUSG00000020064.9	NA	protein_coding	0.15519087244111732	0.14594337564050866	0.11388415334124663	0.17272997793438666	0.15157983845523967	0.1366017048216609	0.12407007736584007
QNCMUSG00004858	NA	NA	NONMMUG003804.2	noncoding	0.15479315133240307	0.18787202604145659	0.07973211220113968	0.29441146948927566	0.11086574826982368	0.10301919523851413	0.06930629742738709
QNCMUSG00004860	NA	NA	NONMMUG003805.2	noncoding	0.14104362334404683	0.16348741779621057	0.062394412295765096	0.2804489315856188	0.15187589875801338	0.14151669747992268	0.05923301874042262
QNCMUSG00004861	Sirt1	ENSMUSG00000020063.16	NA	protein_coding	0.1569511986730344	0.15357776745926702	0.12331393589071508	0.1804179523691601	0.14693063795784717	0.11895863995305923	0.119849867696917
QNCMUSG00004864	Dnajc12	ENSMUSG00000036764.12	NA	protein_coding	0.16910753444321144	0.09512384653951987	0.07845754691701516	0.08673231094021362	0.29048824034452125	0.1255128718320296	0.1545776489834891
QNCMUSG00004866	Ctnna3	ENSMUSG00000060843.11	NA	protein_coding	0.18575593713337904	0.14718145636574542	0.07508193585242146	0.11338670267311216	0.06952926681544241	0.007347945341279744	0.4017167558186197
QNCMUSG00004867	NA	NA	NONMMUG051078.1	noncoding	0.15127129091994118	0.21255640855960317	0.04693977800828694	0.32598703843867766	0.12441124446614779	0.1388342396073432	0
QNCMUSG00004872	Lrrtm3	ENSMUSG00000042846.8	NA	protein_coding	0.8516032082579612	0.056667249383164094	0.0069128707060314536	0.02708730991861311	0.009906305688974274	0.004019477228590874	0.04380357881666499
QNCMUSG00004908	Reep3	ENSMUSG00000019873.8	NA	protein_coding	0.10573399000655195	0.15248802403381254	0.14120786233910973	0.15133636412819812	0.1523850431667441	0.18455872370648851	0.1122899926190951
QNCMUSG00004909	Jmjd1c	ENSMUSG00000037876.17	NA	protein_coding	0.15683055672712273	0.1482832580640506	0.12105247519644692	0.18147653382182147	0.13684615461874278	0.1364442613917338	0.11906676018008176
QNCMUSG00004910	NA	NA	NONMMUG003852.2	noncoding	0.16274860478253186	0.1657745899537575	0.09999864485383353	0.20724220167136914	0.11537354052693223	0.15866328197534277	0.090199136236233
QNCMUSG00004912	NA	NA	NONMMUG003854.2	noncoding	0.20307609103588778	0.18366104205686268	0.08440911910667795	0.21732439516982413	0.11113371391606308	0.13089365678947015	0.06950198192521417
QNCMUSG00004915	Nrbf2	ENSMUSG00000075000.11	NA	protein_coding	0.1521601843655485	0.15565704517881396	0.14967926204578144	0.15317404704832946	0.1265544275346927	0.1366006342561932	0.12617439957064075
QNCMUSG00004916	NA	NA	NONMMUG003863.2	noncoding	0.12779202432037118	0.19403595325839101	0.09380647044956297	0.23536290220624936	0.11705525190873621	0.13898911731303276	0.09295828054365643
QNCMUSG00004926	NA	NA	NONMMUG003865.2	noncoding	0	0.8148933370700966	0	0.08260953894993175	0.06358228008770042	0.038914843892271324	0
QNCMUSG00004929	Egr2	ENSMUSG00000037868.15	NA	protein_coding	0.2374082752197461	0.28488545999529646	0.08666129050738587	0.2297182218294027	0.058123709691113336	0.04446595355035073	0.058737089206704785
[truncated: 23,066 more rows]
