# Supplementary material for: Comprehensive Transcriptional Profiling and Mouse Phenotyping Reveals Dispensable Role for Adipose Tissue Selective Long Noncoding RNA Gm15551
Source: Noncoding RNA. 2022 May 6;8(3):32. doi: 10.3390/ncrna8030032 (PMC9149892; doi:10.3390/ncrna8030032)
Supplement: Supplementary file 1 [file ncrna-08-00032-s001.zip › Table S8_bl6-iBAT_temperature_wald.csv]

gene_id	gene_name	gene_id_ens	gene_id_ncd	gene_type	baseMean	log2FoldChange	lfcSE	svalue
QNCMUSG00000004	Xkr4	ENSMUSG00000051951.5	NA	protein_coding	17.418057683369348	-1.3066628556658717	0.5374362522857128	0.01665511075694799
QNCMUSG00000006	Gm19938	ENSMUSG00000102331.1	NONMMUG000011.2	lncRNA	3.1391375628782616	-0.12851101386284997	0.3198499817730681	0.5451479010646518
QNCMUSG00000011	Rp1	ENSMUSG00000025900.12	NA	protein_coding	27.656497622665277	-0.030744436548436258	0.28845229018696994	0.740630408467153
QNCMUSG00000013	NA	NA	NONMMUG000017.2	noncoding	0.77953969729262	-0.0055477067398161835	0.2870395836764991	0.7980699915748235
QNCMUSG00000015	NA	NA	NONMMUG000019.2	noncoding	1.6874773557010185	-0.009363153935329556	0.2865654263409414	0.7915654567980855
QNCMUSG00000016	Gm6101	ENSMUSG00000102948.1	NA	processed_pseudogene	0.5721821455881352	-0.006365745211410935	0.2876817098906964	0.7938875618874358
QNCMUSG00000019	Sox17	ENSMUSG00000025902.13	NA	protein_coding	323.943495444617	0.5478045496371248	0.28945752227982613	0.15754378032911182
QNCMUSG00000020	Gm37587	ENSMUSG00000104238.1	NONMMUG000020.3	noncoding	4.909568515762192	-0.021342089093405098	0.27949689703238434	0.7918933837197223
QNCMUSG00000021	Gm7357	ENSMUSG00000102269.1	NA	processed_pseudogene	5.0304397528297695	-0.09481951833710164	0.29631464316504724	0.6229050552686398
QNCMUSG00000022	Gm37323	ENSMUSG00000104328.1	NONMMUG000021.2	noncoding	3.391480757622042	-0.020641176101374538	0.286123391178871	0.7687268631157377
QNCMUSG00000024	NA	NA	NONMMUG047883.1	noncoding	5.634456528097839	0.009092343999790668	0.2844054444238246	0.7999098473696676
QNCMUSG00000030	NA	NA	NONMMUG047919.1	noncoding	38.7002445859223	-0.5287124718267289	0.44294975327799807	0.18043817619019833
QNCMUSG00000031	Mrpl15	ENSMUSG00000033845.13	NA	protein_coding	1533.5143039840589	0.2926739297209591	0.12148982022601125	0.7882518406051003
QNCMUSG00000032	Lypla1	ENSMUSG00000025903.14	NA	protein_coding	2656.395495685179	0.09874295008825425	0.13928565063807904	0.8534019730996892
QNCMUSG00000033	Gm37988	ENSMUSG00000104217.1	NA	protein_coding	14.279752171760206	0.06463576527806557	0.2875939037840593	0.683347735745716
QNCMUSG00000034	Tcea1	ENSMUSG00000033813.15	NA	protein_coding	2268.0611773247447	0.15857551669531322	0.13952209785596606	0.8445759494154585
QNCMUSG00000035	Rgs20	ENSMUSG00000002459.17	NA	protein_coding	1.841227094429446	0.03595692468349419	0.28731893681009496	0.7343433492296736
QNCMUSG00000036	Gm16041	ENSMUSG00000085623.1	NONMMUG000032.2	lncRNA	3.1406234348632305	0.021258926050314916	0.28042082882775776	0.7888217128796627
QNCMUSG00000037	Atp6v1h	ENSMUSG00000033793.12	NA	protein_coding	2936.024849298255	1.0639988948093437	0.22435469982208056	0.0010287394630501448
QNCMUSG00000040	NA	NA	NONMMUG046485.1	noncoding	0.9833125710568659	-0.025584694711730967	0.28670553669457943	0.7561623259940273
QNCMUSG00000041	NA	NA	NONMMUG047921.1	noncoding	2.0817767153858764	-0.030505618260327945	0.28634006706108545	0.7479154261581972
QNCMUSG00000045	NA	NA	NONMMUG000039.2	noncoding	37.71682855962554	0.04820217352292959	0.24874291398735004	0.8231586657362151
QNCMUSG00000046	NA	NA	NONMMUG047924.1	noncoding	5.451664076405292	-0.07761489265747444	0.285889789509242	0.6663859949362012
QNCMUSG00000047	NA	NA	NONMMUG047929.1	noncoding	24.14057138115396	-0.06048157141581225	0.25423868394068816	0.8015224006768981
QNCMUSG00000048	NA	NA	NONMMUG047931.1	noncoding	102.2313318823559	-0.23992826503110562	0.3159496726550144	0.4317127993271332
QNCMUSG00000049	Rb1cc1	ENSMUSG00000025907.14	NA	protein_coding	3341.0875146805292	0.15435922553621984	0.1522927742521865	0.8401749980095502
QNCMUSG00000050	4732440D04Rik	ENSMUSG00000090031.2	NONMMUG000040.3	noncoding	40.21431884028058	-0.20286661614188498	0.2727658187410948	0.5213796491136125
QNCMUSG00000061	NA	NA	NONMMUG047939.1	noncoding	0.9473427609379815	0.019787295827774453	0.2869643958634636	0.7674910870668571
QNCMUSG00000063	Pcmtd1	ENSMUSG00000051285.17	NA	protein_coding	5342.219062244487	0.08600600036654148	0.10263988816673453	0.8644710397446493
QNCMUSG00000065	Gm26901	ENSMUSG00000097797.6	NONMMUG000058.2	noncoding	11.441317088398328	0.0853993958792918	0.29058973288531564	0.6453493869578418
QNCMUSG00000068	Gm30414	ENSMUSG00000103067.1	NONMMUG000060.2	noncoding	8.95124670304643	-0.09058493698178881	0.28972354491924085	0.6393618236706065
QNCMUSG00000075	Sntg1	ENSMUSG00000025909.16	NA	protein_coding	2.1471137655821964	0.0427991175907953	0.28865064508094984	0.7182122539143054
QNCMUSG00000078	NA	NA	NONMMUG000072.2	noncoding	5.061218668050133	-0.026591569570099574	0.28241730468379556	0.7692652466241708
QNCMUSG00000079	NA	NA	NONMMUG047952.2	noncoding	7.537252048345012	-0.09969955452092699	0.29486645316923205	0.6191561070803274
QNCMUSG00000080	Gm18300	ENSMUSG00000103411.1	NA	processed_pseudogene	10.289618768903805	-0.07829902211116241	0.28383723647356773	0.6702508362045599
QNCMUSG00000081	Adhfe1	ENSMUSG00000025911.14	NA	protein_coding	2996.757102034019	-0.15969758975449713	0.16883356780408512	0.8332459911323726
QNCMUSG00000082	2610203C22Rik	ENSMUSG00000079671.8	NONMMUG000073.2	noncoding	29.099073161987935	0.08002922174033088	0.260328351730098	0.7334704111207131
QNCMUSG00000083	NA	NA	NONMMUG047960.1	noncoding	0.8080032145931451	0.0062271154367156125	0.28599072397009634	0.8001599254986038
QNCMUSG00000087	Mybl1	ENSMUSG00000025912.16	NA	protein_coding	28.53834939898966	0.008160374983509475	0.2594207557019616	0.8282461857894661
QNCMUSG00000089	Vcpip1	ENSMUSG00000045210.8	NA	protein_coding	966.0221751639008	-0.1528494994509966	0.13181570582763535	0.848654696900942
QNCMUSG00000090	1700034P13Rik	ENSMUSG00000097893.8	NONMMUG000077.3	noncoding	16.715656022594235	-0.023016656082442005	0.2703402757791639	0.816982502100448
QNCMUSG00000092	Sgk3	ENSMUSG00000025915.14	NA	protein_coding	452.3349597487564	-0.007267610093059986	0.12992263642959953	0.8634283582490604
QNCMUSG00000093	NA	NA	NONMMUG000080.2	noncoding	11.903971013781955	-0.13617335764381006	0.307310778614092	0.5546396172322116
QNCMUSG00000094	Mcmdc2	ENSMUSG00000046101.16	NA	protein_coding	8.088319585329655	-0.07241760435330209	0.2886639042768955	0.6679982219522143
QNCMUSG00000095	Snhg6	ENSMUSG00000098234.7	NONMMUG000083.2	noncoding	142.5928980111092	0.17514450241807877	0.2187370007141139	0.6699524070347277
QNCMUSG00000096	Tcf24	ENSMUSG00000099032.2	NA	protein_coding	13.621449779673982	-0.005083886575800455	0.255559743557839	0.8300713133018306
QNCMUSG00000102	Cops5	ENSMUSG00000025917.9	NA	protein_coding	1246.4997852124077	0.06132959055685117	0.1243039260703898	0.8615946831087282
QNCMUSG00000103	Cspp1	ENSMUSG00000056763.16	NA	protein_coding	356.76561328711284	-0.44700002311435866	0.223710880879884	0.2552722555907053
QNCMUSG00000105	Arfgef1	ENSMUSG00000067851.11	NA	protein_coding	3205.8873523076263	0.1790996258524406	0.15000010885237505	0.8368888467495875
QNCMUSG00000107	NA	NA	NONMMUG046501.1	noncoding	3.606448263151753	-0.037547624977433684	0.28273533877209817	0.7452365838845362
QNCMUSG00000109	Cpa6	ENSMUSG00000042501.12	NA	protein_coding	8.956355134998999	-0.0634675940782613	0.2833212403686583	0.6969022643424914
QNCMUSG00000110	NA	NA	NONMMUG000100.2	noncoding	198.58247630809245	-0.4493163329125812	0.3727578220882795	0.22894850476294246
QNCMUSG00000113	Prex2	ENSMUSG00000048960.13	NA	protein_coding	6156.099535432407	0.18758696284022916	0.12580768548566565	0.845532452655233
QNCMUSG00000115	NA	NA	NONMMUG000107.2	noncoding	29.48040527358716	0.0188835131874818	0.2885203069477542	0.7640444186104753
QNCMUSG00000116	NA	NA	NONMMUG047969.1	noncoding	1.5496473220763403	-0.031816285813125046	0.2865723034857592	0.7441534967658677
QNCMUSG00000120	A830018L16Rik	ENSMUSG00000057715.13	NA	protein_coding	368.38436627957094	-0.15868687595740055	0.28147719616941025	0.5654268856020824
QNCMUSG00000121	NA	NA	NONMMUG000111.2	noncoding	21.482381530640623	-0.01916817063990717	0.2736532820562159	0.8150850844160523
QNCMUSG00000122	NA	NA	NONMMUG046507.1	noncoding	1.329161625870412	-0.01669043898370512	0.2861947424943274	0.7772547554622967
QNCMUSG00000128	Gm17644	ENSMUSG00000097171.1	NONMMUG000114.2	noncoding	1.6839032579027693	-0.02477821097110222	0.28778494987946474	0.7542554724062077
QNCMUSG00000131	Sulf1	ENSMUSG00000016918.15	NA	protein_coding	281.97189681410606	-0.4774212642905613	0.22275488950121428	0.22043584441434827
QNCMUSG00000133	Slco5a1	ENSMUSG00000025938.16	NA	protein_coding	176.878089092843	-0.0495176619304896	0.2890106593430031	0.7050390939174503
QNCMUSG00000137	NA	NA	NONMMUG047980.1	noncoding	3.681917142916336	-0.04898050384487671	0.2859832423693312	0.7142887840846338
QNCMUSG00000141	Ncoa2	ENSMUSG00000005886.14	NA	protein_coding	1580.313732969674	0.028169721859531826	0.1346588943442394	0.8613843307516851
QNCMUSG00000143	NA	NA	NONMMUG000126.2	noncoding	43.22514758226121	-0.3628135418747991	0.4616482565330964	0.2722939312283908
QNCMUSG00000144	NA	NA	NONMMUG000128.2	noncoding	0.8565278875738308	-0.013810858919413069	0.2862803150621825	0.7830961436297286
QNCMUSG00000149	Tram1	ENSMUSG00000025935.10	NA	protein_coding	1199.5897273756561	0.1350961468630573	0.12628391308814318	0.8536162151440312
QNCMUSG00000150	NA	NA	NONMMUG046518.1	noncoding	1.2108035235048764	-0.022397684463924025	0.2870991029154672	0.7614683207463071
QNCMUSG00000151	Lactb2	ENSMUSG00000025937.6	NA	protein_coding	3708.912159373206	0.06189941507648065	0.1583412450488079	0.8511679302943019
QNCMUSG00000157	Eya1	ENSMUSG00000025932.14	NA	protein_coding	38.25981408810493	-0.07415695648865359	0.28272773232211956	0.679473834762288
QNCMUSG00000165	Gm9947	ENSMUSG00000054493.2	NONMMUG000142.2	noncoding	1.0956708653951204	0.01127688399683506	0.28597576955219517	0.7897996061421044
QNCMUSG00000166	Msc	ENSMUSG00000025930.6	NA	protein_coding	7.858174415009319	-0.08559069348930287	0.29301167823814783	0.6397580749580937
QNCMUSG00000178	NA	NA	NONMMUG000153.2	noncoding	9.229391935428891	-0.1835078591009009	0.342466615134392	0.4651764696275151
QNCMUSG00000179	Terf1	ENSMUSG00000025925.14	NA	protein_coding	77.20819978960778	-0.17210522764852024	0.1947558775625573	0.7737273099458148
QNCMUSG00000180	NA	NA	NONMMUG000155.2	noncoding	5.085292964000834	-0.09938335001090398	0.2989666217429007	0.6124700308321432
QNCMUSG00000181	Sbspon	ENSMUSG00000032719.4	NA	protein_coding	15.743377430250275	-0.09659307520224215	0.27498715628302356	0.6620771760090902
QNCMUSG00000186	Rpl7	ENSMUSG00000043716.13	NA	protein_coding	4954.641276575054	0.058410480277098255	0.10064251464256167	0.8655243077441616
QNCMUSG00000187	Rdh10	ENSMUSG00000025921.7	NA	protein_coding	288.83403161125244	-0.08251135996488254	0.18614814675990388	0.8396178307418961
QNCMUSG00000191	NA	NA	NONMMUG048001.1	noncoding	4.328377037991626	-0.03401502973406916	0.2836244527374375	0.7496928316870927
QNCMUSG00000193	Stau2	ENSMUSG00000025920.19	NA	protein_coding	1110.1685287115317	-0.08379824293382576	0.10839506870596098	0.8636757359527435
QNCMUSG00000197	Ube2w	ENSMUSG00000025939.18	NA	protein_coding	1260.6545846780828	0.08390278939748094	0.17192961316960173	0.8439271445216815
QNCMUSG00000198	NA	NA	NONMMUG000167.2	noncoding	270.8999027967302	-0.0029317066713812918	0.16875789293370472	0.8545707455903836
QNCMUSG00000199	NA	NA	NONMMUG000169.2	noncoding	115.74563509769496	-0.908738851244272	0.3609112730588805	0.035650947012479825
QNCMUSG00000200	NA	NA	NONMMUG000171.2	noncoding	2.576508908574969	-0.09395381677043385	0.30644602711375263	0.6072647113363383
QNCMUSG00000201	Eloc	ENSMUSG00000079658.9	NA	protein_coding	1400.6030521888817	0.20245996011440034	0.14534266159653966	0.834237032930159
QNCMUSG00000203	D030040B21Rik	ENSMUSG00000097744.1	NA	lncRNA	6.281230552146176	-0.03184372247505423	0.2754287848883212	0.784113855354166
QNCMUSG00000205	Tmem70	ENSMUSG00000025940.6	NA	protein_coding	3103.7975610904928	0.01257375669944158	0.1303794493854704	0.8630989656156878
QNCMUSG00000208	Ly96	ENSMUSG00000025779.10	NA	protein_coding	43.85786547720454	0.7236260544839626	0.37018513706413175	0.0877850494540975
QNCMUSG00000212	NA	NA	NONMMUG000178.2	noncoding	0.636096196897662	-0.001681926592928436	0.286817089302681	0.8067078634773486
QNCMUSG00000214	NA	NA	NONMMUG048007.1	noncoding	49.02701358177319	-0.24046424039888958	0.36667957091279507	0.3918921478582571
QNCMUSG00000215	Jph1	ENSMUSG00000042686.5	NA	protein_coding	509.95691918390696	-0.09341835035168658	0.2960726003910703	0.6249469325825654
QNCMUSG00000219	Gdap1	ENSMUSG00000025777.8	NA	protein_coding	12.503308469339753	-0.14213824739073427	0.3325191897684493	0.5165002489406145
QNCMUSG00000223	NA	NA	NONMMUG046547.1	noncoding	2.7063525540824678	-0.019879476497216577	0.2852364751019672	0.773483198329027
QNCMUSG00000227	Pi15	ENSMUSG00000067780.3	NA	protein_coding	22.993465620626306	-0.38061068257080305	0.48036230473729713	0.25806381242660237
QNCMUSG00000228	Gm28154	ENSMUSG00000100053.1	NONMMUG000185.2	noncoding	6.9308785145443705	-0.01054635002182889	0.2702105361576542	0.8227874366539564
QNCMUSG00000229	NA	NA	NONMMUG048031.1	noncoding	19.863823988852968	-0.22257553873196875	0.350128880999564	0.4225103137065121
QNCMUSG00000230	Gm16070	ENSMUSG00000085125.7	NONMMUG000186.2	noncoding	32.130743463933214	-0.04393498009083506	0.25632858832474126	0.8193705040062875
QNCMUSG00000231	Crispld1	ENSMUSG00000025776.13	NA	protein_coding	140.28406723496013	0.47710436780736054	0.2720036207294862	0.21680591035276478
QNCMUSG00000233	NA	NA	NONMMUG048038.1	noncoding	1.6194792738037895	-0.03946775537958789	0.28991024928764525	0.720326625914372
QNCMUSG00000234	Gm28756	ENSMUSG00000109887.1	NONMMUG000187.3	noncoding	17.28897519640916	-0.11721554475774268	0.28477904416754524	0.6141741848812159
QNCMUSG00000254	NA	NA	NONMMUG000197.2	noncoding	5.2278316150522395	-0.23040749788097573	0.42744313441385584	0.36927756935059863
QNCMUSG00000255	NA	NA	NONMMUG048056.1	noncoding	6.055903600461786	-0.11625280864804038	0.3083670352336648	0.5768533576306472
QNCMUSG00000262	Gm28653	ENSMUSG00000099906.2	NONMMUG000202.2	lncRNA	1.4555933451481564	-0.02191727533097523	0.2878355101394991	0.7598619050649783
QNCMUSG00000265	Mcm3	ENSMUSG00000041859.10	NA	protein_coding	152.84699382786462	0.7387653572460573	0.27829343954176344	0.05778647167290283
QNCMUSG00000272	Paqr8	ENSMUSG00000025931.15	NA	protein_coding	60.523238789383015	0.08933641395259785	0.2239224761811375	0.8247061707495373
QNCMUSG00000274	Efhc1	ENSMUSG00000041809.5	NA	protein_coding	13.07611914902061	-0.06423926002224459	0.2785505308426127	0.7077911052305815
QNCMUSG00000275	Tram2	ENSMUSG00000041779.5	NA	protein_coding	96.18941953259032	-0.24765923474724477	0.22368538032019192	0.5336067714899192
QNCMUSG00000278	NA	NA	NONMMUG000210.2	noncoding	6.632125967503528	-0.09671313485777137	0.29727626974257665	0.6187930967928725
QNCMUSG00000281	Tmem14a	ENSMUSG00000025933.15	NA	protein_coding	49.21096437653132	-0.7550820198547629	0.4117781536344167	0.08480406185073448
QNCMUSG00000282	Gsta3	ENSMUSG00000025934.15	NA	protein_coding	69.52518368923324	0.18701959137510693	0.29493296520693496	0.5102576482190363
QNCMUSG00000287	Gm4956	ENSMUSG00000025936.15	NONMMUG000213.2	transcribed_unprocessed_pseudogene	5.640736403794884	-0.02936675113748572	0.2784481368492552	0.7779450060549219
QNCMUSG00000290	NA	NA	NONMMUG087829.1	noncoding	5.4224607596672305	-0.1879215346024167	0.37269332580012665	0.4368225527866671
QNCMUSG00000299	Kcnq5	ENSMUSG00000028033.16	NA	protein_coding	90.8670036573217	-0.5738045178770073	1.1895250622809892	0.1813142181818656
QNCMUSG00000302	NA	NA	NONMMUG000227.2	noncoding	5.4523917349585025	-0.12692346310980085	0.3185599353932183	0.5489276074407133
QNCMUSG00000305	NA	NA	NONMMUG000231.2	noncoding	23.48461862747049	-0.4881955554098268	0.869129929326854	0.19877308476791442
QNCMUSG00000313	NA	NA	NONMMUG048074.1	noncoding	14.6395388818789	-0.024759696914772717	0.2600784979072356	0.8241998392433395
QNCMUSG00000317	NA	NA	NONMMUG046586.2	noncoding	443.91003052913766	-0.15284672338633004	0.20971579493091239	0.756573075457092
QNCMUSG00000318	Ogfrl1	ENSMUSG00000026158.11	NA	protein_coding	191.67721763012463	-0.16932910430629802	0.1704005435737787	0.8302708812957178
QNCMUSG00000322	Gm28822	ENSMUSG00000099503.1	NONMMUG000251.2	noncoding	2.568255748122053	-0.0686162248338551	0.293856863474491	0.6624851105765018
QNCMUSG00000325	NA	NA	NONMMUG000252.2	noncoding	1.167835624250941	-0.002644181144930883	0.2849963087815746	0.8109142634380144
QNCMUSG00000326	Smap1	ENSMUSG00000026155.13	NA	protein_coding	1280.0126384035718	0.20790741562999657	0.09709534536092879	0.8556340550887104
QNCMUSG00000328	Sdhaf4	ENSMUSG00000026154.4	NA	protein_coding	619.0563363125628	0.5921360832458974	0.14665551095682156	0.08331118151816277
QNCMUSG00000329	Fam135a	ENSMUSG00000026153.15	NA	protein_coding	821.2709279698039	0.46628443104260775	0.13594551411220374	0.2577984994206618
QNCMUSG00000334	Col19a1	ENSMUSG00000026141.13	NA	protein_coding	13.151344844522074	-0.0695330520698393	0.2725914195025476	0.7154160860849832
QNCMUSG00000336	NA	NA	NONMMUG000268.2	noncoding	691871.4054099857	-0.3566455266503097	0.13799553371465484	0.5026217458083325
QNCMUSG00000337	NA	NA	NONMMUG048091.1	noncoding	5.460310074382881	0.08190420651493127	0.2863414338711488	0.6592240311180759
QNCMUSG00000338	Lmbrd1	ENSMUSG00000073725.8	NA	protein_coding	1812.4517862915088	0.5207524811414175	0.16356046512287004	0.16644707801488912
QNCMUSG00000345	NA	NA	NONMMUG000274.2	noncoding	1265.8198964795213	0.6219453437911279	0.28183572051479566	0.11337445013393936
QNCMUSG00000349	Adgrb3	ENSMUSG00000033569.17	NA	protein_coding	1.347356918527533	-0.014557789628149548	0.2865067928728296	0.7805736520040287
QNCMUSG00000353	NA	NA	NONMMUG000291.2	noncoding	9.30049504048015	-0.028983648550997408	0.26913477571726024	0.8128321610917698
QNCMUSG00000369	NA	NA	NONMMUG000305.2	noncoding	5.465997992793087	-0.07367731117730668	0.2865759794677467	0.671320310333596
QNCMUSG00000380	NA	NA	NONMMUG000310.2	noncoding	3.0302621011939816	-0.04953298672779997	0.289920961323747	0.7026817930893582
QNCMUSG00000385	Phf3	ENSMUSG00000048874.15	NA	protein_coding	2778.222265942245	0.06707496345557644	0.11731668764972317	0.8627190593333192
QNCMUSG00000386	NA	NA	NONMMUG048110.1	noncoding	5.120378214308796	-0.0962342421305771	0.29506462581560544	0.6231023994755619
QNCMUSG00000387	NA	NA	NONMMUG046626.2	noncoding	1.3136618288052215	0.0035875264364540393	0.28629226590798934	0.8046486783891714
QNCMUSG00000388	Ptp4a1	ENSMUSG00000026064.16	NA	protein_coding	1305.1629859865775	-0.8313593477500395	0.28043925630364547	0.031946296123861094
QNCMUSG00000389	Ptp4a1	ENSMUSG00000117310.1	NA	protein_coding	25139.520615612782	-0.0506465167073732	0.1691680313587118	0.8491303297582427
QNCMUSG00000390	NA	NA	NONMMUG046627.1	noncoding	4.080496921426748	-0.0461086900801861	0.28144419607560306	0.7331531054839882
QNCMUSG00000392	4931428L18Rik	ENSMUSG00000086727.8	NONMMUG000320.3	noncoding	111.42397987844964	-0.26057404986054006	0.27643934078880544	0.4464484219714806
QNCMUSG00000393	NA	NA	NONMMUG087583.1	noncoding	21.623967931231352	-0.8723692174453741	1.0883177787936196	0.128210061809239
QNCMUSG00000394	NA	NA	NONMMUG046629.2	noncoding	9.173150368719394	-0.029078122121684293	0.2734922431679634	0.7976458741072715
QNCMUSG00000396	Gm29128	ENSMUSG00000100910.1	NONMMUG000321.2	noncoding	36.03644877369197	0.24818208872637507	0.4522556610254884	0.347259564948043
QNCMUSG00000397	NA	NA	NONMMUG048111.1	noncoding	1.3627134030398054	0.028272748107691332	0.28575648560249306	0.7540069416229872
QNCMUSG00000407	NA	NA	NONMMUG048115.1	noncoding	3.0746799105907	-0.05743023334738962	0.2899559190595309	0.6896227859175588
QNCMUSG00000411	Prim2	ENSMUSG00000026134.11	NA	protein_coding	83.75282622123008	0.17146886265580125	0.24060932171378033	0.6224703657638401
QNCMUSG00000413	NA	NA	NONMMUG000337.2	noncoding	1.7180908425064443	-0.012982972831900128	0.2828002264663191	0.7977644414894911
QNCMUSG00000414	Rab23	ENSMUSG00000004768.14	NA	protein_coding	122.46231957011294	0.07044804368402258	0.18452719526908073	0.8414972779036113
QNCMUSG00000415	Bag2	ENSMUSG00000042215.8	NA	protein_coding	292.85127522432794	0.7662875633391337	0.24086655730833673	0.037354372980726254
QNCMUSG00000416	Zfp451	ENSMUSG00000042197.13	NA	protein_coding	701.5555494791261	-0.059932901620474176	0.14706617829013569	0.8554069113298303
QNCMUSG00000418	Bend6	ENSMUSG00000042182.16	NA	protein_coding	4.893012002854294	0.00936513530749113	0.27801092502992886	0.8170845238862033
QNCMUSG00000419	Dst	ENSMUSG00000026131.19	NA	protein_coding	13517.996187986952	-0.5468749329353992	0.17317437708618355	0.1388231688648109
QNCMUSG00000426	Ccdc115	ENSMUSG00000042111.9	NA	protein_coding	264.91228840227075	-0.05745593371841926	0.14655570453136493	0.8558189032194788
QNCMUSG00000428	Imp4	ENSMUSG00000026127.13	NA	protein_coding	1053.2028058161663	0.08471759372042816	0.16063656070428728	0.847684031289348
QNCMUSG00000429	Ptpn18	ENSMUSG00000026126.15	NA	protein_coding	124.16597188227641	0.2923605205299093	0.2477335818419736	0.43733693039067967
QNCMUSG00000430	Gm28417	ENSMUSG00000100280.2	NONMMUG000354.3	noncoding	2.2081743698522236	0.00787070079062787	0.28305431847349094	0.8075120859290562
QNCMUSG00000432	NA	NA	NONMMUG046653.1	noncoding	14.43231143741807	-0.18920285717048146	0.31976890730477375	0.4810069278359412
QNCMUSG00000440	NA	NA	NONMMUG000357.2	noncoding	1.816901475312504	0.03575183265442276	0.2857476748482727	0.7392543633695317
QNCMUSG00000441	Arhgef4	ENSMUSG00000037509.21	NA	protein_coding	12.126466103643708	0.09193121313724982	0.2836575591805309	0.6504211075146183
QNCMUSG00000444	NA	NA	NONMMUG048133.1	noncoding	0.9475739101573352	0.00586115825456234	0.28625070260328794	0.8000157397518002
QNCMUSG00000445	Fam168b	ENSMUSG00000037503.12	NA	protein_coding	3765.621326346411	0.43973960285402935	0.1150540392319592	0.3361745970008564
QNCMUSG00000446	Plekhb2	ENSMUSG00000026123.11	NA	protein_coding	1350.6655435736163	0.12084806803656073	0.11186427649686713	0.8603402490182236
QNCMUSG00000451	Gm37068	ENSMUSG00000104417.1	NONMMUG000366.2	noncoding	2.520362189475338	-8.857186662634613e-5	0.2829557723949919	0.8174992500687673
QNCMUSG00000460	Hs6st1	ENSMUSG00000045216.7	NA	protein_coding	598.1953839579572	0.23832893752271936	0.13910450397893587	0.827490488921625
QNCMUSG00000461	NA	NA	NONMMUG000374.2	noncoding	6.882276383018129	-0.002060901845129103	0.2775295297650333	0.8211635928530032
QNCMUSG00000464	Gm33280	ENSMUSG00000102202.1	NONMMUG000376.2	noncoding	2.748212548291266	0.006741635298194949	0.2817802767322355	0.8129557264912004
QNCMUSG00000465	Uggt1	ENSMUSG00000037470.14	NA	protein_coding	1957.543832624514	0.30291424178309057	0.11726173317395198	0.772084038075679
QNCMUSG00000466	Neurl3	ENSMUSG00000047180.8	NA	protein_coding	65.51529545944027	-0.6083095628789467	0.4366003881379121	0.14193969862878117
QNCMUSG00000467	NA	NA	NONMMUG048143.1	noncoding	2.3915083589290007	0.03485105687689214	0.28394881116510834	0.7468417935647592
QNCMUSG00000468	Arid5a	ENSMUSG00000037447.16	NA	protein_coding	121.60805657414991	-0.25146390829277376	0.26876781974879027	0.46541109833479277
QNCMUSG00000470	Kansl3	ENSMUSG00000010453.12	NA	protein_coding	2113.184366303362	-0.13310225039075885	0.1197338857822344	0.8564538029444069
QNCMUSG00000471	NA	NA	NONMMUG000387.2	noncoding	3.6876685671650016	-0.056606294407921254	0.2901019476956992	0.690767599165847
QNCMUSG00000473	Lman2l	ENSMUSG00000001143.13	NA	protein_coding	740.3375174117949	-0.08916365848254842	0.13373363625842155	0.8565955305119092
QNCMUSG00000476	NA	NA	NONMMUG000390.2	noncoding	3.910638929133127	0.06334347696806414	0.28736267971532353	0.6866134552562344
QNCMUSG00000477	Cnnm4	ENSMUSG00000037408.10	NA	protein_coding	207.44767590397882	0.04873118925067713	0.18685114572126146	0.8437795478340477
QNCMUSG00000478	Cnnm3	ENSMUSG00000001138.13	NA	protein_coding	358.77990029100675	-0.44948867009533644	0.21570841441880115	0.2544732041997182
QNCMUSG00000480	Ankrd23	ENSMUSG00000067653.12	NA	protein_coding	1639.3890758244013	-0.07420657941841881	0.2916706485686532	0.6591280569731724
QNCMUSG00000481	Gm42417	ENSMUSG00000109510.1	NA	protein_coding	12.894331516963241	-0.02463861730440519	0.28615247430775764	0.7600530655596389
QNCMUSG00000482	Ankrd39	ENSMUSG00000079610.9	NA	protein_coding	229.46035728312538	-0.09273559287705811	0.17532577162793891	0.8413606930959624
QNCMUSG00000484	Sema4c	ENSMUSG00000026121.13	NA	protein_coding	317.46747426015475	-0.0630039754847205	0.2226747972214628	0.83111734642748
QNCMUSG00000485	D430040D24Rik	ENSMUSG00000087589.3	NONMMUG000398.2	noncoding	1.5615930281569859	-0.025527294156441175	0.28401810967936425	0.7656850423489145
QNCMUSG00000486	Fam178b	ENSMUSG00000046337.17	NA	protein_coding	6.597609731128338	-0.17114160931963185	0.3399887802483601	0.47922355242672837
QNCMUSG00000489	Cox5b	ENSMUSG00000061518.11	NA	protein_coding	15856.757783337784	-0.16829275728807186	0.12548229946627298	0.848815629265003
QNCMUSG00000490	Actr1b	ENSMUSG00000037351.9	NA	protein_coding	2830.7161049771507	-0.20670876189314225	0.12220391980937566	0.8433963007477973
QNCMUSG00000491	NA	NA	NONMMUG000402.2	noncoding	30.830861045911938	-0.20088191062760746	0.27975788666958684	0.5136953123626801
QNCMUSG00000492	4933424G06Rik	ENSMUSG00000102416.4	NA	protein_coding	1.9912369197817268	-0.03616894935313589	0.2875573417164354	0.7333398586255311
QNCMUSG00000494	Gm33533	ENSMUSG00000104237.1	NONMMUG000404.2	noncoding	7.752077263184391	0.003942348369769663	0.26988228139171633	0.8249331258093663
QNCMUSG00000496	Zap70	ENSMUSG00000026117.10	NA	protein_coding	3.8816568397617472	0.10390870158186466	0.30402961908081394	0.5985298248157747
QNCMUSG00000498	Tmem131	ENSMUSG00000026116.11	NA	protein_coding	1920.2759886875465	-0.03956563468456167	0.13410113729529494	0.8607272238200995
QNCMUSG00000499	Gm38115	ENSMUSG00000102930.1	NONMMUG000409.2	noncoding	34.082264720001824	-0.29087313541055215	0.35282372045167415	0.35814757365674443
QNCMUSG00000501	Vwa3b	ENSMUSG00000050122.19	NA	protein_coding	4.987850960226006	-0.045228658224127825	0.28717200463190606	0.7180009926985427
QNCMUSG00000503	Cnga3	ENSMUSG00000026114.14	NA	protein_coding	21.613841064622378	0.26538856944594863	0.35354559235697924	0.37859896379571023
QNCMUSG00000507	Inpp4a	ENSMUSG00000026113.17	NA	protein_coding	397.67764887808494	-0.2592708635751921	0.22471610524763114	0.51461211673174
QNCMUSG00000509	Coa5	ENSMUSG00000026112.7	NA	protein_coding	9765.00542771409	-0.1788394913420542	0.12304811817472122	0.8481510122294089
QNCMUSG00000510	Unc50	ENSMUSG00000026111.15	NA	protein_coding	567.4211004163745	-0.02194049728063128	0.14423929625620088	0.8594977110921719
QNCMUSG00000511	Mgat4a	ENSMUSG00000026110.15	NA	protein_coding	542.1741825684951	0.09854157495182861	0.15668434367694123	0.8471889694235695
QNCMUSG00000514	2010300C02Rik	ENSMUSG00000026090.16	NA	protein_coding	8.87496407070214	0.05517263767899013	0.28296941795541214	0.7115152208288779
QNCMUSG00000518	Tsga10	ENSMUSG00000060771.14	NA	protein_coding	268.43921948188677	-0.5126311391901899	0.2416618226014292	0.1847951415833663
QNCMUSG00000519	Gm26805	ENSMUSG00000097268.1	NONMMUG000431.2	noncoding	10.112462874535414	0.117473075915697	0.2936122264916454	0.5985746937812652
QNCMUSG00000520	Lipt1	ENSMUSG00000037216.5	NA	protein_coding	551.5071426103736	0.16951740396194984	0.18781177214205647	0.8157725506606334
QNCMUSG00000521	Mitd1	ENSMUSG00000026088.15	NA	protein_coding	165.09916868618205	-0.19794067182790248	0.18223969953059307	0.7578858461678567
QNCMUSG00000522	Mrpl30	ENSMUSG00000026087.11	NA	protein_coding	2919.8711230370113	0.015101205816125788	0.13849633181080503	0.8613621527055455
QNCMUSG00000524	Gm15457	ENSMUSG00000087374.1	NONMMUG000435.2	lncRNA	0.8693024993334801	0.0042455788672811565	0.2870320025965581	0.8005241263453765
QNCMUSG00000526	Txndc9	ENSMUSG00000058407.12	NA	protein_coding	1196.7103645733303	0.10998464092512214	0.09289435212510547	0.8650786543839708
QNCMUSG00000527	Eif5b	ENSMUSG00000026083.12	NA	protein_coding	1571.8357521903047	0.13538253516282653	0.17090590795970542	0.8367076710715619
QNCMUSG00000528	Rev1	ENSMUSG00000026082.11	NA	protein_coding	622.3187973693101	0.028987677610996153	0.1590855830774348	0.8548544320075048
QNCMUSG00000529	Gm37062	ENSMUSG00000103804.1	NONMMUG048156.1	lncRNA	13.857916635393904	-0.04552589341830558	0.2642656481642482	0.7962604494823575
QNCMUSG00000531	Aff3	ENSMUSG00000037138.17	NA	protein_coding	33.8931917628817	-0.2706465325494626	0.34672626306203475	0.3780872366035676
QNCMUSG00000535	NA	NA	NONMMUG048158.1	noncoding	1.9444497923398785	-0.020056662136868596	0.28582405631418206	0.7711269732205656
QNCMUSG00000539	Lonrf2	ENSMUSG00000048814.10	NA	protein_coding	13.491699902644207	-0.1518424369045382	0.3161842330700638	0.525228952310801
QNCMUSG00000542	Chst10	ENSMUSG00000026080.13	NA	protein_coding	7.2803355277380115	-0.06224198272998426	0.27819573524185714	0.7123801751729013
QNCMUSG00000547	Pdcl3	ENSMUSG00000026078.10	NA	protein_coding	541.1141593909977	-0.18120855676560643	0.16364685523636463	0.8305841396843331
QNCMUSG00000553	Npas2	ENSMUSG00000026077.15	NA	protein_coding	23.9047962139994	0.057716948801726	0.28992566719330215	0.689335124153005
QNCMUSG00000555	Rpl31	ENSMUSG00000073702.11	NA	protein_coding	2666.8347200464486	0.03842522156061076	0.1069423863393364	0.8653673520929754
QNCMUSG00000556	Tbc1d8	ENSMUSG00000003134.10	NA	protein_coding	439.0352550156209	0.6067905687342765	0.20603356103095416	0.09915299465637102
QNCMUSG00000559	NA	NA	NONMMUG048177.1	noncoding	9.395477341728949	-0.053157822702550164	0.2691914869852124	0.7591826689872676
QNCMUSG00000560	Cnot11	ENSMUSG00000003135.15	NA	protein_coding	489.5587576103714	0.38750389902845567	0.1231788831532211	0.4617932964133775
QNCMUSG00000561	Gm15832	ENSMUSG00000085894.1	NONMMUG000471.2	noncoding	28.808530502735103	0.3973262690282073	0.47979197853031547	0.24938832128694854
QNCMUSG00000562	Rnf149	ENSMUSG00000048234.13	NA	protein_coding	364.49215180718164	0.35521594097266596	0.211174438865748	0.384693615373303
QNCMUSG00000563	NA	NA	NONMMUG000473.2	noncoding	1.5285452466858533	-0.037692660265590414	0.2907724900028207	0.7210306161372884
QNCMUSG00000565	Creg2	ENSMUSG00000050967.5	NA	protein_coding	4.195277163811138	-0.04547956021479912	0.28240301762378167	0.7312309983845046
QNCMUSG00000566	D930019O06Rik	ENSMUSG00000097083.1	NONMMUG000474.2	noncoding	2.0678873562034283	-0.010092755268743389	0.28246902501915366	0.8049486086486178
QNCMUSG00000570	NA	NA	NONMMUG048178.1	noncoding	2.6236335506494015	-0.12560042285038775	0.3221924022054263	0.5455517325594298
QNCMUSG00000574	Map4k4	ENSMUSG00000026074.15	NA	protein_coding	3475.142234918046	0.18875205340533202	0.13919712725816566	0.8393973796066643
QNCMUSG00000575	NA	NA	NONMMUG000483.2	noncoding	6.760854361736316	-0.011501282120862112	0.2811050036203224	0.8069118798794768
QNCMUSG00000579	Il1r2	ENSMUSG00000026073.13	NA	protein_coding	6.518950379815342	0.1387497186085989	0.3201718358537004	0.5337279631555555
QNCMUSG00000584	Il1r1	ENSMUSG00000026072.12	NA	protein_coding	386.2338660157329	0.5034606648578716	0.2822506396518353	0.19302570823694165
QNCMUSG00000585	Il1rl2	ENSMUSG00000070942.8	NA	protein_coding	76.46511468054214	0.0074127454931059815	0.23510476349348242	0.835604198686581
QNCMUSG00000588	NA	NA	NONMMUG046691.1	noncoding	2.5160474405231783	-0.009876686534638643	0.2821239866157811	0.806619002694785
QNCMUSG00000589	Il1rl1	ENSMUSG00000026069.15	NA	protein_coding	37.87244595625571	0.00523439200126087	0.2591285655112372	0.8289134299741684
QNCMUSG00000590	Il18r1	ENSMUSG00000026070.15	NA	protein_coding	8.001913241168927	-0.06412037467526209	0.28084495590667014	0.7018229866568462
QNCMUSG00000592	Il18rap	ENSMUSG00000026068.11	NA	protein_coding	6.898880165849402	0.0638013824752704	0.28790112732534584	0.6840558396685771
QNCMUSG00000594	Slc9a4	ENSMUSG00000026065.8	NA	protein_coding	3.110651496641328	-0.01747323744284042	0.2811461207285988	0.7941658534932804
QNCMUSG00000596	Slc9a2	ENSMUSG00000026062.12	NA	protein_coding	79.34449303733248	-0.04470805297745983	0.2849810639599555	0.7249731961798058
QNCMUSG00000599	Mfsd9	ENSMUSG00000041945.12	NA	protein_coding	200.83254431776822	0.08047166880676981	0.2149932253726336	0.8307192955412425
QNCMUSG00000600	Tmem182	ENSMUSG00000079588.3	NA	protein_coding	1412.3570636189718	-0.19482592240866206	0.2587366554149586	0.5529198302871375
QNCMUSG00000607	NA	NA	NONMMUG048191.1	noncoding	1.5735244151821286	-0.06476520605718444	0.2971692041245493	0.6608469264485867
QNCMUSG00000632	Mrps9	ENSMUSG00000060679.14	NA	protein_coding	1105.8774384378112	-0.3938702396650985	0.12210400026417419	0.4471133752873116
QNCMUSG00000636	Tgfbrap1	ENSMUSG00000070939.9	NA	protein_coding	1257.0663831199836	0.12582062871463284	0.11874489644254996	0.8577145162035434
QNCMUSG00000638	AI597479	ENSMUSG00000010290.7	NA	protein_coding	630.1681729303217	-0.05962481947678911	0.12410109136009943	0.8617382621349812
QNCMUSG00000639	Fhl2	ENSMUSG00000008136.14	NA	protein_coding	29.072050387971064	-0.0054720961958091615	0.264007037497534	0.8270138873543118
QNCMUSG00000643	Nck2	ENSMUSG00000066877.11	NA	protein_coding	321.68423188309544	0.04262581481971352	0.13410440630153578	0.8605143569946601
QNCMUSG00000651	Uxs1	ENSMUSG00000057363.12	NA	protein_coding	386.61454611806334	0.027703923125624322	0.18563766215033745	0.846796615175581
QNCMUSG00000652	NA	NA	NONMMUG000528.2	noncoding	8.118209276577153	-0.1165216800341687	0.2990328790907541	0.5907962357010009
QNCMUSG00000654	NA	NA	NONMMUG048230.1	noncoding	17.63256896381609	-0.20694644842731116	0.3304763791835066	0.45279549088834325
QNCMUSG00000655	Tpp2	ENSMUSG00000041763.14	NA	protein_coding	1990.2103681019958	0.07971198795727252	0.11221393096599609	0.8631530705429654
QNCMUSG00000656	Mettl21c	ENSMUSG00000047343.4	NA	protein_coding	50.67880739729167	-0.04193875940634707	0.29103471949289267	0.7125568858902036
QNCMUSG00000657	Gm8251	ENSMUSG00000091844.2	NA	protein_coding	22.759608731881034	-0.273119649586124	0.37495139449175785	0.3617861931899541
QNCMUSG00000658	Tex30	ENSMUSG00000026049.11	NA	protein_coding	87.29024349113071	0.053152510040303136	0.19613066189787792	0.8404016132146767
QNCMUSG00000660	Kdelc1	ENSMUSG00000026047.13	NA	protein_coding	186.7866743937029	0.06116299265444799	0.1712439614118576	0.8471954968203893
QNCMUSG00000661	Bivm	ENSMUSG00000041684.11	NA	protein_coding	300.62623906619683	-0.08096803232625616	0.21263004299464688	0.8315147376916149
QNCMUSG00000663	NA	NA	NONMMUG000533.2	noncoding	3.885211475206854	-0.004172778859485738	0.2876266195526664	0.798834024904844
QNCMUSG00000664	Ercc5	ENSMUSG00000026048.16	NA	protein_coding	441.8133663103179	-0.08086829034301103	0.14068131826927402	0.8552091570436438
QNCMUSG00000665	Mettl21e	ENSMUSG00000046828.3	NA	protein_coding	5.912597036930984	-0.024747179786884253	0.2832238276514756	0.7703997455569019
QNCMUSG00000666	Gm28893	ENSMUSG00000100769.1	NONMMUG000536.2	lncRNA	1.0355701508717905	0.022255500764498864	0.28687365130695774	0.7625065023000687
QNCMUSG00000667	Gulp1	ENSMUSG00000056870.9	NA	protein_coding	140.4637907625377	-0.13182778113112706	0.20571942588046546	0.8205893919811572
QNCMUSG00000671	Col3a1	ENSMUSG00000026043.18	NA	protein_coding	9979.143505148342	-0.568154507060553	0.3050274893474775	0.14730330122519225
QNCMUSG00000672	Col5a2	ENSMUSG00000026042.16	NA	protein_coding	1406.2560376724048	-0.01250426549216181	0.16881883915868054	0.8535672947962479
QNCMUSG00000675	NA	NA	NONMMUG000551.2	noncoding	1.1371378339192857	0.019848400971660744	0.2857144027062573	0.7719665464632641
QNCMUSG00000676	Wdr75	ENSMUSG00000025995.16	NA	protein_coding	582.3008057216824	0.20252958987021533	0.1917965457192143	0.7014635624382058
QNCMUSG00000677	Gm28906	ENSMUSG00000099850.1	NA	processed_pseudogene	1.054293644524915	-0.005666130432831445	0.28499573836216385	0.8050845752680539
QNCMUSG00000678	Slc40a1	ENSMUSG00000025993.10	NA	protein_coding	1085.9097237169221	-0.0418409118236686	0.21619132150047035	0.8362891522088236
QNCMUSG00000683	Dnah7b	ENSMUSG00000041144.11	NA	protein_coding	87.71759991150329	0.18127400268671365	0.2802628331871636	0.5362605544208305
QNCMUSG00000687	Dnah7c	ENSMUSG00000101337.6	NA	protein_coding	8.251512793143844	0.10167776085453191	0.3090232658447761	0.5933455261377835
QNCMUSG00000688	Slc39a10	ENSMUSG00000025986.6	NA	protein_coding	427.4432198445921	-0.014270700639395032	0.161324698412183	0.8556817972312849
QNCMUSG00000691	Gm28826	ENSMUSG00000101447.1	NONMMUG046768.1	noncoding	1.6029857193668144	-0.03991091274965464	0.2882201864044864	0.7242912352979518
QNCMUSG00000702	NA	NA	NONMMUG000562.2	noncoding	1.2126819668042563	-0.024758753498732394	0.2886460064437345	0.7515536225679109
QNCMUSG00000716	Tmeff2	ENSMUSG00000026109.14	NA	protein_coding	54.54243293693584	-0.020058617377126386	0.2195386089326947	0.8381671357040745
QNCMUSG00000718	9330175M20Rik	ENSMUSG00000101799.1	NONMMUG000575.2	noncoding	2.3602237378181545	-0.028253896763480734	0.28638500238281805	0.7520772006449001
QNCMUSG00000720	Cavin2	ENSMUSG00000045954.7	NA	protein_coding	6793.329691520894	-0.17242741099333186	0.1710043246540598	0.8291353934262478
QNCMUSG00000724	Nabp1	ENSMUSG00000026107.11	NA	protein_coding	5344.003334127703	0.41609251602396685	0.18852649606898103	0.31311363813224224
QNCMUSG00000725	NA	NA	NONMMUG000578.2	noncoding	1.3568066339606435	0.011883639927605126	0.2878864423898152	0.7812166295347922
QNCMUSG00000726	NA	NA	NONMMUG046786.2	noncoding	2.5674565424457296	-0.011794061941296646	0.28348768280303377	0.7977841871773163
QNCMUSG00000727	Gm17767	ENSMUSG00000099413.1	NONMMUG000579.2	noncoding	7.263929953131878	0.14060615685890304	0.3184894621312128	0.5337885322095808
QNCMUSG00000731	Myo1b	ENSMUSG00000018417.14	NA	protein_coding	985.94521599549	-0.13650141476795252	0.162547068800473	0.8394111679668634
QNCMUSG00000732	Stat4	ENSMUSG00000062939.11	NA	protein_coding	3.164873604952909	0.06400550932061244	0.2906038547310336	0.6767860363062791
QNCMUSG00000733	Gm28177	ENSMUSG00000101628.1	NA	lncRNA	3.8363916701009515	-0.0899945567848733	0.305214568576151	0.6139257681987444
QNCMUSG00000734	NA	NA	NONMMUG048274.2	noncoding	14.075024241075809	0.026533900552583478	0.2798917208801604	0.778861783222705
QNCMUSG00000735	Gm31812	ENSMUSG00000109599.1	NA	lncRNA	8.478804601710541	-0.089678320100437	0.3057618099881195	0.6133864343818619
QNCMUSG00000736	Stat1	ENSMUSG00000026104.14	NA	protein_coding	2246.9476200748722	-0.12660246498329733	0.17464648524305132	0.8368052448535506
QNCMUSG00000737	Gls	ENSMUSG00000026103.14	NA	protein_coding	1311.163942862232	0.04289220775239868	0.15209968335010046	0.8556042027042678
QNCMUSG00000743	NA	NA	NONMMUG000595.2	noncoding	4.672134573115329	0.022429662420847634	0.27931536464952245	0.7902523599623323
QNCMUSG00000744	Nab1	ENSMUSG00000002881.14	NA	protein_coding	1941.7331260763394	0.18907536149331344	0.1567883656996624	0.8320032784885721
QNCMUSG00000745	Gm553	ENSMUSG00000100120.1	NONMMUG000600.2	noncoding	7.241030266822675	-0.20328038180181637	0.36468133033932143	0.42864115675275655
QNCMUSG00000749	Nemp2	ENSMUSG00000043015.15	NA	protein_coding	41.64361011615013	-0.08061865281545862	0.2345809216112987	0.8203694592488932
QNCMUSG00000750	Mfsd6	ENSMUSG00000041439.15	NA	protein_coding	263.0273420889333	0.2304549542788728	0.16421073219345403	0.7488647327062203
QNCMUSG00000751	Inpp1	ENSMUSG00000026102.9	NA	protein_coding	818.2280168092212	0.10827001954785201	0.16870701842052643	0.841312853157464
QNCMUSG00000752	Hibch	ENSMUSG00000041426.12	NA	protein_coding	6023.119900545788	-0.19286270891292775	0.17370924463109408	0.8177176006086683
QNCMUSG00000753	1700019D03Rik	ENSMUSG00000043629.12	NA	protein_coding	14.598303224804331	-0.3017494730122992	0.43940832678368374	0.3162014265028727
QNCMUSG00000754	Mstn	ENSMUSG00000026100.6	NA	protein_coding	33.26751489566339	-0.16597355287275675	0.3547835393039131	0.4715973318223451
QNCMUSG00000758	Pms1	ENSMUSG00000026098.13	NA	protein_coding	105.43133996627516	0.019859101412941244	0.19823600952056175	0.8439874713253233
QNCMUSG00000760	Ormdl1	ENSMUSG00000026097.9	NA	protein_coding	274.6550944843904	0.1216740062466734	0.15271887905107345	0.8453801720385474
QNCMUSG00000761	Gm28778	ENSMUSG00000100679.1	NA	protein_coding	1.7412031424964387	-0.03494995067272211	0.29028377168253233	0.7272519842918667
QNCMUSG00000764	Osgepl1	ENSMUSG00000026096.14	NA	protein_coding	645.0955797640829	-0.47115594832800717	0.18918685046053246	0.2326795650453587
QNCMUSG00000765	Gm28551	ENSMUSG00000099913.1	NA	protein_coding	1.2606105568986883	-0.015157396395514713	0.2878851777577996	0.7741242771196947
QNCMUSG00000768	Asnsd1	ENSMUSG00000026095.15	NA	protein_coding	1050.614923521626	0.010054413190410927	0.12666780425562016	0.8638044554506799
QNCMUSG00000769	Asdurf	ENSMUSG00000117809.1	NA	protein_coding	2.430152287965602	-0.0030163909911008835	0.28759421277785313	0.8011150035924308
QNCMUSG00000775	Stk17b	ENSMUSG00000026094.14	NA	protein_coding	559.1367098817336	-0.060475793412478704	0.16611165295314345	0.848879936583851
QNCMUSG00000777	Hecw2	ENSMUSG00000042807.15	NA	protein_coding	524.2493084179623	0.08907099167522202	0.24616992348521247	0.7648609468675394
QNCMUSG00000779	NA	NA	NONMMUG000631.2	noncoding	4.569654057239311	-0.047786893714781085	0.28703753737433085	0.7135681869661032
QNCMUSG00000782	Gtf3c3	ENSMUSG00000041303.7	NA	protein_coding	1061.044376741991	0.36619551223993607	0.1775619562833118	0.4099898077132532
QNCMUSG00000784	Pgap1	ENSMUSG00000073678.4	NA	protein_coding	139.74550471737442	0.6270597581163108	0.2393758509563817	0.09676936707202165
QNCMUSG00000791	Ankrd44	ENSMUSG00000052331.14	NA	protein_coding	595.5692777792898	-0.016681771443815812	0.1625052190830099	0.8551371326839442
QNCMUSG00000793	NA	NA	NONMMUG048305.1	noncoding	4.011810441172442	0.0058965501947657265	0.2795242850314154	0.8176552641655229
QNCMUSG00000794	NA	NA	NONMMUG000636.2	noncoding	3.5992943359908893	0.013429354610734507	0.27916010652825124	0.8097587810246683
QNCMUSG00000795	Sf3b1	ENSMUSG00000025982.13	NA	protein_coding	5603.690198476278	-0.002681994745804904	0.09836621414114013	0.8661847394324823
QNCMUSG00000797	Coq10b	ENSMUSG00000025981.13	NA	protein_coding	1454.4526139016825	1.103622006367891	0.18922775959384092	1.098089794800312e-4
QNCMUSG00000798	Hspd1	ENSMUSG00000025980.14	NA	protein_coding	17663.99639972423	0.12969653333775452	0.13188243748138204	0.8520806532360544
QNCMUSG00000799	Hspe1	ENSMUSG00000073676.4	NA	protein_coding	3575.4431191900335	0.277683871342227	0.16243735517456967	0.6233389251127591
QNCMUSG00000800	NA	NA	NONMMUG046819.1	noncoding	4.122544247361507	-0.03386960166784886	0.282294142500711	0.7541468086866853
QNCMUSG00000801	Mob4	ENSMUSG00000025979.13	NA	protein_coding	1082.2601499366824	0.15449526510192263	0.09596243363027968	0.8620904789723827
QNCMUSG00000802	Rftn2	ENSMUSG00000025978.14	NA	protein_coding	38.096406726832235	-0.08036051268069362	0.23582547053858918	0.8193934847978313
QNCMUSG00000803	Gm10561	ENSMUSG00000097649.2	NONMMUG000646.3	noncoding	1.4109235754340184	0.006569452080618334	0.2859430807672918	0.799688017654595
QNCMUSG00000806	Plcl1	ENSMUSG00000038349.10	NA	protein_coding	106.02781741446007	-0.3120365966390895	0.2893504479109891	0.37396333865599574
QNCMUSG00000808	NA	NA	NONMMUG000657.2	noncoding	37.57905715359102	-0.47721016229233476	0.6223960528648109	0.20477415872682705
QNCMUSG00000809	NA	NA	NONMMUG000659.2	noncoding	7.761096912169396	-0.04762969843608047	0.2753473329468427	0.7496119204186619
QNCMUSG00000812	NA	NA	NONMMUG000661.2	noncoding	1.6136905181349872	-0.005869941048628283	0.28685440962862147	0.7980601520866424
QNCMUSG00000822	Satb2	ENSMUSG00000038331.15	NA	protein_coding	28.858401240699305	-0.07448515468095786	0.27237300835635186	0.7068261990481715
QNCMUSG00000834	1700066M21Rik	ENSMUSG00000038323.3	NA	protein_coding	268.8479819025847	0.04535520646406201	0.17025792782507387	0.8494120688888943
QNCMUSG00000835	Tyw5	ENSMUSG00000048495.16	NA	protein_coding	230.49521048273434	-0.18578764979341256	0.19304790189795987	0.7409630808319503
QNCMUSG00000836	Maip1	ENSMUSG00000025971.6	NA	protein_coding	490.33584855607495	0.15029162192295395	0.13894758666780593	0.846172655792639
QNCMUSG00000841	Spats2l	ENSMUSG00000038305.15	NA	protein_coding	50.64570095589747	-0.22409978403464287	0.29344544712144893	0.4709850723114223
QNCMUSG00000846	Kctd18	ENSMUSG00000054770.16	NA	protein_coding	298.36460184314063	-0.11164203962633547	0.16197681009822792	0.8433019929599384
QNCMUSG00000847	Sgo2a	ENSMUSG00000026039.9	NA	protein_coding	100.29666799642148	0.24485754874867008	0.22497565663459035	0.5351175231443045
QNCMUSG00000849	Aox1	ENSMUSG00000063558.4	NA	protein_coding	2928.5719500467	-0.4652610708051701	0.16309969534957397	0.24871656941918144
QNCMUSG00000850	Aox3	ENSMUSG00000064294.12	NA	protein_coding	10.917105571583434	0.04065075273779095	0.28096670219695746	0.7448316347386378
QNCMUSG00000855	NA	NA	NONMMUG000688.2	noncoding	42.62525369589008	-0.12244844922109961	0.2973700959113497	0.586459867346226
QNCMUSG00000856	NA	NA	NONMMUG000690.2	noncoding	102.4463046870055	0.0991684848232078	0.22818386681637143	0.8149726440794929
QNCMUSG00000857	Bzw1	ENSMUSG00000051223.14	NA	protein_coding	4485.09284253027	0.3504801262559607	0.1259227709140391	0.5558522084811038
QNCMUSG00000858	Clk1	ENSMUSG00000026034.17	NA	protein_coding	1846.8839588014089	-0.1467742487888872	0.12018213126810112	0.854443685052208
QNCMUSG00000859	NA	NA	NONMMUG087610.1	noncoding	1.8502383790770545	0.001536997257501964	0.2839234403509501	0.8146989600700568
QNCMUSG00000860	Ppil3	ENSMUSG00000026035.15	NA	protein_coding	222.82772020766205	-0.13439909195273128	0.20374632097702794	0.8211786611367201
QNCMUSG00000861	Nif3l1	ENSMUSG00000026036.17	NA	protein_coding	387.104521043869	0.09851539157044265	0.1722012845435375	0.8415518897299303
QNCMUSG00000862	Orc2	ENSMUSG00000026037.14	NA	protein_coding	685.7165319689911	0.10070534546483112	0.14665763190270778	0.85046796001635
QNCMUSG00000863	Gm15834	ENSMUSG00000085054.2	NONMMUG000698.3	noncoding	21.20836691479188	0.029296533843519552	0.247912474191375	0.8283395789255369
QNCMUSG00000864	Fam126b	ENSMUSG00000038174.14	NA	protein_coding	4854.993034373798	0.4326661495882023	0.1512266914871206	0.3133522805143947
QNCMUSG00000865	Ndufb3	ENSMUSG00000026032.8	NA	protein_coding	3933.2666755082137	-0.1371740374576885	0.1418973448689561	0.8470714145760099
QNCMUSG00000866	NA	NA	NONMMUG000703.2	noncoding	0.9282598354010629	0.013157248948841734	0.2864882132479466	0.7838720154144265
QNCMUSG00000868	Als2cr12	ENSMUSG00000047528.13	NA	protein_coding	161.7257705690631	1.7129371085266172	0.5773558411755624	0.0036885770807087753
QNCMUSG00000869	NA	NA	NONMMUG000704.2	noncoding	31.473312657228906	-0.7006825305104694	0.5546467639697548	0.1240127548762834
QNCMUSG00000870	Gm20257	ENSMUSG00000102059.1	NA	transcribed_unprocessed_pseudogene	46.58022348929584	-0.6651373129786468	0.4788843358211728	0.12705596072426228
QNCMUSG00000872	Cflar	ENSMUSG00000026031.15	NA	protein_coding	3136.591570552412	-0.03749665642855849	0.09455431086027895	0.866122613114488
QNCMUSG00000873	NA	NA	NONMMUG000707.2	noncoding	20.40420223848319	-0.031929418043770655	0.2837012427349292	0.7535081795763174
QNCMUSG00000874	Casp8	ENSMUSG00000026029.14	NA	protein_coding	435.60237031731305	0.6158733431681191	0.1789387375244146	0.08087640118563445
QNCMUSG00000876	NA	NA	NONMMUG000710.2	noncoding	11.21715523291799	-0.023815455259141444	0.2596031495506534	0.8247208194987843
QNCMUSG00000877	Trak2	ENSMUSG00000026028.12	NA	protein_coding	4441.542353261313	0.3846437076967691	0.1447350221404077	0.4239412499230363
QNCMUSG00000878	Stradb	ENSMUSG00000026027.13	NA	protein_coding	1446.4600042030438	-0.31148796893509123	0.11890992218420066	0.7189069140281763
QNCMUSG00000882	Tmem237	ENSMUSG00000038079.14	NA	protein_coding	98.88752443375859	0.17924873336518352	0.2163078613211463	0.6689634253460797
QNCMUSG00000884	Mpp4	ENSMUSG00000079550.9	NA	protein_coding	17.069779255177743	-0.13591734976915595	0.2880556925124218	0.5842088197314338
QNCMUSG00000886	Als2	ENSMUSG00000026024.14	NA	protein_coding	859.3132069244065	0.27036113786715466	0.11886115769218986	0.8298500854721238
QNCMUSG00000888	NA	NA	NONMMUG000718.2	noncoding	3.0772267159294096	0.0516247989226994	0.287218055187524	0.706318019056002
QNCMUSG00000890	Cdk15	ENSMUSG00000026023.16	NA	protein_coding	3.9139965958570646	0.006348706365587471	0.2764620777046753	0.820118637614276
QNCMUSG00000891	Gm29016	ENSMUSG00000099922.1	NONMMUG000722.3	noncoding	4.181492522565673	-0.08517099595919057	0.29561331430914	0.6358284754330478
QNCMUSG00000892	NA	NA	NONMMUG000724.3	noncoding	2.8197201483428396	-0.017955671781766876	0.2820310709747819	0.7899723507008158
QNCMUSG00000893	NA	NA	NONMMUG087613.1	noncoding	1.1185366776528207	-0.014039832226146708	0.28733732736262396	0.7785449639033954
QNCMUSG00000899	Gm973	ENSMUSG00000047361.16	NA	protein_coding	4.766764894104291	0.0190669228231484	0.28141277906876644	0.7898320212999518
QNCMUSG00000906	Sumo1	ENSMUSG00000026021.15	NA	protein_coding	1532.831320322032	-0.06300429868601169	0.15327046650665155	0.8529041578220374
QNCMUSG00000909	NA	NA	NONMMUG000733.2	noncoding	6.913295582918479	-0.019050856953737923	0.2786511196048435	0.7998520321457483
QNCMUSG00000910	NA	NA	NONMMUG000734.2	noncoding	21.581538709034962	-0.02490146234817893	0.2631044102985071	0.8223332160890625
QNCMUSG00000911	Nop58	ENSMUSG00000026020.9	NA	protein_coding	472.6169404351724	0.4953657230089715	0.17644390380121935	0.2020687420847566
QNCMUSG00000912	NA	NA	NONMMUG000737.2	noncoding	1.450534935954717	0.0025215569773317102	0.2833561699329201	0.8147312025545835
QNCMUSG00000913	Bmpr2	ENSMUSG00000067336.6	NA	protein_coding	4744.038080044701	0.025523672444369948	0.10721483172480838	0.8656235247478566
QNCMUSG00000915	NA	NA	NONMMUG000741.2	noncoding	2.5070873955397515	-0.04149729443438595	0.2857787387487276	0.7284050237733761
QNCMUSG00000916	Fam117b	ENSMUSG00000041040.12	NA	protein_coding	698.7640066837544	0.06126681927493808	0.2098101703477198	0.835464195183342
QNCMUSG00000920	Ica1l	ENSMUSG00000026018.12	NA	protein_coding	8.331627444054774	-0.009370884021298952	0.2739064616351039	0.8207937326835775
QNCMUSG00000922	NA	NA	NONMMUG000745.2	noncoding	12.345388367896948	-0.17115202110253874	0.3358761649533433	0.4829276327449429
QNCMUSG00000923	NA	NA	NONMMUG000746.3	noncoding	8.79230182855731	-0.03480681317147673	0.2652535793868658	0.81412460492638306
QNCMUSG00000924	Wdr12	ENSMUSG00000026019.15	NA	protein_coding	576.7214077425842	0.2882423189929283	0.20858215599964192	0.49489603147719663
QNCMUSG00000925	Carf	ENSMUSG00000026017.13	NA	protein_coding	262.6081161447393	-0.2886888426063364	0.25488368624272734	0.43354026814744256
QNCMUSG00000926	Nbeal1	ENSMUSG00000073664.11	NA	protein_coding	5163.264306300822	-0.16782554915205622	0.12349042594907692	0.8497886498554115
QNCMUSG00000927	Cyp20a1	ENSMUSG00000049439.13	NA	protein_coding	405.08402115362236	0.42075800397408525	0.17018057442262316	0.3193889579965274
QNCMUSG00000928	Abi2	ENSMUSG00000026782.15	NA	protein_coding	446.5282330454111	0.37204802957225386	0.1943245133290548	0.37664965972669634
QNCMUSG00000929	Raph1	ENSMUSG00000026014.15	NA	protein_coding	1119.42242067372	-0.26120164918581695	0.18769675705708574	0.5874103316238962
QNCMUSG00000930	NA	NA	NONMMUG000762.2	noncoding	188.58754929874297	-0.15486020212205295	0.20002818872102668	0.7995817249430001
QNCMUSG00000934	NA	NA	NONMMUG046866.1	noncoding	1.0633857610874002	-0.013574863298933659	0.2855964570487313	0.7862286530842614
QNCMUSG00000938	Cd28	ENSMUSG00000026012.2	NA	protein_coding	10.180557959984611	-0.012316769847900255	0.2742374331524235	0.8192401833373862
QNCMUSG00000940	2310016D23Rik	ENSMUSG00000085965.1	NONMMUG000778.2	lncRNA	1.3624375414641117	-0.025607133934833184	0.28810002591254535	0.7517443122965118
QNCMUSG00000942	Gm11581	ENSMUSG00000083355.1	NA	processed_pseudogene	3.477239001331259	-0.11509517074317238	0.3148924995379405	0.568820512969873
QNCMUSG00000943	NA	NA	NONMMUG000781.3	noncoding	33.86214570800929	-0.9963514345089007	0.5261622331611822	0.05174487269626979
QNCMUSG00000944	NA	NA	NONMMUG000782.3	noncoding	4.163801330265224	-0.015230668625002502	0.27898028616773385	0.8068232389650677
QNCMUSG00000946	Ctla4	ENSMUSG00000026011.13	NA	protein_coding	10.600859626236993	-2.0577971525603713	0.8995457993760747	0.009984341939658439
QNCMUSG00000950	Icos	ENSMUSG00000026009.14	NA	protein_coding	2.9625954466082556	0.03644385511219437	0.2840584517022459	0.7430597905499374
QNCMUSG00000964	Pard3b	ENSMUSG00000052062.14	NA	protein_coding	323.2438658252641	-0.31100601751517415	0.20673553590134183	0.4621095979311063
QNCMUSG00000970	NA	NA	NONMMUG000806.2	noncoding	3.1639631021510115	-0.033438791457774765	0.2844292767385498	0.7482764562049439
QNCMUSG00000977	NA	NA	NONMMUG000812.2	noncoding	3.4051142224348747	0.0340931951894004	0.2829154392612383	0.7519029553090102
QNCMUSG00000978	Nrp2	ENSMUSG00000025969.15	NA	protein_coding	4680.368850184473	-0.04628863860500629	0.13365985109521997	0.8603627373559102
QNCMUSG00000985	Ino80d	ENSMUSG00000040865.15	NA	protein_coding	1137.255454910479	-0.3331212759289786	0.20267797969156803	0.43206169640828523
QNCMUSG00000986	NA	NA	NONMMUG048352.1	noncoding	5.451033433213819	-0.00214802140939781	0.2788246383051152	0.8201110285389306
QNCMUSG00000987	Ino80dos	ENSMUSG00000084799.7	NONMMUG000830.2	noncoding	49.5921473902886	-0.1664628459812558	0.24402162879449038	0.6228260747550854
QNCMUSG00000988	NA	NA	NONMMUG000831.2	noncoding	20.9901987899061	-0.06736722225939286	0.25833049780290507	0.7682398026576737
QNCMUSG00000989	Ndufs1	ENSMUSG00000025968.16	NA	protein_coding	19980.927887686143	-0.2955156559688794	0.13171423303640567	0.7021098564261958
QNCMUSG00000990	Eef1b2	ENSMUSG00000025967.16	NA	protein_coding	1774.8764293285192	0.2459825497002385	0.10185633988519942	0.8458034131861644
QNCMUSG00000991	Gpr1	ENSMUSG00000046856.13	NA	protein_coding	10.845879973936418	-0.09464213300691676	0.28720550000893613	0.6387115024446237
QNCMUSG00000996	Zdbf2	ENSMUSG00000027520.15	NA	protein_coding	13.600071143471045	-0.05809007925593366	0.2746184244124399	0.7310028037105358
QNCMUSG00001001	Adam23	ENSMUSG00000025964.15	NA	protein_coding	205.69246384199855	0.16064899474435293	0.2118170949123733	0.7272912463449155
QNCMUSG00001004	Mdh1b	ENSMUSG00000025963.5	NA	protein_coding	2.6928169817914767	0.059526263634166465	0.2918417582796371	0.6810357240162827
QNCMUSG00001005	Fastkd2	ENSMUSG00000025962.15	NA	protein_coding	908.0379484428425	0.6558754711809732	0.10409454049709045	0.017142122878261445
QNCMUSG00001010	Gm13749	ENSMUSG00000044689.5	NA	lncRNA	0.9605493783587026	-0.012007913742607585	0.2867791646452377	0.7853250055112782
QNCMUSG00001012	NA	NA	NONMMUG048362.1	noncoding	1.7340235876617693	-0.06978155137483195	0.2980986421693723	0.6526997981676848
QNCMUSG00001013	Klf7	ENSMUSG00000025959.13	NA	protein_coding	616.9817406510944	-0.6073780036802242	0.16905257089732648	0.08263271801537021
QNCMUSG00001017	NA	NA	NONMMUG000853.2	noncoding	40.97974141422948	-0.2881564313373499	0.3591479693388939	0.35696444211398
QNCMUSG00001019	NA	NA	NONMMUG048363.1	noncoding	0.9007186917172904	0.013872466762819715	0.2861114392075574	0.7836179758444355
QNCMUSG00001022	Creb1	ENSMUSG00000025958.14	NA	protein_coding	1030.669176269244	-0.14071509414268493	0.11349568482732113	0.8578946639022567
QNCMUSG00001024	Mettl21a	ENSMUSG00000025956.10	NA	protein_coding	141.7518013315153	-0.06972458231491013	0.21214164887115866	0.8336891019425479
QNCMUSG00001025	Gm28982	ENSMUSG00000101832.1	NONMMUG046906.1	lncRNA	1.066791966897108	-0.03599539705284844	0.28978828984889377	0.726858679198203
QNCMUSG00001027	2810408I11Rik	ENSMUSG00000087213.2	NONMMUG000865.2	noncoding	0.7901621654939872	0.02549420062636726	0.2886877607804041	0.7500320210423568
QNCMUSG00001028	Ccnyl1	ENSMUSG00000070871.10	NA	protein_coding	461.3910811892637	0.3983933683559503	0.1768614205360583	0.35241497892348417
QNCMUSG00001029	NA	NA	NONMMUG046908.1	noncoding	2.0402727307260538	0.020965860818200364	0.28263345509376275	0.7808003744016001
QNCMUSG00001030	Fzd5	ENSMUSG00000045005.9	NA	protein_coding	111.9737571409459	0.11821430407517618	0.20935319866601362	0.8238242588166715
QNCMUSG00001031	Plekhm3	ENSMUSG00000051344.13	NA	protein_coding	619.9209780542778	0.37168266795433663	0.2203265576316587	0.3548048626464223
QNCMUSG00001033	Akr1cl	ENSMUSG00000025955.13	NA	protein_coding	1.426989370081323	-0.04263653357227697	0.28919413777434316	0.7168112237954657
QNCMUSG00001042	Idh1	ENSMUSG00000025950.16	NA	protein_coding	7598.292576873119	-0.08999146560139792	0.18575241774563947	0.8387070539288061
QNCMUSG00001043	Pikfyve	ENSMUSG00000025949.16	NA	protein_coding	2143.468624717169	-0.14835846669159997	0.12110180143255775	0.8538725906315542
QNCMUSG00001045	NA	NA	NONMMUG000876.2	noncoding	6.776937879076898	-0.10102648722301534	0.29923997474242137	0.6102867183695697
QNCMUSG00001051	Map2	ENSMUSG00000015222.17	NA	protein_coding	105.90164945423548	0.13584236457954402	0.21860728298233745	0.762864580414466
QNCMUSG00001053	Unc80	ENSMUSG00000055567.18	NA	protein_coding	6.826952681638076	0.05102606743663069	0.2917831370396818	0.6957818956396427
QNCMUSG00001054	NA	NA	NONMMUG048372.1	noncoding	27.95981476222317	0.02149849091471373	0.2441934112298505	0.8310036455562644
QNCMUSG00001057	Rpe	ENSMUSG00000026005.15	NA	protein_coding	2147.093082338291	0.1075808570769794	0.17845216326683602	0.8384857183504028
QNCMUSG00001058	Kansl1l	ENSMUSG00000026004.15	NA	protein_coding	584.2211454129737	-0.4275360587261554	0.2153215430264214	0.2848588930476149
QNCMUSG00001059	NA	NA	NONMMUG000896.2	noncoding	10.222018603145115	-0.1469254871526611	0.3259783203974055	0.5191444226312932
QNCMUSG00001060	NA	NA	NONMMUG000897.2	noncoding	24.04154167392187	-0.11375477265199813	0.2584470134035878	0.6743390611632439
QNCMUSG00001061	Gm15789	ENSMUSG00000082057.1	NONMMUG000902.2	processed_pseudogene	10.345885117090765	-0.05320140172381487	0.2726827024319298	0.7472229065799734
QNCMUSG00001063	NA	NA	NONMMUG000904.2	noncoding	122.17651969103099	-0.25230649987844234	0.255201906695473	0.48063635925566756
QNCMUSG00001064	Acadl	ENSMUSG00000026003.5	NA	protein_coding	37022.89287644866	-0.21526605964754514	0.12871257569364297	0.8388314602937255
QNCMUSG00001065	Myl1	ENSMUSG00000061816.15	NA	protein_coding	5681.372864126075	-0.13972553958079165	0.32773511169232394	0.5246647860474741
QNCMUSG00001067	Lancl1	ENSMUSG00000026000.16	NA	protein_coding	598.0382190302115	-0.09656485215384084	0.13608975049701777	0.8549387466753884
QNCMUSG00001069	Cps1	ENSMUSG00000025991.8	NA	protein_coding	1.8841226660077133	-0.019793666461771494	0.2849810400782892	0.7747103340450427
QNCMUSG00001078	Erbb4	ENSMUSG00000062209.15	NA	protein_coding	320.1914766306656	-0.762893562167195	0.29190133833885296	0.05483282229067782
QNCMUSG00001079	Gm16076	ENSMUSG00000087514.1	NONMMUG000943.2	noncoding	4.437931001397085	-0.05548211514966561	0.28389138044956025	0.7084760398571777
QNCMUSG00001083	Ikzf2	ENSMUSG00000025997.13	NA	protein_coding	472.23091744423596	-0.32314161446226675	0.21627602885124428	0.4294338314227158
QNCMUSG00001092	Bard1	ENSMUSG00000026196.7	NA	protein_coding	13.03685426840942	0.13477208865646959	0.3088768070582949	0.5543631689716122
QNCMUSG00001095	Atic	ENSMUSG00000026192.13	NA	protein_coding	720.653485389722	-0.0869199972419005	0.14996131729366893	0.8509162320340209
QNCMUSG00001096	Fn1	ENSMUSG00000026193.15	NA	protein_coding	1692.4093587045656	-0.4491909044356702	0.20014918098899467	0.260573118621246
QNCMUSG00001103	NA	NA	NONMMUG087633.1	noncoding	6.5125472136410485	0.07860915008848475	0.28457680274280067	0.6677862487898746
QNCMUSG00001104	NA	NA	NONMMUG000969.3	noncoding	5.826048496980567	0.0200280892782291	0.2822101323995073	0.7847442736115694
QNCMUSG00001106	Gm28818	ENSMUSG00000101211.1	NONMMUG000970.3	noncoding	2.6911991737187204	-0.038495910108701875	0.2875321631012338	0.7286770377628857
QNCMUSG00001107	NA	NA	NONMMUG048418.2	noncoding	7.826601199168285	-0.13238899292122908	0.3058062033441663	0.5609598534530388
QNCMUSG00001112	Mreg	ENSMUSG00000039395.8	NA	protein_coding	365.34830072024914	1.2251855914394771	0.5072004512229537	0.019831815505322797
QNCMUSG00001113	NA	NA	NONMMUG000975.2	noncoding	1.9308466765739623	0.009168075135662885	0.28643575434678714	0.7924826957901745
QNCMUSG00001115	D230017M19Rik	ENSMUSG00000097131.1	NONMMUG000977.2	noncoding	21.048469644693153	-0.07592467362752432	0.2778552216266539	0.6895705246343699
QNCMUSG00001116	Pecr	ENSMUSG00000026189.13	NA	protein_coding	288.6069506386161	-0.3304171275370817	0.23421819213922315	0.3993963281673815
QNCMUSG00001119	Xrcc5	ENSMUSG00000026187.9	NA	protein_coding	221.00631601334157	0.1520763195728486	0.18926812413999056	0.824947758283427
QNCMUSG00001125	Smarcal1	ENSMUSG00000039354.16	NA	protein_coding	569.7536498156014	-0.06828802096749333	0.13953479460778015	0.8569546115181982
QNCMUSG00001126	NA	NA	NONMMUG046946.1	noncoding	3.7959708270869323	-0.056626783762672696	0.28706175738442674	0.698382118290502
QNCMUSG00001130	Rpl37a	ENSMUSG00000046330.10	NA	protein_coding	2375.475587694887	0.0691888371998132	0.1108344816801719	0.8639436333401788
QNCMUSG00001131	NA	NA	NONMMUG046951.1	noncoding	2.709005007012185	0.030697589014074197	0.28671976811808064	0.7459250102685364
QNCMUSG00001137	Igfbp2	ENSMUSG00000039323.18	NA	protein_coding	4.665839222743767	0.12157902071686304	0.3128274163178768	0.5642134081608562
QNCMUSG00001138	Igfbp5	ENSMUSG00000026185.8	NA	protein_coding	2457.436572692537	-0.2014706607344955	0.1564607645097452	0.8288346267716521
QNCMUSG00001139	1700027A15Rik	ENSMUSG00000101968.6	NONMMUG000992.2	noncoding	14.934510926420714	0.06908421950368758	0.2918702038414523	0.6659266913032383
QNCMUSG00001149	Gm29185	ENSMUSG00000101112.1	NONMMUG001001.2	noncoding	4.1057408480128785	-0.10086059575694414	0.3035381134730634	0.6027493658417339
QNCMUSG00001156	C530043A13Rik	ENSMUSG00000100444.1	NONMMUG001004.2	noncoding	1.7023976735835356	0.04575261839609265	0.28855080244239006	0.7127774182546079
QNCMUSG00001158	6030407O03Rik, Gm29183	ENSMUSG00000100301.6, ENSMUSG00000101344.1	NONMMUG001006.2	noncoding	3.9075134985531963	-0.02327270687163028	0.28280500929007024	0.7752297024030713
QNCMUSG00001166	NA	NA	NONMMUG001008.2	noncoding	0.8715431871841715	-0.011070142229493641	0.2864046966673579	0.7887452121659546
QNCMUSG00001167	Tns1	ENSMUSG00000055322.15	NA	protein_coding	26581.718154483846	-0.4691662601071739	0.18799223221654118	0.2361169348001685
QNCMUSG00001170	Rufy4	ENSMUSG00000061815.11	NA	protein_coding	982.6889264131821	0.06658960474591914	0.29824975688911193	0.6565150386225024
QNCMUSG00001171	Cxcr2	ENSMUSG00000026180.8	NA	protein_coding	9.223705497375969	0.12053736582081226	0.3072494859615214	0.5731788828402089
QNCMUSG00001172	Cxcr1	ENSMUSG00000048480.5	NA	protein_coding	2.2240751227492535	0.052767242531922116	0.29186677553903345	0.6924419762409149
QNCMUSG00001175	Arpc2	ENSMUSG00000006304.14	NA	protein_coding	1506.0373393051427	0.12060510575879942	0.09711174184232899	0.8640558423013298
QNCMUSG00001176	NA	NA	NONMMUG046977.1	noncoding	3.4779606123634554	-0.040608988401660835	0.2832069754796363	0.7380412386380444
QNCMUSG00001177	Aamp	ENSMUSG00000006299.13	NA	protein_coding	1904.1929092308735	0.0452603377809381	0.11163025763868366	0.8646671226924656
QNCMUSG00001179	Pnkd	ENSMUSG00000026179.14	NA	protein_coding	1189.8466364428416	-0.4820683222009321	0.21338425328854727	0.21666588601859169
QNCMUSG00001180	Tmbim1	ENSMUSG00000006301.17	NA	protein_coding	1605.3600115347667	0.37991863907551165	0.1561775316742925	0.4140613168490628
QNCMUSG00001181	NA	NA	NONMMUG001018.2	noncoding	4.51214326250534	-0.013878268838422171	0.2880429004584079	0.7765097083971738
QNCMUSG00001182	Gm29358	ENSMUSG00000099931.1	NA	lncRNA	16.32532714961977	-0.05318824711249403	0.29113237036432976	0.693741924674925
QNCMUSG00001185	Catip	ENSMUSG00000073650.8	NA	protein_coding	4.459303245631086	-0.04752082473217733	0.288904781831402	0.7086808368820271
QNCMUSG00001186	Slc11a1	ENSMUSG00000026177.11	NA	protein_coding	103.5905659112803	-0.09414477505208237	0.24455578466016767	0.7588859556827159
QNCMUSG00001187	Ctdsp1	ENSMUSG00000026176.13	NA	protein_coding	1783.5656917875485	-0.14954775620841193	0.12729711765669433	0.850878419641835
QNCMUSG00001188	Vil1	ENSMUSG00000026175.12	NA	protein_coding	42.22776204768108	0.09810698604998254	0.27269030207357775	0.6647569642886726
QNCMUSG00001189	Usp37	ENSMUSG00000033364.13	NA	protein_coding	493.0756579938064	0.06968551388538288	0.16687416804289879	0.8475018941819018
QNCMUSG00001190	Cnot9	ENSMUSG00000026174.9	NA	protein_coding	517.734798769419	0.1709788085530868	0.14108874602693608	0.8415723638278817
QNCMUSG00001191	Plcd4	ENSMUSG00000026173.15	NA	protein_coding	38.87748203120717	-0.27009371927444714	0.513308058182391	0.31442416781061067
QNCMUSG00001192	Zfp142	ENSMUSG00000026135.17	NA	protein_coding	627.0185800335278	-0.02894073390928042	0.12739587713477019	0.8627897685617467
QNCMUSG00001193	NA	NA	NONMMUG001030.2	noncoding	3.428343379326197	0.009996295425884325	0.28671492824544925	0.7898752227526766
QNCMUSG00001194	Bcs1l	ENSMUSG00000026172.12	NA	protein_coding	551.2246509308069	-0.10418758257729936	0.14297729475224963	0.8511993434429429
QNCMUSG00001195	Rnf25	ENSMUSG00000026171.12	NA	protein_coding	375.84432942628376	-0.10983478255190085	0.1400793088372884	0.8515941815153689
QNCMUSG00001196	Stk36	ENSMUSG00000033276.18	NA	protein_coding	36.27121241043873	0.06024775779401195	0.25879970981911493	0.7837219881847552
QNCMUSG00001197	NA	NA	NONMMUG048434.1	noncoding	8.967817950521594	-0.0613135077925872	0.28085744519988887	0.7067108713203544
QNCMUSG00001198	Ttll4	ENSMUSG00000033257.14	NA	protein_coding	571.4042298098285	-0.011315636773248825	0.1995723840441374	0.8446293083341906
QNCMUSG00001199	NA	NA	NONMMUG001035.2	noncoding	13.508495386136174	-0.06341594523605597	0.27003498936947995	0.7352282306670214
QNCMUSG00001200	Cyp27a1	ENSMUSG00000026170.6	NA	protein_coding	1179.0285790509165	-0.642257237251495	0.19540721833547842	0.07082392608088185
QNCMUSG00001201	Prkag3	ENSMUSG00000006542.13	NA	protein_coding	40.80651760582219	-0.18424404709983244	0.3623222554441483	0.44786009765843865
QNCMUSG00001202	NA	NA	NONMMUG001039.2	noncoding	2.190823958786697	-0.05673637333482343	0.29384966951069474	0.6807858171653735
QNCMUSG00001203	Wnt6	ENSMUSG00000033227.7	NA	protein_coding	6.201413925202858	-0.08620718615438033	0.2907037523184989	0.6437760244741224
QNCMUSG00001207	Wnt10a	ENSMUSG00000026167.14	NA	protein_coding	0.9419095086898404	0.013020381049099234	0.2864068771446112	0.7844353227375085
QNCMUSG00001208	NA	NA	NONMMUG046981.2	noncoding	68.83706180746152	-1.0665363730196704	0.37749470763209825	0.016725112395965695
QNCMUSG00001210	NA	NA	NONMMUG046985.1	noncoding	14.768035048408906	-0.004987645513155388	0.25869460169432756	0.8290852898132802
QNCMUSG00001219	Ihh	ENSMUSG00000006538.12	NA	protein_coding	3.0447479783325098	-0.059833998777044234	0.2870567901142003	0.6931317114796632
QNCMUSG00001220	Nhej1	ENSMUSG00000026162.7	NA	protein_coding	151.06804366009845	0.0859029792944439	0.16960411589898367	0.8444157256034712
QNCMUSG00001221	Slc23a3	ENSMUSG00000026205.8	NA	protein_coding	2.0190155726710453	0.037226433639273096	0.2874727563681021	0.7313828884865008
QNCMUSG00001222	Cnppd1	ENSMUSG00000033159.14	NA	protein_coding	718.8585205267578	0.23218118476672567	0.14523592741665653	0.8252766857312316
QNCMUSG00001224	Retreg2	ENSMUSG00000049339.16	NA	protein_coding	1387.174947402743	0.1979025924355507	0.11412023184368196	0.848892793112856
QNCMUSG00001225	Zfand2b	ENSMUSG00000026197.12	NA	protein_coding	315.76722141776787	0.24787682131327762	0.15856382938165955	0.7211544300539575
QNCMUSG00001226	NA	NA	NONMMUG087885.1	noncoding	1.1188842231990057	-0.010229119082602966	0.2861911734219873	0.791055317145046
QNCMUSG00001227	Abcb6	ENSMUSG00000026198.15	NA	protein_coding	759.8637032811835	-0.14706057437262143	0.16491618981092662	0.8369167025208127
QNCMUSG00001228	Gm29253	ENSMUSG00000099519.1	NA	lncRNA	13.388058420974792	0.06693814770536852	0.2891413480241328	0.6756394556380866
QNCMUSG00001229	Atg9a	ENSMUSG00000033124.15	NA	protein_coding	1051.3801666202319	0.05257382830427794	0.14323829713041092	0.8573880548797388
QNCMUSG00001230	Ankzf1	ENSMUSG00000026199.17	NA	protein_coding	348.1020469451314	-0.0614813432869951	0.17837945418321477	0.8449555442677444
QNCMUSG00001231	NA	NA	NONMMUG001052.2	noncoding	72.32002229156073	-0.08188331213421449	0.2518166026926524	0.7595376020502307
QNCMUSG00001232	Glb1l	ENSMUSG00000026200.13	NA	protein_coding	175.81651834482548	-0.24309610347236302	0.218315781490347	0.5516344968984028
QNCMUSG00001233	Stk16	ENSMUSG00000026201.12	NA	protein_coding	1252.5823863645167	0.5719286827192465	0.14367771804662655	0.10209138299353399
QNCMUSG00001234	Tuba4a	ENSMUSG00000026202.13	NA	protein_coding	1835.0424779240448	0.19322552300244109	0.3120797562416326	0.48388381408490355
QNCMUSG00001236	Dnajb2	ENSMUSG00000026203.16	NA	protein_coding	955.4461654902311	-0.19445865657042402	0.17162300894297602	0.8195159616502531
QNCMUSG00001242	Dnpep	ENSMUSG00000026209.15	NA	protein_coding	1660.0549001118445	-0.5083870411329953	0.1953407587352333	0.18652969024667215
QNCMUSG00001244	Des	ENSMUSG00000026208.9	NA	protein_coding	4616.259092535305	-0.050895049479764524	0.27331293854548483	0.7497736839304289
QNCMUSG00001245	Gm15179	ENSMUSG00000085653.7	NONMMUG001060.2	noncoding	30.425208506256116	0.024354166595701072	0.2682695682350436	0.818485743608794
QNCMUSG00001246	Speg	ENSMUSG00000026207.16	NA	protein_coding	804.5383554520723	0.021935379461502858	0.2666252135781349	0.8209750454037137
QNCMUSG00001248	Gmppa	ENSMUSG00000033021.16	NA	protein_coding	503.651434775239	0.1629970090910926	0.1237429805412016	0.8504742865659121
QNCMUSG00001250	Chpf	ENSMUSG00000032997.16	NA	protein_coding	320.33780722552603	0.769806982221778	0.1678691382728114	0.012920536820471253
QNCMUSG00001251	Obsl1	ENSMUSG00000026211.17	NA	protein_coding	148.1202990317754	-0.0966450964434956	0.2515648853853292	0.727820065656366
QNCMUSG00001252	Tmem198	ENSMUSG00000051703.14	NA	protein_coding	11.30523215858751	0.10300281351218281	0.2793170535475792	0.6429306732712455
QNCMUSG00001253	Inha	ENSMUSG00000032968.4	NA	protein_coding	2.0734933301507876	0.00220766952305942	0.2838034883271572	0.8142138454884236
QNCMUSG00001254	Stk11ip	ENSMUSG00000026213.15	NA	protein_coding	260.5657727355813	-0.07156262852327032	0.1743009907363361	0.8449422489354651
QNCMUSG00001255	Slc4a3	ENSMUSG00000006576.16	NA	protein_coding	190.97599720684627	0.777081767464399	0.3337581526508791	0.06048088484613975
QNCMUSG00001271	Epha4	ENSMUSG00000026235.14	NA	protein_coding	206.01354789840258	-0.0764180091690357	0.15775766682387474	0.8496802831150423
QNCMUSG00001272	NA	NA	NONMMUG001082.2	noncoding	7.1975398754182525	0.02791680051172246	0.27345444023501325	0.8001022800778113
QNCMUSG00001277	NA	NA	NONMMUG048455.1	noncoding	6.026408814585048	-0.049919039529918434	0.28730768696692777	0.7088626037482645
QNCMUSG00001282	Pax3	ENSMUSG00000004872.15	NA	protein_coding	1.765151712651994	-0.01663494257570048	0.2871422423162113	0.7735474974615977
QNCMUSG00001286	Sgpp2	ENSMUSG00000032908.9	NA	protein_coding	1.2842725492564817	0.002334516633322602	0.2861677544868664	0.8076614503271398
QNCMUSG00001289	Farsb	ENSMUSG00000026245.16	NA	protein_coding	1230.868130641139	0.31717834982677634	0.17898688255119471	0.4965144295740447
QNCMUSG00001290	BC035947	ENSMUSG00000090486.2	NA	protein_coding	42.589500287601666	-0.20545201681034042	0.2869357172667788	0.4979150187681761
QNCMUSG00001291	Mogat1	ENSMUSG00000012187.13	NA	protein_coding	198.41536990704125	-0.3444088872552826	0.2857678380394185	0.3426000217277139
QNCMUSG00001293	NA	NA	NONMMUG001096.2	noncoding	4.462217135916642	-0.03254428989560496	0.2878607891081559	0.7388988625906278
QNCMUSG00001294	5730419F03Rik	ENSMUSG00000099364.1	NONMMUG001097.2	noncoding	18.711481441707246	-0.056956878468429104	0.2891994339374894	0.6923907470821049
QNCMUSG00001296	Acsl3	ENSMUSG00000032883.15	NA	protein_coding	1631.5608607786562	0.3874182438612979	0.27664297554529044	0.3049760170374925
QNCMUSG00001297	Utp14b	ENSMUSG00000079470.8	NA	protein_coding	1068.2321082427702	1.2299829639904167	0.23802502590412739	1.6051592328362172e-4
QNCMUSG00001303	Kcne4	ENSMUSG00000047330.8	NA	protein_coding	34.382799844329654	0.4339163562331594	0.4471493206457103	0.23171328050846968
QNCMUSG00001309	Ap1s3	ENSMUSG00000054702.14	NA	protein_coding	15.838213613123166	0.48771059681966933	0.738616395822516	0.19977711324872557
QNCMUSG00001310	Wdfy1	ENSMUSG00000073643.11	NA	protein_coding	1125.7858469609712	0.2810656375086732	0.1536251834597909	0.6446869003295994
QNCMUSG00001311	Mrpl44	ENSMUSG00000026248.9	NA	protein_coding	960.8531972340558	0.3062029242910266	0.12227929500740381	0.7186968086141042
QNCMUSG00001313	Serpine2	ENSMUSG00000026249.10	NA	protein_coding	461.0751445567081	-0.22467230462818855	0.20694981001098506	0.6090156975573234
QNCMUSG00001315	NA	NA	NONMMUG048478.1	noncoding	56.27861611446928	-0.1920204411809901	0.2863906318377941	0.5160458303306759
QNCMUSG00001319	9830004L10Rik	ENSMUSG00000099552.1	NONMMUG001109.2	noncoding	5.176907120672346	-0.0784601507529657	0.29648895294271865	0.6430718512318437
QNCMUSG00001320	Fam124b	ENSMUSG00000043230.2	NA	protein_coding	10.072150427779162	-0.05921366193949171	0.28851293289814456	0.690326381287763
QNCMUSG00001322	2310015K22Rik	ENSMUSG00000101257.1	NA	lncRNA	4.753434547444445	-0.10655168656286906	0.3149963401866716	0.578543574678235
QNCMUSG00001324	NA	NA	NONMMUG001111.2	noncoding	0.7229019696117439	0.0024950766350263233	0.2864405538266443	0.8063964330194682
QNCMUSG00001325	NA	NA	NONMMUG048480.1	noncoding	26.5891763402713	-0.08424493006204781	0.2696886465455015	0.697347834522152
QNCMUSG00001326	Cul3	ENSMUSG00000004364.14	NA	protein_coding	3754.881450113656	0.19411709430230234	0.10060411984620529	0.8560568246201524
QNCMUSG00001332	Dock10	ENSMUSG00000038608.15	NA	protein_coding	375.54886064804487	-0.48712877984335134	0.17453715487930269	0.21286305906874134
QNCMUSG00001339	Irs1	ENSMUSG00000055980.2	NA	protein_coding	1640.3703124433057	-0.4615266855218954	0.22987727263088362	0.23721113404154515
QNCMUSG00001341	Rhbdd1	ENSMUSG00000026142.15	NA	protein_coding	606.986224158168	0.20781367624561026	0.20831222644034633	0.6354233181415752
QNCMUSG00001345	Col4a4	ENSMUSG00000067158.9	NA	protein_coding	88.91942355155803	-0.28637810580444756	0.2839995730245724	0.4096175008528963
QNCMUSG00001347	Col4a3	ENSMUSG00000079465.8	NA	protein_coding	62.0062677090911	-0.23926254922967663	0.30365757493441475	0.44402637485368296
QNCMUSG00001348	C430014B12Rik	ENSMUSG00000097564.2	NONMMUG001143.2	noncoding	27.99301546228292	-0.06839682906923827	0.2517616607119465	0.7928699575855067
QNCMUSG00001349	Mff	ENSMUSG00000026150.14	NA	protein_coding	2552.735884305112	0.311281990102349	0.09664381389886413	0.830797501238103
QNCMUSG00001352	Gm28942	ENSMUSG00000100170.1	NONMMUG047056.1	lncRNA	1.7207726440924025	-0.06429883964353397	0.29353558579195577	0.669503643135819
QNCMUSG00001354	Agfg1	ENSMUSG00000026159.13	NA	protein_coding	1530.371973855978	0.20961961643997948	0.149881737596203	0.8301212276075487
QNCMUSG00001356	Slc19a3	ENSMUSG00000038496.16	NA	protein_coding	2.3681123477847503	0.014379449156679013	0.2835074739708915	0.7921253640803192
QNCMUSG00001362	Sphkap	ENSMUSG00000026163.17	NA	protein_coding	2.09347709920479	0.04566813829781345	0.29137098052479327	0.7055288673261334
QNCMUSG00001372	Pid1	ENSMUSG00000045658.16	NA	protein_coding	349.2316416461567	-1.001954706292749	0.18221432855993178	5.181040988547297e-4
QNCMUSG00001375	Dner	ENSMUSG00000036766.12	NA	protein_coding	2.6453948265333453	-0.006739935303627578	0.28233984212974833	0.811670033583011
QNCMUSG00001377	Trip12	ENSMUSG00000026219.14	NA	protein_coding	5804.695747073893	0.09883930369316284	0.12625177199575105	0.858004879844377
QNCMUSG00001378	Fbxo36	ENSMUSG00000073633.9	NA	protein_coding	54.61639358635667	-0.12268020131415264	0.25041175777966723	0.6797539996983476
QNCMUSG00001379	Slc16a14	ENSMUSG00000026220.6	NA	protein_coding	2.2009342605134936	0.05207290669600204	0.29005973775475596	0.698259376892398
QNCMUSG00001386	C130026I21Rik	ENSMUSG00000052477.15	NA	protein_coding	1.5960627733967234	-0.024879833149068904	0.2864241920438826	0.7585138776892498
QNCMUSG00001390	A530032D15Rik	ENSMUSG00000089844.7	NA	protein_coding	2.448162539794611	-0.015784758207311244	0.285498077884686	0.7815482990891472
QNCMUSG00001391	NA	NA	NONMMUG001182.2	noncoding	2.263005692347241	-0.0045793073500418795	0.2824922959406506	0.8140921294368006
QNCMUSG00001392	NA	NA	NONMMUG001183.2	noncoding	9.930692288042293	-0.07724708201951144	0.2874590191148308	0.663329107147068
QNCMUSG00001393	A530040E14Rik	ENSMUSG00000072109.11	NONMMUG001184.2	lncRNA	2.513837543985748	-0.04095223275264327	0.28573832206135774	0.7294894618739701
QNCMUSG00001394	A530040E14Rik, Gm16026	ENSMUSG00000072109.11, ENSMUSG00000079455.9	NONMMUG001184.2	noncoding	0.7638609991701986	0.017891058771061716	0.28727699978401633	0.7705588696199503
QNCMUSG00001398	Gm7609	ENSMUSG00000079457.9	NONMMUG001186.2	transcribed_unprocessed_pseudogene	4.61974510349613	-0.09303170034628508	0.30073707149242024	0.6176186384670215
QNCMUSG00001406	NA	NA	NONMMUG087895.1	noncoding	1.8221527381876523	-0.006181008163796378	0.283375375591937	0.8096131886065558
QNCMUSG00001411	NA	NA	NONMMUG048512.1	noncoding	0.774455786129477	0.021412923405977658	0.28856907608975424	0.7583646832090379
QNCMUSG00001412	G530012D18Rik	ENSMUSG00000094127.1	NA	protein_coding	1.3228918976457176	-0.004270773851087057	0.28503654471998874	0.807749188956838
QNCMUSG00001413	Sp110	ENSMUSG00000070034.13	NA	protein_coding	104.08291720207558	0.25636454440257156	0.2626047876395731	0.46626976528670316
QNCMUSG00001416	Sp140	ENSMUSG00000070031.11	NA	protein_coding	54.43277169379915	-0.050448229486201916	0.23181197748138424	0.8302067526138002
QNCMUSG00001419	Gm17017	ENSMUSG00000090246.1	NONMMUG001201.2	lncRNA	1.199919993194808	-0.023260565794936666	0.2862313259964672	0.7627071819781496
QNCMUSG00001420	Sp100	ENSMUSG00000026222.16	NA	protein_coding	419.7816081160525	-0.5007493908443692	0.20798340111985356	0.195183202932673
QNCMUSG00001421	NA	NA	NONMMUG001203.2	noncoding	20.9235788672919	-0.18669728184401777	0.31170233565963085	0.4917027784682128
QNCMUSG00001422	A630001G21Rik	ENSMUSG00000052760.16	NA	protein_coding	20.11960723998966	0.1842928881537402	0.3209054011404068	0.484250743036042
QNCMUSG00001424	NA	NA	NONMMUG001205.2	noncoding	3.9739981234637254	-0.0049703082285480794	0.28548707322815886	0.8046759893693305
QNCMUSG00001426	Cab39	ENSMUSG00000036707.16	NA	protein_coding	5346.249568764496	0.3191155527628721	0.11561768580719052	0.7078368792397224
QNCMUSG00001428	Itm2c	ENSMUSG00000026223.15	NA	protein_coding	723.9719510624516	-0.03867348015174504	0.14609745376093677	0.8578017354871889
QNCMUSG00001440	2810459M11Rik	ENSMUSG00000026227.11	NA	protein_coding	10.165372241404521	0.17240273680250154	0.3419217161526038	0.4762994718363714
QNCMUSG00001441	Psmd1	ENSMUSG00000026229.17	NA	protein_coding	3350.1020394079737	0.0491489074550551	0.09107433742596013	0.8661536834639405
QNCMUSG00001442	Htr2b	ENSMUSG00000026228.6	NA	protein_coding	2.696091094369054	0.03413777308935961	0.28663156773918386	0.7396618488828944
QNCMUSG00001443	Gm21972	ENSMUSG00000094638.1	NA	protein_coding	1.986551347911058	-0.011146903547887315	0.28512526849426495	0.7930160521492545
QNCMUSG00001444	Armc9	ENSMUSG00000062590.13	NA	protein_coding	127.09857537498425	-0.29636440880167225	0.30438848903826554	0.38033496983193205
QNCMUSG00001452	Ncl	ENSMUSG00000026234.12	NA	protein_coding	1687.6902476027963	0.1247631857680949	0.10933898172666008	0.8607160356226661
QNCMUSG00001453	C130036L24Rik	ENSMUSG00000073627.7	NONMMUG001228.2	noncoding	22.905642236112143	-0.09592091629166075	0.2725631967215596	0.6688130305436449
QNCMUSG00001457	NA	NA	NONMMUG047087.1	noncoding	1.3575958387127465	-0.020971920570776986	0.2855155647746369	0.7702403652631716
QNCMUSG00001458	NA	NA	NONMMUG047088.1	noncoding	4.890638510049751	-0.05137947334393266	0.284809383792717	0.7133928968947701
QNCMUSG00001460	NA	NA	NONMMUG048521.2	noncoding	8.03252645752105	-0.038380923940574074	0.2757777202472381	0.7677639893102162
QNCMUSG00001461	NA	NA	NONMMUG047093.2	noncoding	6.405391638612163	-0.12154959794852578	0.3127803197297734	0.5644249688637245
QNCMUSG00001462	Ptma	ENSMUSG00000026238.14	NA	protein_coding	3771.5543079475756	0.47358715143066116	0.13406231937932003	0.2454843698533342
QNCMUSG00001464	Pde6d	ENSMUSG00000026239.14	NA	protein_coding	211.95764180397828	-0.09676912649956092	0.15113355508531953	0.8493481026626635
QNCMUSG00001465	Cops7b	ENSMUSG00000026240.12	NA	protein_coding	185.79548912594856	-0.021947821115724575	0.18121541084001658	0.8487126601932939
QNCMUSG00001469	NA	NA	NONMMUG048527.1	noncoding	1.571294594571795	-0.0677191662934499	0.29771026326503686	0.6561895571435267
QNCMUSG00001470	Dis3l2	ENSMUSG00000053333.15	NA	protein_coding	361.5372801326124	0.16544012592678342	0.14668241381412325	0.8404427886908243
QNCMUSG00001476	Akp-ps1	ENSMUSG00000101940.2	NA	transcribed_unprocessed_pseudogene	3.0131886714269984	-0.00858276697512812	0.2830900822646355	0.8058687925050826
QNCMUSG00001477	NA	NA	NONMMUG001254.2	noncoding	7.15511860432999	-0.13348401315882621	0.31360671345003543	0.5477889463630394
QNCMUSG00001490	Chrnd	ENSMUSG00000026251.13	NA	protein_coding	4.264657233279988	-0.013704623954572562	0.2846788496237256	0.7894314189697861
QNCMUSG00001491	Chrng	ENSMUSG00000026253.14	NA	protein_coding	1.7778335596560084	-0.026698070766376304	0.28740465881489063	0.7519188065378113
QNCMUSG00001492	Eif4e2	ENSMUSG00000026254.17	NA	protein_coding	1394.841138825159	0.08397329026577519	0.12110554113545627	0.8607495951540347
QNCMUSG00001494	NA	NA	NONMMUG001260.2	noncoding	2.165183815304954	-0.020717938673353906	0.28579842960844304	0.7697740312608297
QNCMUSG00001495	Efhd1	ENSMUSG00000026255.15	NA	protein_coding	39.140685117278146	-0.17281814660955555	0.298418293445957	0.5234064436437955
QNCMUSG00001498	Gigyf2	ENSMUSG00000048000.15	NA	protein_coding	1218.5443974079262	-0.05562260100736063	0.1851707830593219	0.8433760995444016
QNCMUSG00001499	Kcnj13	ENSMUSG00000079436.3	NA	protein_coding	0.923331968394805	0.016730587645494514	0.2861746447771265	0.7772052661648906
QNCMUSG00001502	Ngef	ENSMUSG00000026259.14	NA	protein_coding	23.155096373452338	0.0874475600558684	0.27816332586488246	0.6691436999691249
QNCMUSG00001503	Neu2	ENSMUSG00000079434.8	NA	protein_coding	29.312294015717626	-0.1258737092628447	0.3162143259408601	0.5545290648565204
QNCMUSG00001505	NA	NA	NONMMUG001273.2	noncoding	1.7141042264218853	0.011007238719201094	0.28505513338651306	0.7935773000546978
QNCMUSG00001506	Inpp5d	ENSMUSG00000026288.14	NA	protein_coding	248.63919805033166	-0.10293870199000531	0.24798269598378658	0.7268389809453101
QNCMUSG00001508	NA	NA	NONMMUG047118.1	noncoding	3.1411595268452763	-0.04898561510442281	0.28375144687621245	0.7207205231881159
QNCMUSG00001511	Atg16l1	ENSMUSG00000026289.15	NA	protein_coding	1098.3605694492162	-0.1828464615316444	0.10702151427222963	0.8548905778745897
QNCMUSG00001513	Sag	ENSMUSG00000056055.13	NA	protein_coding	32.39217082383481	-0.10935221175319662	0.25216659739272684	0.7005729419519602
QNCMUSG00001514	Gm19582	ENSMUSG00000101942.1	NONMMUG048536.1	noncoding	0.9569495978718614	-0.0010766143811717064	0.2864188722550403	0.8092265428029157
QNCMUSG00001515	Dgkd	ENSMUSG00000070738.10	NA	protein_coding	4877.224985491309	-0.4457560288656892	0.13537434997684597	0.3036533223011445
QNCMUSG00001516	Usp40	ENSMUSG00000005501.14	NA	protein_coding	1624.788725175978	0.5461585965620074	0.11158431532075883	0.11621914867098433
QNCMUSG00001521	Ugt1a7c	ENSMUSG00000090124.7	NA	protein_coding	18.716611490910015	0.16879939727684187	0.31886859880772606	0.5024159505661155
QNCMUSG00001522	Ugt1a6b	ENSMUSG00000090145.7	NA	protein_coding	61.75825022646096	-0.12478432465072367	0.26652012542888964	0.6374036484878082
QNCMUSG00001523	Ugt1a6a	ENSMUSG00000054545.17	NA	protein_coding	61.33202604197496	0.029797375439364577	0.2456598419445009	0.829121074270567
QNCMUSG00001524	Ugt1a5	ENSMUSG00000089943.1	NA	protein_coding	3.9633323716868087	-0.10017108730414408	0.3113820804187308	0.5915877033181021
QNCMUSG00001525	Ugt1a2	ENSMUSG00000090171.1	NA	protein_coding	4.075387674294074	-0.04337425185463793	0.288153700018554	0.7185916271657631
QNCMUSG00001526	Ugt1a1	ENSMUSG00000089960.1	NA	protein_coding	2.1081526585665147	5.729493426917938e-4	0.2846006535429952	0.8144405762423016
QNCMUSG00001528	Mroh2a	ENSMUSG00000079429.9	NA	protein_coding	2.0166586282495618	0.02610544149849759	0.28716892575993563	0.7536798876744893
QNCMUSG00001529	Hjurp	ENSMUSG00000044783.16	NA	protein_coding	1000.7692579588637	-0.08090590884568115	0.15498372171179034	0.8501066932357917
QNCMUSG00001532	4930453O03Rik	ENSMUSG00000085420.1	NONMMUG001300.2	noncoding	1.1035461697471678	-0.029333220335609443	0.28747404441347624	0.7462258955249107
QNCMUSG00001537	Glrp1	ENSMUSG00000062310.7	NA	protein_coding	0.8131925788559387	0.009489381713520645	0.2868018297515426	0.7904564502659168
QNCMUSG00001541	Arl4c	ENSMUSG00000049866.12	NA	protein_coding	18.895732282009828	0.03683660974598344	0.26257603755633124	0.8168489077721124
QNCMUSG00001549	NA	NA	NONMMUG048546.1	noncoding	1.4720957845673506	-0.04114513425063074	0.28972471614623707	0.7181489134845703
QNCMUSG00001550	NA	NA	NONMMUG001307.2	noncoding	2.8268139914831183	-0.03200174585458582	0.2821946171320884	0.758304947036705
QNCMUSG00001552	Sh3bp4	ENSMUSG00000036206.12	NA	protein_coding	524.6959506766766	-0.30845823143961154	0.1647475098935336	0.5458972264254437
QNCMUSG00001558	NA	NA	NONMMUG048550.1	noncoding	1483.8110046111935	-0.5763390786079402	0.34407815701079447	0.14759973347563343
QNCMUSG00001565	Agap1	ENSMUSG00000055013.15	NA	protein_coding	740.1484295157672	-0.012875656381427287	0.16823790534208394	0.8537078672768794
QNCMUSG00001566	NA	NA	NONMMUG001316.2	noncoding	1.1296910238988396	-0.010315860423742128	0.2853401887023399	0.7940731876198248
QNCMUSG00001568	Gm28499	ENSMUSG00000101662.1	NONMMUG047124.1	lncRNA	2.7377437020197064	-0.06980087867358825	0.2923942816943322	0.663671746501775
QNCMUSG00001571	NA	NA	NONMMUG001323.2	noncoding	5.709153311652449	-0.01868392960263067	0.27625175001609137	0.8094243928091072
QNCMUSG00001574	Asb18	ENSMUSG00000067081.13	NA	protein_coding	58.29041551129166	-0.09289327037971142	0.30548687701311456	0.6099486391211639
QNCMUSG00001578	Ackr3	ENSMUSG00000044337.5	NA	protein_coding	1502.9508580802656	0.13797829500821585	0.2771077218264943	0.5996488464120483
QNCMUSG00001582	NA	NA	NONMMUG047127.1	noncoding	2.2466167788831592	0.016652411323463463	0.2831396793982311	0.7887124061617289
QNCMUSG00001583	Gm28723	ENSMUSG00000101028.1	NONMMUG001333.2	noncoding	2.7854931827309697	-0.009371481400435783	0.27975837862964364	0.8141083689323012
QNCMUSG00001584	NA	NA	NONMMUG001335.2	noncoding	5.790449019546717	-0.19560115281729443	0.3797424016999894	0.4256324781005254
QNCMUSG00001587	NA	NA	NONMMUG001337.2	noncoding	1.306914794602113	-0.05980856278922548	0.29505524838732244	0.6730861208577343
QNCMUSG00001588	NA	NA	NONMMUG047130.1	noncoding	2.3900523119439847	0.06744368590832046	0.2922542452591613	0.6674221871575656
QNCMUSG00001594	Cops8	ENSMUSG00000034432.11	NA	protein_coding	1185.058611095244	-0.022164111943454776	0.1304674683374135	0.8625665230389447
QNCMUSG00001597	Col6a3	ENSMUSG00000048126.16	NA	protein_coding	3058.1769584993626	-0.19497903431000987	0.22117868348305342	0.6266958458529492
QNCMUSG00001599	NA	NA	NONMMUG048561.1	noncoding	21.051615606349294	-0.33099364974925993	0.4450155328052996	0.29686078921743536
QNCMUSG00001604	Mlph	ENSMUSG00000026303.6	NA	protein_coding	59.8140332410528	0.11271729001962931	0.26716399358201726	0.6552748698389173
QNCMUSG00001606	Rab17	ENSMUSG00000026304.13	NA	protein_coding	1.5202876149435696	-0.043178730316814254	0.2890567572764738	0.7162979051320737
QNCMUSG00001608	Lrrfip1	ENSMUSG00000026305.15	NA	protein_coding	748.659322936127	0.24880868215669905	0.23886856920791733	0.5071093809492719
QNCMUSG00001610	Ramp1	ENSMUSG00000034353.14	NA	protein_coding	79.78762734833785	-0.10684093588030127	0.3085801155251094	0.5880729907457487
QNCMUSG00001612	Ube2f	ENSMUSG00000034343.14	NA	protein_coding	1733.391550814364	0.05345655833192031	0.11541056164618195	0.8638151714048293
QNCMUSG00001614	Scly	ENSMUSG00000026307.12	NA	protein_coding	258.01336594284163	0.2786542974063777	0.1463645479424071	0.6824713018919111
QNCMUSG00001615	NA	NA	NONMMUG001353.2	noncoding	8.390385662115914	0.06080621052688597	0.27194840957104505	0.7342878207779246
QNCMUSG00001617	Espnl	ENSMUSG00000049515.12	NA	protein_coding	1.1705931860320455	0.012561400335036874	0.2863580325080335	0.7856196580094402
QNCMUSG00001618	Klhl30	ENSMUSG00000026308.8	NA	protein_coding	91.71563764970294	-0.04910361736202838	0.2850350660849995	0.717045811600225
QNCMUSG00001619	Erfe	ENSMUSG00000047443.14	NA	protein_coding	5.211413180607296	-0.09908625929409767	0.30433055301472905	0.6038883357515746
QNCMUSG00001620	Ilkap	ENSMUSG00000026309.14	NA	protein_coding	830.6591909435294	0.08506636871167589	0.12372561794080748	0.859951262407776
QNCMUSG00001623	Hes6	ENSMUSG00000067071.8	NA	protein_coding	161.36479340314153	-0.08701473922802795	0.18610851194868688	0.8389834151992551
QNCMUSG00001624	Per2	ENSMUSG00000055866.9	NA	protein_coding	843.4645284037263	0.0040310710683656385	0.27288147333147633	0.8232624439021298
QNCMUSG00001625	NA	NA	NONMMUG047138.1	noncoding	0.9729173477140114	-0.020458113556833937	0.2875782701013693	0.7640161484644614
QNCMUSG00001630	Traf3ip1	ENSMUSG00000034292.13	NA	protein_coding	137.53478987212924	0.03945342130414374	0.17133040556970908	0.8497504169515429
QNCMUSG00001631	NA	NA	NONMMUG047141.1	noncoding	5.490971559607449	-0.038616114305942556	0.27560408517528734	0.7678457178513499
QNCMUSG00001632	Asb1	ENSMUSG00000026311.16	NA	protein_coding	513.001074931526	0.09500930844878949	0.14729963735558768	0.8508405920121426
QNCMUSG00001641	Twist2	ENSMUSG00000007805.4	NA	protein_coding	31.635033459021404	-0.2648484192805319	0.3283076438602457	0.3964014302308615
QNCMUSG00001643	NA	NA	NONMMUG047147.1	noncoding	2.382516091425436	0.006537106441736556	0.285404302435137	0.8016734883877737
QNCMUSG00001645	Hdac4	ENSMUSG00000026313.16	NA	protein_coding	561.4705014989936	-0.016405074981111156	0.16172105398408332	0.8553829659911512
QNCMUSG00001646	Gm26720	ENSMUSG00000096941.1	NONMMUG001365.2	noncoding	1.6945637450662545	-0.03420705755112256	0.28844341101547466	0.7341952141421868
QNCMUSG00001647	NA	NA	NONMMUG001367.3	noncoding	1.49422612875895	0.02452373818914147	0.28724679148572385	0.756542704095166
QNCMUSG00001653	NA	NA	NONMMUG001371.2	noncoding	0.9483589547698137	-6.580122334650404e-4	0.28688551974490717	0.8084824882761796
QNCMUSG00001656	NA	NA	NONMMUG001372.2	noncoding	1.3290917889844165	-0.0012607127980555593	0.2858339455139079	0.810796078797916
QNCMUSG00001658	Ndufa10	ENSMUSG00000026260.12	NA	protein_coding	19176.42885797058	-0.23501359194651897	0.14265622234441921	0.8260637948071909
QNCMUSG00001659	Olfr1416	ENSMUSG00000067064.4	NA	protein_coding	2.7262652179040296	-0.020798636835594204	0.2839517893210084	0.7764847731891785
QNCMUSG00001668	Cops9	ENSMUSG00000073616.10	NA	protein_coding	1676.924642747109	0.052044980482277146	0.1234189826252689	0.8623206894342332
QNCMUSG00001677	Gpc1	ENSMUSG00000034220.7	NA	protein_coding	1305.8872672896043	0.05452030033392132	0.25440803936413797	0.8131530537890286
QNCMUSG00001678	Gm29480	ENSMUSG00000101995.1	NONMMUG001384.2	lncRNA	1.2239679239517816	-0.037769179806984535	0.2897211606149471	0.7238883212026123
QNCMUSG00001679	Ankmy1	ENSMUSG00000034212.14	NA	protein_coding	21.446750020579692	0.3160300619887753	0.4696835200341614	0.3006321975239275
QNCMUSG00001681	Dusp28	ENSMUSG00000047067.7	NA	protein_coding	403.1737091968927	-0.5893178010780535	0.17623370608970063	0.10111016196442758
QNCMUSG00001682	5033417F24Rik	ENSMUSG00000097251.2	NONMMUG001386.3	noncoding	28.255150523283802	-0.08956948716772517	0.2502343240276614	0.7481781090571739
QNCMUSG00001683	NA	NA	NONMMUG001387.2	noncoding	1.5255973378992438	-0.03411773891035003	0.2875429247000558	0.7370869900056181
QNCMUSG00001684	Rnpepl1	ENSMUSG00000026269.14	NA	protein_coding	1591.3994497849478	-0.10984184270374217	0.15054973336074554	0.8477555059121525
QNCMUSG00001685	9430060I03Rik	ENSMUSG00000100632.1	NONMMUG001389.2	lncRNA	4.924459220858552	0.015374178608111832	0.27271698895708907	0.8191173875792348
QNCMUSG00001686	Capn10	ENSMUSG00000026270.11	NA	protein_coding	237.4266709296992	0.17585506796055583	0.1741747336107626	0.8263180914813448
QNCMUSG00001687	Gpr35	ENSMUSG00000026271.15	NA	protein_coding	15.281987539069133	0.04970830263504569	0.27996316316258407	0.7304877264904428
QNCMUSG00001692	Kif1a	ENSMUSG00000014602.15	NA	protein_coding	37.91107875074672	0.485415378316378	0.6631214091478553	0.20049410254128738
QNCMUSG00001699	Crocc2	ENSMUSG00000084989.3	NA	protein_coding	1.5167564458213572	0.025984366370155818	0.286948837492415	0.7546117341914332
QNCMUSG00001702	Sned1	ENSMUSG00000047793.13	NA	protein_coding	539.2170947298174	0.09628710023153814	0.21377014738696726	0.8278867080328213
QNCMUSG00001703	Mterf4	ENSMUSG00000026273.13	NA	protein_coding	738.3477834054767	0.09978533829876517	0.13168764539065606	0.8560508846145736
QNCMUSG00001704	NA	NA	NONMMUG001399.2	noncoding	2.076237810164146	0.004517994698711513	0.2875851090328538	0.798276359367411
QNCMUSG00001705	Gm28535	ENSMUSG00000101172.1	NONMMUG047161.1	lncRNA	2.4692037013598758	-0.05334985242944059	0.2889296946098518	0.6989697659371704
QNCMUSG00001706	Pask	ENSMUSG00000026274.11	NA	protein_coding	42.566929583752724	0.014620546375960584	0.2627685796604684	0.8254445953577356
QNCMUSG00001707	Ppp1r7	ENSMUSG00000026275.13	NA	protein_coding	524.0640013078254	0.4191339011074191	0.3424048034716881	0.25513919796803003
QNCMUSG00001710	Hdlbp	ENSMUSG00000034088.15	NA	protein_coding	9721.107252594291	-0.10891508713264415	0.09858127860652866	0.8642584275107132
QNCMUSG00001711	NA	NA	NONMMUG001403.2	noncoding	1.0420045344367057	0.027544418495421125	0.2883697698609428	0.7470076609539114
QNCMUSG00001712	Sept2	ENSMUSG00000026276.20	NA	protein_coding	827.4103441102318	-0.03504202078541936	0.12821018151345828	0.8622714206864187
QNCMUSG00001713	Sept2	ENSMUSG00000116048.1	NA	protein_coding	3434.3900233320546	0.023067980096280326	0.10575754842103416	0.8657225963873094
QNCMUSG00001714	Farp2	ENSMUSG00000034066.13	NA	protein_coding	500.49854224481896	0.04294825003900863	0.13609754037636845	0.8600190583344482
QNCMUSG00001715	NA	NA	NONMMUG001405.2	noncoding	12.56446786661823	-0.08105062393593236	0.28101185209220525	0.6726465795384562
QNCMUSG00001716	NA	NA	NONMMUG001407.2	noncoding	4.780902845046553	-0.04347797107084122	0.2875338748435527	0.7199315141723427
QNCMUSG00001717	Stk25	ENSMUSG00000026277.14	NA	protein_coding	1157.8624993748551	-0.12035062788332306	0.1058084581797448	0.8620080811763298
QNCMUSG00001720	Bok	ENSMUSG00000026278.14	NA	protein_coding	50.09462081380336	0.008179208805510992	0.21690150031815483	0.8401200156847478
QNCMUSG00001721	Thap4	ENSMUSG00000026279.14	NA	protein_coding	594.3357424799717	0.3710005611091423	0.1734862812448147	0.40681335078774544
QNCMUSG00001723	Atg4b	ENSMUSG00000026280.17	NA	protein_coding	900.0355169475033	-0.2050931091704806	0.17437973824173242	0.7785083381637641
QNCMUSG00001724	Dtymk	ENSMUSG00000026281.15	NA	protein_coding	272.43703036518497	-0.13067431532608292	0.15893951741915593	0.8413811889198376
QNCMUSG00001726	Ing5	ENSMUSG00000026283.13	NA	protein_coding	352.315381062818	0.01839123219696937	0.14044434326322447	0.8606880577055539
QNCMUSG00001727	D2hgdh	ENSMUSG00000073609.9	NA	protein_coding	1148.468951131132	-0.8567406922914267	0.16519386740686964	0.003276746183421391
QNCMUSG00001731	Gal3st2b	ENSMUSG00000093805.7	NA	protein_coding	1.1510322497900733	-0.006019826583577099	0.2862734407304313	0.7996493808706299
QNCMUSG00001733	NA	NA	NONMMUG001414.2	noncoding	2.9676204249229414	-0.045231584596054905	0.2856064144050442	0.7222428654380642
QNCMUSG00001734	NA	NA	NONMMUG087659.1	noncoding	0.8197775931399685	-0.0029365896560879443	0.28759797240429663	0.8012288892505868
QNCMUSG00001735	Gal3st2c	ENSMUSG00000073608.4	NA	protein_coding	3.448133371136289	-0.057753916695148635	0.28725198008920416	0.6961812876727033
QNCMUSG00001737	Pdcd1	ENSMUSG00000026285.7	NA	protein_coding	1.7553487136007977	0.017188871398422567	0.2856459273302701	0.7779818461192048
QNCMUSG00001742	Fam174a	ENSMUSG00000051185.9	NA	protein_coding	453.16788983654556	-0.010283516003313736	0.14610936136340816	0.8599343037320186
QNCMUSG00001743	St8sia4	ENSMUSG00000040710.10	NA	protein_coding	793.1041056862722	-0.04072811724686156	0.13911773483286669	0.8593668050380229
QNCMUSG00001744	NA	NA	NONMMUG001423.2	noncoding	19.7305250665613	-0.26580113563517804	0.38745215130077465	0.3613601336876212
QNCMUSG00001746	NA	NA	NONMMUG001425.2	noncoding	6.575606071278442	-0.10006832697475186	0.29795716656219184	0.613469513228958
QNCMUSG00001758	Panct2	ENSMUSG00000097814.5	NONMMUG001432.3	noncoding	3.503876673650849	0.008062272762892179	0.2791169704727321	0.8164152059111106
QNCMUSG00001761	NA	NA	NONMMUG047173.1	noncoding	0.679480078625112	0.02166479921973499	0.2876509123109404	0.7611490105604717
QNCMUSG00001762	Gm28901	ENSMUSG00000100454.1	NONMMUG048592.1	lncRNA	5.616008540404321	0.03835242292439403	0.2799516358708088	0.7529914166090014
QNCMUSG00001777	D1Ertd622e	ENSMUSG00000044768.16	NA	protein_coding	206.3360896124124	-0.2554730646350975	0.2700752260212461	0.45941058526383344
QNCMUSG00001779	Ppip5k2	ENSMUSG00000040648.14	NA	protein_coding	498.8587230816369	0.2679934732026734	0.2115774074007828	0.523532595362541
QNCMUSG00001780	Gin1	ENSMUSG00000026333.14	NA	protein_coding	208.72630040825103	-0.1456444722478126	0.18284243788132812	0.8301711236138605
QNCMUSG00001781	Pam	ENSMUSG00000026335.16	NA	protein_coding	1116.466159992281	0.0254146827290409	0.1644380969930542	0.8535183446911625
QNCMUSG00001782	B230216N24Rik	ENSMUSG00000089706.7	NONMMUG001449.2	noncoding	24.139718035700866	0.1650198201630539	0.3341655062531372	0.4905588764768534
QNCMUSG00001784	1810006J02Rik	ENSMUSG00000100182.6	NONMMUG001451.2	noncoding	7.6240321801945665	0.09628707892442913	0.28757194093292393	0.6360490577179031
QNCMUSG00001789	Gm7967	ENSMUSG00000100009.6	NONMMUG001455.3	noncoding	3.170420993579344	-0.02894727246798183	0.2882321801819843	0.744560872612111
QNCMUSG00001790	NA	NA	NONMMUG001456.2	noncoding	7.508671066668391	-0.0529569426772881	0.2804555999308786	0.7230378575683866
QNCMUSG00001809	NA	NA	NONMMUG001466.2	noncoding	118.7722162972894	0.05704718764072601	0.16085350685703287	0.8508973279863995
QNCMUSG00001816	NA	NA	NONMMUG048631.1	noncoding	1.12282324736497	-0.029488975965882593	0.2881141859916819	0.7436421454020546
QNCMUSG00001820	Cdh20	ENSMUSG00000050840.8	NA	protein_coding	1.6006533358787474	0.02280966135696262	0.28556249011303964	0.7659351252699242
QNCMUSG00001824	NA	NA	NONMMUG001476.2	noncoding	6.968252488580328	-0.02718913812432931	0.2709038060996201	0.8109901507456162
QNCMUSG00001825	Gm29012	ENSMUSG00000099669.1	NA	lncRNA	1.103991528499042	0.005983648482963077	0.2875756231596737	0.7951583790986191
QNCMUSG00001827	NA	NA	NONMMUG048635.1	noncoding	5.678331221992212	-0.12758569952934162	0.30938664298335117	0.5616038723747695
QNCMUSG00001829	Rnf152	ENSMUSG00000047496.6	NA	protein_coding	1599.915356271984	-0.42085745842126704	0.17498097254714398	0.3165554423016666
QNCMUSG00001830	Gm17634	ENSMUSG00000097482.2	NONMMUG001480.2	noncoding	108.59292330181039	0.005334354549342011	0.19271901513383272	0.847254232288091
QNCMUSG00001833	Gm3608	ENSMUSG00000067017.5	NA	pseudogene	9.080154968415895	-0.08073329695931061	0.28168724830164465	0.6716455457433627
QNCMUSG00001834	Pign	ENSMUSG00000056536.14	NA	protein_coding	870.4617327327851	-0.10893447127364528	0.16842644734748435	0.8413060173496252
QNCMUSG00001835	Relch	ENSMUSG00000026319.13	NA	protein_coding	717.0429129504967	0.05898187946009248	0.1305330323871499	0.8602164439235329
QNCMUSG00001836	Tnfrsf11a	ENSMUSG00000026321.7	NA	protein_coding	48.1458728517607	0.10387350737979625	0.2464628680404468	0.7299128155750342
QNCMUSG00001842	NA	NA	NONMMUG001490.2	noncoding	50.715986137298586	-0.6116994833559887	0.4478074248364775	0.14134400532020033
QNCMUSG00001843	Gm7160	ENSMUSG00000099843.1	NA	lncRNA	9.609991813001898	-0.06426235992259176	0.2835227165002279	0.6948034422905718
QNCMUSG00001844	Zcchc2	ENSMUSG00000038866.15	NA	protein_coding	929.6551992487717	-0.2967548074953583	0.17813341096667856	0.5376365918120899
QNCMUSG00001845	NA	NA	NONMMUG001492.2	noncoding	1.8937211839674888	-0.04912672492004458	0.2898727970202088	0.7035823592349302
QNCMUSG00001846	NA	NA	NONMMUG047200.1	noncoding	6.747949402457499	-0.024817152093895112	0.27591796965627485	0.7978335308307205
QNCMUSG00001848	Gm20753	ENSMUSG00000101583.1	NONMMUG001493.2	noncoding	1.0383768713284736	-0.0011531464583456458	0.28502584571317136	0.8128733695807404
QNCMUSG00001849	Phlpp1	ENSMUSG00000044340.7	NA	protein_coding	1100.40676962922	-0.03803801712420096	0.1510635704676494	0.8563769304038883
QNCMUSG00001850	NA	NA	NONMMUG001494.2	noncoding	45.82538380615267	-0.17738358063017473	0.26106485130024465	0.5736354706529576
QNCMUSG00001854	Bcl2	ENSMUSG00000057329.7	NA	protein_coding	190.02986434447874	-0.04604434242128451	0.1898242275203692	0.8431131362287195
QNCMUSG00001858	Kdsr	ENSMUSG00000009905.5	NA	protein_coding	713.8161803180953	-0.5679729741735104	0.13582692179831551	0.10223143181456182
QNCMUSG00001859	Vps4b	ENSMUSG00000009907.17	NA	protein_coding	1125.1449649900749	0.16448597873840534	0.12824426103402192	0.8482674528158283
QNCMUSG00001860	NA	NA	NONMMUG001510.2	noncoding	2.5130018490007227	0.013235270357492368	0.28153517287367447	0.8016546175491487
QNCMUSG00001878	Serpinb10	ENSMUSG00000092572.7	NA	polymorphic_pseudogene	0.8911487056219605	-0.020692480918565317	0.2861249418003205	0.7685512561069318
QNCMUSG00001879	Serpinb8	ENSMUSG00000026315.13	NA	protein_coding	49.32789822959639	-0.08589578037288514	0.24825105271131476	0.76434078542578765
QNCMUSG00001883	NA	NA	NONMMUG001517.2	noncoding	2.4542901838253215	-0.02528062333182903	0.2842987273317378	0.7651270634499405
QNCMUSG00001889	NA	NA	NONMMUG048689.1	noncoding	0.7501933245227201	-0.006507737876663204	0.2861905121472791	0.7990774834663751
QNCMUSG00001892	Cdh19	ENSMUSG00000047216.8	NA	protein_coding	129.08001537203344	-0.2407954639869212	0.23599476338243686	0.524350839368841
QNCMUSG00001896	Gm8173	ENSMUSG00000100555.1	NA	processed_pseudogene	1.4277452893865976	-0.03607580027878397	0.28673552070316977	0.7357779660607608
QNCMUSG00001897	NA	NA	NONMMUG048716.1	noncoding	4.790598555801044	-0.09419101626211177	0.2981789076073162	0.6204811296976256
QNCMUSG00001898	Dsel	ENSMUSG00000038702.6	NA	protein_coding	171.0698405862894	-0.08362456837172384	0.19065655614121704	0.8380978386319176
QNCMUSG00001901	NA	NA	NONMMUG001529.2	noncoding	1.406979319332699	-0.001949157671479518	0.28513371798305026	0.8115529195552127
QNCMUSG00001902	NA	NA	NONMMUG001530.2	noncoding	7.076709403367011	-0.07707544377913735	0.2885488949243962	0.6614158996111635
QNCMUSG00001925	NA	NA	NONMMUG001544.2	noncoding	6.768177764744183	-0.13868032329402014	0.3156026350965683	0.5392413702508014
QNCMUSG00001932	Gm28362	ENSMUSG00000099615.1	NA	unprocessed_pseudogene	1.0539911845150853	-0.014523741842233	0.2863510423731354	0.7811216505467576
QNCMUSG00001944	NA	NA	NONMMUG048731.1	noncoding	2.776781072810222	-0.03470670067233619	0.28481619092129007	0.7440854547833421
QNCMUSG00001946	NA	NA	NONMMUG048732.1	noncoding	1.1936272613938934	-0.023363296855281098	0.2866579253933542	0.7610326554317339
QNCMUSG00001947	NA	NA	NONMMUG048733.1	noncoding	2.421490523134681	-0.06483788566544885	0.2966380146660452	0.6620143260661616
QNCMUSG00001948	NA	NA	NONMMUG048734.1	noncoding	1.303738453646254	-0.0038041239602513563	0.2859482997242611	0.8055001369056892
QNCMUSG00001949	NA	NA	NONMMUG048736.1	noncoding	3.924179812444676	0.017038023925776084	0.2767089185206812	0.8110154312508046
QNCMUSG00001950	Tsn	ENSMUSG00000026374.14	NA	protein_coding	1253.2199741888646	0.4802694064400281	0.12887984118723414	0.23281756249808458
QNCMUSG00001951	Nifk	ENSMUSG00000026377.12	NA	protein_coding	529.3008114869995	0.4833270919254193	0.15575646847577232	0.22113620933178185
QNCMUSG00001952	Gm28867	ENSMUSG00000099936.1	NONMMUG001553.2	noncoding	1.105950859610495	0.0021085886148026157	0.28649015380951476	0.8070004239473297
QNCMUSG00001953	NA	NA	NONMMUG048748.1	noncoding	8.982620094772953	-0.10317460726208635	0.28995338843908935	0.6232995282925677
QNCMUSG00001954	Clasp1	ENSMUSG00000064302.13	NA	protein_coding	1957.9984694212371	0.2458181769620988	0.16253276958718268	0.7074702490095908
QNCMUSG00001959	Tfcp2l1	ENSMUSG00000026380.10	NA	protein_coding	28.096609617264885	0.024258369871613453	0.2711711023276865	0.8143434782778248
QNCMUSG00001960	NA	NA	NONMMUG001559.2	noncoding	0.9818189179983424	0.0036073765845757596	0.2875834890667083	0.7999002143336877
QNCMUSG00001963	Gli2	ENSMUSG00000048402.14	NA	protein_coding	26.71420758125599	-0.9979795290599357	0.687731737652528	0.07173757066365681
QNCMUSG00001964	NA	NA	NONMMUG001564.2	noncoding	1.314158631499247	-0.03136939056492722	0.28885719762262596	0.7381666943422577
QNCMUSG00001974	NA	NA	NONMMUG001569.2	noncoding	10.630949633280828	4.530813250224297	1.4160396325202784	3.7750291591576006e-4
QNCMUSG00001975	Gm29455	ENSMUSG00000101179.1	NONMMUG001570.2	noncoding	1.5416484031235813	-0.0323941695279543	0.2878190778079388	0.7392188610564105
QNCMUSG00001976	Inhbb	ENSMUSG00000037035.5	NA	protein_coding	98.4071729412326	-0.5386119135208913	0.564924072221079	0.1789718733724506
QNCMUSG00001977	NA	NA	NONMMUG047242.1	noncoding	1.3543292078426366	-0.039985491838285904	0.28929962135042064	0.7211956727530722
QNCMUSG00001982	Ralb	ENSMUSG00000004451.14	NA	protein_coding	979.1320064264195	0.143807883308038	0.14484142897221927	0.8450087053590533
QNCMUSG00001983	Gm27184	ENSMUSG00000098447.2	NONMMUG001576.3	noncoding	30.44317632422884	-0.8426319733427831	0.5552519340696529	0.08521182319150668
QNCMUSG00001985	Tmem185b	ENSMUSG00000098923.1	NA	protein_coding	55.80756601343545	0.12593643219499548	0.2220860275801409	0.7742519828635749
QNCMUSG00001986	3830432H09Rik	ENSMUSG00000101731.1	NONMMUG001577.2	noncoding	2.9373479134177662	-0.0863179882564474	0.29972390751004513	0.6273139939783828
QNCMUSG00001987	Epb41l5	ENSMUSG00000026383.14	NA	protein_coding	710.1333518613447	0.22170580275939192	0.1945169417846716	0.6469769775749445
QNCMUSG00001988	Ptpn4	ENSMUSG00000026384.13	NA	protein_coding	6439.100411064104	0.2677788827996343	0.1452607744534643	0.7256314814968703
QNCMUSG00001989	NA	NA	NONMMUG047244.1	noncoding	1.2666746636962711	0.010387260838473834	0.28690532619284836	0.788262834086008
QNCMUSG00001991	NA	NA	NONMMUG047246.1	noncoding	0.9441283962837772	-0.002412576906617718	0.28609214746300343	0.8077842579003556
QNCMUSG00001994	Tmem177	ENSMUSG00000036975.5	NA	protein_coding	455.77061166286484	-0.12529063011962674	0.15422100560932417	0.8441415210472529
QNCMUSG00001995	NA	NA	NONMMUG001594.2	noncoding	0.7655630614729053	-0.008811661212876756	0.2866502217189252	0.792451223238813
QNCMUSG00001996	Cfap221	ENSMUSG00000036962.12	NA	protein_coding	7.635674278499506	-0.1252986052789213	0.31723942406175953	0.553642775441694
QNCMUSG00001998	Sctr	ENSMUSG00000026387.15	NA	protein_coding	80.16333401628891	-1.8882250670196241	0.39229049197536836	2.1248701960196364e-5
QNCMUSG00001999	NA	NA	NONMMUG048761.2	noncoding	3.401940412352458	0.046472408289998914	0.28701057820354087	0.7160404576543927
QNCMUSG00002002	Tmem37	ENSMUSG00000050777.7	NA	protein_coding	1207.7303764522399	1.019098164638767	0.18289720378101698	3.907694469523246e-4
QNCMUSG00002007	NA	NA	NONMMUG047255.1	noncoding	1.1087554296553546	-0.023263907101734628	0.28821023946981006	0.7559181692963062
QNCMUSG00002008	Dbi	ENSMUSG00000026385.16	NA	protein_coding	29067.594624396563	-0.736442362592526	0.21803018527400275	0.03879215782110278
QNCMUSG00002009	3110009E18Rik	ENSMUSG00000026388.15	NA	protein_coding	18.59135244748314	-0.07739927506107487	0.26532556713540806	0.722365499662268
QNCMUSG00002010	Steap3	ENSMUSG00000026389.16	NA	protein_coding	426.8785529942032	-0.1439811459661525	0.19990947308521426	0.8196153668007887
QNCMUSG00002018	Marco	ENSMUSG00000026390.7	NA	protein_coding	1.616740853033942	-1.2976113680290992e-4	0.2857959321278754	0.8124769429930816
QNCMUSG00002019	En1	ENSMUSG00000058665.8	NA	protein_coding	16.58668302675643	0.08950050235914925	0.2630729236595161	0.7060400189133522
QNCMUSG00002035	NA	NA	NONMMUG048807.2	noncoding	43.092716881202904	-0.25397272113220376	0.37132055273866216	0.3783942991423316
QNCMUSG00002036	Insig2	ENSMUSG00000003721.14	NA	protein_coding	627.7592403366949	0.1001112553813023	0.15857320354099783	0.8462648176232025
QNCMUSG00002039	NA	NA	NONMMUG048808.2	noncoding	1.0724157878116993	0.013515005983925837	0.286731991648483	0.7820200750114833
QNCMUSG00002040	Ccdc93	ENSMUSG00000026339.18	NA	protein_coding	656.072271257702	-0.0355384084245026	0.15880899881174312	0.8541829038279375
QNCMUSG00002044	Ddx18	ENSMUSG00000001674.11	NA	protein_coding	462.1849179261253	0.16716793606553232	0.1311759597961148	0.8466786706030093
QNCMUSG00002051	Dpp10	ENSMUSG00000036815.16	NA	protein_coding	19.451886171206112	-0.22118633636112714	0.3734788095230977	0.4080312929249247
QNCMUSG00002067	NA	NA	NONMMUG048947.1	noncoding	0.8527123977662564	0.0027316326051413163	0.28630387679738994	0.8064231724756219
QNCMUSG00002072	NA	NA	NONMMUG001638.2	noncoding	84.17691453007424	-0.026135538040926942	0.20545429189846606	0.8409707447259853
QNCMUSG00002076	Actr3	ENSMUSG00000026341.16	NA	protein_coding	3640.3529922727985	0.2784878451841526	0.11466664799502545	0.8298429455449245
QNCMUSG00002079	Slc35f5	ENSMUSG00000026342.10	NA	protein_coding	601.2746005493163	0.12151838599430505	0.143318579128934	0.8487705904557964
QNCMUSG00002081	Gpr39	ENSMUSG00000026343.6	NA	protein_coding	2.3495857227310344	0.0848731371564017	0.299745869902915	0.6289647650559987
QNCMUSG00002083	Lypd1	ENSMUSG00000026344.9	NA	protein_coding	36.85429031453407	0.1207020482123239	0.2957733121845379	0.5907495763140415
QNCMUSG00002084	Nckap5	ENSMUSG00000049690.15	NA	protein_coding	43.878519855900294	-0.32651933682755824	0.4308888574469117	0.30413451554161786
QNCMUSG00002092	Mgat5	ENSMUSG00000036155.13	NA	protein_coding	461.6154058556236	0.44805068873698434	0.1449168912562948	0.2909533094249621
QNCMUSG00002096	Tmem163	ENSMUSG00000026347.13	NA	protein_coding	1.4584860373762885	0.020235728549735592	0.2849900153246629	0.7736117537711193
QNCMUSG00002098	Acmsd	ENSMUSG00000026348.7	NA	protein_coding	2.7732642147411903	0.026543379510064993	0.28183730900991844	0.771547651757346
QNCMUSG00002099	2900009J06Rik	ENSMUSG00000102014.1	NONMMUG001664.2	noncoding	11.954491502608509	0.05557591488436604	0.2659169218059323	0.766115358304396
QNCMUSG00002100	Ccnt2	ENSMUSG00000026349.14	NA	protein_coding	1437.4371877365097	-0.2558676579731367	0.152197300182559	0.7281908710489974
QNCMUSG00002101	Map3k19	ENSMUSG00000051590.10	NA	protein_coding	3.0959658032965702	0.028673095264679194	0.28081092132690866	0.7706912766868993
QNCMUSG00002104	Rab3gap1	ENSMUSG00000036104.12	NA	protein_coding	2339.588117428679	0.053125971463484675	0.14251640650327113	0.8575048012242468
QNCMUSG00002105	NA	NA	NONMMUG001673.2	noncoding	0.9559252980933552	-0.02512816863413828	0.2878580552070935	0.7533831328645668
QNCMUSG00002106	Zranb3	ENSMUSG00000036086.16	NA	protein_coding	187.9839664364338	-0.03256011352478616	0.19965351055503922	0.8417769686162258
QNCMUSG00002108	R3hdm1	ENSMUSG00000056211.13	NA	protein_coding	1122.191071239782	0.018941601225668882	0.17326353509889195	0.8514251791612125
QNCMUSG00002109	NA	NA	NONMMUG001687.2	noncoding	7.301430665229257	-0.07418219624419074	0.28507889073595644	0.6739613581078411
QNCMUSG00002110	Ubxn4	ENSMUSG00000026353.9	NA	protein_coding	2236.2237955467	0.31600479274784693	0.14595614262648898	0.5829044576887533
QNCMUSG00002111	Lct	ENSMUSG00000026354.8	NA	protein_coding	2.0361511734038866	0.09073475850467314	0.3044556303350529	0.6142569176049124
QNCMUSG00002112	Mcm6	ENSMUSG00000026355.11	NA	protein_coding	181.4385167024889	0.537895411038478	0.3169805606189411	0.16851282654630143
QNCMUSG00002113	Dars	ENSMUSG00000026356.15	NA	protein_coding	1846.9592179559977	0.16699001183846143	0.10715357868493226	0.8571833399021993
QNCMUSG00002116	Cxcr4	ENSMUSG00000045382.6	NA	protein_coding	47.866963035110665	-0.010024295812929776	0.23127221972121192	0.8362751882221694
QNCMUSG00002120	Gm26686	ENSMUSG00000097283.1	NONMMUG001694.2	noncoding	15.286825703965874	-0.16041047645767112	0.3180317251381484	0.5127747036344787
QNCMUSG00002123	Thsd7b	ENSMUSG00000042581.14	NA	protein_coding	4.35750571176723	0.017796003963957346	0.2809455460748494	0.7942275760513624
QNCMUSG00002130	NA	NA	NONMMUG049037.1	noncoding	1.2906282768711295	-0.00459946171034311	0.2861401403257504	0.8030120055887556
QNCMUSG00002136	NA	NA	NONMMUG047320.1	noncoding	1.7007397261900212	-0.03745131550988568	0.28983801872873777	0.7240899423446788
QNCMUSG00002137	Gm15675	ENSMUSG00000086825.1	NONMMUG001709.2	lncRNA	29.777496566823352	-1.3564669913368639	0.675856996348826	0.0272347589881491
QNCMUSG00002138	Cd55	ENSMUSG00000026399.12	NA	protein_coding	194.00647168927986	-0.7109031875034144	0.23250669144123903	0.054138633293416394
QNCMUSG00002144	Gm29427	ENSMUSG00000101904.1	NA	protein_coding	0.8365150091350889	0.0028048977329232063	0.28723950904327583	0.8028167705481376
QNCMUSG00002146	NA	NA	NONMMUG001715.2	noncoding	0.9032953355669864	-0.006555423824425101	0.28692089699236806	0.7962905867092861
QNCMUSG00002147	NA	NA	NONMMUG087931.1	noncoding	1.1242098250780013	0.023563285982372735	0.2861622445535646	0.7623772888920417
QNCMUSG00002148	Pfkfb2	ENSMUSG00000026409.14	NA	protein_coding	474.04197906431386	0.20454389548095692	0.13646654655556076	0.8376052501730255
QNCMUSG00002149	Yod1	ENSMUSG00000046404.5	NA	protein_coding	408.0955162880309	0.005653730319011726	0.13225378009354719	0.8630881395927682
QNCMUSG00002150	NA	NA	NONMMUG001719.2	noncoding	1.674789735341517	-0.0035881104083424517	0.2834324328139687	0.813317140088152
QNCMUSG00002152	AA986860	ENSMUSG00000042510.7	NA	protein_coding	57.38160112258162	-1.152307952411626	0.44681707646990915	0.018497790760967192
QNCMUSG00002160	Pigr	ENSMUSG00000026417.13	NA	protein_coding	39.258497906904495	6.164791962151203	0.9177218010388403	1.4030970925585228e-11
QNCMUSG00002161	Fcmr	ENSMUSG00000042474.6	NA	protein_coding	3.874361152271398	0.004490720183464079	0.279588846380439	0.8183774851348127
QNCMUSG00002166	Mapkapk2	ENSMUSG00000016528.10	NA	protein_coding	7339.255072907146	1.1521803353705191	0.13050145754816864	2.9024026443429478e-8
QNCMUSG00002172	Eif2d	ENSMUSG00000026427.16	NA	protein_coding	515.7591406033611	-0.2264668515776682	0.14277145857065832	0.8291497123304802
QNCMUSG00002173	Rassf5	ENSMUSG00000026430.16	NA	protein_coding	26.0250689180248	0.05807735742796197	0.2509120118291167	0.8161539422044773
QNCMUSG00002174	Ikbke	ENSMUSG00000042349.13	NA	protein_coding	36.195932721543194	-0.013079186588807683	0.24690757257364704	0.8316210259579272
QNCMUSG00002177	Srgap2	ENSMUSG00000026425.15	NA	protein_coding	647.883071960338	-0.2519333428260944	0.16066497475868674	0.698111942917494
QNCMUSG00002180	Fam72a	ENSMUSG00000055184.4	NA	protein_coding	21.563350537130752	-0.10092615362359807	0.2643909271598431	0.681063465944762
QNCMUSG00002183	Ctse	ENSMUSG00000004552.16	NA	protein_coding	2.4048254869128707	0.0015446948629573372	0.2826004797684141	0.8168253105923359
QNCMUSG00002185	Rab7b	ENSMUSG00000052688.12	NA	protein_coding	81.71390688359455	0.26649831519479755	0.2691109992780896	0.44686401887125854
QNCMUSG00002189	Pm20d1	ENSMUSG00000042251.12	NA	protein_coding	815.7014996912268	-0.14723888202473015	0.17512800557218342	0.8331826191866086
QNCMUSG00002190	Slc41a1	ENSMUSG00000013275.9	NA	protein_coding	947.4073431378524	0.017693694853954608	0.11602156228767001	0.8649733696314842
QNCMUSG00002191	NA	NA	NONMMUG001741.2	noncoding	11.810183585565035	-0.0033638456129473594	0.2868324817238543	0.8031233627443833
QNCMUSG00002194	Rab29	ENSMUSG00000026433.13	NA	protein_coding	175.6366483238705	-0.051712491464541224	0.18730667889333968	0.84315363122405
QNCMUSG00002199	Nucks1	ENSMUSG00000026434.12	NA	protein_coding	3199.0420978763436	0.1502028422338663	0.10831869944008822	0.8585996987431692
QNCMUSG00002201	Slc45a3	ENSMUSG00000026435.15	NA	protein_coding	11.443707948649244	-0.045123426150681725	0.2710901905330668	0.7703599245062065
QNCMUSG00002202	Elk4	ENSMUSG00000026436.15	NA	protein_coding	1511.5596040207865	-0.18596125721938228	0.14374651185116097	0.8381394203266549
QNCMUSG00002203	Mfsd4a	ENSMUSG00000059149.17	NA	protein_coding	19.69819208151699	-1.4438723928874755	0.8520599547451614	0.037150233036663066
QNCMUSG00002204	Gm26892	ENSMUSG00000097454.1	NONMMUG001749.2	noncoding	4.316549885244941	-0.018633373910871907	0.27799775620129086	0.803178984690402
QNCMUSG00002205	NA	NA	NONMMUG001751.2	noncoding	1.102926274451468	-0.017240741649820257	0.2874425349654788	0.7712980877966354
QNCMUSG00002207	Cdk18	ENSMUSG00000026437.11	NA	protein_coding	88.1942127120808	-0.0329848087358676	0.22458426377463597	0.8351630565174791
QNCMUSG00002219	Klhdc8a	ENSMUSG00000042115.4	NA	protein_coding	1.4688241498935197	0.01357917729278635	0.28493923097202944	0.7887233428625737
QNCMUSG00002220	Nuak2	ENSMUSG00000009772.15	NA	protein_coding	29.720598589126585	-0.9309174412730608	0.48787798124732357	0.05635054501333301
QNCMUSG00002222	F730311O21Rik	ENSMUSG00000100658.1	NONMMUG001758.3	noncoding	23.429245513068416	-0.14995141017356095	0.31443733362816334	0.5292043039911241
QNCMUSG00002223	Tmcc2	ENSMUSG00000042066.15	NA	protein_coding	225.48408950031217	-0.18975388764420506	0.19993182991835567	0.7017272282114263
QNCMUSG00002225	NA	NA	NONMMUG047349.1	noncoding	1.0254909378331238	0.033194128019206175	0.2896123040641491	0.7326098086260932
QNCMUSG00002226	Dstyk	ENSMUSG00000042046.15	NA	protein_coding	730.9627561672269	-0.06990519142143876	0.12545430882953726	0.8606712658153939
QNCMUSG00002227	6030442K20Rik	ENSMUSG00000097760.2	NONMMUG001766.3	noncoding	40.99931566912715	-0.05009805878997558	0.23693609094265927	0.8283683126543313
QNCMUSG00002228	NA	NA	NONMMUG001765.2	noncoding	3.917035395282269	-0.06204204026300828	0.2871516620372128	0.689204185392625
QNCMUSG00002229	Rbbp5	ENSMUSG00000026439.14	NA	protein_coding	590.3901186454058	0.161184370027305	0.17797550662973133	0.8286051925224139
QNCMUSG00002230	Tmem81	ENSMUSG00000048174.2	NA	protein_coding	50.15821748831198	-0.036121539255233495	0.2282910780102149	0.833801536638391
QNCMUSG00002231	Cntn2	ENSMUSG00000053024.14	NA	protein_coding	1.504299415288229	-0.0165246008001375	0.28553285069281903	0.7797577519346623
QNCMUSG00002232	Nfasc	ENSMUSG00000026442.14	NA	protein_coding	9.6613019358989	-0.04369457444979623	0.28031243143765483	0.74105047787879
QNCMUSG00002240	NA	NA	NONMMUG047353.1	noncoding	115.7638605277321	0.07695948430905311	0.22900092137035546	0.8254591904791105
QNCMUSG00002244	Lrrn2	ENSMUSG00000026443.3	NA	protein_coding	6.891038702229809	-0.020496847759119134	0.2718657984439491	0.8168095754718699
QNCMUSG00002246	NA	NA	NONMMUG001777.2	noncoding	3.5843095420780915	-0.0802834542241338	0.30217984891094735	0.6303736816321781
QNCMUSG00002247	Mdm4	ENSMUSG00000054387.13	NA	protein_coding	1180.6332595157899	-0.4944369775643087	0.18115295924194919	0.20377763345484293
QNCMUSG00002249	Pik3c2b	ENSMUSG00000026447.16	NA	protein_coding	267.93366069674465	-0.42002059072035325	0.21069056641397327	0.2964934544450285
QNCMUSG00002250	Gm28609	ENSMUSG00000101102.1	NONMMUG049060.2	noncoding	1.9413485936146606	-0.029110224457064463	0.285213471893791	0.754100205072877
QNCMUSG00002251	NA	NA	NONMMUG047363.1	noncoding	3.3770303545866622	-0.10728331468939625	0.31339716316136446	0.5800231839046887
QNCMUSG00002252	Ppp1r15b	ENSMUSG00000046062.5	NA	protein_coding	6283.479975488481	0.2564915598646955	0.198587791336499	0.5702145207941869
QNCMUSG00002255	Plekha6	ENSMUSG00000041757.16	NA	protein_coding	97.20871338877149	-0.23038977597079646	0.33060630090437465	0.4289935470562794
QNCMUSG00002257	Gm19461	ENSMUSG00000101693.1	NONMMUG001783.2	noncoding	1.5807060768597652	0.019373531205125215	0.28627641581685326	0.7709555647352732
QNCMUSG00002264	Etnk2	ENSMUSG00000070644.13	NA	protein_coding	4.135992053937551	-0.059516267455007384	0.28726339849937055	0.6931571888543513
QNCMUSG00002265	Sox13	ENSMUSG00000070643.11	NA	protein_coding	299.5269312173891	0.05927969940771306	0.17146364949569806	0.8473585770003608
QNCMUSG00002269	Snrpe	ENSMUSG00000090553.8	NA	protein_coding	389.7535286139006	0.08819610759565315	0.13285582621567862	0.8570602603445044
QNCMUSG00002270	Gm26706	ENSMUSG00000097014.1	NONMMUG001788.2	noncoding	1.792927909624911	-0.001943560074959249	0.2838244365363428	0.8144324886901992
QNCMUSG00002271	Zc3h11a	ENSMUSG00000102976.6	NA	protein_coding	452.1357282510827	3.9713979815747216e-4	0.14005943446255548	0.8618815567589936
QNCMUSG00002272	Zc3h11a	ENSMUSG00000116275.1	NA	protein_coding	327.30773116552695	-0.058713820632411526	0.270301404031415	0.743368461801699
QNCMUSG00002273	Gm38394	ENSMUSG00000094410.7	NA	protein_coding	2180.523665438244	-0.03515967180767804	0.15672045970218146	0.8549868855158715
QNCMUSG00002274	NA	NA	NONMMUG001790.2	noncoding	33.05636680293062	0.002725319469671969	0.26402829139112444	0.8276274495911504
QNCMUSG00002277	Lax1	ENSMUSG00000051998.14	NA	protein_coding	2.7514662263444625	-0.0054432231031006535	0.2798205652003802	0.817592887996292
QNCMUSG00002278	Atp2b4	ENSMUSG00000026463.17	NA	protein_coding	682.3433833652008	-0.42142919092472214	0.20324282418447562	0.2996618834518035
QNCMUSG00002281	Gm28441	ENSMUSG00000100830.1	NONMMUG001798.2	noncoding	3.831185366599369	0.0024951165508363253	0.2824821784120522	0.81612222196213
QNCMUSG00002282	Optc	ENSMUSG00000010311.15	NA	protein_coding	2.7865217161953257	-0.06695836412907898	0.2940046775539409	0.6643857554687698
QNCMUSG00002284	Prelp	ENSMUSG00000041577.5	NA	protein_coding	7952.77063558691	-0.8008358546453683	0.2123312483245894	0.020434329862320813
QNCMUSG00002285	NA	NA	NONMMUG049070.1	noncoding	5.61039672183117	0.012903148489333984	0.27552199255760407	0.817686437428279
QNCMUSG00002286	NA	NA	NONMMUG047377.1	noncoding	14.278463655481756	0.03671126126606174	0.25669950998435115	0.8222436663312906
QNCMUSG00002287	NA	NA	NONMMUG001800.3	noncoding	58.53339408405327	-0.32074465584861395	0.41767064105610696	0.3101320403389874
QNCMUSG00002289	NA	NA	NONMMUG001802.2	noncoding	123.62111800332393	-1.7926927063876026	0.3426348008155778	9.355525722072716e-6
QNCMUSG00002290	NA	NA	NONMMUG001803.2	noncoding	31.58536531375278	-0.7637623920141179	0.47551676601257237	0.09384781880462022
QNCMUSG00002291	NA	NA	NONMMUG047379.1	noncoding	7.601537010481546	-0.18907718757874292	0.36137125478173127	0.4442778961691423
QNCMUSG00002292	Fmod	ENSMUSG00000041559.7	NA	protein_coding	27.200833002451855	-0.2088052547020191	0.3323078792277149	0.4491013531328027
QNCMUSG00002294	NA	NA	NONMMUG001804.2	noncoding	9.35104005033174	-0.06307317637779448	0.28863502746715325	0.6832658030614964
QNCMUSG00002295	Btg2	ENSMUSG00000020423.6	NA	protein_coding	461.3594751187508	-0.29213136299389086	0.22834156972550457	0.46092188780916554
QNCMUSG00002298	Chil1	ENSMUSG00000064246.10	NA	protein_coding	3.0311869631533295	0.05394032710137293	0.28896851616677977	0.698013566954675
QNCMUSG00002299	Mybph	ENSMUSG00000042451.12	NA	protein_coding	30.440473918982985	-0.12378735088898166	0.30985846139991985	0.5660048180198363
QNCMUSG00002300	Adora1	ENSMUSG00000042429.8	NA	protein_coding	2941.071832558014	-0.10315754754403832	0.14074533097620903	0.8523167035535563
QNCMUSG00002302	Myog	ENSMUSG00000026459.5	NA	protein_coding	23.414339980929753	0.009839416646155398	0.2794310982217136	0.8142543772766467
QNCMUSG00002303	Ppfia4	ENSMUSG00000026458.13	NA	protein_coding	22.201372709550363	-0.08403247391020806	0.26846537999047165	0.7006695041309082
QNCMUSG00002304	Tmem183a	ENSMUSG00000042305.12	NA	protein_coding	915.6292694643358	0.09601950348200074	0.1389781150367507	0.8539152476442177
QNCMUSG00002305	NA	NA	NONMMUG047386.1	noncoding	1.3049880096214823	-0.00791378685416694	0.2841207627464446	0.8034750049539917
QNCMUSG00002307	Cyb5r1	ENSMUSG00000026456.18	NA	protein_coding	870.0169549051236	1.1709739997304123	0.2835188618012738	0.0015733625796773034
QNCMUSG00002308	Adipor1	ENSMUSG00000026457.14	NA	protein_coding	4713.1608438218145	0.06435112866514933	0.10010517647840608	0.8654197110371712
QNCMUSG00002309	Platr1	ENSMUSG00000101061.1	NONMMUG001813.2	noncoding	3.2421230867267012	-0.017863873079831477	0.28340785520912964	0.7850180188919804
QNCMUSG00002310	Klhl12	ENSMUSG00000026455.14	NA	protein_coding	566.5083922477392	0.1812887212144645	0.14287065108154975	0.8392939529629003
QNCMUSG00002311	Rabif	ENSMUSG00000042229.9	NA	protein_coding	852.0775442798428	0.2287816456676652	0.1592600039949667	0.7861499369747106
QNCMUSG00002312	NA	NA	NONMMUG087698.1	noncoding	0.9332719060339224	0.008830761070288226	0.285535514060448	0.7965012560909007
QNCMUSG00002316	Kdm5b	ENSMUSG00000042207.17	NA	protein_coding	894.3353770296228	0.018383026623149064	0.12348292349197519	0.8640131174897225
QNCMUSG00002321	Ppp1r12b	ENSMUSG00000073557.12	NA	protein_coding	1393.3236360248047	-0.23197371182324233	0.36109386694667855	0.40634359781820384
QNCMUSG00002323	NA	NA	NONMMUG001823.2	noncoding	1.5657905675244792	0.022962673297387815	0.28873088789090334	0.754766259307085
QNCMUSG00002324	NA	NA	NONMMUG001826.2	noncoding	142.0680856099727	-0.28242065581342557	0.3995508557338818	0.3427117579535005
QNCMUSG00002328	Ube2t	ENSMUSG00000026429.9	NA	protein_coding	10.665829914703432	0.007545320180128106	0.2710259675480956	0.823217980736549
QNCMUSG00002329	Lgr6	ENSMUSG00000042793.13	NA	protein_coding	7077.143805451699	0.8023475244278694	0.1955010641824996	0.014863337071492302
QNCMUSG00002330	NA	NA	NONMMUG001833.2	noncoding	0.6961689531826061	0.025317178372545015	0.28857966061370494	0.7506271531067527
QNCMUSG00002332	Ptprv	ENSMUSG00000097993.7	NONMMUG001836.2	noncoding	4.037061878920472	-0.032157090067187095	0.2864792592311142	0.7436592283079501
QNCMUSG00002333	Ptprv	ENSMUSG00000097993.7	NONMMUG001836.2, NONMMUG001839.2	lncRNA	6.106900657396585	-0.04742403536942584	0.2870321349580652	0.714114455840128
QNCMUSG00002334	Gm10535	ENSMUSG00000097988.1	NONMMUG001837.2	lncRNA	1.7871857184732245	0.02212547977272729	0.2841009939028775	0.7728896873470369
QNCMUSG00002337	Ptpn7	ENSMUSG00000031506.11	NA	protein_coding	22.14333790193539	0.13272967046646497	0.2972944924215216	0.573331202835957
QNCMUSG00002338	NA	NA	NONMMUG047391.1	noncoding	1.2521402355808136	-0.015056522375400281	0.2863303541801725	0.7801905845788325
QNCMUSG00002339	Arl8a	ENSMUSG00000026426.10	NA	protein_coding	360.12791108108405	0.011702203410347263	0.20429328072111785	0.8430861343842945
QNCMUSG00002340	Gm15445	ENSMUSG00000085311.1	NONMMUG001841.2	lncRNA	5.606877512429443	-0.011775117787332756	0.27357422701237505	0.8200349128419548
QNCMUSG00002341	Gpr37l1	ENSMUSG00000026424.8	NA	protein_coding	21.967281732910564	-0.16887518334270984	0.295982341534024	0.5304962795943713
QNCMUSG00002346	Rnpep	ENSMUSG00000041926.15	NA	protein_coding	960.991444673394	0.15610716747260298	0.12398409586635419	0.8513750453597333
QNCMUSG00002347	Timm17a	ENSMUSG00000062580.9	NA	protein_coding	3507.995064364824	0.3220167156510402	0.1364220959906746	0.5990229454421863
QNCMUSG00002348	Lmod1	ENSMUSG00000048096.7	NA	protein_coding	178.6763184615232	-0.05089182676568343	0.23339603997928793	0.829550151932105
QNCMUSG00002349	Shisa4	ENSMUSG00000041889.7	NA	protein_coding	134.5110408245885	-0.0616293456201642	0.28828947909895575	0.6869864580400902
QNCMUSG00002350	Ipo9	ENSMUSG00000041879.13	NA	protein_coding	2616.4343223039227	0.12723195640262946	0.1266573025106096	0.8545465582025257
QNCMUSG00002351	Gm28277	ENSMUSG00000100620.1	NONMMUG049074.1	lncRNA	3.5328211340286573	0.0022899960346633914	0.27718840782179344	0.8212765648856298
QNCMUSG00002352	Nav1	ENSMUSG00000009418.16	NONMMUG049076.1	protein_coding	786.3458169530784	-0.0310926301093382	0.17666046891847037	0.8490790206482078
QNCMUSG00002353	NA	NA	NONMMUG001850.2	noncoding	1.3477620813991567	0.02926866887891937	0.28719195467958536	0.7475532216617136
QNCMUSG00002357	Gm4793	ENSMUSG00000054412.5	NONMMUG047396.1	lncRNA	1.2735756225847348	-0.03960750061123345	0.28952587204538976	0.7212575100715143
QNCMUSG00002358	Csrp1	ENSMUSG00000026421.14	NA	protein_coding	939.830713486106	0.11785124828000995	0.11814618815870012	0.8586572093912505
QNCMUSG00002360	NA	NA	NONMMUG001858.2	noncoding	32.13262085804767	0.942704483838535	0.6071624287224866	0.07016793987298955
QNCMUSG00002361	Phlda3	ENSMUSG00000041801.5	NA	protein_coding	7387.914935936098	-0.437447303239348	0.23148890085227947	0.2650281463865918
QNCMUSG00002362	Tnni1	ENSMUSG00000026418.16	NA	protein_coding	1076.573696515639	-0.03812604260147199	0.2885851675857568	0.7265628800470932
QNCMUSG00002364	Tnnt2	ENSMUSG00000026414.13	NA	protein_coding	8.89751344562814	-0.08251587571676325	0.2993937609237033	0.6320731233793778
QNCMUSG00002367	Igfn1	ENSMUSG00000051985.12	NA	protein_coding	10.226798982928905	-0.026222301940129103	0.28447296798160393	0.7625925568911811
QNCMUSG00002368	Tmem9	ENSMUSG00000026411.17	NA	protein_coding	193.6809343153792	0.049942198204754	0.1921957854667764	0.8417837849809573
QNCMUSG00002370	Cacna1s	ENSMUSG00000026407.17	NA	protein_coding	1575.9118295155752	-0.07346069873314537	0.2945446099292443	0.6547828801471179
QNCMUSG00002373	Kif21b	ENSMUSG00000041642.18	NA	protein_coding	58.92961591473062	-0.1890205514945621	0.29807439141355835	0.504057988270208
QNCMUSG00002374	NA	NA	NONMMUG001866.2	noncoding	2.4222084479060793	-0.01815494234752674	0.2841495731262829	0.7813707634560006
QNCMUSG00002384	Camsap2	ENSMUSG00000041570.14	NA	protein_coding	3062.2900996884864	-0.24683880730987537	0.12836322483095133	0.831628108141491
QNCMUSG00002387	NA	NA	NONMMUG001876.2	noncoding	186.70156076937243	0.0062890097412611114	0.20042244033617654	0.8451282178739629
QNCMUSG00002388	9230116N13Rik	ENSMUSG00000097403.2	NONMMUG001877.2	noncoding	12.457584443335788	-0.4970932490080439	0.8790027015389974	0.1971946807667019
QNCMUSG00002389	Ddx59	ENSMUSG00000026404.12	NA	protein_coding	343.91047745026515	-0.6052928904580734	0.1565679199879164	0.07805416918941666
QNCMUSG00002390	NA	NA	NONMMUG001880.2	noncoding	2.3469516586532975	-0.060660037244746945	0.29164810117362877	0.679557941109051
QNCMUSG00002391	Kif14	ENSMUSG00000041498.13	NA	protein_coding	10.128286953170262	0.0469714448867726	0.2846780865880748	0.7217716703057802
QNCMUSG00002396	NA	NA	NONMMUG001883.2	noncoding	2.5703579249026114	0.0570763951209369	0.2902045753732488	0.6895966574580337
QNCMUSG00002400	Zfp281	ENSMUSG00000041483.14	NA	protein_coding	459.20546954181833	0.09867365038120002	0.12257859149228749	0.8590757382203819
QNCMUSG00002401	Gm19705	ENSMUSG00000097113.7	NONMMUG001886.3	noncoding	21.877671015715453	-1.0223000446649182	1.1059628983315535	0.10659899716799376
QNCMUSG00002402	Platr22	ENSMUSG00000097448.1	NONMMUG001887.3	noncoding	2.2767648013779342	-0.057993932231760956	0.2941529093248131	0.6782350257108131
QNCMUSG00002404	NA	NA	NONMMUG001889.2	noncoding	5.824797802621595	-0.03663279136706339	0.281402192985829	0.7517919300495159
QNCMUSG00002407	Nr5a2	ENSMUSG00000026398.14	NA	protein_coding	42.815975523729115	-0.025412956280570023	0.26063224778653576	0.8235880210978158
QNCMUSG00002409	NA	NA	NONMMUG047428.1	noncoding	693.5279217054742	-0.6055896936599802	0.3785889625201466	0.1376436584752842
QNCMUSG00002421	Gm4258	ENSMUSG00000098243.3	NONMMUG001897.3	noncoding	22.60299357967604	-0.16028609823567808	0.2955432748926763	0.541011019641857
QNCMUSG00002425	Ptprc	ENSMUSG00000026395.16	NA	protein_coding	275.5459322738007	-0.0893143761706031	0.21409480482388746	0.8293071232281068
QNCMUSG00002426	NA	NA	NONMMUG049087.1	noncoding	5.355907811543819	-0.08466049719748209	0.2903905291694555	0.6468735604636121
QNCMUSG00002427	NA	NA	NONMMUG001908.2	noncoding	15.235999231461298	-0.0023472224874320244	0.28659214959309054	0.8061822054627665
QNCMUSG00002432	Nek7	ENSMUSG00000026393.10	NA	protein_coding	2711.165965709346	0.18830611410349624	0.09450741502063921	0.8593212207442382
QNCMUSG00002437	Lhx9	ENSMUSG00000019230.14	NA	protein_coding	0.7132997599435045	0.014742506052009541	0.28752278680931015	0.776547099500597
QNCMUSG00002438	2310009B15Rik	ENSMUSG00000079283.2	NA	protein_coding	119.5845255318909	-0.22572810639770532	0.23021301360010893	0.55749535985473
QNCMUSG00002439	NA	NA	NONMMUG001920.2	noncoding	16.448629432945797	-9.19641987385914e-4	0.260025330512658	0.8293714691499744
QNCMUSG00002441	NA	NA	NONMMUG049089.1	noncoding	0.764850848435216	0.015355355302106192	0.28753215541124805	0.7750526732517745
QNCMUSG00002442	Dennd1b	ENSMUSG00000056268.15	NA	protein_coding	850.0306031818609	-0.12125770620569506	0.1571395086651619	0.8436317544718627
QNCMUSG00002443	NA	NA	NONMMUG001923.2	noncoding	3.9421740614951704	0.02742002089611869	0.2818526185083966	0.7696002688324908
QNCMUSG00002444	NA	NA	NONMMUG001924.2	noncoding	35.078319319584345	-0.06267871473293873	0.24624281843054693	0.8189406133146766
QNCMUSG00002445	4930596I21Rik	ENSMUSG00000104900.1	NONMMUG001925.2	noncoding	2.98513675353233	-0.038977230910996766	0.28350319135231117	0.7401383566110501
QNCMUSG00002450	Zbtb41	ENSMUSG00000033964.12	NA	protein_coding	2018.3622806538895	0.05187248577997927	0.12352838368187144	0.8622987965048786
QNCMUSG00002453	Aspm	ENSMUSG00000033952.14	NA	protein_coding	48.74135699461305	0.05897595796513391	0.26248527586207	0.7717180435024059
QNCMUSG00002461	NA	NA	NONMMUG001945.2	noncoding	1.082637693368704	-0.014743912615977761	0.2859925701765018	0.7820553616861672
QNCMUSG00002464	Gm16332	ENSMUSG00000089991.2	NA	unprocessed_pseudogene	2.899753466697085	0.027084632640123507	0.28157838266798096	0.7713375340278366
QNCMUSG00002465	Gm5834	ENSMUSG00000085867.1	NA	unprocessed_pseudogene	1.4698451559117833	-0.0459202211104948	0.2893362024289653	0.7100831355745736
QNCMUSG00002467	Cfh	ENSMUSG00000026365.15	NA	protein_coding	446.4511457645708	0.18354108728406668	0.22346763409531725	0.6405478655063573
QNCMUSG00002468	Kcnt2	ENSMUSG00000052726.15	NA	protein_coding	17.03608111552392	-0.060685174626812985	0.27290501749097856	0.7313639130940318
QNCMUSG00002483	Cdc73	ENSMUSG00000026361.9	NA	protein_coding	920.7214983295448	-0.053838045382631226	0.20338976540976653	0.8383126203329688
QNCMUSG00002484	NA	NA	NONMMUG001954.2	noncoding	51.554867202253895	-0.11178271637930484	0.29914502755877664	0.5965001346624486
QNCMUSG00002485	B3galt2	ENSMUSG00000033849.3	NA	protein_coding	468.3584409737216	-0.2714904766201837	0.3313649224719327	0.38600255219256485
QNCMUSG00002487	Glrx2	ENSMUSG00000018196.18	NA	protein_coding	584.9752026365876	-0.08027762157132302	0.15866071599938525	0.8488477886178032
QNCMUSG00002490	Ro60	ENSMUSG00000018199.9	NA	protein_coding	830.6443414194484	0.14752450391236124	0.12390248697229461	0.8527437614404055
QNCMUSG00002491	Uchl5	ENSMUSG00000018189.12	NA	protein_coding	271.91247126698295	-0.1617811977851821	0.13883698190668506	0.844288727526294
QNCMUSG00002492	NA	NA	NONMMUG087945.1	noncoding	4.099335720253886	0.025631541372948	0.28771226801684446	0.7528500532188988
QNCMUSG00002494	Rgs2	ENSMUSG00000026360.9	NA	protein_coding	1070.2024729395469	1.0330255898484497	0.3518979536757505	0.01581576078529392
QNCMUSG00002499	Rgs1	ENSMUSG00000026358.13	NA	protein_coding	5.814496960699655	0.07559327917100311	0.29535300597863695	0.6497786716587561
QNCMUSG00002505	Rgs18	ENSMUSG00000026357.3	NA	protein_coding	12.623527982707927	0.0178877695852747	0.2640908389435083	0.8239496006097301
QNCMUSG00002508	NA	NA	NONMMUG047471.1	noncoding	5.199252301107972	-0.11114077730722578	0.30621762689216214	0.5865551003399522
QNCMUSG00002511	Gm29514	ENSMUSG00000099964.6	NONMMUG001975.2	noncoding	1.1829908400858746	0.00585526001538316	0.286151896753023	0.8003326358757406
QNCMUSG00002513	A230059L01Rik	ENSMUSG00000087627.2	NONMMUG001980.2	noncoding	15.912551060467989	-0.15864146186073738	0.3105753113038013	0.5246020294043482
QNCMUSG00002518	NA	NA	NONMMUG001984.2	noncoding	3.5821089563404533	-0.03196556228608251	0.28365897973238147	0.7535550356522273
QNCMUSG00002519	Gm29515	ENSMUSG00000099629.1	NONMMUG001985.2	noncoding	1.6427593991699123	-0.005218417985368241	0.28566052696064015	0.8035303922948291
QNCMUSG00002531	NA	NA	NONMMUG049120.1	noncoding	4.196149021152758	-0.01028973218887863	0.2795102874280915	0.8136034895664399
QNCMUSG00002532	Pla2g4a	ENSMUSG00000056220.14	NA	protein_coding	34.886805616662095	0.11442377440516184	0.2580569453624019	0.6741939015699011
QNCMUSG00002538	Ptgs2	ENSMUSG00000032487.8	NA	protein_coding	3.6160482287122218	-0.010741574254899479	0.27949351729368793	0.8129721883989582
QNCMUSG00002543	Odr4	ENSMUSG00000006010.14	NA	protein_coding	1353.1527014800945	-0.10307776638425979	0.0977434554051789	0.8645929951239442
QNCMUSG00002544	Tpr	ENSMUSG00000006005.18	NA	protein_coding	3280.7103824438304	0.1504260519453273	0.1307945304671013	0.8494695997274229
QNCMUSG00002545	Prg4	ENSMUSG00000006014.16	NA	protein_coding	62.321214691173246	0.33793740980802006	0.5862310482603919	0.26685194829616876
QNCMUSG00002546	NA	NA	NONMMUG002001.2	noncoding	1.1395306435080865	-0.01802931603766487	0.2855704304073796	0.776584475453613
QNCMUSG00002548	Hmcn1	ENSMUSG00000066842.18	NA	protein_coding	126.36331842588517	-0.1215020262635099	0.21101429723144952	0.8210882189360565
QNCMUSG00002549	Gm20631	ENSMUSG00000093650.2	NONMMUG002005.2	noncoding	1.0380608515153904	-0.01078866642746812	0.28623348110331587	0.7899076107400088
QNCMUSG00002554	NA	NA	NONMMUG002007.2	noncoding	0.7929552133509706	0.01652940070201166	0.28638478128471706	0.77692020317591
QNCMUSG00002556	NA	NA	NONMMUG002010.2	noncoding	3.861627284254647	-0.08861402869039695	0.3024377353133678	0.6200805910288779
QNCMUSG00002561	NA	NA	NONMMUG002013.2	noncoding	20.209912035370987	-0.059880270804697974	0.2659228188632687	0.7563755050466068
QNCMUSG00002563	NA	NA	NONMMUG002015.2	noncoding	1.7404594678269305	-0.002993609286442907	0.28542093943441316	0.8088726663433359
QNCMUSG00002564	Gm10138	ENSMUSG00000100954.4	NONMMUG002016.2	noncoding	6.765085084024534	-0.07470614924489268	0.28359300002393517	0.6765002245239222
QNCMUSG00002565	Ivns1abp	ENSMUSG00000023150.14	NA	protein_coding	3615.8018100942845	-0.21033348384014533	0.11388757631295225	0.8467900649742053
QNCMUSG00002566	Swt1	ENSMUSG00000052748.14	NA	protein_coding	470.3227099413071	-0.06558140589317284	0.19179978796018085	0.8400581367990054
QNCMUSG00002567	NA	NA	NONMMUG047484.1	noncoding	0.9271472595081727	0.019182622237860235	0.28804138869385476	0.76481886644744
QNCMUSG00002568	Trmt1l	ENSMUSG00000053286.11	NA	protein_coding	561.9286606683131	-0.12086227510422078	0.13578311190194164	0.8517254188074798
QNCMUSG00002569	Rnf2	ENSMUSG00000026484.13	NA	protein_coding	417.2785346856724	-0.09386971910317421	0.1586342716298114	0.847149797973411
QNCMUSG00002572	Fam129a	ENSMUSG00000026483.13	NA	protein_coding	1776.5500831015504	0.5214405107401525	0.25664603858547563	0.17544427201835675
QNCMUSG00002575	NA	NA	NONMMUG002030.2	noncoding	136.8160324231476	-0.31781031584864383	0.2585829212867728	0.3904047256357737
QNCMUSG00002576	2810414N06Rik	ENSMUSG00000100594.1	NA	lncRNA	54.11341683491719	-0.1154402839654045	0.29220874491018145	0.6033635486993464
QNCMUSG00002577	Edem3	ENSMUSG00000043019.12	NA	protein_coding	1577.8941105209287	0.2050219356567524	0.1023304031352635	0.8534448650971629
QNCMUSG00002578	1700025G04Rik	ENSMUSG00000032666.16	NA	protein_coding	315.5586117447265	0.03951527041856727	0.2423326565035561	0.8284473048266575
QNCMUSG00002579	Gm28610	ENSMUSG00000100685.1	NONMMUG047488.1	lncRNA	1.0917071084067511	-0.014393631849665122	0.2862872855434954	0.781666470176664
QNCMUSG00002580	NA	NA	NONMMUG002037.2	noncoding	0.9344237743455894	9.121738334036341e-4	0.2857258166210774	0.8115612904130035
QNCMUSG00002592	NA	NA	NONMMUG049145.2	noncoding	0.9898699421387096	0.007200561308549353	0.2872750054400298	0.79355657670706
QNCMUSG00002593	Tsen15	ENSMUSG00000014980.14	NA	protein_coding	139.414433781934	0.22064816865926878	0.2029035580127283	0.626308494319008
QNCMUSG00002594	Colgalt2	ENSMUSG00000032649.14	NA	protein_coding	127.60634963454658	0.03996126050564154	0.19139560105456566	0.843490527733035
QNCMUSG00002595	Rgl1	ENSMUSG00000026482.13	NA	protein_coding	1490.4291517883958	0.25446256937656364	0.14912387060041074	0.7516649006904245
QNCMUSG00002596	NA	NA	NONMMUG002046.2	noncoding	35.90932593480231	-0.06812881253566601	0.2326776060412003	0.8259910553774351
QNCMUSG00002599	NA	NA	NONMMUG002049.2	noncoding	42.43249346836888	0.32495395730280546	0.2993669617768506	0.35577784215460195
QNCMUSG00002600	Gm15479	ENSMUSG00000086145.1	NONMMUG002050.2	noncoding	2.969615733519175	0.04120128538502299	0.28605540222992093	0.7280738994859299
QNCMUSG00002603	Arpc5	ENSMUSG00000008475.13	NA	protein_coding	1358.0995531423237	0.14977269849564107	0.14341165607837666	0.844429086586304
QNCMUSG00002604	Ncf2	ENSMUSG00000026480.12	NA	protein_coding	71.38137402653166	0.39544884050143303	0.3408155424448323	0.27562779435591256
QNCMUSG00002605	NA	NA	NONMMUG002053.2	noncoding	3.2139608408073554	-0.04017987649736749	0.2814906535733672	0.7439151626874628
QNCMUSG00002606	Smg7	ENSMUSG00000042772.15	NA	protein_coding	1563.5837752269263	0.08437007142476041	0.09229049691431222	0.8657121746143799
QNCMUSG00002609	Nmnat2	ENSMUSG00000042751.14	NA	protein_coding	10.941434242647354	-0.0017264353836307937	0.27287409966780063	0.8240159074628797
QNCMUSG00002612	Lamc2	ENSMUSG00000026479.13	NA	protein_coding	51.99983067746799	1.8148085236152618	0.9409107195578138	0.0212753892779714
QNCMUSG00002613	Lamc1	ENSMUSG00000026478.14	NA	protein_coding	4421.674511967979	0.06693996840056447	0.0941085805349756	0.8658527328213398
QNCMUSG00002616	E330020D12Rik	ENSMUSG00000073538.10	NA	lncRNA	3.9171452900359336	-0.07773252397779583	0.29608338281634955	0.6450707659130007
QNCMUSG00002617	Shcbp1l	ENSMUSG00000042708.12	NA	protein_coding	1.2998311734383023	0.05211076692519765	0.29291885667655004	0.6910781863621275
QNCMUSG00002618	Dhx9	ENSMUSG00000042699.11	NA	protein_coding	1572.0567153714965	0.1282950695704001	0.12001383405109504	0.8570074538432351
QNCMUSG00002619	Npl	ENSMUSG00000042684.8	NA	protein_coding	23.704040975809782	0.026026395780122478	0.2691397531911332	0.816098423727757
QNCMUSG00002625	Rgs16	ENSMUSG00000026475.7	NA	protein_coding	14.179026615703041	0.07406502283309607	0.2796003715699147	0.68849507876878
QNCMUSG00002627	Rnasel	ENSMUSG00000066800.11	NA	protein_coding	86.00346657963134	0.16177283081859664	0.2390738888788216	0.6399738464236175
QNCMUSG00002628	Gm28512	ENSMUSG00000100183.1	NONMMUG047505.1	lncRNA	3.1763075513819787	-0.008970452134163179	0.2784449893080928	0.8166914629342207
QNCMUSG00002629	NA	NA	NONMMUG002070.2	noncoding	4.054071212667982	-0.09384058623471558	0.3032490243698309	0.6122611345040252
QNCMUSG00002630	Rgsl1	ENSMUSG00000042641.18	NA	protein_coding	4.73360753359951	-0.1338674457083528	0.3256047827636819	0.5325136316906982
QNCMUSG00002632	Teddm2	ENSMUSG00000045968.7	NA	protein_coding	3.5406809750330845	-0.10525689467620426	0.3118366176243686	0.5849780339657621
QNCMUSG00002633	Glul	ENSMUSG00000026473.16	NA	protein_coding	55652.50292410812	0.3378147537714206	0.2574233512039112	0.3689637331814016
QNCMUSG00002635	Gm29291, A830008E24Rik	ENSMUSG00000101903.1, ENSMUSG00000100627.6	NONMMUG002076.2	noncoding	7.444597635091513	-0.08621369178952075	0.2868929968965755	0.6522333109841746
QNCMUSG00002636	NA	NA	NONMMUG002077.3	noncoding	25.37341620159804	0.19734840036540038	0.32790654490248167	0.4647064657805578
QNCMUSG00002639	NA	NA	NONMMUG002078.3	noncoding	46.97168523936404	-0.014025014238655743	0.27353699278888266	0.8190482546830202
QNCMUSG00002640	A830008E24Rik	ENSMUSG00000100627.6	NONMMUG002076.2	lncRNA	21.079749476630766	-0.04243403257564857	0.2620467251835765	0.8113181988025018
QNCMUSG00002648	Cacna1e	ENSMUSG00000004110.17	NA	protein_coding	6.310727501252826	-0.07807427686156924	0.28804277650682547	0.6610368203569091
QNCMUSG00002650	NA	NA	NONMMUG002087.2	noncoding	4.044157976994287	-0.05265179085946929	0.2862185346485622	0.7071025905969744
QNCMUSG00002663	Gm9530	ENSMUSG00000096950.2	NONMMUG002093.3	noncoding	3.1947767391068487	-0.030691899592027186	0.2816584254280479	0.7631643945467297
QNCMUSG00002668	Mr1	ENSMUSG00000026471.14	NA	protein_coding	263.9283525161563	-0.7092081897386883	0.260779652476556	0.06381504120526674
QNCMUSG00002669	Stx6	ENSMUSG00000026470.14	NA	protein_coding	1078.5233037056942	0.15845552242146857	0.13855435602349664	0.8451680292573015
QNCMUSG00002670	NA	NA	NONMMUG002095.3	noncoding	1.3415729017788283	-0.018591835421779956	0.28822888688183	0.7653506279325857
QNCMUSG00002671	NA	NA	NONMMUG087954.1	noncoding	1.1230951619938325	0.029248374228787042	0.28804986681509437	0.7445269827060782
QNCMUSG00002673	BC034090	ENSMUSG00000033722.9	NA	protein_coding	127.88775210551829	-0.13150860814249388	0.2724666994824875	0.6173747548871238
QNCMUSG00002676	NA	NA	NONMMUG049205.1	noncoding	2.0363866212882793	-0.0022549311514187286	0.28636029607753216	0.8071948840678841
QNCMUSG00002679	Xpr1	ENSMUSG00000026469.14	NA	protein_coding	1500.3800469304008	0.09446361007202633	0.12080909155891842	0.8599964666458277
QNCMUSG00002681	Gm5532	ENSMUSG00000073535.5	NONMMUG002102.3	noncoding	21.989241779056456	-0.04917303914191917	0.28787689166063185	0.7085898571005196
QNCMUSG00002682	Acbd6	ENSMUSG00000033701.13	NA	protein_coding	507.124875684487	0.28971566644899416	0.1638163373711642	0.5914017713714264
QNCMUSG00002687	Qsox1	ENSMUSG00000033684.14	NA	protein_coding	556.224310542585	0.7195315284804299	0.3555550827758104	0.08507588481254107
QNCMUSG00002688	Gm37571	ENSMUSG00000102558.1	NONMMUG047523.1	noncoding	1.8861488003569482	0.007467428374715344	0.28370969837834104	0.8059584601930604
QNCMUSG00002689	Cep350	ENSMUSG00000033671.18	NA	protein_coding	2948.007372951408	-0.15635218879866264	0.13431715946300182	0.8471106132546526
QNCMUSG00002691	NA	NA	NONMMUG002115.2	noncoding	2.3662785993792266	-0.03220005596556076	0.28432946187032326	0.7507874601049649
QNCMUSG00002692	Tor1aip1	ENSMUSG00000026466.16	NA	protein_coding	2404.0595193439863	-0.2025117180312293	0.16830613615801296	0.8176240818291258
QNCMUSG00002693	NA	NA	NONMMUG049213.1	noncoding	7.97158597414043	-0.07388712533968912	0.28008310982856555	0.6874380993093114
QNCMUSG00002694	NA	NA	NONMMUG002118.2	noncoding	28.866542604909647	-0.08879998878445766	0.24886234009513333	0.7548434411256468
QNCMUSG00002695	Tor1aip2	ENSMUSG00000050565.16	NA	protein_coding	3263.807552558459	0.33565224311809433	0.11400724204361697	0.6517989188000766
QNCMUSG00002697	NA	NA	NONMMUG047524.1	noncoding	2.621787806650448	-0.045613107451417945	0.28477204136559486	0.723928672370485
QNCMUSG00002699	Fam163a	ENSMUSG00000015484.3	NA	protein_coding	3.541687013425698	0.055163939604269026	0.2902401904030844	0.6925955603527951
QNCMUSG00002703	Axdnd1	ENSMUSG00000026601.14	NA	protein_coding	1.7887523093490976	0.0015977894718534925	0.2841845643374034	0.8141408374888934
QNCMUSG00002708	Soat1	ENSMUSG00000026600.12	NA	protein_coding	136.17190672591374	0.19641613086384074	0.2361801575292655	0.5920981019529418
QNCMUSG00002710	NA	NA	NONMMUG002134.2	noncoding	3.0755864044532104	-0.008750697737736946	0.28042096420989227	0.8135054271878669
QNCMUSG00002712	Abl2	ENSMUSG00000026596.13	NA	protein_coding	913.7508758193188	0.09042621126023928	0.1608691969291484	0.8468228139262258
QNCMUSG00002713	Tor3a	ENSMUSG00000060519.11	NA	protein_coding	333.04411167798946	0.1620260796804205	0.20541992082867713	0.7508194923440571
QNCMUSG00002714	Fam20b	ENSMUSG00000033557.17	NA	protein_coding	2327.4699938496797	-0.0038445693107921797	0.12826323490556615	0.8638098136345974
QNCMUSG00002716	Ralgps2	ENSMUSG00000026594.14	NA	protein_coding	101.59288145746787	-0.07618342673867556	0.2152095028386887	0.8314438339865539
QNCMUSG00002717	Angptl1	ENSMUSG00000033544.6	NA	protein_coding	191.70274631701668	-0.28603197505156736	0.2542380417100991	0.4385332542406189
QNCMUSG00002720	NA	NA	NONMMUG002147.2	noncoding	14.640500942988023	0.1403574956449485	0.30702399758875026	0.5493246393856377
QNCMUSG00002728	Rasal2	ENSMUSG00000070565.11	NA	protein_coding	982.1781930485402	-0.2078984493944968	0.18136957989106964	0.7317617674632274
QNCMUSG00002730	NA	NA	NONMMUG049225.1	noncoding	1.8058886238227323	0.031089852057039357	0.28528390606955456	0.7500158927872691
QNCMUSG00002731	NA	NA	NONMMUG002161.2	noncoding	47.6918939361958	-0.09805080851486797	0.2666449177351751	0.6802290312130449
QNCMUSG00002732	2810025M15Rik	ENSMUSG00000049881.13	NONMMUG047536.1	transcribed_processed_pseudogene	193.62953227555332	0.235917974806857	0.23468600524405187	0.5328177859089785
QNCMUSG00002735	NA	NA	NONMMUG002163.2	noncoding	8.442594797721245	-0.07910475530128919	0.2947990073488652	0.6457317911530468
QNCMUSG00002736	Cryzl2	ENSMUSG00000033488.11	NA	protein_coding	446.0425244088724	-0.2973022353931625	0.2003956640679239	0.4932681884296206
QNCMUSG00002740	NA	NA	NONMMUG087727.1	noncoding	1.884445104237968	0.01596311402736749	0.28479195427432824	0.7840448230777838
QNCMUSG00002742	Sec16b	ENSMUSG00000026589.14	NA	protein_coding	58.27458626470183	-0.8096391974369059	0.35153298730741955	0.05646832480909399
QNCMUSG00002751	Brinp2	ENSMUSG00000004031.13	NA	protein_coding	12.011713897784915	-1.8429754505518126	1.1970400181928558	0.0367434185412417
QNCMUSG00002752	Astn1	ENSMUSG00000026587.15	NA	protein_coding	17.37943042216525	-0.09195486822906503	0.28645223946809545	0.6443021500580854
QNCMUSG00002754	Pappa2	ENSMUSG00000073530.11	NA	protein_coding	13.752835544493507	0.10338621513043912	0.2999476617372112	0.6058004857015733
QNCMUSG00002761	Cop1	ENSMUSG00000040782.12	NA	protein_coding	1891.2018089407288	-0.1801159728259424	0.13269106018213586	0.8436451976174992
QNCMUSG00002765	NA	NA	NONMMUG047551.1	noncoding	1.8349430457088096	0.0052005031238008545	0.28573741380156187	0.803280861673201
QNCMUSG00002766	Tnr	ENSMUSG00000015829.13	NA	protein_coding	2.0088316405887543	0.031135372820220473	0.2834090882483706	0.7559945264674003
QNCMUSG00002773	Gm37294	ENSMUSG00000104111.1	NONMMUG002185.2	noncoding	3.2986440701745114	-0.005610382300234635	0.28031764852628743	0.816762351229798
QNCMUSG00002774	4930523C07Rik	ENSMUSG00000090394.8	NA	protein_coding	763.953090583067	-0.04315696163965075	0.14487312487338044	0.8577436001236098
QNCMUSG00002776	Tnn	ENSMUSG00000026725.17	NA	protein_coding	6.921586858383902	-0.01546563091431814	0.28820167961857474	0.7723055939132171
QNCMUSG00002777	Mrps14	ENSMUSG00000058267.13	NA	protein_coding	1083.4643882229734	0.024165475288640693	0.13456006855239408	0.8616388912552826
QNCMUSG00002778	Cacybp	ENSMUSG00000014226.10	NA	protein_coding	1444.3715653698478	-0.1931245553193543	0.13864551440722672	0.8388798202234825
QNCMUSG00002779	Rabgap1l	ENSMUSG00000026721.16	NA	protein_coding	838.7521884985883	0.28456450359251456	0.10338441601426886	0.8352961450016986
QNCMUSG00002780	NA	NA	NONMMUG002192.2	noncoding	3.7917927631637687	0.008833362557434698	0.2877466648074616	0.7885372318402162
QNCMUSG00002782	NA	NA	NONMMUG002195.2	noncoding	16.951419901980557	-0.013647509410139225	0.2559624201305379	0.8284329459418209
QNCMUSG00002783	Gm37529	ENSMUSG00000103693.1	NONMMUG002197.2	lncRNA	18.896474545261214	-0.12277789575764848	0.28532173481500644	0.6057139838912513
QNCMUSG00002784	NA	NA	NONMMUG002204.2	noncoding	3.710957866120949	-0.0157736741214668	0.2799369480728681	0.8020312605034675
QNCMUSG00002786	NA	NA	NONMMUG047555.1	noncoding	0.8940006014605485	0.02468509950582996	0.2875167321345041	0.755336093017497
QNCMUSG00002788	Rc3h1	ENSMUSG00000040423.10	NA	protein_coding	3705.102244759116	-0.2109846606485056	0.15260735464411856	0.828145576688674
QNCMUSG00002789	Serpinc1	ENSMUSG00000026715.12	NA	protein_coding	16.92986110840176	0.07801383564200853	0.2820225816035689	0.6749762026431929
QNCMUSG00002790	Zbtb37	ENSMUSG00000043467.19	NA	protein_coding	596.8269044262976	-0.07013288453551295	0.19923562546766824	0.8373689619628523
QNCMUSG00002794	Gas5	ENSMUSG00000053332.13	NONMMUG002215.2	lncRNA	657.7025778077121	0.08449675889152308	0.17150870642536473	0.8440075732316024
QNCMUSG00002795	Dars2	ENSMUSG00000026709.10	NA	protein_coding	648.8254751990654	-0.5300544200675927	0.23871318327618055	0.16689045926146448
QNCMUSG00002797	Cenpl	ENSMUSG00000026708.16	NA	protein_coding	29.614134018914516	0.025792244322578296	0.24398994912594282	0.8304133013418645
QNCMUSG00002798	Klhl20	ENSMUSG00000026705.16	NA	protein_coding	411.23706191573166	-0.08328732320103426	0.12038420176014049	0.8609729334532008
QNCMUSG00002804	NA	NA	NONMMUG049245.2	noncoding	5.446757069228225	-0.0388175678874544	0.2792865213389347	0.7542244371746142
QNCMUSG00002805	Prdx6	ENSMUSG00000026701.15	NA	protein_coding	7018.311490560097	1.1851078051398454	0.17238389471866	4.096552385980271e-6
QNCMUSG00002809	NA	NA	NONMMUG049247.1	noncoding	1.1533111409506989	-0.02754380046602127	0.2889432674008	0.744916117236953
QNCMUSG00002812	NA	NA	NONMMUG049249.1	noncoding	78.79253889827763	0.09158594423305418	0.24375833017372572	0.7687943206614261
QNCMUSG00002813	Gm15429	ENSMUSG00000040323.13	NA	processed_pseudogene	96.3078450012079	0.003552700502823133	0.27779412092474565	0.8202859224821207
QNCMUSG00002815	NA	NA	NONMMUG002223.2	noncoding	0.9628763768993626	-0.022871977843112765	0.2878763176611884	0.7577958299422382
QNCMUSG00002816	Fasl	ENSMUSG00000000817.10	NA	protein_coding	2.4986150283146973	-0.02915747980600423	0.28632058916209324	0.7504023414462951
QNCMUSG00002817	Suco	ENSMUSG00000040297.12	NA	protein_coding	506.6273110938624	0.33936191444494773	0.29994451274225764	0.33957021637801876
QNCMUSG00002822	Pigc	ENSMUSG00000026698.8	NA	protein_coding	336.99679693866887	0.389938622533924	0.1561411403371305	0.3905040941505128
QNCMUSG00002823	Gm38304	ENSMUSG00000103393.1	NONMMUG002228.2	lncRNA	1.048494034282619	-0.004991540571846207	0.28560945109270414	0.8042287875306031
QNCMUSG00002824	Dnm3	ENSMUSG00000040265.16	NA	protein_coding	124.12890180014396	-0.2158061065347586	0.30314256110244175	0.46991010245167286
QNCMUSG00002825	2810442N19Rik	ENSMUSG00000090260.1	NONMMUG002231.2	noncoding	0.7547467435493096	-0.020873463084021583	0.28817429393216304	0.7610035463621492
QNCMUSG00002827	NA	NA	NONMMUG002239.2	noncoding	1.941806367032632	-0.012908229846088852	0.2844273087198106	0.7918511395227107
QNCMUSG00002828	Dnm3os	ENSMUSG00000078190.7	NA	lncRNA	5.835819321651062	-0.013343697318507838	0.2789166010548246	0.8107622801263352
QNCMUSG00002830	Eef1aknmt	ENSMUSG00000026694.19	NA	protein_coding	196.8828315742995	0.1854599258447366	0.21934553131935716	0.648452066347766
QNCMUSG00002831	Vamp4	ENSMUSG00000026696.15	NA	protein_coding	261.6667595510944	-0.12121650517124202	0.1382013263778665	0.8507270382501855
QNCMUSG00002832	NA	NA	NONMMUG002248.2	noncoding	1.5236502538111465	-0.03473116450813475	0.2860650605221799	0.7402967502847829
QNCMUSG00002833	Myoc	ENSMUSG00000026697.10	NA	protein_coding	56.362482200109255	-1.7148402934636264	0.6428758765898789	0.0063585769194973605
QNCMUSG00002836	Prrc2c	ENSMUSG00000040225.15	NA	protein_coding	2837.1522072262346	-0.07767360412871027	0.11337777343487018	0.8630123107690466
QNCMUSG00002837	Fmo4	ENSMUSG00000026692.12	NA	protein_coding	31.468176191156896	-0.02523868626914263	0.23097860686651037	0.8344126401858282
QNCMUSG00002838	NA	NA	NONMMUG002254.2	noncoding	2.040194357255877	-0.024088091930044894	0.2849407429240904	0.7653227087717098
QNCMUSG00002839	Fmo1	ENSMUSG00000040181.14	NA	protein_coding	5942.3127837087595	-0.26309923287628184	0.15464647722125266	0.6923651277880225
QNCMUSG00002841	NA	NA	NONMMUG002256.2	noncoding	3.990167014215544	-0.09446255293014355	0.30077475740835713	0.6155760512292827
QNCMUSG00002842	Fmo2	ENSMUSG00000040170.13	NA	protein_coding	938.8894333638153	0.038151512699207954	0.23134971733341086	0.8324276378936499
QNCMUSG00002843	NA	NA	NONMMUG002257.2	noncoding	8.09647139039211	-0.010962451173359327	0.28791239500175836	0.7832588069693699
QNCMUSG00002845	Fmo6	ENSMUSG00000095576.5	NA	protein_coding	0.8861353436429777	-0.002092570577740756	0.28637591475675145	0.8075208793168327
QNCMUSG00002855	Prrx1	ENSMUSG00000026586.16	NA	protein_coding	573.9579124679624	0.4102977434768809	0.23937726747117882	0.29526642016509913
QNCMUSG00002857	Gm26523	ENSMUSG00000096984.1	NONMMUG002266.2	noncoding	5.749125863638074	0.027758516068475913	0.27616515106805495	0.7903168584798296
QNCMUSG00002859	Gorab	ENSMUSG00000040124.5	NA	protein_coding	143.3924877075589	0.43646584752683254	0.2084582774783142	0.2753723589645465
QNCMUSG00002864	Mettl11b	ENSMUSG00000040113.14	NA	protein_coding	0.8600744814827798	-0.006649523857472753	0.2864858942529856	0.7977545668746953
QNCMUSG00002867	Kifap3	ENSMUSG00000026585.13	NA	protein_coding	710.9511047919787	-0.16595065720754842	0.12872024540412016	0.8478593902049228
QNCMUSG00002868	Scyl3	ENSMUSG00000026584.14	NA	protein_coding	315.51746578612097	0.09276624132235173	0.1286775773935661	0.8578888590150701
QNCMUSG00002869	BC055324	ENSMUSG00000041406.14	NA	protein_coding	18.645160972914002	0.027905901363883337	0.26118959523885393	0.8225120937521266
QNCMUSG00002870	Mettl18	ENSMUSG00000041396.13	NA	protein_coding	63.04763753162912	0.3542070649364102	0.29362704178477683	0.3270984598072939
QNCMUSG00002873	Sele	ENSMUSG00000026582.6	NA	protein_coding	10.20240856233854	-0.010208016788476267	0.2689585695536508	0.8236027989592619
QNCMUSG00002874	Sell	ENSMUSG00000026581.14	NA	protein_coding	16.512454284419814	0.1604657045213378	0.3136955395479758	0.5188234817509172
QNCMUSG00002875	Selp	ENSMUSG00000026580.16	NA	protein_coding	13.35462806492498	-0.011126429565882886	0.2715090086056256	0.8217799155087149
QNCMUSG00002880	F5	ENSMUSG00000026579.8	NA	protein_coding	19.18690721412205	0.1787383271325081	0.30285794144416756	0.5101244297937927
QNCMUSG00002881	Slc19a2	ENSMUSG00000040918.12	NA	protein_coding	318.570969322286	0.9153384907035095	0.2289078355698635	0.007607984181490088
QNCMUSG00002882	Ccdc181	ENSMUSG00000026578.6	NA	protein_coding	184.9541340696097	0.14177283610214586	0.1803927995122553	0.8320881801319783
QNCMUSG00002883	Blzf1	ENSMUSG00000026577.13	NA	protein_coding	396.7682369160829	0.10701267345509148	0.14473098186087507	0.8503476846891025
QNCMUSG00002884	Nme7	ENSMUSG00000026575.15	NA	protein_coding	145.4469799902862	0.10922408619694839	0.1898364405725195	0.8345460375694415
QNCMUSG00002886	Atp1b1	ENSMUSG00000026576.12	NA	protein_coding	1080.8683279260235	0.26824230992945297	0.43709476576115436	0.33764930503963725
QNCMUSG00002887	NA	NA	NONMMUG002287.2	noncoding	6.570439367936359	-0.0022832778847177585	0.2822607590754193	0.8166441697364377
QNCMUSG00002888	NA	NA	NONMMUG002288.2	noncoding	49.73468829186947	0.1157395719883473	0.24711903672707414	0.7033459644368956
QNCMUSG00002901	Dpt	ENSMUSG00000026574.5	NA	protein_coding	926.012358543153	-0.1729666996100817	0.15616196609063013	0.8355762064472277
QNCMUSG00002902	Gm32569	ENSMUSG00000103659.1	NONMMUG002295.2	noncoding	13.16584798308237	-0.009886106937864732	0.2608649290512762	0.8273606411519072
QNCMUSG00002903	NA	NA	NONMMUG002297.3	noncoding	49.347724414308	0.13665731402228562	0.2779095527938542	0.600272706657149
QNCMUSG00002904	NA	NA	NONMMUG002298.2	noncoding	3.2422519090419746	-0.043518281489215306	0.2867568363323503	0.7219562639357544
QNCMUSG00002905	Gm20743	ENSMUSG00000104117.5	NA	lncRNA	1.7336998810928312	-0.02277883077275019	0.28719213073991656	0.7604489438764644
QNCMUSG00002917	Sft2d2	ENSMUSG00000040848.11	NA	protein_coding	1834.599172366667	0.00906447402720938	0.12426665496211242	0.8641998448715528
QNCMUSG00002918	Tiprl	ENSMUSG00000040843.10	NA	protein_coding	731.544722288984	0.09844356863512485	0.12442185377836454	0.8585824372652091
QNCMUSG00002922	Gpr161	ENSMUSG00000040836.15	NA	protein_coding	33.1347665003021	0.059351861835672926	0.2411044915780559	0.8242218901930621
QNCMUSG00002923	Dcaf6	ENSMUSG00000026571.12	NA	protein_coding	3066.8741218570153	-0.08811079671543619	0.14728513816739816	0.8518190440701243
QNCMUSG00002926	Mpc2	ENSMUSG00000026568.6	NA	protein_coding	12791.305589152764	-0.07075568270579827	0.16272736634093318	0.8487062212090178
QNCMUSG00002927	NA	NA	NONMMUG002314.2	noncoding	123.30727874297803	0.003128045845008058	0.18705112049501152	0.8491367412795296
QNCMUSG00002928	Adcy10	ENSMUSG00000026567.16	NA	protein_coding	688.011636218823	-0.8398706051342298	0.2687126681786858	0.02758957007449196
QNCMUSG00002931	Mpzl1	ENSMUSG00000026566.15	NA	protein_coding	76.25055520527388	-0.16696851029380766	0.2713461018544339	0.570779976976265
QNCMUSG00002932	Rcsd1	ENSMUSG00000040723.14	NA	protein_coding	369.9937986233896	-0.14352683099110924	0.24491647866498184	0.6574553515371803
QNCMUSG00002935	NA	NA	NONMMUG049285.2	noncoding	1.233146616252714	0.022630124647448333	0.2865333955080531	0.7629788991468979
QNCMUSG00002939	NA	NA	NONMMUG002326.2	noncoding	1.441962921082847	0.0011193936138680636	0.28265672070018827	0.8171237308420545
QNCMUSG00002940	Creg1	ENSMUSG00000040713.12	NA	protein_coding	2233.9570815889983	1.2840385154639353	0.16636616975485802	1.2907169172872293e-7
QNCMUSG00002941	Gm16565	ENSMUSG00000089829.2	NONMMUG002327.3	noncoding	25.033369125283254	-0.24847815905078235	0.35557375749077724	0.3913973331730203
QNCMUSG00002943	Cd247	ENSMUSG00000005763.15	NA	protein_coding	18.26851141477988	-0.26952366215337265	0.3954279846671102	0.35523761444135044
QNCMUSG00002944	NA	NA	NONMMUG002329.2	noncoding	6.757147178427483	-0.02307336764756094	0.27261316953951736	0.8126340821082332
QNCMUSG00002945	Pou2f1	ENSMUSG00000026565.18	NA	protein_coding	606.8882497270921	-0.16445322792337969	0.16310535939952198	0.8344898835869212
QNCMUSG00002951	Dusp27	ENSMUSG00000026564.9	NA	protein_coding	133.20447953649781	-0.06257796233429297	0.2912724887813137	0.6776685578699501
QNCMUSG00002954	Ildr2	ENSMUSG00000040612.13	NA	protein_coding	61.756464222452294	-0.26545099907988146	0.3452354611271184	0.3829748115333284
QNCMUSG00002957	Gm15853	ENSMUSG00000103400.2	NA	lncRNA	9.955871320539243	-1.1185085649092597	0.9406098280905066	0.07952775711719443
QNCMUSG00002958	Tada1	ENSMUSG00000026563.13	NA	protein_coding	266.9097704815581	-0.10875849580614362	0.15444761868515444	0.846540904524545
QNCMUSG00002959	NA	NA	NONMMUG002352.2	noncoding	5.5765708033522365	-0.00580076093588247	0.2732094983260009	0.8225791188502325
QNCMUSG00002961	Pogk	ENSMUSG00000040596.15	NA	protein_coding	2386.41468218232	0.12105198970416918	0.13284533298007237	0.8529596060458782
QNCMUSG00002962	NA	NA	NONMMUG047597.1	noncoding	1.536290373420038	0.003285963543793587	0.28482308729527617	0.8102110456884789
QNCMUSG00002964	NA	NA	NONMMUG002355.2	noncoding	2.402043891960653	0.020331086897353797	0.2832724600375325	0.7798420750680297
QNCMUSG00002976	Gm16701	ENSMUSG00000097823.2	NONMMUG002358.2	noncoding	23.290289592860795	0.00798295203344805	0.24391456668995418	0.8333445090390755
QNCMUSG00002979	Fam78b	ENSMUSG00000060568.14	NA	protein_coding	231.18301886180458	-0.2731759511638965	0.26638543830943917	0.44226250382302956
QNCMUSG00002980	NA	NA	NONMMUG002361.2	noncoding	14.347369354160683	-0.09200324333093224	0.27373099634558706	0.672529150465376
QNCMUSG00002982	Uck2	ENSMUSG00000026558.13	NA	protein_coding	1247.2940722894948	1.2186169738838473	0.19375565802091316	1.2556121281670263e-5
QNCMUSG00002985	Tmco1	ENSMUSG00000052428.10	NA	protein_coding	2122.5948434145034	0.2621099310383292	0.14190520965710618	0.7693859861967515
QNCMUSG00002987	Aldh9a1	ENSMUSG00000026687.14	NA	protein_coding	2706.4201756185576	-0.01364669559006778	0.1482081057483032	0.8591614598825995
QNCMUSG00002988	Mgst3	ENSMUSG00000026688.5	NA	protein_coding	700.115776555026	-0.7999977367238771	0.28797644002346234	0.04236338900108617
QNCMUSG00002990	NA	NA	NONMMUG002371.2	noncoding	2.415985375201089	-0.020086177324281317	0.28308002853533865	0.7810384626434602
QNCMUSG00002991	Lrrc52	ENSMUSG00000040485.5	NA	protein_coding	32.72026599147234	1.851952699494658	1.3800653308861979	0.047988042136261524
QNCMUSG00002992	NA	NA	NONMMUG047601.1	noncoding	1.2528943006421627	-0.011027230491088195	0.2851900716094532	0.7930264780538335
QNCMUSG00002996	Rxrg	ENSMUSG00000015843.10	NA	protein_coding	666.0482412355038	0.19171229173349214	0.12737658762318524	0.8439338491005005
QNCMUSG00002997	Lmx1a	ENSMUSG00000026686.14	NA	protein_coding	2.9227433545530674	-0.05706283110201667	0.2880451145147738	0.6952308057338554
QNCMUSG00003003	Pbx1	ENSMUSG00000052534.15	NA	protein_coding	490.3426105793919	-0.2885196476712408	0.1608977907757565	0.6023534286052926
QNCMUSG00003018	Nuf2	ENSMUSG00000026683.14	NA	protein_coding	18.206205700896327	0.15133896339710293	0.3127272431228904	0.5296355344594057
QNCMUSG00003022	Rgs5	ENSMUSG00000026678.10	NA	protein_coding	10920.527982995516	-0.46366866432512244	0.1464205266529421	0.25793117672788857
QNCMUSG00003024	Rgs4	ENSMUSG00000038530.11	NA	protein_coding	365.3886664818789	-0.07336273564446971	0.1985766984743031	0.8371533267209369
QNCMUSG00003029	Ccdc190	ENSMUSG00000070532.5	NA	protein_coding	0.9645279585305795	-0.02376518581723794	0.2866423611128249	0.7602292018232636
QNCMUSG00003031	Hsd17b7	ENSMUSG00000026675.12	NA	protein_coding	656.596581847237	1.4631455553997432	0.18272354822807668	5.6943074870788705e-9
QNCMUSG00003032	3110045C21Rik	ENSMUSG00000097503.2	NONMMUG002394.2	noncoding	37.04239299134163	0.19114742719414274	0.3149780268194333	0.48314855297921927
QNCMUSG00003033	Ddr2	ENSMUSG00000026674.9	NA	protein_coding	803.8775623467075	-0.17032522115992008	0.11018305869260415	0.8554009255953032
QNCMUSG00003035	Uap1	ENSMUSG00000026670.15	NA	protein_coding	1563.6952952505335	-0.060528652556325946	0.09134323342946123	0.8660345021912099
QNCMUSG00003037	Uhmk1	ENSMUSG00000026667.14	NA	protein_coding	6654.366529876376	0.33023192663807344	0.10082389588280571	0.7738683563402384
QNCMUSG00003039	Sh2d1b1	ENSMUSG00000102418.1	NA	protein_coding	3.162873269629555	-0.04992487848961655	0.2884882869618003	0.7058775910920719
QNCMUSG00003041	Gm7694	ENSMUSG00000102752.1	NA	protein_coding	37.49722628843703	-0.10800191186884076	0.22903617163589524	0.7912256923875359
QNCMUSG00003042	Nos1ap	ENSMUSG00000038473.14	NA	protein_coding	19.71530236253697	-0.08417292982832059	0.27251270928567484	0.6894659408389457
QNCMUSG00003044	NA	NA	NONMMUG002403.2	noncoding	1.0569816298048522	0.004114946409941619	0.28661189762936945	0.8023032868070189
QNCMUSG00003046	Olfml2b	ENSMUSG00000038463.8	NA	protein_coding	125.32007924884925	-0.08217262605095041	0.21685512164578027	0.8296644453549531
QNCMUSG00003047	Atf6	ENSMUSG00000026663.6	NA	protein_coding	2729.9821293933614	0.22689981138635043	0.15829985694900128	0.7994559329351694
QNCMUSG00003048	Gm9929	ENSMUSG00000053925.4	NONMMUG002409.2	noncoding	2.726592643616956	-0.031565778339155776	0.2835061970803788	0.7548125753023006
QNCMUSG00003049	Dusp12	ENSMUSG00000026659.13	NA	protein_coding	132.02870033365622	-0.37225430799521114	0.1991639982265024	0.3716774635134748
QNCMUSG00003053	Fcrla	ENSMUSG00000038421.13	NA	protein_coding	3.0086924475498793	-0.05116454372664372	0.28809927424391557	0.7044770349359881
QNCMUSG00003054	NA	NA	NONMMUG047617.1	noncoding	165.39990713536986	0.13477444996725	0.17693548569237813	0.8347214721541987
QNCMUSG00003055	Fcgr2b	ENSMUSG00000026656.15	NA	protein_coding	108.98771013843373	0.07090316198762259	0.22448234947557966	0.8289778879284018
QNCMUSG00003059	Fcgr4	ENSMUSG00000059089.4	NA	protein_coding	18.362608833638255	0.12609604724660478	0.2956242206575046	0.5844495075775542
QNCMUSG00003061	Fcgr3	ENSMUSG00000059498.13	NA	protein_coding	147.9067567318562	0.11299800193434692	0.21483366178646784	0.8218773252953825
QNCMUSG00003062	NA	NA	NONMMUG087743.1	noncoding	8.404007847910915	0.1080631290090206	0.29385002278196176	0.610497698842588
QNCMUSG00003066	Cfap126	ENSMUSG00000026649.14	NA	protein_coding	27.805679764354984	-0.24532957266579747	0.33769929019737605	0.4102687334178383
QNCMUSG00003067	Sdhc	ENSMUSG00000058076.12	NA	protein_coding	9710.16488805362	-0.3149407597658626	0.1440556827985369	0.5918198740685086
QNCMUSG00003068	Mpz	ENSMUSG00000056569.10	NA	protein_coding	167.58791045688886	-1.008355054016892	0.3216925660151622	0.01380479711185676
QNCMUSG00003069	Pcp4l1	ENSMUSG00000038370.6	NA	protein_coding	72.25034584813555	-0.0851507504668774	0.29886735180238266	0.6300699809069201
QNCMUSG00003070	Nr1i3	ENSMUSG00000005677.14	NA	protein_coding	1.623660719388783	0.04249816865563729	0.2890063939343533	0.7175561398645721
QNCMUSG00003071	Tomm40l	ENSMUSG00000005674.9	NA	protein_coding	1654.0356264125014	-0.248139285420106	0.1808663623001969	0.631395130069178
QNCMUSG00003072	Apoa2	ENSMUSG00000005681.12	NA	protein_coding	14.866364167054138	-0.04264900193546154	0.2630821585426687	0.8073536409126288
QNCMUSG00003074	Fcer1g	ENSMUSG00000058715.11	NA	protein_coding	64.69133304662552	0.055794383181416975	0.24064136447906162	0.8253935003736133
QNCMUSG00003075	Ndufs2	ENSMUSG00000013593.12	NA	protein_coding	24322.939005522705	-0.49362458932178094	0.15398311356475364	0.205487128738473
QNCMUSG00003076	Adamts4	ENSMUSG00000006403.13	NA	protein_coding	57.043619055349396	1.5422661330552556	0.9037178752058975	0.03446840734582383
QNCMUSG00003077	B4galt3	ENSMUSG00000052423.14	NA	protein_coding	246.0520020725075	0.1972329859225451	0.1847842470093238	0.7471236177933184
QNCMUSG00003078	NA	NA	NONMMUG002423.2	noncoding	0.8896887374438315	0.012542669069911416	0.2879322053198306	0.7796250944801568
QNCMUSG00003079	Ppox	ENSMUSG00000062729.11	NA	protein_coding	534.1262518794919	-0.4556767296711056	0.1824827097413013	0.25647112014013873
QNCMUSG00003080	Usp21	ENSMUSG00000053483.13	NA	protein_coding	317.0661744381204	-0.18656257768058981	0.15966647510626458	0.8311528661363653
QNCMUSG00003081	NA	NA	NONMMUG047620.1	noncoding	4.3990218518412405	0.0685094621706615	0.2883910165576338	0.6749183895065074
QNCMUSG00003082	Ufc1	ENSMUSG00000062963.10	NA	protein_coding	1604.1589461224332	-0.08769144958539661	0.14192028561632403	0.8538908746609171
QNCMUSG00003083	NA	NA	NONMMUG002429.3	noncoding	24.55486956414794	-0.0689182482757945	0.2592488140137214	0.7610908493432184
QNCMUSG00003084	Dedd	ENSMUSG00000013973.12	NA	protein_coding	303.6120974855043	0.11734110663687163	0.16135627831410498	0.8426263802533256
QNCMUSG00003085	Nit1	ENSMUSG00000013997.10	NA	protein_coding	1376.3210269150811	0.37946248774307406	0.11270813835716981	0.5137609248026116
QNCMUSG00003086	Pfdn2	ENSMUSG00000006412.10	NA	protein_coding	251.31695556967296	-0.06534382938775132	0.15149585149485592	0.8532117745166782
QNCMUSG00003087	Klhdc9	ENSMUSG00000045259.4	NA	protein_coding	2.6221401889778315	-0.06632317086268319	0.2915947562019261	0.6710833292993404
QNCMUSG00003089	Nectin4	ENSMUSG00000006411.12	NA	protein_coding	6.303793381475154	0.06347391954298963	0.2821255065871663	0.6995549238100863
QNCMUSG00003092	Arhgap30	ENSMUSG00000048865.16	NA	protein_coding	95.8280571673047	0.061403732213907915	0.24019026740018137	0.824030635741491
QNCMUSG00003093	Usf1	ENSMUSG00000026641.13	NA	protein_coding	458.91237547460634	-0.05999287541248657	0.18943124807105144	0.8413333591763527
QNCMUSG00003094	Tstd1	ENSMUSG00000103711.1	NA	protein_coding	7.885706725762512	0.032121153315182054	0.27549981039574256	0.7830612498019873
QNCMUSG00003095	Gm26641	ENSMUSG00000097045.1	NONMMUG002437.2	noncoding	4.482378698369898	-0.04342394391227272	0.27957837813279907	0.7436763084571938
QNCMUSG00003096	F11r	ENSMUSG00000038235.4	NA	protein_coding	1254.484673657847	0.10859965149827354	0.12328609481925101	0.8579758900860801
QNCMUSG00003097	NA	NA	NONMMUG002440.2	noncoding	139.7192928910658	-0.20150047259735768	0.20564308678038748	0.6559287495756979
QNCMUSG00003103	Cd244a	ENSMUSG00000004709.14	NA	protein_coding	5.862672600360634	-0.08377610294432537	0.29021107813387353	0.6486227414005876
QNCMUSG00003104	Ly9	ENSMUSG00000004707.14	NA	protein_coding	16.14617082327253	0.09787511661317523	0.28122507468445357	0.6467355830387335
QNCMUSG00003105	NA	NA	NONMMUG002444.2	noncoding	1.3485669276602357	-0.022869172334274084	0.2885154937843975	0.7557040854379169
QNCMUSG00003106	Slamf7	ENSMUSG00000038179.13	NA	protein_coding	25.009886303969154	-0.2404068003209411	0.3588129693490817	0.39920387380433875
QNCMUSG00003108	A630035G10Rik	ENSMUSG00000103083.1	NONMMUG002445.2	lncRNA	0.9962648436647117	0.0022589837170382356	0.2855861876674202	0.8097159858118195
QNCMUSG00003109	Cd48	ENSMUSG00000015355.13	NA	protein_coding	36.25819908211515	-0.04874458226420604	0.24705564569711638	0.8241189525519594
QNCMUSG00003110	Slamf1	ENSMUSG00000015316.11	NA	protein_coding	6.7184302999732735	0.08312029357976697	0.2906961548962757	0.6485544939397376
QNCMUSG00003112	NA	NA	NONMMUG002449.2	noncoding	1.1086717598897176	-0.020103261044780857	0.28613176834496856	0.7698674738335741
QNCMUSG00003113	Cd84	ENSMUSG00000038147.13	NA	protein_coding	72.5114745972369	0.04032295778260111	0.23771982773343575	0.8299286163987022
QNCMUSG00003115	NA	NA	NONMMUG047623.1	noncoding	2.607810105810778	-0.06880078815254195	0.29220138159527786	0.6655582469388149
QNCMUSG00003116	Gm37065	ENSMUSG00000104413.1	NONMMUG002452.2	lncRNA	4.095234661172405	0.002587945245071458	0.28047486578161257	0.8185784392607596
QNCMUSG00003117	Slamf6	ENSMUSG00000015314.10	NA	protein_coding	6.709543494633156	0.06566477740050633	0.2939564820907532	0.6664165684925485
QNCMUSG00003118	Vangl2	ENSMUSG00000026556.15	NA	protein_coding	25.23184636415197	0.08129189749713371	0.2631606678904135	0.7216484616640024
QNCMUSG00003123	Ncstn	ENSMUSG00000003458.12	NA	protein_coding	1021.5857594244704	0.07022115304114619	0.08903715135928272	0.866050059592871
QNCMUSG00003124	Copa	ENSMUSG00000026553.17	NA	protein_coding	5088.716568606372	0.042860519589559776	0.0813245822712341	0.8662881554628846
QNCMUSG00003126	Pex19	ENSMUSG00000003464.13	NA	protein_coding	7432.330754622122	0.2924876750786805	0.12181472230538236	0.7864195385127668
QNCMUSG00003127	Dcaf8	ENSMUSG00000026554.15	NA	protein_coding	3818.7327008881753	-0.21777224833317643	0.11809508919127937	0.8430726313536574
QNCMUSG00003128	Pea15a	ENSMUSG00000013698.12	NA	protein_coding	1178.3019976827256	0.11952195308794135	0.12994995425468348	0.8542436218056618
QNCMUSG00003129	Casq1	ENSMUSG00000007122.11	NA	protein_coding	1760.6522841923781	-0.12169381001307807	0.32150735084874005	0.5515784398412937
QNCMUSG00003130	NA	NA	NONMMUG002461.2	noncoding	4.001451218544613	-0.015623323889325995	0.2833368645948244	0.7901555293995352
QNCMUSG00003132	Atp1a4	ENSMUSG00000007107.6	NA	protein_coding	2.3615780251570087	-0.015544510560953392	0.2852540449327534	0.7831193986158173
QNCMUSG00003136	Igsf8	ENSMUSG00000038034.15	NA	protein_coding	193.5308061252976	0.11414507430867815	0.1862576951105734	0.8349598518868822
QNCMUSG00003137	Atp1a2	ENSMUSG00000007097.14	NA	protein_coding	82824.2901648673	0.8710204690726316	0.17834188784724422	0.003971268400511424
QNCMUSG00003138	NA	NA	NONMMUG002463.2	noncoding	1.1201193553633482	-0.014330586495806699	0.2850915040982341	0.7864531834139635
QNCMUSG00003142	Kcnj10	ENSMUSG00000044708.5	NA	protein_coding	2.417350542748223	-0.07776271966621742	0.2979495863131298	0.6411199040683012
QNCMUSG00003147	Slamf9	ENSMUSG00000026548.4	NA	protein_coding	25.064069567207703	-0.03578103984230862	0.2588235943953562	0.8210731369064184
QNCMUSG00003149	Igsf9	ENSMUSG00000037995.15	NA	protein_coding	23.06806889988603	-0.02202468712333962	0.26271192997566345	0.8234475398942399
QNCMUSG00003150	Tagln2	ENSMUSG00000026547.15	NA	protein_coding	548.5813165184485	0.525281208956444	0.17958563592673318	0.16333331003362045
QNCMUSG00003152	Cfap45	ENSMUSG00000026546.16	NA	protein_coding	5.983191792555295	0.07106050755570685	0.29319914753031484	0.6603712392344618
QNCMUSG00003154	4933439K11Rik	ENSMUSG00000085184.9	NONMMUG002482.2	noncoding	4.337789819729965	0.07409946468092234	0.28979903326163525	0.6630794761134635
QNCMUSG00003155	Vsig8	ENSMUSG00000049598.9	NA	protein_coding	1.3589615756571767	0.023450246420838095	0.28676223685965757	0.7605513287481178
QNCMUSG00003156	Slamf8	ENSMUSG00000053318.7	NA	protein_coding	7.742273423858009	0.10509000472679843	0.2999315714405726	0.6036698499339428
QNCMUSG00003158	Dusp23	ENSMUSG00000026544.6	NA	protein_coding	192.5209231982341	-0.44767245019430785	0.2043543452222992	0.2608364046589947
QNCMUSG00003159	NA	NA	NONMMUG087752.1	noncoding	6.158390743014274	-0.05315125409048606	0.2871153563840038	0.703936189202519
QNCMUSG00003161	NA	NA	NONMMUG002484.3	noncoding	2.077222103108459	-0.042130968683649045	0.2864440056172095	0.7254323794519705
QNCMUSG00003172	Fcer1a	ENSMUSG00000005339.10	NA	protein_coding	1.762344617615036	0.024448987276442315	0.28721420778525475	0.7568157352488887
QNCMUSG00003175	Ackr1	ENSMUSG00000037872.5	NA	protein_coding	17.142685001337245	0.11321330791527535	0.2815831259872122	0.6251810987323735
QNCMUSG00003176	Cadm3	ENSMUSG00000005338.13	NA	protein_coding	122.67807942135795	-0.18905169288195767	0.19806306198447104	0.7103752995605598
QNCMUSG00003177	Aim2	ENSMUSG00000037860.15	NA	protein_coding	15.30167286722138	-0.06299388884692185	0.27866055017949104	0.7096098271000424
QNCMUSG00003179	Ifi206	ENSMUSG00000037849.8	NA	protein_coding	3.5960733246964054	0.05084544416850912	0.2896431551146672	0.7013435565881648
QNCMUSG00003181	Ifi214	ENSMUSG00000070501.14	NA	protein_coding	2.071844781064215	-0.022682789548544566	0.28511419188744586	0.7678865574739683
QNCMUSG00003182	Ifi213	ENSMUSG00000073491.11	NA	protein_coding	13.551694603962401	0.0014118293114875834	0.2675038477662046	0.826477742218951
QNCMUSG00003183	Ifi209	ENSMUSG00000043263.13	NA	protein_coding	25.433432513472425	-0.12894203207589192	0.27491903942178353	0.6161093767093324
QNCMUSG00003184	Ifi208	ENSMUSG00000066677.12	NA	protein_coding	9.526339379379705	-0.1224151932327534	0.29547485192953415	0.5892980259230153
QNCMUSG00003187	Ifi207	ENSMUSG00000073490.11	NA	protein_coding	162.06907814317236	0.2520527357990196	0.2747865200150909	0.45805194600994475
QNCMUSG00003189	Ifi204	ENSMUSG00000073489.6	NA	protein_coding	142.45090950067055	0.0949333344354395	0.19625086029406943	0.8347074429761764
QNCMUSG00003190	Ifi203-ps	ENSMUSG00000090222.2	NA	unprocessed_pseudogene	106.84443983908204	-0.4106492057573014	0.2506447260191665	0.2902102331267231
QNCMUSG00003191	NA	NA	NONMMUG002494.2	noncoding	58.18937731132277	-0.505445185502831	0.4506787689132311	0.19316979708458012
QNCMUSG00003194	Mndal	ENSMUSG00000090272.8	NA	protein_coding	350.9960427600376	-0.24696278005188627	0.1726508262537625	0.6613843433585678
QNCMUSG00003196	Ifi211	ENSMUSG00000026536.9	NA	protein_coding	51.74020159679513	0.5683576025191246	0.5279673636341616	0.16570700969651295
QNCMUSG00003197	Ifi203	ENSMUSG00000039997.16	NA	protein_coding	482.1032149076045	-0.2308322810990173	0.17770678221173186	0.6837839093033256
QNCMUSG00003198	Ifi202b	ENSMUSG00000026535.9	NA	protein_coding	3.703089200709487	-0.0031094567230063913	0.2875939751939788	0.8008772459543517
QNCMUSG00003200	Ifi205	ENSMUSG00000054203.7	NA	protein_coding	181.7659060947041	0.028146927756567217	0.2296962422541091	0.8343564396219786
QNCMUSG00003201	Olfr433	ENSMUSG00000045381.6	NA	protein_coding	0.9790110059426272	-0.029651110779665615	0.2875384893231472	0.7453544163452032
QNCMUSG00003202	Olfr432	ENSMUSG00000047048.4	NA	protein_coding	2.7024865529861404	0.035739549181707075	0.28637878388275356	0.7376460846557066
QNCMUSG00003212	Spta1	ENSMUSG00000026532.7	NA	protein_coding	21.687225068540045	0.03522122221311999	0.2466307315619934	0.8276850883437677
QNCMUSG00003220	Fmn2	ENSMUSG00000028354.13	NA	protein_coding	2.899768771186931	0.023728663616218924	0.2851488893229531	0.7653924915298392
QNCMUSG00003225	Grem2	ENSMUSG00000050069.3	NA	protein_coding	10.215904595414228	0.012043968912551347	0.2726735891290839	0.8205515026864939
QNCMUSG00003227	Rgs7	ENSMUSG00000026527.13	NA	protein_coding	1231.6562537523855	0.16521580803779043	0.14202345109306377	0.8422057622365516
QNCMUSG00003228	NA	NA	NONMMUG002504.2	noncoding	92.93688628436045	-0.11273041209127396	0.22585997816170694	0.7930681700281421
QNCMUSG00003231	NA	NA	NONMMUG049353.1	noncoding	1.3339474588838416	0.016907468353446784	0.2856215517000377	0.7786303682871399
QNCMUSG00003232	Fh1	ENSMUSG00000026526.14	NA	protein_coding	14137.24169208943	-0.30022706271465477	0.16495294362236912	0.5649528546204328
QNCMUSG00003233	Kmo	ENSMUSG00000039783.15	NA	protein_coding	13.153756564199274	0.06386795498926823	0.2660358023290339	0.7477344739769801
QNCMUSG00003234	Opn3	ENSMUSG00000026525.9	NA	protein_coding	30.311784545355305	0.0938576809071473	0.2662797260484246	0.6892303826210832
QNCMUSG00003235	Chml	ENSMUSG00000078185.3	NA	protein_coding	366.6974469564694	0.2763213371186581	0.1904418552929452	0.5507921988746056
QNCMUSG00003239	Exo1	ENSMUSG00000039748.11	NA	protein_coding	18.302268751469665	1.3190857647582472	1.2832651735020464	0.08222650461569768
QNCMUSG00003241	Pld5	ENSMUSG00000055214.15	NA	protein_coding	3.079203942376999	-0.05237642776247796	0.290419636017525	0.6971004726465013
QNCMUSG00003249	Cep170	ENSMUSG00000057335.11	NA	protein_coding	1046.8866814130458	-0.43890440137964215	0.19089119308441044	0.2793241010080356
QNCMUSG00003251	NA	NA	NONMMUG002520.2	noncoding	24.182839147061344	-0.15645132997385683	0.2835734175827517	0.5650582800514973
QNCMUSG00003253	Sdccag8	ENSMUSG00000026504.17	NA	protein_coding	286.104979309031	-0.42149208572198804	0.16932163807979944	0.3188001744003608
QNCMUSG00003255	Akt3	ENSMUSG00000019699.16	NA	protein_coding	430.90963926568793	0.14562122272572328	0.1732945440168007	0.834187884994516
QNCMUSG00003261	Zbtb18	ENSMUSG00000063659.11	NA	protein_coding	979.388465192173	0.4457754043739195	0.19617133052029004	0.26672194214686895
QNCMUSG00003274	NA	NA	NONMMUG049385.1	noncoding	2.6167817883425584	-0.08447461237940487	0.2984991243699336	0.631244134989689
QNCMUSG00003276	1700016C15Rik	ENSMUSG00000015962.5	NA	protein_coding	1.4144627067094568	0.024673620019406695	0.2862968194502703	0.7594785323544693
QNCMUSG00003277	Adss	ENSMUSG00000015961.8	NA	protein_coding	1006.1399803493427	0.3536372816257171	0.11613022954811791	0.5828074845411545
QNCMUSG00003279	Catspere2	ENSMUSG00000091476.7	NA	protein_coding	16.24854987130039	-0.09782473940801893	0.28326555699416844	0.6420454187573515
QNCMUSG00003280	NA	NA	NONMMUG002548.2	noncoding	6.19455509922728	-0.05750626696560289	0.28188460766508167	0.7102854704455582
QNCMUSG00003282	NA	NA	NONMMUG049387.1	noncoding	26.581986398957056	-0.49090283052130357	0.4898647358731448	0.20006384647574033
QNCMUSG00003284	NA	NA	NONMMUG002549.2	noncoding	2.9569942733526267	-0.029087619408498293	0.2821220081364705	0.7647767682467624
QNCMUSG00003286	Desi2	ENSMUSG00000026502.13	NA	protein_coding	694.8937916644899	-0.02043090964519201	0.1432596810765115	0.8598777469891175
QNCMUSG00003288	NA	NA	NONMMUG002554.2	noncoding	2.8232119831774445	-0.02921078009462642	0.2877157209042426	0.7455897180902564
QNCMUSG00003290	B230369F24Rik	ENSMUSG00000086350.1	NA	lncRNA	118.66560460724428	-0.43669276124264633	0.2891089009568305	0.25086229343019384
QNCMUSG00003291	NA	NA	NONMMUG002555.2	noncoding	6.602531355994868	-0.07743805210580816	0.292277293231133	0.6535957130903695
QNCMUSG00003292	Cox20	ENSMUSG00000026500.6	NA	protein_coding	537.7979011343253	0.047897629579812036	0.14208083551968548	0.8580802031206557
QNCMUSG00003293	Hnrnpu	ENSMUSG00000039630.10	NA	protein_coding	6154.560887836163	0.16946202444254801	0.10590218140479199	0.8573529982598519
QNCMUSG00003294	NA	NA	NONMMUG002557.2	noncoding	752.6737183732805	-0.011944847233737083	0.21520517929581426	0.8401268894026117
QNCMUSG00003295	NA	NA	NONMMUG087769.1	noncoding	6.169195126270755	-0.13122547181943625	0.3122877486669433	0.5535317168979997
QNCMUSG00003296	NA	NA	NONMMUG002558.2	noncoding	511.8717044198695	0.6198264144187449	0.19753620301082273	0.08737933206700474
QNCMUSG00003297	NA	NA	NONMMUG047677.1	noncoding	6.55264700832113	0.042301825641524696	0.27539603984385075	0.7606390072600883
QNCMUSG00003298	Efcab2	ENSMUSG00000026495.8	NA	protein_coding	90.33804132859763	-0.11749288311089179	0.23857686032576836	0.7277809686948103
QNCMUSG00003299	NA	NA	NONMMUG002563.2	noncoding	0.8815549854009676	-0.021104365840051993	0.28793858439130776	0.7612942691137127
QNCMUSG00003302	Kif26b	ENSMUSG00000026494.12	NA	protein_coding	5.195770910280464	-0.007889397472804913	0.2822681909648307	0.8099724246162618
QNCMUSG00003309	Smyd3	ENSMUSG00000055067.15	NA	protein_coding	120.5456617776769	-0.019036319277493385	0.21740499436304123	0.8388452790775817
QNCMUSG00003310	NA	NA	NONMMUG049401.1	noncoding	0.918736680647067	-0.01840755603271091	0.28735783554112965	0.7690771379088673
QNCMUSG00003312	NA	NA	NONMMUG002576.2	noncoding	10.57902642939841	-0.11032414512991691	0.2937542891123537	0.6076931631066377
QNCMUSG00003315	Tfb2m	ENSMUSG00000026492.11	NONMMUG087997.1	protein_coding	1822.9666469979784	-0.0021531482476754397	0.14485415497447857	0.8607663691539315
QNCMUSG00003316	Cnst	ENSMUSG00000038949.8	NA	protein_coding	4228.138509585687	-0.18291461623059707	0.1293808663744939	0.8446893040165411
QNCMUSG00003318	Sccpdh	ENSMUSG00000038936.13	NA	protein_coding	741.8556933947997	-0.24464232895863458	0.13554902042066683	0.8276418612399107
QNCMUSG00003320	Kif28	ENSMUSG00000087236.3	NA	protein_coding	1.8675639028821267	-0.00789295027675088	0.2856600378656084	0.7981584962331757
QNCMUSG00003321	NA	NA	NONMMUG002586.2	noncoding	1.0538687171470884	-0.008246300185397912	0.2866686565253756	0.793546213083318
QNCMUSG00003322	Ahctf1	ENSMUSG00000026491.13	NA	protein_coding	2090.414957418809	0.10997713791656932	0.11742636998363137	0.8595829613438939
QNCMUSG00003323	NA	NA	NONMMUG047699.1	noncoding	1.424495828541419	-0.038290464814530974	0.28901362943291775	0.7248931599982587
QNCMUSG00003327	Cdc42bpa	ENSMUSG00000026490.18	NA	protein_coding	2943.5696931849398	0.2834758818420038	0.14815531957283842	0.6598624013287028
QNCMUSG00003329	NA	NA	NONMMUG002594.2	noncoding	44.16024659619866	-0.1513410476437648	0.2546004714065366	0.623732414315388
QNCMUSG00003331	NA	NA	NONMMUG047701.1	noncoding	6.709061022744064	-0.10773976356130979	0.2932207465124386	0.6117588348742637
QNCMUSG00003333	Coq8a	ENSMUSG00000026489.13	NA	protein_coding	21310.23839200699	-1.5087738014091432	0.2806483234353088	1.749322537330379e-5
QNCMUSG00003335	NA	NA	NONMMUG049406.1	noncoding	0.944173567034886	0.019268881016035442	0.2853147010708705	0.7746849268219972
QNCMUSG00003337	Psen2	ENSMUSG00000010609.15	NA	protein_coding	335.6647196001003	0.022368890142320533	0.1620183041099894	0.8546009710809517
QNCMUSG00003338	Gm31728	ENSMUSG00000102923.1	NONMMUG047702.2	noncoding	6.707644162435109	-0.057296155710726	0.2814782071885823	0.7118707633980035
QNCMUSG00003339	NA	NA	NONMMUG047704.1	noncoding	1.3007841049439959	-0.015819070637066168	0.28592280975617523	0.7799744237703293
QNCMUSG00003341	Gm5069	ENSMUSG00000055676.4	NA	transcribed_processed_pseudogene	81.74486720400324	-0.6570283855378733	0.42024175815027215	0.12140695077659802
QNCMUSG00003342	Itpkb	ENSMUSG00000038855.10	NA	protein_coding	2546.29454528221	0.03721579564091572	0.12839681206707662	0.8621398721210424
QNCMUSG00003345	NA	NA	NONMMUG049411.1	noncoding	2.6674815941265955	-0.01469277999168012	0.2819404505246796	0.79722958792159615
QNCMUSG00003346	Stum	ENSMUSG00000053963.7	NA	protein_coding	23.49354091521328	-0.12887113397112462	0.2705721801881525	0.624477647420287
QNCMUSG00003349	NA	NA	NONMMUG049413.1	noncoding	1.0313068411437583	-0.038092163196188446	0.2902694996632107	0.7217306137248004
QNCMUSG00003350	NA	NA	NONMMUG049414.1	noncoding	2.3127884615165897	-0.04031064897391934	0.2874231464033261	0.7260881714404939
QNCMUSG00003351	NA	NA	NONMMUG002610.2	noncoding	3.115148564680179	-0.022073814844279973	0.28044870012896306	0.7868671141035691
QNCMUSG00003352	Parp1	ENSMUSG00000026496.11	NA	protein_coding	2329.884958661248	-0.039353181730438204	0.1241822485595706	0.8628712682644549
QNCMUSG00003354	NA	NA	NONMMUG049417.1	noncoding	6.32066698170764	-0.0343947842238344	0.28019193064583375	0.7605074617601847
QNCMUSG00003355	Lin9	ENSMUSG00000058729.13	NA	protein_coding	146.84555611234924	-0.08356989589010999	0.19625114327161292	0.8363799020231798
QNCMUSG00003357	NA	NA	NONMMUG049418.1	noncoding	1.859515089295356	0.010208489020722206	0.2846222006512234	0.7970206923863622
QNCMUSG00003358	Acbd3	ENSMUSG00000026499.5	NA	protein_coding	907.4946857192605	0.278669312860929	0.13336310458788853	0.7589750611322682
QNCMUSG00003360	NA	NA	NONMMUG002612.2	noncoding	75.95928005290355	-0.031065314159195608	0.2870817570998981	0.7438469696685845
QNCMUSG00003361	NA	NA	NONMMUG002613.3	noncoding	22.813268214232856	0.0413477347412534	0.2548808720977385	0.8216298838388743
QNCMUSG00003362	Gm38293	ENSMUSG00000103156.1	NONMMUG049421.1	noncoding	13.848908909842828	0.011115347697406991	0.26044440454697554	0.8272379128286261
QNCMUSG00003363	NA	NA	NONMMUG049422.1	noncoding	16.70970661460071	-0.372401334568726	0.52474876915309	0.256869646096534
QNCMUSG00003364	NA	NA	NONMMUG002614.2	noncoding	4.58144827219599	-0.004049866131000593	0.27872104441529894	0.8193858250154431
QNCMUSG00003365	H3f3a	ENSMUSG00000060743.12	NA	protein_coding	3882.0415017380224	-0.07691745470486563	0.12627846941385412	0.8599229958522657
QNCMUSG00003366	Gm17275	ENSMUSG00000097347.1	NONMMUG002616.2	lncRNA	13.79487538348147	0.14397056211959966	0.30852791817056957	0.5425926002560163
QNCMUSG00003367	NA	NA	NONMMUG002617.2	noncoding	56.807406696373675	-0.15710363558822568	0.21824867855407706	0.711047048167977
QNCMUSG00003368	NA	NA	NONMMUG002618.2	noncoding	2.103875274702769	-0.05413134282345039	0.2912466760522013	0.691826038062786
QNCMUSG00003372	Sde2	ENSMUSG00000038806.7	NA	protein_coding	300.8379988959055	0.4177944003384747	0.15132001099227227	0.3422645432208734
QNCMUSG00003377	Pycr2	ENSMUSG00000026520.8	NA	protein_coding	375.7347000378014	-0.30096844872739725	0.20557294123890252	0.4795961412287451
QNCMUSG00003379	NA	NA	NONMMUG088004.1	noncoding	1.5958080467152715	-0.04670670924773639	0.2915861025569645	0.7031328459225327
QNCMUSG00003380	NA	NA	NONMMUG047716.2	noncoding	0.8171677538177715	0.012195912450079985	0.2876220840652593	0.7815009888645782
QNCMUSG00003381	NA	NA	NONMMUG002624.2	noncoding	2.626332567902149	-0.09866799755002255	0.3081959104963849	0.5983951610271725
QNCMUSG00003382	Lefty1	ENSMUSG00000038793.8	NA	protein_coding	6.391784577650544	-3.974487453128032e-4	0.27244689714123743	0.8246915211519138
QNCMUSG00003383	Tmem63a	ENSMUSG00000026519.16	NA	protein_coding	218.66124457475567	-0.3483223939841849	0.25616871150167236	0.3579328268739211
QNCMUSG00003385	Ephx1	ENSMUSG00000038776.13	NA	protein_coding	997.0916555523874	0.09973942293294741	0.17617389036418823	0.8402368336775788
QNCMUSG00003386	NA	NA	NONMMUG049426.1	noncoding	1.3849316938655223	-0.016147295926382494	0.2854708732877807	0.780824209923486
QNCMUSG00003391	Nvl	ENSMUSG00000026516.8	NA	protein_coding	945.0592006937284	-0.05989674877428664	0.1220398990831563	0.8621618135598736
QNCMUSG00003393	Cnih4	ENSMUSG00000062169.13	NA	protein_coding	866.6313194628119	0.5608845650651063	0.183511057378701	0.13036500505889964
QNCMUSG00003394	NA	NA	NONMMUG088005.1	noncoding	2.6820306149576827	0.06259774727402481	0.2918909687274955	0.6759556481256458
QNCMUSG00003395	Wdr26	ENSMUSG00000038733.14	NA	protein_coding	3791.209160371563	-0.13341921791289404	0.13429420524291416	0.8505881016492542
QNCMUSG00003396	NA	NA	NONMMUG002642.3	noncoding	226.14988596126574	-0.7619639546682494	0.2645696567324422	0.047000502509253285
QNCMUSG00003397	NA	NA	NONMMUG088006.1	noncoding	8.834779178783439	-0.07204637695415761	0.27870009249081795	0.6941978361068908
QNCMUSG00003406	Dnah14	ENSMUSG00000047369.16	NA	protein_coding	2.5932868332767076	-0.02998632891998546	0.2878471607417977	0.7435224897711855
QNCMUSG00003413	Lbr	ENSMUSG00000004880.11	NA	protein_coding	430.6935053747702	0.024535592266077207	0.12771547072098396	0.862974365666036
QNCMUSG00003416	Enah	ENSMUSG00000022995.16	NA	protein_coding	624.9911027782647	-0.0034665112233737334	0.1416094016948702	0.8614286661672631
QNCMUSG00003417	NA	NA	NONMMUG002663.2	noncoding	10.341913166737505	-0.16100318876512382	0.32800593183546606	0.5004176331161826
QNCMUSG00003418	NA	NA	NONMMUG002664.3	noncoding	1.6200015937926242	-0.020364538833949165	0.28460406973235997	0.7748879954010384
QNCMUSG00003419	NA	NA	NONMMUG002665.2	noncoding	1.292448135591059	-0.012986160965066504	0.2871927490782252	0.7813944541163388
QNCMUSG00003422	NA	NA	NONMMUG088007.1	noncoding	1.7483916935963915	0.05108570018059612	0.2901191761350186	0.6996278986639533
QNCMUSG00003423	Srp9	ENSMUSG00000026511.7	NA	protein_coding	805.0619380130064	0.07321952393607198	0.13316287289458895	0.8583288311423736
QNCMUSG00003424	Vmn1r1	ENSMUSG00000091013.3	NA	protein_coding	4.432494028922738	-0.022357608160887155	0.2788094225904027	0.7922306094054864
QNCMUSG00003425	NA	NA	NONMMUG047743.1	noncoding	0.8628706268593834	6.638646246015637e-4	0.2871918572232237	0.8075472536671389
QNCMUSG00003428	Degs1	ENSMUSG00000038633.5	NA	protein_coding	1027.9616669138209	0.45561770962016207	0.13706021766204482	0.28084314256957404
QNCMUSG00003429	1700047M11Rik	ENSMUSG00000100147.2	NA	lncRNA	5.96196195296676	0.08157158891247067	0.29703938444036715	0.6376951045361182
QNCMUSG00003430	NA	NA	NONMMUG002673.2	noncoding	9.16254373769912	0.03173230829694261	0.27074953351879305	0.8019090330657284
QNCMUSG00003431	Fbxo28	ENSMUSG00000047539.9	NA	protein_coding	842.484111454433	0.777020605148744	0.1487625770675492	0.0067557916968594344
QNCMUSG00003432	NA	NA	NONMMUG002675.2	noncoding	0.5872184780169898	0.008147179544613822	0.2871643395506659	0.7920410783829545
QNCMUSG00003435	Trp53bp2	ENSMUSG00000026510.10	NA	protein_coding	402.15914116576823	0.20705101932420503	0.15087417424853206	0.830334984004666
QNCMUSG00003436	Capn2	ENSMUSG00000026509.15	NA	protein_coding	6567.948567233297	-0.25673289850236547	0.13418017393324613	0.8229137637973307
QNCMUSG00003438	Gm37885	ENSMUSG00000102234.1	NONMMUG002678.2	noncoding	2.598844991366522	-0.07552985702422768	0.2952813122862849	0.6501170911912523
QNCMUSG00003439	NA	NA	NONMMUG002680.2	noncoding	1.547143526728241	-0.018887259444083256	0.2840806252592527	0.780094575378112
QNCMUSG00003444	NA	NA	NONMMUG002683.2	noncoding	2.2582724858268213	-0.03509991026572503	0.28407315499827107	0.7456736358180075
QNCMUSG00003447	Susd4	ENSMUSG00000038576.15	NA	protein_coding	1.143816821753426	-0.016850121204458314	0.28626639928544173	0.7766093842594649
QNCMUSG00003451	NA	NA	NONMMUG002687.2	noncoding	1.8331404152890676	-0.014898961760605605	0.2843681199689296	0.7878772591375093
QNCMUSG00003452	Tlr5	ENSMUSG00000079164.8	NA	protein_coding	148.4840714803155	-0.8602620339022385	0.38120242014222544	0.051633447389115586
QNCMUSG00003453	Disp1	ENSMUSG00000030768.12	NA	protein_coding	279.73161071716345	0.0787312761624365	0.20698879660861133	0.8338928855525948
QNCMUSG00003454	Brox	ENSMUSG00000046836.13	NA	protein_coding	1552.4919051469474	0.32355297305853964	0.1421438942482755	0.5758029525627587
QNCMUSG00003455	Aida	ENSMUSG00000042901.10	NA	protein_coding	582.7150735068984	-0.1601306109725778	0.16118969618366993	0.8360097746888718
QNCMUSG00003456	NA	NA	NONMMUG021784.2	noncoding	8.635174050345753	0.008918601111771054	0.27331660821590226	0.8213819228855475
QNCMUSG00003457	Mia3	ENSMUSG00000056050.13	NA	protein_coding	1970.0287581601126	0.002818675698873803	0.11938750361596086	0.8649944395650584
QNCMUSG00003458	NA	NA	NONMMUG087782.1	noncoding	0.753001737983557	-0.007069231846888838	0.2870365722352596	0.7948423993023402
QNCMUSG00003459	Taf1a	ENSMUSG00000072258.10	NA	protein_coding	126.00597753677748	-0.0201326884555338	0.19456292566878708	0.8451945625962192
QNCMUSG00003461	Gm37214	ENSMUSG00000104022.1	NONMMUG021788.2	lncRNA	11.88650886358547	-0.089186105837985	0.28010591456477435	0.6617311500306079
QNCMUSG00003462	NA	NA	NONMMUG002688.3	noncoding	1.6432053365426873	-0.001932950216378236	0.2834224993702853	0.8151572919097599
QNCMUSG00003468	NA	NA	NONMMUG049445.1	noncoding	12.018407021633537	-0.12651952885806775	0.30508522984121084	0.569699260355735
QNCMUSG00003471	NA	NA	NONMMUG047751.1	noncoding	4.580911141658843	-0.08852723771040825	0.29814297424408315	0.6272754243551303
QNCMUSG00003473	NA	NA	NONMMUG002694.2	noncoding	88.20012306772993	-0.023745895142716134	0.25298471332043054	0.827569795254027
QNCMUSG00003480	Dusp10	ENSMUSG00000039384.8	NA	protein_coding	865.2326319485649	-0.1365135276745201	0.21843898669240208	0.7618588700497424
QNCMUSG00003486	NA	NA	NONMMUG002701.2	noncoding	3.654027232919275	-0.05749327180807012	0.2898174258808826	0.6899359341761067
QNCMUSG00003489	NA	NA	NONMMUG047759.1	noncoding	2.237783849659681	0.07971381310236224	0.3015440683635512	0.6318097812189623
QNCMUSG00003490	Gm37800	ENSMUSG00000103308.5	NONMMUG049448.1	lncRNA	7.4712493009082825	-0.0931507977518118	0.29138686526012186	0.6330477396790031
QNCMUSG00003494	Hlx	ENSMUSG00000039377.7	NA	protein_coding	227.73242830544265	0.48267616426829724	0.29144734936146244	0.21016574576427505
QNCMUSG00003495	NA	NA	NONMMUG002706.2	noncoding	1.6844761662106829	-4.4874883497774337e-4	0.285152127033707	0.8135217793098953
QNCMUSG00003496	Gm34342	ENSMUSG00000102158.1	NA	lncRNA	4.964245452886954	-0.04673261365377009	0.2777805374733109	0.7429910851740603
QNCMUSG00003498	NA	NA	NONMMUG002707.3	noncoding	3.1152967898709147	-0.06112787304036953	0.29031399709316924	0.6822788734644322
QNCMUSG00003499	Marc1	ENSMUSG00000026621.13	NA	protein_coding	345.9332808056027	-0.19226584972255084	0.24549296430027684	0.5802197174248218
QNCMUSG00003500	NA	NA	NONMMUG002709.2	noncoding	1.4266548718963439	-0.010526321263120638	0.28505800308497514	0.7947095515000304
QNCMUSG00003501	Marc2	ENSMUSG00000073481.9	NA	protein_coding	2155.39442251414	0.14113839506302583	0.1191353452082563	0.85570565762705
QNCMUSG00003504	C130074G19Rik	ENSMUSG00000039349.5	NA	protein_coding	2596.0493426621915	-0.9075383682833833	0.23824737272127355	0.010251360657359692
QNCMUSG00003505	Mark1	ENSMUSG00000026620.11	NA	protein_coding	258.233052168609	0.3569264133976571	0.20233096971414863	0.3910999013051431
QNCMUSG00003507	Gm38251	ENSMUSG00000102784.1	NONMMUG002713.2	noncoding	1.4093517087638112	-0.023604987075694264	0.28672315883462	0.7603318061132001
QNCMUSG00003520	Rab3gap2	ENSMUSG00000039318.12	NA	protein_coding	1374.9496634916884	0.18342655318453036	0.15536263052749846	0.8339701567451713
QNCMUSG00003522	Iars2	ENSMUSG00000026618.11	NA	protein_coding	6033.802328184855	-0.2440635859398354	0.14665089843013718	0.8109564318382937
QNCMUSG00003523	NA	NA	NONMMUG002724.2	noncoding	1.948136865657947	-0.027939261544899625	0.2860384233105269	0.7537578474758374
QNCMUSG00003525	Bpnt1	ENSMUSG00000026617.16	NA	protein_coding	2325.732572643913	0.40640175246314	0.11805004588233081	0.42277902282333696
QNCMUSG00003526	4930532G15Rik	ENSMUSG00000097261.2	NONMMUG002728.2	noncoding	5.357116422599342	0.0578320375836311	0.28155352517924565	0.710599607777557
QNCMUSG00003527	Eprs	ENSMUSG00000026615.14	NA	protein_coding	4842.258352065274	0.7528962837902432	0.21203897014389095	0.03156075604181013
QNCMUSG00003528	9630028B13Rik	ENSMUSG00000051295.7	NA	lncRNA	1.6735996829922548	-0.04193954565353649	0.2880427032639212	0.721298717445168
QNCMUSG00003538	NA	NA	NONMMUG049457.1	noncoding	11.934092754040318	-0.23384082743384174	0.39631736093888137	0.38125002131780206
QNCMUSG00003539	Lyplal1	ENSMUSG00000039246.8	NA	protein_coding	239.51114350301333	0.01006773878691609	0.18437505312950314	0.8491495632055661
QNCMUSG00003544	NA	NA	NONMMUG002738.2	noncoding	12.331005094875897	-0.04848663051153466	0.28851489229086885	0.7081568431184585
QNCMUSG00003545	Tgfb2	ENSMUSG00000039239.14	NA	protein_coding	49.82362811033016	-0.15981086834720382	0.29134509628311944	0.5473889191375263
QNCMUSG00003548	Rrp15	ENSMUSG00000001305.5	NA	protein_coding	236.16834613330838	0.23256481314802574	0.14661098766045932	0.8238463865562349
QNCMUSG00003549	A430105J06Rik	ENSMUSG00000097784.1	NONMMUG002743.2	noncoding	14.056158259335765	-0.12324375403837902	0.2912614017397431	0.5948146318837737
QNCMUSG00003556	NA	NA	NONMMUG002746.2	noncoding	19.402441776152767	-0.1282044311419194	0.2723302578346499	0.6223120534595679
QNCMUSG00003558	NA	NA	NONMMUG002747.2	noncoding	33.7304885185251	0.8385490953336147	0.5089326200464954	0.07885631073799053
QNCMUSG00003559	Spata17	ENSMUSG00000026611.17	NA	protein_coding	115.82946587987875	0.2432440879732705	0.20999453481073566	0.5691311051099545
QNCMUSG00003560	Gm15509	ENSMUSG00000089947.1	NONMMUG002752.2	noncoding	9.46244252571873	0.00995913212399772	0.27493349252168303	0.819752848660203
QNCMUSG00003561	1700007P06Rik	ENSMUSG00000089730.2	NONMMUG002753.2	noncoding	1.4579203902493962	0.03662190003757844	0.2884147842685736	0.7295665485206488
QNCMUSG00003562	Gpatch2	ENSMUSG00000039210.16	NA	protein_coding	643.7310709597948	0.1704988606926841	0.12750219486344433	0.8476450315917148
QNCMUSG00003564	Gm38155	ENSMUSG00000104245.1	NONMMUG002755.2	lncRNA	1.1981600249923772	-0.01197739764463929	0.28545711505560134	0.7901878171793161
QNCMUSG00003569	Esrrg	ENSMUSG00000026610.13	NA	protein_coding	934.4332540594118	0.11677198380554708	0.17441215658912007	0.838437268658281
QNCMUSG00003574	NA	NA	NONMMUG002766.2	noncoding	8.482007411295944	-0.1267554863969428	0.3103091415709568	0.5612821152876054
QNCMUSG00003577	Ush2a	ENSMUSG00000026609.15	NA	protein_coding	4.974382326500258	0.14834512599144511	0.3399610564145688	0.5006942327947818
QNCMUSG00003583	Kctd3	ENSMUSG00000026608.13	NA	protein_coding	994.5995948208281	-0.21998195797940803	0.12611649330371283	0.8390179472287619
QNCMUSG00003585	NA	NA	NONMMUG047810.1	noncoding	1.4044152007871675	0.003915170952527436	0.2859242352817256	0.8054009512617523
QNCMUSG00003589	Kcnk2	ENSMUSG00000037624.15	NA	protein_coding	51.80206164136078	1.2082000251304603	0.655784248523789	0.03931162714086306
QNCMUSG00003597	Cenpf	ENSMUSG00000026605.14	NA	protein_coding	49.908349475984885	0.10027922349909352	0.282881705004063	0.6393257565570972
QNCMUSG00003599	Ptpn14	ENSMUSG00000026604.17	NA	protein_coding	1601.8548751686621	-0.9781220941078974	0.15443461363512548	1.4541120965536788e-4
QNCMUSG00003603	NA	NA	NONMMUG002786.2	noncoding	1.290716034505726	-0.01577484856675524	0.2859989622649623	0.7796974754839837
QNCMUSG00003604	Smyd2	ENSMUSG00000026603.13	NA	protein_coding	501.0490562547476	0.069394862003689	0.1543403199423281	0.8516879418312178
QNCMUSG00003613	Prox1	ENSMUSG00000010175.13	NA	protein_coding	26.915154989950867	-0.07585512981938992	0.29173974484639553	0.6566775465976828
QNCMUSG00003616	NA	NA	NONMMUG047820.2	noncoding	1.4119407724682653	-0.029420146107193203	0.28916575248169196	0.740910614497667
QNCMUSG00003625	Rps6kc1	ENSMUSG00000089872.10	NA	protein_coding	510.89243319979863	0.036962331762708564	0.150257831021608	0.8567723305869638
QNCMUSG00003627	Angel2	ENSMUSG00000026634.16	NA	protein_coding	1497.0021345123105	0.09920437305987156	0.13455153345232154	0.8552031572822435
QNCMUSG00003628	NA	NA	NONMMUG002804.2	noncoding	6.5372777169365515	0.03637657578606692	0.28365789159029997	0.7446116896099116
QNCMUSG00003629	Vash2	ENSMUSG00000037568.12	NA	protein_coding	8.701248312640452	-0.02197207375100724	0.277700516913746	0.7972593900816491
QNCMUSG00003632	Flvcr1	ENSMUSG00000066595.9	NA	protein_coding	452.9725440241789	-0.2753076081608001	0.2644673443565195	0.4415882336844478
QNCMUSG00003634	NA	NA	NONMMUG002808.2	noncoding	25.630508369788185	0.2683393441082171	0.3341001777174764	0.38710645136525146
QNCMUSG00003636	Tatdn3	ENSMUSG00000026632.17	NA	protein_coding	403.7878392554661	0.011403110069335176	0.1453200080433661	0.8600642208831799
QNCMUSG00003637	NA	NA	NONMMUG002809.2	noncoding	2.7062281720437253	0.0014980054577978033	0.2802033529128392	0.8193628427674579
QNCMUSG00003638	Nsl1	ENSMUSG00000062510.12	NA	protein_coding	20.60249821681143	0.026388426507340842	0.2648044065705788	0.8204756829113128
QNCMUSG00003639	Batf3	ENSMUSG00000026630.9	NA	protein_coding	5.517836750855575	-0.006303389481974457	0.2736502242701549	0.822168997152435
QNCMUSG00003644	Atf3	ENSMUSG00000026628.13	NA	protein_coding	301.98984328029144	0.16606011054398712	0.33445455419593406	0.4893379622097244
QNCMUSG00003645	D730003I15Rik	ENSMUSG00000073478.6	NA	lncRNA	23.65759839713476	-0.050429650482005775	0.2923341419573864	0.695306085150845
QNCMUSG00003646	Gm37168	ENSMUSG00000103174.1	NONMMUG002816.2	noncoding	69.52583932028111	0.10346525336831933	0.29976192361766435	0.6060165747904791
QNCMUSG00003647	NA	NA	NONMMUG002819.2	noncoding	4.7395330232747845	0.05763066169603702	0.2917955800143646	0.6844898573053411
QNCMUSG00003648	Nenf	ENSMUSG00000037499.9	NA	protein_coding	661.9215369809783	0.2816033943365308	0.12157921993147303	0.8213367808173175
QNCMUSG00003649	Tmem206	ENSMUSG00000026627.7	NA	protein_coding	68.15025315124221	0.05793818821336884	0.18777797664705453	0.842137788896601
QNCMUSG00003650	Ppp2r5a	ENSMUSG00000026626.11	NA	protein_coding	32031.56530288174	-0.12115236196184746	0.1412177927637914	0.8496292468493142
QNCMUSG00003654	NA	NA	NONMMUG002828.3	noncoding	37.41084303813393	0.0653632707184882	0.23956993371242236	0.8230251354963088
QNCMUSG00003655	NA	NA	NONMMUG002827.2	noncoding	68.59484655881614	0.02518741739383713	0.2114676751566407	0.8396866574726767
QNCMUSG00003656	Gm32200	ENSMUSG00000103114.1	NONMMUG002829.2	noncoding	449.68839943977423	-0.22514151507191135	0.18601522713345703	0.6664471359484009
QNCMUSG00003659	NA	NA	NONMMUG002832.2	noncoding	1.9917517945751433	-0.031535925588455346	0.28542510990458847	0.7487179560045876
QNCMUSG00003660	Gm37432	ENSMUSG00000103517.1	NONMMUG002833.2	noncoding	2.576853126785465	0.06288563088175081	0.29120181492245595	0.6771283088804658
QNCMUSG00003661	Dtl	ENSMUSG00000037474.13	NA	protein_coding	84.61522520629407	0.08364041693410362	0.22938743342369425	0.8230993298183689
QNCMUSG00003662	Ints7	ENSMUSG00000037461.10	NA	protein_coding	942.5561647160335	0.39221255157968377	0.14474538720611782	0.40728238283592116
QNCMUSG00003666	Lpgat1	ENSMUSG00000026623.16	NA	protein_coding	5558.139544527904	0.9171791274959273	0.11953811064840318	2.5620235156145914e-5
QNCMUSG00003668	NA	NA	NONMMUG002843.2	noncoding	1.6108709499946192	0.05502139193079658	0.2919799183890384	0.688731833095467
QNCMUSG00003669	Nek2	ENSMUSG00000026622.15	NA	protein_coding	15.511267557744782	0.00881578113971937	0.27268320413537933	0.8218698356647968
QNCMUSG00003671	1700034H15Rik	ENSMUSG00000055833.14	NONMMUG002846.2	noncoding	6.559936314144814	-0.02925402660706406	0.27714238335040603	0.7832704149011274
QNCMUSG00003672	Slc30a1	ENSMUSG00000037434.7	NA	protein_coding	623.9783602798245	0.3065261394975784	0.17644908139238102	0.5234695297667944
QNCMUSG00003674	NA	NA	NONMMUG088021.1	noncoding	1.8333375511741405	0.002798266029901283	0.28346800325243104	0.8142057367282135
QNCMUSG00003676	Rd3	ENSMUSG00000049353.17	NA	protein_coding	1.9672589783085923	0.016528476634323115	0.2830449539502097	0.7893662926681164
QNCMUSG00003678	Gm26670	ENSMUSG00000097416.3	NONMMUG002848.2	lncRNA	1.4226964098598989	0.02355406258633602	0.2866167593755339	0.760814144458289
QNCMUSG00003679	NA	NA	NONMMUG002849.2	noncoding	0.8824852398041398	1.0684203305817134e-4	0.28560868094703223	0.8128980848240163
QNCMUSG00003680	Traf5	ENSMUSG00000026637.13	NA	protein_coding	43.48696641689452	-0.06074441086772784	0.24578939569276495	0.8202935194793932
QNCMUSG00003683	Rcor3	ENSMUSG00000037395.15	NA	protein_coding	721.3216502336429	-0.31254956522406463	0.12560622315716966	0.6733784561540964
QNCMUSG00003685	Gm10516	ENSMUSG00000097316.2	NONMMUG002854.2	noncoding	169.1352454933379	-0.8226854363583105	0.2793021442749961	0.03417591674791512
QNCMUSG00003687	Kcnh1	ENSMUSG00000058248.12	NA	protein_coding	16.395707490206764	0.2528259164784462	0.37721019551239543	0.37530878419303204
QNCMUSG00003689	Hhat	ENSMUSG00000037375.16	NA	protein_coding	29.34672517844835	0.2827336524875332	0.3922284445587555	0.3464872584182315
QNCMUSG00003695	Sertad4	ENSMUSG00000016262.14	NA	protein_coding	16.837545164398712	-1.197827955900565	0.7667093078169787	0.05390752955838939
QNCMUSG00003697	Gm15867	ENSMUSG00000089812.2	NA	lncRNA	0.8744479725986518	-0.017297018233502586	0.2869061745524958	0.7730448594583577
QNCMUSG00003698	Syt14	ENSMUSG00000016200.14	NA	protein_coding	53.07882163785892	1.5621983466309106	0.48855630758838414	0.003058675719353365
QNCMUSG00003699	NA	NA	NONMMUG049525.2	noncoding	1.5813815619700757	-0.037154938665654946	0.2873795577363731	0.7317806800883659
QNCMUSG00003700	Gm31406	ENSMUSG00000103640.1	NA	lncRNA	0.9931445361191149	-0.0021570080334217	0.2875763843728888	0.8029004974775641
QNCMUSG00003701	NA	NA	NONMMUG088022.1	noncoding	4.511215294125175	0.022681448146041963	0.28127163658053844	0.7822668002549038
QNCMUSG00003702	Diexf	ENSMUSG00000016181.9	NA	protein_coding	202.84582518034617	-0.08690423877116099	0.22529945790087907	0.8246695442148967
QNCMUSG00003704	Irf6	ENSMUSG00000026638.15	NA	protein_coding	16.666035586672354	-0.055690531345466254	0.2649916442725031	0.7696136457654364
QNCMUSG00003705	A130010J15Rik	ENSMUSG00000079144.7	NA	protein_coding	147.1557258223399	0.12949404137265172	0.1937950678618777	0.8289850509411116
QNCMUSG00003706	Traf3ip3	ENSMUSG00000037318.10	NA	protein_coding	11.990922086452539	-0.045981025502509376	0.2680089323831656	0.7804062501638848
QNCMUSG00003710	Lamb3	ENSMUSG00000026639.18	NA	protein_coding	419.8898730076333	1.463761186234579	0.38586951264659775	0.0010584813569999155
QNCMUSG00003711	NA	NA	NONMMUG002869.2	noncoding	67.36910651977604	-0.09562002909940064	0.24971658416186507	0.7365070289388054
QNCMUSG00003712	Hsd11b1	ENSMUSG00000016194.14	NA	protein_coding	2057.0266595150943	-0.9422124703042082	0.24422143784160086	0.007705213394675114
QNCMUSG00003713	G0s2	ENSMUSG00000009633.3	NA	protein_coding	5955.341937713593	0.17757739737717962	0.23161895904868873	0.6312063680585991
QNCMUSG00003714	NA	NA	NONMMUG002872.2	noncoding	77.46450038499697	0.05454334207671437	0.2109670518576627	0.8360866220524847
QNCMUSG00003718	Camk1g	ENSMUSG00000016179.11	NA	protein_coding	1.7320538948709272	-0.021658480634034617	0.28571559572814476	0.7679545856124249
QNCMUSG00003723	NA	NA	NONMMUG002881.2	noncoding	0.8646106449498131	0.00295479261115842	0.2860652049883768	0.8067700080979142
QNCMUSG00003729	NA	NA	NONMMUG002886.3	noncoding	1.542667418836055	0.028358744154854378	0.2886240647750435	0.7443573697370653
QNCMUSG00003731	Plxna2	ENSMUSG00000026640.12	NA	protein_coding	2422.36376713036	-0.10942653337116989	0.16295217001767556	0.8432750338154075
QNCMUSG00003738	Cd34	ENSMUSG00000016494.9	NA	protein_coding	1100.6717658064151	0.2945668766968538	0.1596624699635158	0.5924685050292948
QNCMUSG00003739	Gm16897	ENSMUSG00000097325.2	NONMMUG002895.2	lncRNA	7.397981490131844	-0.06201838736008064	0.27851024483766273	0.7118263718753939
QNCMUSG00003740	A330023F24Rik	ENSMUSG00000096929.7	NONMMUG002896.2	noncoding	644.5773484670949	0.05406320419622564	0.1993681842992057	0.8394525210973175
QNCMUSG00003741	NA	NA	NONMMUG047861.2	noncoding	13.433294141882751	0.002384617806713159	0.25673113841323125	0.830192500097512
QNCMUSG00003746	Cd46	ENSMUSG00000016493.13	NA	protein_coding	80.10718109035203	-0.2181001574985531	0.30573703565627885	0.46462806221429015
QNCMUSG00003748	Cr1l	ENSMUSG00000016481.15	NA	protein_coding	1310.727934875888	-0.10505800451326915	0.1076578211439637	0.8625883338467265
QNCMUSG00003749	NA	NA	NONMMUG002904.2	noncoding	3.513120089454153	-0.02625682083151463	0.28249886042540295	0.7697606755476629
QNCMUSG00003750	Cr2	ENSMUSG00000026616.15	NA	protein_coding	5.309574924205737	-0.042812700432894764	0.2848367486415368	0.7287352476580631
QNCMUSG00003760	Ppp1r14c	ENSMUSG00000040653.6	NA	protein_coding	58.50375633537511	-0.21672341823497573	0.3879556119567759	0.40131512574448097
QNCMUSG00003764	NA	NA	NONMMUG002954.2	noncoding	2.1682546322063017	0.031292741349102066	0.2862523607848631	0.7463426831254304
QNCMUSG00003766	Plekhg1	ENSMUSG00000040624.17	NA	protein_coding	476.57449897752326	-0.12303194810084325	0.247467036508723	0.6884424168311282
QNCMUSG00003768	Mthfd1l	ENSMUSG00000040675.17	NA	protein_coding	40.76390301429846	0.23628572898336078	0.3587490057693405	0.40303315345936536
QNCMUSG00003772	Akap12	ENSMUSG00000038587.9	NA	protein_coding	1728.0818723041791	0.5581468655236231	0.18874378899577657	0.13296898926557532
QNCMUSG00003773	Zbtb2	ENSMUSG00000075327.10	NA	protein_coding	229.9711115840089	-0.06872260357323197	0.2016614510424851	0.8368609857565728
QNCMUSG00003774	Rmnd1	ENSMUSG00000019763.11	NA	protein_coding	2638.742390286964	-0.035753683981851754	0.1098103087448701	0.8651312361133532
QNCMUSG00003775	Gm16153	ENSMUSG00000085687.1	NONMMUG002938.2	noncoding	2.7299183592224456	0.009419817750642736	0.2798923599438542	0.8137829805680371
QNCMUSG00003776	NA	NA	NONMMUG002937.2	noncoding	83.91571751400376	-0.19895938070656854	0.2647223710148768	0.5362005400645231
QNCMUSG00003777	NA	NA	NONMMUG002939.2	noncoding	74.83872395405389	0.0953103159187686	0.23130650520616247	0.8126671271722387
QNCMUSG00003778	Armt1	ENSMUSG00000061759.15	NA	protein_coding	735.2976429749972	0.24561095140034828	0.11332534617444616	0.8396728937721024
QNCMUSG00003779	Ccdc170	ENSMUSG00000019767.12	NA	protein_coding	31.510345019972224	-0.7883530683436002	0.6129329665470202	0.1071620707391885
QNCMUSG00003781	Esr1	ENSMUSG00000019768.16	NA	protein_coding	546.8328873580267	-0.5119215827281522	0.20197396125989603	0.18247940637518628
QNCMUSG00003782	NA	NA	NONMMUG002931.2	noncoding	0.7939785337542602	0.01658030330400986	0.2878572648460058	0.7712586254103989
QNCMUSG00003787	Syne1	ENSMUSG00000096054.3	NA	protein_coding	4633.50630067337	-0.38959557659807303	0.21252607515532093	0.33480952769866074
QNCMUSG00003788	NA	NA	NONMMUG050536.1	noncoding	0.6241987042779656	-0.006188488927375346	0.28767609333016997	0.7943919531153404
QNCMUSG00003789	NA	NA	NONMMUG050537.1	noncoding	1.267661578696557	6.614426359551744e-4	0.2876003820150334	0.8060659319074363
QNCMUSG00003794	NA	NA	NONMMUG002922.2	noncoding	7.870838219186518	-0.13698041930519264	0.3162827877365827	0.5404815191797101
QNCMUSG00003796	Myct1	ENSMUSG00000046916.9	NA	protein_coding	346.8898935406442	0.04971658323848803	0.18959250322681379	0.8427414626059705
QNCMUSG00003799	Fbxo5	ENSMUSG00000019773.7	NA	protein_coding	31.817773212161203	0.1312191829474817	0.26424316769596745	0.6326361280688233
QNCMUSG00003800	Mtrf1l	ENSMUSG00000019774.8	NA	protein_coding	199.6359230514765	-0.16207646617349517	0.2206658529450636	0.692083016735785
QNCMUSG00003801	Rgs17	ENSMUSG00000019775.17	NA	protein_coding	5.4971730578111835	-0.06494615421773343	0.2861562155859814	0.6869066041110046
QNCMUSG00003808	NA	NA	NONMMUG049557.1	noncoding	1.3933856152393058	-0.01776447656821767	0.28616835179741146	0.7748118955060166
QNCMUSG00003809	Ipcef1	ENSMUSG00000064065.15	NA	protein_coding	9.033691589113602	-0.06088485867467845	0.2812372668862086	0.7063874305618938
QNCMUSG00003811	Cnksr3	ENSMUSG00000015202.13	NA	protein_coding	140.4215982897032	-0.037934648256143136	0.16976017953353842	0.8504553059512864
QNCMUSG00003813	NA	NA	NONMMUG002907.2	noncoding	19.521968005284773	-0.051217856099395415	0.26526555002806185	0.7789833524804386
QNCMUSG00003815	Ulbp1	ENSMUSG00000079685.10	NA	protein_coding	83.39968266254884	0.06799812846006499	0.2713354747897097	0.7221201183587042
QNCMUSG00003816	Lrp11	ENSMUSG00000019796.12	NA	protein_coding	117.81942950835939	0.9179961123573531	0.25589480900705336	0.011992995444532766
QNCMUSG00003818	NA	NA	NONMMUG049561.2	noncoding	6.780094492437015	-0.0033565399216230773	0.2806455416315773	0.8179743118093813
QNCMUSG00003819	Pcmt1	ENSMUSG00000019795.17	NA	protein_coding	1008.556168768444	-0.00544722658280679	0.14263970270066983	0.8610230921294626
QNCMUSG00003821	Nup43	ENSMUSG00000040034.15	NA	protein_coding	93.33082810445697	0.4060907100218133	0.28880688923503445	0.2814740464512704
QNCMUSG00003822	Lats1	ENSMUSG00000040021.13	NA	protein_coding	1902.7748107298385	0.14744148308829672	0.1250128440464862	0.8523353119498627
QNCMUSG00003823	Katna1	ENSMUSG00000019794.13	NA	protein_coding	709.5469395140282	0.07187212445748656	0.1285630189303745	0.8596964781313879
QNCMUSG00003824	Gm20470	ENSMUSG00000092190.1	NONMMUG002971.2	noncoding	4.759061116555651	-0.05612379964001887	0.2908102139132046	0.6896489089613382
QNCMUSG00003825	Ginm1	ENSMUSG00000040006.13	NA	protein_coding	5913.515689988538	0.2476289938875442	0.13572176827140522	0.8262164199026711
QNCMUSG00003826	B430219N15Rik	ENSMUSG00000085211.2	NONMMUG002974.2	noncoding	77.62886880713368	0.041542013918351876	0.22343563240471453	0.8343142819213469
QNCMUSG00003827	NA	NA	NONMMUG002973.2	noncoding	7.705425639937131	-0.022188829252211155	0.26664151387143015	0.8208919754794123
QNCMUSG00003828	Ppil4	ENSMUSG00000015757.10	NA	protein_coding	659.9620942673479	0.06532565065216073	0.10410163762298456	0.8650260322956962
QNCMUSG00003829	NA	NA	NONMMUG002976.2	noncoding	51.485690320401545	-0.09989375660231775	0.25796233392142387	0.7014875512231629
QNCMUSG00003830	Zc3h12d	ENSMUSG00000039981.6	NA	protein_coding	14.171622278780422	0.306137741770355	0.5101027590466628	0.29710531439702137
QNCMUSG00003831	Tab2	ENSMUSG00000015755.16	NA	protein_coding	2013.3599125249302	-0.025472318821126397	0.13542771249052102	0.8613898741916993
QNCMUSG00003833	NA	NA	NONMMUG049563.2	noncoding	3.7566468714335888	-0.06586071620399819	0.29064549703612524	0.6739904455194209
QNCMUSG00003838	NA	NA	NONMMUG050545.2	noncoding	8.151615576828526	-0.17867712783049236	0.34525603740940625	0.46735939801061505
QNCMUSG00003839	Ust	ENSMUSG00000047712.8	NA	protein_coding	248.14953922784363	-0.48042314938931957	0.24137805055569464	0.21554250942004385
QNCMUSG00003844	Sash1	ENSMUSG00000015305.6	NA	protein_coding	2245.5942499345792	-0.1598895724652599	0.24976454888942196	0.6208009153549492
QNCMUSG00003845	NA	NA	NONMMUG002995.2	noncoding	17.237943555207703	-0.09805704023390913	0.278570621005586	0.6525333555927543
QNCMUSG00003849	NA	NA	NONMMUG050562.1	noncoding	2.201382965427332	-0.014435457958885014	0.2831266824938538	0.7933282949365761
QNCMUSG00003853	NA	NA	NONMMUG050606.1	noncoding	2.1081125406556094	-0.05443396167591937	0.2923833441048499	0.6886266553694844
QNCMUSG00003854	NA	NA	NONMMUG050613.1	noncoding	28.89213838517472	-0.35424970535046807	0.4634981482083902	0.2777979785708089
QNCMUSG00003855	NA	NA	NONMMUG050627.1	noncoding	1.6359941311134465	-0.07011172473231579	0.296807205256741	0.6549470382852027
QNCMUSG00003861	Gm48749	ENSMUSG00000111627.1	NONMMUG049569.2	noncoding	1.7655839733393206	0.012588919725780476	0.2845883693905057	0.7919461600321903
QNCMUSG00003864	NA	NA	NONMMUG050721.1	noncoding	3.8454204970784898	-0.09866149622049493	0.3006256253331339	0.6108348037521549
QNCMUSG00003867	NA	NA	NONMMUG050759.1	noncoding	4.869631349726651	-0.1407501228636989	0.3264042051432056	0.524978369795061
QNCMUSG00003871	Samd5	ENSMUSG00000060487.7	NA	protein_coding	110.96376962864196	-0.2364821987861077	0.27816043106538746	0.47350184544234664
QNCMUSG00003875	Stxbp5	ENSMUSG00000019790.17	NA	protein_coding	782.6877914822196	-0.0028553576363164815	0.12503030453841107	0.8642797180855459
QNCMUSG00003878	Gm46210	ENSMUSG00000112146.1	NONMMUG003022.3	noncoding	3.095136429467615	-0.07974834288162615	0.3007268664164144	0.6336446646320145
QNCMUSG00003880	Gm28905, Gm48279	ENSMUSG00000101621.2, ENSMUSG00000112060.1	NONMMUG003024.3	noncoding	6.118667558731936	-0.06832634763338004	0.28384336970963375	0.6871194466167386
QNCMUSG00003882	Gm48278	ENSMUSG00000112074.1	NA	lncRNA	30.406959782058912	-0.33109378961889624	0.42297718385658484	0.3030511801730846
QNCMUSG00003884	Gm48281	ENSMUSG00000112713.1	NA	lncRNA	25.35675309420242	-0.0801446546750398	0.28076478592411336	0.6746579637033232
QNCMUSG00003890	Adgb	ENSMUSG00000050994.20	NA	protein_coding	5.218426802383746	-0.07960748049655374	0.2914160797211316	0.6524334031726644
QNCMUSG00003893	Rab32	ENSMUSG00000019832.5	NA	protein_coding	66.23290048623235	-0.07998303472552103	0.22636686110612578	0.8259401203493544
QNCMUSG00003899	Grm1	ENSMUSG00000019828.13	NA	protein_coding	1.1866097093926833	-0.030254034967018534	0.2879449293370036	0.7427847240461406
QNCMUSG00003901	Shprh	ENSMUSG00000090112.8	NA	protein_coding	1079.6722436669156	-0.38676248820071574	0.16686985444716806	0.38267085373038806
QNCMUSG00003902	NA	NA	NONMMUG003038.2	noncoding	2.2073434244531414	-0.07362544907821884	0.2962844015448457	0.6506571754929413
QNCMUSG00003904	4930432B10Rik	ENSMUSG00000097007.3	NONMMUG003040.3	noncoding	30.7861648673437	0.03161517545249299	0.27672129002034623	0.7794922576787826
QNCMUSG00003905	Fbxo30	ENSMUSG00000047648.13	NA	protein_coding	763.1356856755348	0.14143072869971648	0.17575696826544254	0.8340263505264038
QNCMUSG00003907	Epm2a	ENSMUSG00000055493.4	NA	protein_coding	420.68693574920354	-0.7876713442873229	0.317326471054625	0.054254219028322566
QNCMUSG00003914	NA	NA	NONMMUG003045.2	noncoding	0.8553944177129593	-0.02060043636137805	0.2875116936061434	0.7639454378763236
QNCMUSG00003918	Utrn	ENSMUSG00000019820.11	NA	protein_coding	7049.796664574959	-0.5242135478129689	0.09794921101839243	0.14208851865025257
QNCMUSG00003919	NA	NA	NONMMUG003051.3	noncoding	17.866449238151613	0.011267863532447284	0.2708482169064589	0.8222212703062936
QNCMUSG00003920	B230208H11Rik	ENSMUSG00000097378.8	NA	lncRNA	2.417255278114091	-0.01757902213297287	0.28814748804139095	0.7679817835140226
QNCMUSG00003921	Stx11	ENSMUSG00000039232.12	NA	protein_coding	25.11127966582934	0.08069251577334989	0.27600845518982187	0.6863197073778684
QNCMUSG00003922	NA	NA	NONMMUG003052.2	noncoding	2.6168819284598146	-0.07227582054827475	0.29431123369707707	0.656580055986051
QNCMUSG00003924	Plagl1	ENSMUSG00000019817.18	NA	protein_coding	26.45215564400538	0.0025860340563462524	0.26697494357987817	0.8264342176194303
QNCMUSG00003927	Ltv1	ENSMUSG00000019814.5	NA	protein_coding	406.8906658002095	0.41337259860288	0.14677274575729182	0.357179864494727
QNCMUSG00003929	Phactr2	ENSMUSG00000062866.16	NA	protein_coding	1343.3687815767034	0.04689330796325138	0.10669969256380087	0.8651732723065388
QNCMUSG00003935	Fuca2	ENSMUSG00000019810.15	NA	protein_coding	413.06456137821243	0.30653014929865247	0.2536694275416976	0.41267732551761954
QNCMUSG00003936	Pex3	ENSMUSG00000019809.16	NA	protein_coding	1858.3997485541229	0.2260560464738951	0.12166852231747534	0.839796753645258
QNCMUSG00003937	Adat2	ENSMUSG00000019808.8	NA	protein_coding	99.1174092890062	0.9254125814908074	0.3033115144651541	0.021044057963858886
QNCMUSG00003939	Aig1	ENSMUSG00000019806.13	NA	protein_coding	677.4152258698305	0.7471463873873159	0.14206898772351892	0.009670227069616847
QNCMUSG00003943	Hivep2	ENSMUSG00000015501.10	NA	protein_coding	2405.161194900766	-0.324451245206617	0.1883428956398205	0.4679024588044303
QNCMUSG00003946	Gm48843	ENSMUSG00000112266.1	NONMMUG049669.2	noncoding	24.58240314869494	-0.04191816546850887	0.2602360731804043	0.8159396093166463
QNCMUSG00003953	Adgrg6	ENSMUSG00000039116.7	NA	protein_coding	57.9110497466252	-0.13471171445125338	0.23470696880751024	0.7039597461301657
QNCMUSG00003955	Vta1	ENSMUSG00000019868.16	NA	protein_coding	548.1207997106136	0.1963338918561529	0.16782767671886822	0.8226237906571302
QNCMUSG00003959	Nmbr	ENSMUSG00000019865.9	NA	protein_coding	2.7935258953116007	-0.0725899561413283	0.2976042403549366	0.649473501314276
QNCMUSG00003960	Gje1	ENSMUSG00000019867.4	NA	protein_coding	1.9572522567138213	0.012388446709589444	0.2850106545136427	0.7908312048213371
QNCMUSG00003965	NA	NA	NONMMUG003096.2	noncoding	25.428249006180387	-0.19741452314524974	0.32923071453464803	0.4636076142537335
QNCMUSG00003967	NA	NA	NONMMUG050792.1	noncoding	0.9749440257937543	-0.024006176134156978	0.2875598718307689	0.7565275151919562
QNCMUSG00003968	Gm47712	ENSMUSG00000112089.1	NONMMUG088044.1	lncRNA	1.3790948218043644	-0.014141213841060879	0.2866576164465838	0.7808122929174314
QNCMUSG00003969	NA	NA	NONMMUG088298.1	noncoding	91.58263941787885	-0.23906407548718847	0.28920012355969255	0.4579717970205474
QNCMUSG00003977	Gm47729	ENSMUSG00000112929.1	NONMMUG049677.2	noncoding	2.5751395517086326	0.045531864787948455	0.2862351537613615	0.7199523398035605
QNCMUSG00003978	Gm20125	ENSMUSG00000101969.2	NONMMUG003101.3	noncoding	2.6780026653711957	-0.09657826844436106	0.30552524969023714	0.6050205133209641
QNCMUSG00003979	NA	NA	NONMMUG050794.1	noncoding	4.51147271113387	-0.026796542465074992	0.28220350160079705	0.7696671353439668
QNCMUSG00003981	Gm47761	ENSMUSG00000112478.1	NA	lncRNA	26.67426465682819	0.041141275983498475	0.26362862741464754	0.8084564099643384
QNCMUSG00003990	Cited2	ENSMUSG00000039910.10	NA	protein_coding	133.19690829572315	-0.6188628821037996	0.3386238493174819	0.12560786820331674
QNCMUSG00003991	NA	NA	NONMMUG050801.1	noncoding	2.6140202078467096	-0.013418790879692924	0.2846977191871832	0.7898968160011143
QNCMUSG00003992	Gm20655	ENSMUSG00000093672.2	NONMMUG003104.2	noncoding	13.377576413559474	0.25289120757982814	0.4484000453947793	0.34538176138544474
QNCMUSG00003993	Txlnb	ENSMUSG00000039891.6	NA	protein_coding	1381.3462836187766	-0.03573912764205052	0.27464754884966563	0.7780800171547855
QNCMUSG00003994	Heca	ENSMUSG00000039879.9	NA	protein_coding	1483.4794696759711	-0.24301265776026273	0.13278983592430146	0.8299999782569123
QNCMUSG00003996	NA	NA	NONMMUG050804.1	noncoding	2.5839258374864014	-0.07832046139924498	0.29674150180559905	0.6424709477945467
QNCMUSG00003997	NA	NA	NONMMUG049680.1	noncoding	1.1955954272495446	0.012276670765909485	0.28619345627467474	0.7868782753240011
QNCMUSG00003998	Abracl	ENSMUSG00000078453.3	NA	protein_coding	128.7209970180455	0.2879073421492285	0.22363627802722374	0.4738812801344168
QNCMUSG00004000	NA	NA	NONMMUG003108.2	noncoding	1.0289849093053676	-0.03891781377433055	0.28925468054217623	0.7230987974623007
QNCMUSG00004001	Reps1	ENSMUSG00000019854.17	NA	protein_coding	443.25472133538995	0.17781629851545702	0.1573976361261356	0.834230011500265
QNCMUSG00004002	Ect2l	ENSMUSG00000071392.6	NA	protein_coding	3.961882727925126	-0.06930656049167813	0.29323939673777993	0.662735633076945
QNCMUSG00004004	NA	NA	NONMMUG003114.2	noncoding	0.8820678034494569	0.012415147263925671	0.285303803700427	0.7898428236568888
QNCMUSG00004005	Ccdc28a	ENSMUSG00000059554.12	NA	protein_coding	94.86598052747458	0.0017736184005335415	0.20765400068172715	0.8433558933511898
QNCMUSG00004006	Gm10827	ENSMUSG00000096977.2	NONMMUG003117.3	noncoding	6.4797483047709505	-0.04214742728172782	0.2831286314332682	0.735448427592048
QNCMUSG00004007	NA	NA	NONMMUG050805.1	noncoding	11.606881937272545	-0.05791426507088491	0.26796356846140806	0.7534769314515128
QNCMUSG00004008	Nhsl1	ENSMUSG00000039835.16	NA	protein_coding	72.28237354738543	-0.40102530422881205	0.3769530784056767	0.2630685519218798
QNCMUSG00004009	NA	NA	NONMMUG049689.1	noncoding	1.098279046026975	0.005820167658101486	0.2865987964657417	0.799058031872323
QNCMUSG00004011	Hebp2	ENSMUSG00000019853.6	NA	protein_coding	310.4389030658358	0.4176306353073542	0.2656588458768868	0.276139154086951
QNCMUSG00004012	Arfgef3	ENSMUSG00000019852.7	NA	protein_coding	0.9550396164716297	-0.02847927528333066	0.28794634696476856	0.7464260265828281
QNCMUSG00004017	Perp	ENSMUSG00000019851.8	NA	protein_coding	18.595041000722336	0.09621846411651726	0.28205830746379323	0.6475617057012399
QNCMUSG00004019	NA	NA	NONMMUG003125.2	noncoding	0.6416632339739218	0.005472378767583996	0.2869512600456879	0.798560542666158
QNCMUSG00004022	Tnfaip3	ENSMUSG00000019850.11	NA	protein_coding	107.77230825048372	-0.33042968037003484	0.21550168725007865	0.4207134188157928
QNCMUSG00004027	Gm20139	ENSMUSG00000111052.1	NONMMUG003131.3	noncoding	1.5293489552466344	-0.016148259739531105	0.284866189698155	0.7832471975163359
QNCMUSG00004030	Gm33056	ENSMUSG00000110917.1	NONMMUG003134.2	noncoding	4.313150842582112	0.06362765954348447	0.2861690356678365	0.6890993492762442
QNCMUSG00004036	Gm33104	ENSMUSG00000110902.1	NONMMUG003136.3	noncoding	1.4634211939738986	0.017013335566846567	0.28404702976844964	0.7844582431043058
QNCMUSG00004037	Ifngr1	ENSMUSG00000020009.13	NA	protein_coding	1701.8050083522774	-0.059852487354067015	0.17734059193799484	0.8454993649950623
QNCMUSG00004038	Il22ra2	ENSMUSG00000039760.8	NA	protein_coding	0.8049809451426062	-0.014721112313229973	0.2868918770447756	0.7787644155746312
QNCMUSG00004044	Pex7	ENSMUSG00000020003.16	NA	protein_coding	1421.1569180665715	0.09869529971567224	0.15860213370028586	0.8464620937951773
QNCMUSG00004045	Map3k5	ENSMUSG00000071369.11	NA	protein_coding	1275.5018968150137	-0.1617705721706761	0.1744566495416565	0.8301996258999584
QNCMUSG00004046	NA	NA	NONMMUG050823.1	noncoding	1.6729513300639014	-0.0010883934213236062	0.2851855917396941	0.8126258188008061
QNCMUSG00004048	Map7	ENSMUSG00000019996.17	NA	protein_coding	194.8564527413553	1.2364029886728978	0.2830879336828051	7.532831985340939e-4
QNCMUSG00004054	Bclaf1	ENSMUSG00000037608.16	NA	protein_coding	1794.9930037645922	-0.14127278433904014	0.1527209287386021	0.8419540767125384
QNCMUSG00004055	Mtfr2	ENSMUSG00000019992.8	NA	protein_coding	3.4821265191478914	-0.021155183705556767	0.28224916785002835	0.7819376882529636
QNCMUSG00004056	NA	NA	NONMMUG050825.1	noncoding	10.249081215475426	0.05959902206531678	0.27084852185053016	0.7400326373690427
QNCMUSG00004057	Pde7b	ENSMUSG00000019990.15	NA	protein_coding	1491.994242417392	2.054461953027478	0.2761168565874852	8.128549304360034e-10
QNCMUSG00004058	NA	NA	NONMMUG050826.1	noncoding	5.356347429292541	0.13010436682960363	0.31397499995636424	0.5520824786939256
QNCMUSG00004059	Gm17229	ENSMUSG00000092051.2	NONMMUG003163.2	noncoding	60.99468042596976	0.39168130893284947	0.3134225093734031	0.2876022875346284
QNCMUSG00004062	Ahi1	ENSMUSG00000019986.17	NA	protein_coding	171.73933683872949	0.08071066713855	0.18223458699010325	0.8408131653379484
QNCMUSG00004067	Myb	ENSMUSG00000019982.15	NA	protein_coding	2.790606815653092	-0.0075232627601211554	0.2820654133722351	0.811259413209094
QNCMUSG00004075	Hbs1l	ENSMUSG00000019977.16	NA	protein_coding	1866.298672790238	0.15214931436924856	0.08719176007903041	0.8643169609784469
QNCMUSG00004078	Aldh8a1	ENSMUSG00000037542.13	NA	protein_coding	2.1486228303564117	-0.046741999763088196	0.28677253962803007	0.7164050137651846
QNCMUSG00004087	NA	NA	NONMMUG049703.1	noncoding	2.1591308891926033	-0.09626528350223722	0.3068671013929407	0.6031005894608762
QNCMUSG00004088	Gm5420	ENSMUSG00000056716.10	NONMMUG049704.2	noncoding	5.533076805703965	-0.018395974482071305	0.28332622801983176	0.7841943268287507
QNCMUSG00004093	Sgk1	ENSMUSG00000019970.15	NA	protein_coding	2529.0231810861565	1.0898419783723141	0.1888040417250771	1.3142015784176278e-4
QNCMUSG00004095	NA	NA	NONMMUG050843.1	noncoding	1.802994187444218	0.005741154027583702	0.28552622661060856	0.8028539921035716
QNCMUSG00004097	NA	NA	NONMMUG003185.3	noncoding	12.617181752685653	0.022274105837651954	0.2659852352069139	0.8213142023336567
QNCMUSG00004101	E030030I06Rik	ENSMUSG00000097327.7	NA	protein_coding	59.76411182493722	-0.05265577876100845	0.21725230044800756	0.8345600742478259
QNCMUSG00004103	NA	NA	NONMMUG003188.2	noncoding	9.263546959413194	0.03134196578222746	0.2740600212600949	0.7903705727616249
QNCMUSG00004104	Raet1e	ENSMUSG00000053219.15	NA	protein_coding	7.25058978102358	1.6317127917538494	1.3401308620923342	0.05875886215855051
QNCMUSG00004105	H60b	ENSMUSG00000075297.10	NA	protein_coding	7.407350613554301	-0.008086659443673476	0.27341886776189245	0.8215998509563973
QNCMUSG00004106	Gm26740	ENSMUSG00000097705.1	NONMMUG003190.2	noncoding	61.78837407485963	-0.2274542589012659	0.3748774434885135	0.400261123007156
QNCMUSG00004108	NA	NA	NONMMUG049707.1	noncoding	3.931728375085563	-0.0786448168259883	0.2925373113767744	0.6512626470879213
QNCMUSG00004110	C920009B18Rik	ENSMUSG00000097352.7	NONMMUG003194.2	noncoding	9.975581008756869	-0.1992390916351483	0.35512719128757597	0.4404039980140425
QNCMUSG00004111	Raet1d	ENSMUSG00000078452.10	NA	protein_coding	3.2449702896461847	0.07576339999517123	0.29941718890809255	0.6410128012206059
QNCMUSG00004112	NA	NA	NONMMUG003195.2	noncoding	1.6329520649888976	-0.015497338326882486	0.2866744636265855	0.777822100354887
QNCMUSG00004114	Gm10825	ENSMUSG00000096937.1	NA	lncRNA	1.630359281733916	-0.013618550622180505	0.28669320685477145	0.7819259128043092
QNCMUSG00004116	NA	NA	NONMMUG003198.2	noncoding	5.382545320831973	-0.05033858064618367	0.2906710841599521	0.6995062532988592
QNCMUSG00004120	Slc2a12	ENSMUSG00000037490.5	NA	protein_coding	139.08029850728462	0.29275417756574196	0.2582886602783876	0.4258099412594434
QNCMUSG00004121	Tbpl1	ENSMUSG00000071359.13	NA	protein_coding	426.6071948612623	0.35580584088926986	0.1946882838237031	0.4055901173804251
QNCMUSG00004122	NA	NA	NONMMUG003207.3	noncoding	6.9595887847277975	-0.024030529463241315	0.27234972048668965	0.8119620922753444
QNCMUSG00004131	Eya4	ENSMUSG00000010461.15	NA	protein_coding	48.62174384929418	-0.1499237899574276	0.33384516227699124	0.505961253425718
QNCMUSG00004135	NA	NA	NONMMUG050852.1	noncoding	13.366208719389396	-0.14380706599941234	0.29455065431040517	0.5640545855010933
QNCMUSG00004140	NA	NA	NONMMUG003217.2	noncoding	7.366425324848208	0.04343318445466305	0.27436028146663927	0.761959876126084
QNCMUSG00004143	NA	NA	NONMMUG088058.1	noncoding	14.268815316324943	-0.33976231606264845	0.470464562930914	0.2863576072802768
QNCMUSG00004144	NA	NA	NONMMUG003219.2	noncoding	3.198056283545204	-0.018342437076060095	0.28009350549138456	0.7962001445166145
QNCMUSG00004145	Rps12	ENSMUSG00000061983.7	NA	protein_coding	3424.4467506394803	0.11177374297269864	0.11069157378794225	0.8614342061711439
QNCMUSG00004146	Slc18b1	ENSMUSG00000037455.16	NA	protein_coding	660.558746134402	-0.3192776853464907	0.20421638311539042	0.451978474367418
QNCMUSG00004147	Vnn3	ENSMUSG00000020010.7	NA	protein_coding	24.66756698926736	-0.06606113989791344	0.2571113065940358	0.776572018524452
QNCMUSG00004148	Vnn1	ENSMUSG00000037440.8	NA	protein_coding	48.50762494883712	0.14049501534144943	0.2716094276684801	0.6065341249084545
QNCMUSG00004153	Stx7	ENSMUSG00000019998.6	NA	protein_coding	907.5168187076504	0.023632884741998355	0.13685402124369492	0.8611399970616904
QNCMUSG00004156	Moxd1	ENSMUSG00000020000.7	NA	protein_coding	18.82258355961851	-0.14270470221774342	0.3076201518511157	0.5452056425716529
QNCMUSG00004157	Gm15270	ENSMUSG00000087400.8	NONMMUG003231.2	noncoding	3.2945222398341194	-0.07941766427529465	0.2986985676756712	0.637622283441791
QNCMUSG00004163	Ccn2	ENSMUSG00000019997.11	NA	protein_coding	168.2026669812967	0.10279898089614202	0.2119893022233181	0.8270500423233903
QNCMUSG00004164	Enpp1	ENSMUSG00000037370.13	NA	protein_coding	77.14936008579795	0.18750329184448603	0.2734605104191679	0.5384107723782867
QNCMUSG00004166	Enpp3	ENSMUSG00000019989.8	NA	protein_coding	53.73677629081757	0.05999078165279124	0.258479991860114	0.7857101335138461
QNCMUSG00004168	NA	NA	NONMMUG088060.1	noncoding	55.74763820409099	-0.14972497695845657	0.24481446788236777	0.6470458863418603
QNCMUSG00004169	Med23	ENSMUSG00000019984.16	NA	protein_coding	701.1368008727834	0.03735997183355992	0.11295489080883428	0.8647411699188753
QNCMUSG00004170	Arg1	ENSMUSG00000019987.9	NA	protein_coding	1.4197238722697145	0.05481007190818935	0.29300691556050085	0.68653340502269955
QNCMUSG00004181	NA	NA	NONMMUG003245.2	noncoding	1.5881912309220576	-0.01921777066213228	0.28482485214912046	0.7767089569225671
QNCMUSG00004182	NA	NA	NONMMUG050879.1	noncoding	1.6119489985041708	-0.06556968767353634	0.2956330717727598	0.6629857734063412
QNCMUSG00004183	Akap7	ENSMUSG00000039166.16	NA	protein_coding	1339.9492778390274	-0.14079709601612225	0.17863545620506385	0.833062883222801
QNCMUSG00004184	NA	NA	NONMMUG050884.1	noncoding	13.888442059532153	0.022050459941660064	0.25875809506916303	0.8254372969700617
QNCMUSG00004185	Gm40617	ENSMUSG00000112352.1	NONMMUG003249.2	noncoding	35.7124370461791	-1.3938350234694246	0.5039575509912625	0.008650783782295265
QNCMUSG00004186	Epb41l2	ENSMUSG00000019978.16	NA	protein_coding	3941.0714343276295	-0.6102735062100827	0.2377138705979834	0.10814572342893668
QNCMUSG00004195	Gm47939	ENSMUSG00000112324.1	NONMMUG088062.1	lncRNA	1.4558474621742805	0.018756297556846487	0.28787668648612325	0.7663505640157268
QNCMUSG00004196	Tmem200a	ENSMUSG00000049420.9	NA	protein_coding	11.123519166721287	-0.016895976308050602	0.2760311546792391	0.8128651296312992
QNCMUSG00004198	NA	NA	NONMMUG049724.1	noncoding	1.0968857459996604	-0.017234783136747395	0.2862564888117301	0.7756834238285439
QNCMUSG00004199	Samd3	ENSMUSG00000051354.14	NA	protein_coding	1.4174559345937776	0.016666403461261043	0.2861438211665095	0.7774401123738892
QNCMUSG00004200	L3mbtl3	ENSMUSG00000039089.15	NA	protein_coding	336.0888670107866	0.07575982474233882	0.20756549415929282	0.8341317067913969
QNCMUSG00004203	Gm48893	ENSMUSG00000111950.1	NONMMUG003266.3	noncoding	17.514594888111937	-0.23871860515227208	0.36502386045832497	0.39601257749257207
QNCMUSG00004204	NA	NA	NONMMUG049727.1	noncoding	6.432416998169454	-0.12357521463605849	0.31313130115501175	0.5610135949575885
QNCMUSG00004205	Arhgap18	ENSMUSG00000039031.16	NA	protein_coding	808.2258036267325	0.03631763129402444	0.18593694915041878	0.8457968120426335
QNCMUSG00004206	NA	NA	NONMMUG003267.2	noncoding	59.35569881159949	-0.45444648812602306	0.39070738081405787	0.22351717770559104
QNCMUSG00004209	Lama2	ENSMUSG00000019899.16	NA	protein_coding	910.369772609641	-0.5479843554830863	0.2014593375840324	0.14372712047122432
QNCMUSG00004210	NA	NA	NONMMUG003269.2	noncoding	7.039136621587006	-0.11848342951975659	0.30543579895151374	0.5785930713393248
QNCMUSG00004212	Gm30165	ENSMUSG00000112610.1	NONMMUG003273.3	noncoding	3.007724587908352	0.036391544878161125	0.2831239347933514	0.7463926967454876
QNCMUSG00004217	Ptprk	ENSMUSG00000019889.10	NA	protein_coding	611.5605015931716	0.6581799086819188	0.1727053409571045	0.05333101006215758
QNCMUSG00004222	Themis	ENSMUSG00000049109.15	NA	protein_coding	5.312670156924218	0.009361704140001837	0.27805524925525593	0.817013906383658
QNCMUSG00004227	NA	NA	NONMMUG050902.1	noncoding	1.4026872955989107	0.006161310895500279	0.2844548172619207	0.8059942996286193
QNCMUSG00004232	9330159F19Rik	ENSMUSG00000004360.9	NA	protein_coding	73.44636991751237	-0.14704095576595372	0.3228275588063954	0.5225215015547664
QNCMUSG00004233	NA	NA	NONMMUG050909.1	noncoding	2.4371131470690552	0.0013882789240625508	0.2823019864320322	0.817397700867399
QNCMUSG00004234	Gm46218	ENSMUSG00000110830.1	NONMMUG003296.3	lncRNA	2.172258865580154	-0.025753278522735158	0.285287013445282	0.7608433059875238
QNCMUSG00004235	Echdc1	ENSMUSG00000019883.11	NA	protein_coding	7562.748771667292	-0.18571438306939023	0.14750695317658694	0.8366379600461161
QNCMUSG00004236	Rnf146	ENSMUSG00000038876.12	NA	protein_coding	677.3530935821434	0.05692132132831228	0.12880153296644262	0.8608110806987798
QNCMUSG00004237	Gm40621	ENSMUSG00000111646.1	NONMMUG049739.2	noncoding	1.2225240839775604	-0.024272714466313634	0.2867503001669185	0.7586628632035389
QNCMUSG00004240	Rspo3	ENSMUSG00000019880.10	NA	protein_coding	9.945041689539048	-0.016467313153007316	0.27421696995124006	0.8166362849910264
QNCMUSG00004244	Gm10275	ENSMUSG00000069682.6	NA	transcribed_processed_pseudogene	312.8722933224585	0.2095304628197737	0.20297612827110373	0.6472868163664228
QNCMUSG00004247	NA	NA	NONMMUG003304.2	noncoding	1.0941527811251952	-0.022084756063039883	0.2878025089241331	0.7596556451238196
QNCMUSG00004249	Gm232	ENSMUSG00000111554.1	NA	unprocessed_pseudogene	1.1670177893324392	0.009474787094490626	0.28775955906243167	0.7871791191756123
QNCMUSG00004250	Cenpw	ENSMUSG00000075266.5	NA	protein_coding	24.152542486631546	-0.0968353302744205	0.26834058109520337	0.6781219124754425
QNCMUSG00004252	NA	NA	NONMMUG088065.1	noncoding	28.42677882548193	-0.1762602742796926	0.2966277513371997	0.5219510805057527
QNCMUSG00004253	Trmt11	ENSMUSG00000019792.8	NA	protein_coding	234.19014501558306	0.09303178882325185	0.16778189248053765	0.8440611638193657
QNCMUSG00004254	Hint3	ENSMUSG00000019791.12	NA	protein_coding	627.5736475584192	-0.031643678740464434	0.14241869400284005	0.8592128477506535
QNCMUSG00004255	Ncoa7	ENSMUSG00000039697.16	NA	protein_coding	635.4403824767575	-0.049350590514057234	0.2001656275384264	0.8397898727734895
QNCMUSG00004258	Hey2	ENSMUSG00000019789.9	NA	protein_coding	31.152169831386644	0.027724366020177943	0.2539154204578788	0.8262382139589193
QNCMUSG00004267	Hddc2	ENSMUSG00000000295.13	NA	protein_coding	213.6464941366759	-0.4813241091888891	0.2194631181173281	0.21722550499199544
QNCMUSG00004268	Tpd52l1	ENSMUSG00000000296.8	NA	protein_coding	112.22050307325154	-0.11601174974073418	0.21886506245016693	0.8143677620321267
QNCMUSG00004272	Rnf217	ENSMUSG00000063760.9	NA	protein_coding	606.6292597400677	0.07989836011286136	0.14749438475990306	0.8528178287596327
QNCMUSG00004273	Nkain2	ENSMUSG00000069670.8	NA	protein_coding	4.459400140325163	0.003940178527656913	0.2810414527891242	0.8171472468878078
QNCMUSG00004275	NA	NA	NONMMUG050931.1	noncoding	2.455380073966877	-0.04597195024996476	0.2870391715651126	0.7169179100148836
QNCMUSG00004280	NA	NA	NONMMUG003344.2	noncoding	5.675862364843425	-0.015157920243981214	0.27472186847462443	0.8171002087433271
QNCMUSG00004284	Trdn	ENSMUSG00000019787.9	NA	protein_coding	1285.4783813013512	-0.07500575236369654	0.29636131968290225	0.6484862171384775
QNCMUSG00004286	D830005E20Rik	ENSMUSG00000112707.1	NONMMUG003350.3	lncRNA	2.1333125176673584	-0.017212211109650568	0.28249920207800633	0.7898212175835023
QNCMUSG00004294	Rsph4a	ENSMUSG00000039552.14	NA	protein_coding	2.7954370884272035	0.08341124345054861	0.30425625368947795	0.6235751290447107
QNCMUSG00004295	Zup1	ENSMUSG00000039531.8	NA	protein_coding	347.8238770376956	0.018481091236542145	0.14227353915150662	0.8602727448827148
QNCMUSG00004298	A830082N09Rik	ENSMUSG00000112280.1	NONMMUG003363.3	noncoding	9.913984214964954	-0.07143402922915815	0.27307861839491876	0.7101056334321816
QNCMUSG00004300	Rwdd1	ENSMUSG00000019782.10	NA	protein_coding	946.3760792606572	-0.08215913766390094	0.13422705007579244	0.8572360301042097
QNCMUSG00004303	Calhm5	ENSMUSG00000049872.8	NA	protein_coding	16.818120405985866	-0.2858970855676623	0.43710917622220846	0.32605290547752924
QNCMUSG00004304	Calhm6	ENSMUSG00000046031.7	NA	protein_coding	22.921753455558626	-0.032514216360059606	0.26997588717788573	0.8032160455986617
QNCMUSG00004306	Dse	ENSMUSG00000039497.8	NA	protein_coding	371.92129566773366	-0.5104196504392388	0.2966172131668888	0.18855131723051433
QNCMUSG00004309	Gm47512	ENSMUSG00000097274.2	NONMMUG003371.2	noncoding	18.72184499419989	-0.0525687733277322	0.25515427204534946	0.8140190108887317
QNCMUSG00004310	Nt5dc1	ENSMUSG00000039480.14	NA	protein_coding	546.202074065666	0.6488885477906254	0.15361469773989408	0.04941704907477137
QNCMUSG00004311	Tspyl4	ENSMUSG00000039485.8	NA	protein_coding	13.243094548914689	0.18631064893207613	0.34825689512099695	0.4574904474880465
QNCMUSG00004313	Col10a1	ENSMUSG00000039462.4	NA	protein_coding	25.919641858810397	0.43137138051171614	0.7300665018376044	0.2194576646217814
QNCMUSG00004314	Frk	ENSMUSG00000019779.15	NA	protein_coding	65.67015301627382	-0.054495763255695856	0.2509770818248503	0.8188482673977144
QNCMUSG00004332	Hs3st5	ENSMUSG00000044499.11	NA	protein_coding	12.158889850454655	-0.044479993635472385	0.2883976486869788	0.7156101958772219
QNCMUSG00004335	Hdac2	ENSMUSG00000019777.16	NA	protein_coding	1285.2502503069852	-0.029158858540310154	0.10753636049917936	0.865498173751509
QNCMUSG00004337	Marcks	ENSMUSG00000069662.5	NA	protein_coding	1182.9828290782405	-0.3256213491288876	0.18212657552700748	0.4761487638472338
QNCMUSG00004338	5930403N24Rik	ENSMUSG00000046463.5	NONMMUG003389.2	noncoding	1.46228637616542	0.012150754041781762	0.28425593361559504	0.7941349756292246
QNCMUSG00004339	NA	NA	NONMMUG003390.2	noncoding	47.443342584621604	-0.42830727387961537	0.4074140386031945	0.23952956301374684
QNCMUSG00004343	NA	NA	NONMMUG050962.1	noncoding	1.0811540017536971	0.00977102886776952	0.2860381551808195	0.7926084759246643
QNCMUSG00004345	NA	NA	NONMMUG003396.2	noncoding	1.2332845123515417	0.0037560400556871805	0.28550489665202017	0.807141896178386
QNCMUSG00004352	Lama4	ENSMUSG00000019846.11	NA	protein_coding	3503.0984980457783	-1.0935790740631297	0.2967946234806908	0.0048366916838580125
QNCMUSG00004354	NA	NA	NONMMUG003404.2	noncoding	35.28386518376129	-1.1520860345460537	0.663480026020857	0.047548562782219105
QNCMUSG00004355	Fam229b	ENSMUSG00000051736.8	NA	protein_coding	56.02300273141438	-0.03829942801158979	0.23577468809299557	0.8309538910554364
QNCMUSG00004357	Tube1	ENSMUSG00000019845.8	NA	protein_coding	21.198733506147583	-0.12074490516411705	0.2864346974234234	0.6066202363119745
QNCMUSG00004358	Ccn6	ENSMUSG00000062074.7	NA	protein_coding	1.2931677064890441	0.021454956559805127	0.28582612334619906	0.7680225662990848
QNCMUSG00004360	NA	NA	NONMMUG003407.3	noncoding	39.01656890105437	0.17567975043723022	0.2842170083140157	0.5376962378673148
QNCMUSG00004361	NA	NA	NONMMUG088073.1	noncoding	2.020940814147628	0.006756781426628396	0.2825371540944843	0.8111753620698222
QNCMUSG00004368	Fyn	ENSMUSG00000019843.14	NA	protein_coding	266.5068275883153	0.04105336758163177	0.19149861963329304	0.8432480666741988
QNCMUSG00004370	Gm16364	ENSMUSG00000087014.1	NONMMUG003411.2	noncoding	2.1311040157169048	-0.030440072766521376	0.28690447864383145	0.7457407265303634
QNCMUSG00004371	Gm16364	ENSMUSG00000086915.7	NONMMUG003412.2	noncoding	2.9611214652378686	-0.04891282521923925	0.28809971733329826	0.7084304861973075
QNCMUSG00004374	Traf3ip2	ENSMUSG00000019842.6	NA	protein_coding	70.46534059959156	-0.21997982524562187	0.2697759982324495	0.5021412396694824
QNCMUSG00004376	E130307A14Rik	ENSMUSG00000087177.7	NONMMUG003416.2	noncoding	112.28643728598102	-0.6759495082400366	0.32883825639468256	0.09634955296870211
QNCMUSG00004377	NA	NA	NONMMUG003417.2	noncoding	0.8546700902612843	0.008018339456285625	0.2875378226752103	0.7908846146004409
QNCMUSG00004380	Rev3l	ENSMUSG00000019841.15	NA	protein_coding	790.3998446514518	-0.5785169757982908	0.17153396916900804	0.10913123532930231
QNCMUSG00004382	NA	NA	NONMMUG003426.2	noncoding	4.481661996113459	-0.15250287800999035	0.33143386058213437	0.5058258137732665
QNCMUSG00004383	Mfsd4b4	ENSMUSG00000096687.7	NA	protein_coding	213.6382273293696	-0.044960033935118986	0.16627970298798206	0.8506891630208293
QNCMUSG00004384	4930547M16Rik	ENSMUSG00000097890.2	NONMMUG003428.2	noncoding	14.134234249831518	0.015481371438874637	0.27359004156059047	0.81813733037866
QNCMUSG00004385	Mfsd4b2-ps	ENSMUSG00000039339.3	NA	protein_coding	1.935401312882933	0.046066158466392	0.2885810312122361	0.7119816767625855
QNCMUSG00004389	Mfsd4b3-ps	ENSMUSG00000071335.4	NA	protein_coding	202.33932525358787	1.2427441572644191	0.23939362143308565	1.418709529196098e-4
QNCMUSG00004391	Mfsd4b5	ENSMUSG00000038528.14	NA	protein_coding	25.964739357764444	0.2758427224222974	0.33792495344838164	0.3784966482874298
QNCMUSG00004394	Mfsd4b1	ENSMUSG00000038522.6	NA	protein_coding	660.9291020071386	0.8646678303291847	0.24198111541614595	0.01630499211517677
QNCMUSG00004395	Slc16a10	ENSMUSG00000019838.11	NA	protein_coding	938.1269028700156	-0.09321097746366949	0.1450381931009332	0.852043327148244
QNCMUSG00004396	NA	NA	NONMMUG003437.3	noncoding	7.548817529225499	-0.18207766721512564	0.35284155147360036	0.4577311970490921
QNCMUSG00004400	Rpf2	ENSMUSG00000038510.12	NA	protein_coding	207.6518676151352	0.2786137287673392	0.17567894372162318	0.5824676738546062
QNCMUSG00004401	Gtf3c6	ENSMUSG00000019837.8	NA	protein_coding	418.3150505609252	0.19610233663428414	0.16150432241149518	0.827526540960902
QNCMUSG00004403	Amd1	ENSMUSG00000075232.5	NA	protein_coding	1397.6079135824673	0.0800927509140866	0.16894865150076324	0.8456052091585456
QNCMUSG00004406	Cdk19	ENSMUSG00000038481.13	NA	protein_coding	388.1434510335821	-0.17336319348710003	0.17143815828773967	0.8287055924313285
QNCMUSG00004407	Cdk19os	ENSMUSG00000038491.9	NONMMUG003443.2	noncoding	1.228773456927557	-0.006382069455649598	0.2847657662129659	0.8044024750925904
QNCMUSG00004412	Ddo	ENSMUSG00000063428.8	NA	protein_coding	2343.2061296078723	-0.5554648918334921	0.11202791065685991	0.10307306861227217
QNCMUSG00004413	Mettl24	ENSMUSG00000045555.3	NA	protein_coding	19.131328299925695	-0.8488820976012843	0.6100971761826343	0.09150093773349612
QNCMUSG00004414	Cdc40	ENSMUSG00000038446.8	NA	protein_coding	480.05688228477885	-0.14197993152048405	0.148685473337766	0.8435712441455665
QNCMUSG00004416	Wasf1	ENSMUSG00000019831.14	NA	protein_coding	3.1326363488681506	0.014385530893108761	0.27884400652921687	0.8090541123367593
QNCMUSG00004424	Fig4	ENSMUSG00000038417.4	NA	protein_coding	467.0415420895185	-0.13457601729829644	0.14316254457324212	0.8469602716532574
QNCMUSG00004425	Ak9	ENSMUSG00000091415.5	NA	protein_coding	2.4179927043151133	0.02193763128654055	0.28286387167585625	0.7778098007492262
QNCMUSG00004430	Zbtb24	ENSMUSG00000019826.11	NA	protein_coding	261.30011133996356	-0.08884830717996224	0.1678886725622191	0.8446426434585874
QNCMUSG00004431	NA	NA	NONMMUG003458.2	noncoding	8.30406772636602	-0.02584890543570836	0.2736541329132666	0.803907891371209
QNCMUSG00004432	Mical1	ENSMUSG00000019823.17	NA	protein_coding	129.8583989574852	0.0600658033545524	0.19458224925029893	0.8399893734752786
QNCMUSG00004433	Smpd2	ENSMUSG00000019822.12	NA	protein_coding	263.5972156332449	0.020589581158441644	0.15558502925232431	0.8567487800601744
QNCMUSG00004434	Ppil6	ENSMUSG00000078451.5	NA	protein_coding	2.8490663832519143	0.013306156151541635	0.2800130705964087	0.8071153887882423
QNCMUSG00004435	Cd164	ENSMUSG00000019818.15	NA	protein_coding	4869.192375518505	0.3078800119512969	0.18674925689069283	0.4986823983808668
QNCMUSG00004436	Ccdc162	ENSMUSG00000075225.14	NA	protein_coding	43.542258886641164	-3.0429156450159804	0.5412788878666982	1.5316944463752709e-7
QNCMUSG00004437	NA	NA	NONMMUG003465.2	noncoding	1.1368554317710249	-0.023332403218557764	0.28779498608317755	0.7571333917175112
QNCMUSG00004443	Cep57l1	ENSMUSG00000019813.16	NA	protein_coding	77.1370632042945	-0.40681383734742455	0.24951145402722633	0.29502068002520304
QNCMUSG00004445	Sesn1	ENSMUSG00000038332.13	NA	protein_coding	365.24300619270014	-0.3708766046192027	0.18343848424632284	0.3899073038784988
QNCMUSG00004447	Armc2	ENSMUSG00000071324.11	NA	protein_coding	6.648068080787691	0.04584242618874708	0.2823512910095097	0.7306023800100956
QNCMUSG00004453	Foxo3	ENSMUSG00000048756.11	NA	protein_coding	780.5974472412976	-0.07199625337380304	0.163064396302312	0.8484354426260741
QNCMUSG00004455	Afg1l	ENSMUSG00000038302.14	NA	protein_coding	3744.549822475567	-0.14833033546315708	0.154437405252543	0.8403741600615546
QNCMUSG00004456	Snx3	ENSMUSG00000019804.12	NA	protein_coding	1695.561498539124	0.309444649249391	0.1539469923442004	0.5743436517408562
QNCMUSG00004458	NA	NA	NONMMUG003488.2	noncoding	1.5737796968209359	-0.014333268168275404	0.285973743411376	0.7830728826279789
QNCMUSG00004460	Ostm1	ENSMUSG00000038280.12	NA	protein_coding	595.2787869724561	0.44167405432835494	0.1664232471920117	0.2888448935275526
QNCMUSG00004465	Sec63	ENSMUSG00000019802.13	NA	protein_coding	1456.446997853652	0.18288293695041527	0.11341930965230629	0.8518128053895154
QNCMUSG00004467	NA	NA	NONMMUG003493.2	noncoding	16.22672634862416	1.172467503968421e-4	0.2581439065620706	0.8300641813094995
QNCMUSG00004468	NA	NA	NONMMUG049809.1	noncoding	0.9471754680620197	-0.011012455553498723	0.2858943171306904	0.7905529640802761
QNCMUSG00004470	Scml4	ENSMUSG00000044770.14	NA	protein_coding	11.47066693674306	0.004152893989572965	0.2736363289622532	0.8228543321153454
QNCMUSG00004477	Sobp	ENSMUSG00000038248.8	NA	protein_coding	43.254202650323336	-0.3321820673170989	0.4960181238057869	0.285359133322679
QNCMUSG00004478	Gm47815	ENSMUSG00000111171.1	NONMMUG088082.1	lncRNA	8.062489088942606	0.061219551179831314	0.2875042383598073	0.6895182425480447
QNCMUSG00004479	NA	NA	NONMMUG003506.2	noncoding	3.9461842613256937	-0.03383431929908056	0.2827674509100659	0.7527557084994027
QNCMUSG00004483	Pdss2	ENSMUSG00000038240.13	NA	protein_coding	704.5868635757391	0.05424674373235573	0.1234219982524154	0.8622056762173075
QNCMUSG00004486	NA	NA	NONMMUG003516.2	noncoding	2.171285818517071	-0.01367930756212739	0.28246243780837904	0.7975172408687411
QNCMUSG00004487	Bend3	ENSMUSG00000038214.15	NA	protein_coding	308.0604622784682	0.3159541639939437	0.19092430253031176	0.4780277250503106
QNCMUSG00004489	Gm47889	ENSMUSG00000111368.1	NONMMUG003520.2	noncoding	2.2473730333110655	-0.018778599141249533	0.28532086707200316	0.7757714020279067
QNCMUSG00004490	Gm9803	ENSMUSG00000045886.7	NA	protein_coding	71.62391701729655	0.16223249463606404	0.3062064197308974	0.5259791642533348
QNCMUSG00004491	1700021F05Rik	ENSMUSG00000019797.11	NA	protein_coding	1232.0431797211556	0.4798063019458814	0.2016369383726422	0.2202960138434659
QNCMUSG00004492	Cd24a	ENSMUSG00000047139.9	NA	protein_coding	256.28717820686563	-0.06239174553581529	0.2832572183037229	0.6985782775170785
QNCMUSG00004493	F930017D23Rik	ENSMUSG00000075184.3	NONMMUG003524.3	noncoding	3.9209374256805867	0.016711633853734198	0.28262378065973964	0.7903383481177231
QNCMUSG00004504	Gm40634	ENSMUSG00000111377.1	NONMMUG003527.3	noncoding	1.1162350411241175	0.02831001574279563	0.28852727734129935	0.7447978242976739
QNCMUSG00004505	1700027J07Rik	ENSMUSG00000111422.1	NONMMUG003528.3	noncoding	8.893940197184627	-0.039212768551286525	0.28521116455960566	0.7347313094674073
QNCMUSG00004510	Qrsl1	ENSMUSG00000019863.7	NA	protein_coding	460.0953959470549	0.23472030601430724	0.12028319603125204	0.8386655661545146
QNCMUSG00004511	Rtn4ip1	ENSMUSG00000019864.14	NA	protein_coding	1459.4288813535443	0.13035351612277857	0.1263300008364296	0.8542193400588789
QNCMUSG00004512	NA	NA	NONMMUG088083.1	noncoding	16.15965438910383	0.002177664514155798	0.26412649278679334	0.8277066960154575
QNCMUSG00004513	Crybg1	ENSMUSG00000019866.14	NA	protein_coding	365.89387018137967	0.10297798847675327	0.16433918853392393	0.8438131086482933
QNCMUSG00004515	NA	NA	NONMMUG003531.2	noncoding	6.754519415010164	-0.04578691190828204	0.2797274266215375	0.7387920011556887
QNCMUSG00004520	Speer5-ps1	ENSMUSG00000091358.2	NA	transcribed_processed_pseudogene	0.730708514496983	-0.022890126924259242	0.288597326420291	0.7553975136545913
QNCMUSG00004521	NA	NA	NONMMUG088084.1	noncoding	1.4349099712739286	-0.0061462570688083406	0.28559320669369026	0.8017489306131824
QNCMUSG00004523	NA	NA	NONMMUG003536.2	noncoding	2.00453980081401	-0.002033430803389573	0.28275055605878635	0.8161063572763334
QNCMUSG00004524	Atg5	ENSMUSG00000038160.7	NA	protein_coding	576.0678734312677	0.17652273289207504	0.13255666832641663	0.8443889999233418
QNCMUSG00004525	NA	NA	NONMMUG049834.1	noncoding	1.5394046307407192	-0.025752147671895632	0.2847628753571936	0.7625638801947213
QNCMUSG00004526	NA	NA	NONMMUG049835.1	noncoding	1.1566045701220384	-0.03565779156666496	0.28797360095742364	0.7329473213084987
QNCMUSG00004527	NA	NA	NONMMUG049840.1	noncoding	3.761632312493116	-0.04458489460460621	0.2858366680171386	0.7225696359184285
QNCMUSG00004529	Gm35028	ENSMUSG00000111078.1	NONMMUG003538.2	noncoding	3.277135594122066	0.01805606682930274	0.2786205253835982	0.8020218645243715
QNCMUSG00004531	Prdm1	ENSMUSG00000038151.13	NA	protein_coding	35.71700956415823	-0.9048105718082283	0.5356196446858235	0.06714177067592658
QNCMUSG00004535	Gm48065	ENSMUSG00000111116.1	NONMMUG003541.2	noncoding	3.5275431171046656	-0.023029819994488686	0.2818544045917784	0.779238147713012
QNCMUSG00004536	Gm35154	ENSMUSG00000111535.1	NONMMUG049842.2	noncoding	1.658033409832111	-0.01927640573308866	0.28534048415050095	0.7745323480872564
QNCMUSG00004540	4930431F10Rik	ENSMUSG00000111494.1	NONMMUG003544.2	lncRNA	3.666339041618659	-0.05392883153244519	0.2848511474214226	0.7085443424064026
QNCMUSG00004545	Gm47398	ENSMUSG00000111868.1	NONMMUG051012.2	noncoding	5.281194993805965	0.014199757976154836	0.27357648127610457	0.818925226877189
QNCMUSG00004553	NA	NA	NONMMUG003548.2	noncoding	17.811820048775633	0.08716325852386286	0.2659337887248486	0.702014303824758
QNCMUSG00004554	Prep	ENSMUSG00000019849.11	NA	protein_coding	867.2730838025918	0.21060765861040098	0.11091852817618954	0.8481315931194295
QNCMUSG00004555	NA	NA	NONMMUG003550.2	noncoding	22.504113300596966	-0.258450526182511	0.3913713463770087	0.3651806483723999
QNCMUSG00004556	Popdc3	ENSMUSG00000019848.14	NA	protein_coding	50.95412899384753	-0.05788172561043611	0.2906032545574191	0.6874646207924525
QNCMUSG00004560	Bves	ENSMUSG00000071317.4	NA	protein_coding	93.79815861659782	-0.0958315685651056	0.3033839468775953	0.6098216936241634
QNCMUSG00004562	Hace1	ENSMUSG00000038822.15	NA	protein_coding	208.2243140699076	-0.031056663734891566	0.20118615989264416	0.8415245852791311
QNCMUSG00004564	NA	NA	NONMMUG051017.1	noncoding	0.8552241074963735	-0.018815802929611734	0.28641305113630466	0.7716263300882411
QNCMUSG00004565	D030045P18Rik	ENSMUSG00000110874.1	NONMMUG003558.3	noncoding	2.006971590402614	-0.03071840505441423	0.28689137749442073	0.7453039325927249
QNCMUSG00004574	Gm35552	ENSMUSG00000110843.1	NONMMUG003562.3	noncoding	24.919560933197143	-1.3574956590463103	0.6204765318276376	0.02181849123039574
QNCMUSG00004579	NA	NA	NONMMUG003564.2	noncoding	214.65979926108804	1.003150860760743	0.48032571269948143	0.041724973002982314
QNCMUSG00004580	NA	NA	NONMMUG049863.1	noncoding	1.5736510588918842	-5.831279619011773e-4	0.2828673442296252	0.8172569053557228
QNCMUSG00004588	Grik2	ENSMUSG00000056073.16	NA	protein_coding	8.418571894969256	-0.06168052950489515	0.2865665114342088	0.6912848660198815
QNCMUSG00004591	Gm26543	ENSMUSG00000097884.1	NONMMUG003569.2	noncoding	18.436117532237176	-0.9862859476807735	0.5938444329036136	0.061711526424165004
QNCMUSG00004598	NA	NA	NONMMUG003589.2	noncoding	3.0163430832352187	0.017477835010546783	0.2828753728254831	0.7878220454314544
QNCMUSG00004599	NA	NA	NONMMUG003590.2	noncoding	0.5275099956636919	-0.0015330015344839644	0.2873805487537588	0.805075517948799
QNCMUSG00004603	Ascc3	ENSMUSG00000038774.9	NA	protein_coding	1254.2564485757844	0.08762002313261846	0.14736942910657483	0.8518564679464593
QNCMUSG00004604	Sim1	ENSMUSG00000019913.4	NA	protein_coding	13.226419744943085	-0.0389526269283261	0.28767776583685567	0.7276048875288598
QNCMUSG00004608	Gm49339	ENSMUSG00000062593.17	NA	protein_coding	29.97978748919014	0.057992494168618944	0.2824744150797182	0.7079741056576667
QNCMUSG00004609	Lilr4b	ENSMUSG00000112023.1	NA	protein_coding	112.52199749180977	0.3038631162808698	0.28880131488731786	0.38287352565255345
QNCMUSG00004611	Lilrb4a	ENSMUSG00000112148.1	NA	protein_coding	134.25978139052228	0.12064783981462585	0.21434112982548176	0.8180053819932616
QNCMUSG00004627	Vgll2	ENSMUSG00000049641.14	NA	protein_coding	41.60628333828529	-0.02822156067595726	0.28470755727882313	0.7576756912987475
QNCMUSG00004630	Dcbld1	ENSMUSG00000019891.15	NA	protein_coding	92.75074126353844	0.21276201343726173	0.24885024423315213	0.5427676586183523
QNCMUSG00004631	Gopc	ENSMUSG00000019861.15	NA	protein_coding	569.6199926206882	0.21531469729269623	0.15070220544471688	0.8279226842234719
QNCMUSG00004632	Nepn	ENSMUSG00000038624.13	NA	protein_coding	136.41239402614656	0.12089323598190493	0.20201757661524739	0.8272090205977423
QNCMUSG00004633	Nus1	ENSMUSG00000023068.16	NA	protein_coding	1113.6271389057251	0.36919377303418066	0.1548201322201385	0.43972524751561554
QNCMUSG00004635	Slc35f1	ENSMUSG00000038602.7	NA	protein_coding	24.299896694554203	-0.13502904120731973	0.28157530028527833	0.5956364078313438
QNCMUSG00004642	Cep85l	ENSMUSG00000038594.9	NA	protein_coding	1013.054371950652	-0.27304332302951245	0.28381166039302447	0.42492140462995903
QNCMUSG00004645	NA	NA	NONMMUG003626.2	noncoding	1.4778231332632086	0.008940216826496818	0.28572393886115866	0.7956453985460616
QNCMUSG00004646	NA	NA	NONMMUG003629.2	noncoding	9.355500355672328	-0.019483463734755395	0.2769958693951326	0.805238396613063
QNCMUSG00004647	Pln	ENSMUSG00000038583.13	NA	protein_coding	21.755330652174912	-0.09659523986448931	0.27582866811454554	0.6603077133836983
QNCMUSG00004648	Gm47644	ENSMUSG00000112734.1	NONMMUG003632.3	lncRNA	30.837307132455468	-0.17202985100667226	0.32319439015067303	0.4946137090594661
QNCMUSG00004649	NA	NA	NONMMUG003633.2	noncoding	34.629458157363544	0.01128434178594879	0.2725589635710433	0.8209901429437912
QNCMUSG00004651	Gm36229	ENSMUSG00000112132.1	NONMMUG003635.2	noncoding	0.8280852784065275	-0.018178242177681412	0.28753988154132204	0.7689694921033177
QNCMUSG00004654	Gm20597	ENSMUSG00000112739.1	NONMMUG003636.2	noncoding	8.721306947585818	-0.0806612985991962	0.29767404823267485	0.6377315067969123
QNCMUSG00004656	Mcm9	ENSMUSG00000058298.10	NA	protein_coding	176.1028317246078	-0.11483759261826355	0.15947211992672047	0.8437862608607306
QNCMUSG00004657	Gm47738	ENSMUSG00000112530.1	NONMMUG088098.1	lncRNA	638.6650345605567	-0.3530094350682814	0.2565550614347027	0.3517606276475937
QNCMUSG00004658	Gm47739	ENSMUSG00000112731.1	NA	lncRNA	357.04083230038174	-0.17840244747193243	0.20000547670085556	0.7302963920002962
QNCMUSG00004659	Asf1a	ENSMUSG00000019857.7	NA	protein_coding	293.7074988986041	0.4011208470107076	0.20463196397612965	0.324307644832677
QNCMUSG00004660	Fam184a	ENSMUSG00000019856.14	NA	protein_coding	17.921889731297973	0.09395913669551167	0.291391387572562	0.6315837368939538
QNCMUSG00004666	Man1a	ENSMUSG00000003746.16	NA	protein_coding	707.7849254277816	0.4084790796959107	0.14514904004000093	0.3691730036829591
QNCMUSG00004667	NA	NA	NONMMUG003649.2	noncoding	9.943756623128197	-0.09924896087661393	0.2908464895763939	0.6265022263169319
QNCMUSG00004670	NA	NA	NONMMUG003651.2	noncoding	8.058726286600331	-0.17354628587872148	0.3327728246727301	0.48336932957499223
QNCMUSG00004674	NA	NA	NONMMUG049895.1	noncoding	9.50545151104224	-0.07396661968867115	0.2836102980516794	0.6778954188737903
QNCMUSG00004677	Tbc1d32	ENSMUSG00000038122.9	NA	protein_coding	750.5939518941915	-0.11297554485425881	0.14571652888830317	0.8491175051354014
QNCMUSG00004679	Gm29794	ENSMUSG00000112528.1	NA	processed_pseudogene	4.731486416315348	-0.0793762634819451	0.2955634301671495	0.6436354332272699
QNCMUSG00004680	Msl3l2	ENSMUSG00000047669.8	NA	protein_coding	19.578908313346304	-0.05009149108251991	0.251640535258999	0.8203770507070486
QNCMUSG00004681	Gja1	ENSMUSG00000050953.10	NA	protein_coding	6620.247023617801	-0.3527718928484898	0.22307140906382594	0.3772666755538408
QNCMUSG00004683	Gm36595	ENSMUSG00000112833.1	NONMMUG003661.3	noncoding	53.17619043295663	0.16625212094652383	0.28751753054335216	0.5448589469376444
QNCMUSG00004687	NA	NA	NONMMUG003665.2	noncoding	1.9179869902733917	0.018905516433488777	0.2884869706930011	0.7641574194794307
QNCMUSG00004688	Gm48053	ENSMUSG00000112837.1	NA	lncRNA	7.992758684517461	-0.12175737219715466	0.31783025878748805	0.5570584688096885
QNCMUSG00004689	Gm36827	ENSMUSG00000112327.1	NONMMUG003666.3	noncoding	1.8518885779511234	0.01440735529538826	0.28272936046351627	0.7949852413147215
QNCMUSG00004695	NA	NA	NONMMUG003670.2	noncoding	0.7863262861296412	0.007924222957171384	0.2873637396251568	0.7917031211552773
QNCMUSG00004699	Hsf2	ENSMUSG00000019878.8	NA	protein_coding	352.5116345834519	0.3325034391766264	0.1973358088479296	0.4409967714961266
QNCMUSG00004700	Serinc1	ENSMUSG00000019877.10	NA	protein_coding	7343.6168011702875	0.30101825443845237	0.09412578485913861	0.8361425072513138
QNCMUSG00004701	Pkib	ENSMUSG00000019876.15	NA	protein_coding	18.008751599206843	-0.09811264265656366	0.2821594035392978	0.644267126307834
QNCMUSG00004702	Fabp7	ENSMUSG00000019874.11	NA	protein_coding	2.165513979191873	-0.05603953134492589	0.29056073458661974	0.6904303276570536
QNCMUSG00004704	Smpdl3a	ENSMUSG00000019872.13	NA	protein_coding	3015.093857793108	0.1311306003514967	0.12076074063567374	0.8563177489187711
QNCMUSG00004712	Gcc2	ENSMUSG00000038039.13	NA	protein_coding	756.5210543147044	-0.16039685264460077	0.1079558022719344	0.8576679600856343
QNCMUSG00004713	NA	NA	NONMMUG049902.1	noncoding	11.336795798433322	-0.06229848919712903	0.26618333012105766	0.7503701888719398
QNCMUSG00004715	Lims1	ENSMUSG00000019920.17	NA	protein_coding	1554.2772094563832	-0.03913125962362227	0.14299022846399323	0.8585306302772446
QNCMUSG00004718	Ranbp2	ENSMUSG00000003226.7	NA	protein_coding	6248.7317337353525	0.18392896398354902	0.12722116379891377	0.8455655302876911
QNCMUSG00004719	Ccdc138	ENSMUSG00000038010.9	NA	protein_coding	170.95416544784362	0.5470858421587034	0.20457807006668058	0.1450710576080556
QNCMUSG00004720	NA	NA	NONMMUG003693.2	noncoding	1.2198434569869347	-0.013518078145669226	0.28619866431890195	0.7841713423476094
QNCMUSG00004727	Gm9987	ENSMUSG00000055958.3	NA	pseudogene	0.981294430838671	-0.0047821067232398685	0.2849159301493349	0.8071242255885456
QNCMUSG00004728	Sh3rf3	ENSMUSG00000037990.18	NA	protein_coding	49.9456928278036	0.11277681380712337	0.2721916904181097	0.6433891054173024
QNCMUSG00004730	Sept10	ENSMUSG00000019917.10	NA	protein_coding	888.8601600595468	-0.10276801005883672	0.1448781786242027	0.8507459714348871
QNCMUSG00004731	NA	NA	NONMMUG049910.1	noncoding	2.261584624216843	-0.022481384945949073	0.2836405976412993	0.7736631290969795
QNCMUSG00004734	P4ha1	ENSMUSG00000019916.14	NA	protein_coding	1732.8688970183464	-0.00447972258746675	0.24549190870194948	0.8333726503799574
QNCMUSG00004736	Oit3	ENSMUSG00000009654.4	NA	protein_coding	10.493693133298654	0.2639906756545121	0.4327064900034815	0.3429351409312122
QNCMUSG00004737	Mcu	ENSMUSG00000009647.13	NA	protein_coding	556.2856518629605	0.14436590324159826	0.13640732526461116	0.8480862685502867
QNCMUSG00004742	Micu1	ENSMUSG00000020111.15	NA	protein_coding	1477.6493915840304	-0.03488895661649979	0.10198729674629388	0.8658007083847067
QNCMUSG00004744	NA	NA	NONMMUG051053.1	noncoding	5.137664357880302	-0.15345487418699424	0.3355230311516762	0.5002792106180433
QNCMUSG00004745	NA	NA	NONMMUG003723.2	noncoding	1.364413127493569	0.008034287878626771	0.2860939268815924	0.7961599176055046
QNCMUSG00004746	Dnajb12	ENSMUSG00000020109.13	NA	protein_coding	1113.1666901361673	0.29733174482734137	0.09309609087055547	0.8379244884323015
QNCMUSG00004747	NA	NA	NONMMUG003724.2	noncoding	1.6387392270743688	0.04657243299282145	0.2899300244275784	0.7075161360059025
QNCMUSG00004748	Ddit4	ENSMUSG00000020108.4	NA	protein_coding	416.3146715088179	1.276180030218829	0.45175869320923684	0.010196901391907619
QNCMUSG00004749	Anapc16	ENSMUSG00000020107.10	NA	protein_coding	803.3592650831799	0.02065575709166567	0.10901759806665474	0.8655556551898668
QNCMUSG00004750	Ascc1	ENSMUSG00000044475.14	NA	protein_coding	331.1438488775453	-0.11632397440716247	0.12897920991532044	0.8551431370616953
QNCMUSG00004751	Spock2	ENSMUSG00000058297.16	NA	protein_coding	71.64986738953331	0.1307502451898807	0.26222030675264113	0.6376586939432355
QNCMUSG00004755	NA	NA	NONMMUG003734.3	noncoding	4.0784390272119095	-0.10693783558597189	0.31077457716762097	0.5844013890384956
QNCMUSG00004756	Chst3	ENSMUSG00000057337.13	NA	protein_coding	15.093208639948923	0.15046715985004022	0.29989933905815797	0.5465868441364885
QNCMUSG00004759	Psap	ENSMUSG00000004207.14	NA	protein_coding	42522.29526627312	0.04127917287240695	0.12103408872174667	0.8634121945749942
QNCMUSG00004760	Cdh23	ENSMUSG00000012819.15	NA	protein_coding	192.07350325492206	-1.0236952906369754	0.4091867599219031	0.025988031263360002
QNCMUSG00004761	Vsir	ENSMUSG00000020101.14	NA	protein_coding	822.6941855594852	-0.23439904550897503	0.21947725336247717	0.5645306597879135
QNCMUSG00004766	Slc29a3	ENSMUSG00000020100.15	NA	protein_coding	151.4162624128478	-0.16730511657057467	0.18994860315672013	0.8133417239576843
QNCMUSG00004767	Unc5b	ENSMUSG00000020099.8	NA	protein_coding	665.9613157257073	1.2923358678628458	0.2361830513107592	4.914605997354866e-5
QNCMUSG00004773	Gm26947	ENSMUSG00000098055.1	NONMMUG003746.3	noncoding	17.74640476961607	-0.19850814558909768	0.33590959421403865	0.4562831814475819
QNCMUSG00004776	NA	NA	NONMMUG003747.2	noncoding	1.3920602323398448	0.03129363871525456	0.28816969124238784	0.7403494995191395
QNCMUSG00004778	Gm20625, Gm20610	ENSMUSG00000093489.1, ENSMUSG00000093573.1	NONMMUG003748.2	noncoding	2.5616628275514595	-0.01897240138274439	0.2823501860581571	0.786509231010106
QNCMUSG00004779	Gm20625	ENSMUSG00000093489.1	NONMMUG003748.2	lncRNA	2.936570808374837	0.01326616758190548	0.2822846749605502	0.7990483045118301
QNCMUSG00004781	Pcbd1	ENSMUSG00000020098.7	NA	protein_coding	9.702578491068898	-0.022352374824096778	0.26875480421466574	0.8191480974974362
QNCMUSG00004782	Sgpl1	ENSMUSG00000020097.14	NA	protein_coding	6884.332608117675	1.391921355856738	0.19996033828044582	3.9736719778521867e-7
QNCMUSG00004783	NA	NA	NONMMUG003749.2	noncoding	4.191125882985879	0.18342915813272068	0.3744676840716282	0.4400647973791588
QNCMUSG00004784	Tbata	ENSMUSG00000020096.20	NA	protein_coding	1.531131773630666	0.08435339535843214	0.30266279896360393	0.625025023008149
QNCMUSG00004785	Adamts14	ENSMUSG00000059901.12	NA	protein_coding	19.606664422192384	-0.2400129471423289	0.3651284531214405	0.3938625837692323
QNCMUSG00004787	Prf1	ENSMUSG00000037202.6	NA	protein_coding	2.563300831278795	-0.035664964582336554	0.28680817277226983	0.7363615792666347
QNCMUSG00004788	Pald1	ENSMUSG00000020092.9	NA	protein_coding	3130.6087505656383	-0.6558406840757758	0.19791633396488123	0.06494479833171639
QNCMUSG00004789	Nodal	ENSMUSG00000037171.6	NA	protein_coding	1.2439540988003746	0.00031834694075004617	0.2843110913988597	0.815237449142119
QNCMUSG00004790	Eif4ebp2	ENSMUSG00000020091.15	NA	protein_coding	5173.263730323614	-0.26649210359351627	0.17033829423745797	0.6242426323138212
QNCMUSG00004792	Gm48086	ENSMUSG00000112229.1	NA	lncRNA	72.44550885809532	-0.15390717673132584	0.25141736938919024	0.6261145616017488
QNCMUSG00004793	NA	NA	NONMMUG003756.3	noncoding	7.62482700660784	-0.08545179974612789	0.2988203793702508	0.6297277078844965
QNCMUSG00004794	Lrrc20	ENSMUSG00000037151.8	NA	protein_coding	1194.2977727244554	0.5468209245431482	0.23241179044865984	0.15144596634055552
QNCMUSG00004795	Gm47595	ENSMUSG00000112080.1	NONMMUG088344.1	lncRNA	152.57094069596184	0.8648992352765136	0.20302020096446216	0.008051221767368512
QNCMUSG00004796	Gm47593	ENSMUSG00000112058.1	NONMMUG088345.1	lncRNA	296.9515511431414	0.7120434557817117	0.17600838563371926	0.030514374596130468
QNCMUSG00004797	NA	NA	NONMMUG003757.2	noncoding	28.94327715642839	-0.05256027550358492	0.257822682590319	0.8055992067334773
QNCMUSG00004799	Npffr1	ENSMUSG00000020090.7	NA	protein_coding	44.09116680046334	-0.4221746230046133	0.4037517012108307	0.244946330335311
QNCMUSG00004801	Ppa1	ENSMUSG00000020089.8	NA	protein_coding	3135.7532288409084	-0.32583539835856346	0.1693480980419455	0.4984733226902074
QNCMUSG00004804	Sar1a	ENSMUSG00000020088.10	NA	protein_coding	3122.9898598898144	0.2222161242118364	0.08697948537820324	0.8582190683745945
QNCMUSG00004805	Tysnd1	ENSMUSG00000020087.5	NA	protein_coding	2382.550497367234	0.3422613312565553	0.17574532213350783	0.4563638016409738
QNCMUSG00004806	NA	NA	NONMMUG003763.2	noncoding	403.85507790969825	0.40472118883349467	0.18676812954041216	0.3314905315165537
QNCMUSG00004807	Aifm2	ENSMUSG00000020085.15	NA	protein_coding	10142.48099176723	0.16164643212205368	0.11618058555498913	0.85400658215884
QNCMUSG00004808	H2afy2	ENSMUSG00000020086.6	NA	protein_coding	24.033645724693013	0.07500214677935636	0.24555568805076586	0.8026583932989378
QNCMUSG00004810	NA	NA	NONMMUG003766.2	noncoding	2.126911934885706	0.007901776426382639	0.2829144199969149	0.8078368344479151
QNCMUSG00004811	Col13a1	ENSMUSG00000058806.14	NA	protein_coding	101.09747782253788	0.850126895179883	0.29310789967559275	0.03127533521213034
QNCMUSG00004817	Fam241b	ENSMUSG00000020083.13	NA	protein_coding	51.601338721308295	0.18776030164150753	0.28782675366894866	0.5195289724089271
QNCMUSG00004819	Tspan15	ENSMUSG00000037031.10	NA	protein_coding	1057.814246755872	-0.24790749036095058	0.19446943307811485	0.5956819665514129
QNCMUSG00004820	Tacr2	ENSMUSG00000020081.5	NA	protein_coding	57.70901977851825	5.092898415023368	0.5868555024959263	3.0870752780943803e-16
QNCMUSG00004821	Hk1	ENSMUSG00000037012.18	NA	protein_coding	2154.9519921290657	0.6605283836771032	0.14216573120078943	0.036147485714444524
QNCMUSG00004822	Hk1os	ENSMUSG00000085347.1	NONMMUG003773.2	noncoding	4.775982591608994	0.11873851466528541	0.31505740861168	0.5644778226863858
QNCMUSG00004824	Supv3l1	ENSMUSG00000020079.15	NA	protein_coding	1275.1829289620496	0.12717561042608982	0.13336602567309228	0.8517940868954849
QNCMUSG00004825	Vps26a	ENSMUSG00000020078.16	NA	protein_coding	1997.4709400827624	0.3656064302630374	0.11161508521297489	0.561711032750654
QNCMUSG00004826	Srgn	ENSMUSG00000020077.14	NA	protein_coding	673.5127518326248	0.4815987586086767	0.14285053723643495	0.22603140897179091
QNCMUSG00004828	NA	NA	NONMMUG003779.2	noncoding	0.7450938396081799	-0.0014039787012921946	0.2864378606703138	0.8085606725873647
QNCMUSG00004829	NA	NA	NONMMUG051071.1	noncoding	2.8123870110100877	-0.016110529509640533	0.2830579703106202	0.790133998054994
QNCMUSG00004830	Kif1bp	ENSMUSG00000036955.16	NA	protein_coding	766.2603477851982	-0.024536430313198423	0.12114158647851972	0.864130547576874
QNCMUSG00004832	NA	NA	NONMMUG003781.2	noncoding	1.7432125832109595	0.03302163190276983	0.2876459031499489	0.7386672038766082
QNCMUSG00004833	Ddx21	ENSMUSG00000020075.8	NA	protein_coding	1211.7056623391989	0.4665434395389064	0.18950443665199873	0.23966569916415653
QNCMUSG00004834	Ddx50	ENSMUSG00000020076.7	NA	protein_coding	1734.5487925615123	0.027853272166572126	0.10401058910670814	0.8657746811087144
QNCMUSG00004835	NA	NA	NONMMUG003784.2	noncoding	9.897444687311994	0.05710554444342471	0.2758314765516555	0.7290065304928156
QNCMUSG00004836	Stox1	ENSMUSG00000036923.12	NA	protein_coding	15.04743836665668	0.0030869437027782136	0.2603199440232432	0.8288704508791686
QNCMUSG00004838	Ccar1	ENSMUSG00000020074.7	NA	protein_coding	1209.089890708181	0.1268468384729884	0.11580729643574877	0.8585191128857775
QNCMUSG00004839	Tet1	ENSMUSG00000047146.17	NA	protein_coding	39.93839806718209	-0.08246294503065264	0.2765855822950277	0.68114666100897725
QNCMUSG00004841	Slc25a16	ENSMUSG00000071253.8	NA	protein_coding	1549.694379860266	0.02546335314641163	0.1124530983382126	0.8651049502996987
QNCMUSG00004842	Dna2	ENSMUSG00000036875.15	NA	protein_coding	43.86695880913032	0.2962037257220091	0.3051001886939975	0.37962121290611656
QNCMUSG00004844	Rufy2	ENSMUSG00000020070.18	NA	protein_coding	306.5311850052333	-0.03104415116460707	0.16468765912330863	0.8528054888317627
QNCMUSG00004845	Gm16135	ENSMUSG00000084985.1	NONMMUG003795.2	noncoding	1.3486802333725665	-2.0957192819897095e-4	0.2842276303282153	0.815517402122155
QNCMUSG00004846	NA	NA	NONMMUG088349.1	noncoding	38.44894284036026	0.011935060158946163	0.25339615710542535	0.8296430179704447
QNCMUSG00004847	Hnrnph3	ENSMUSG00000020069.16	NA	protein_coding	167.4009357852435	0.17069327805056322	0.22212376469852058	0.668843121043033
QNCMUSG00004848	Pbld2	ENSMUSG00000020072.15	NA	protein_coding	36.58891777855462	0.1599015181203206	0.286460159764713	0.5557422233592562
QNCMUSG00004849	Gm16143	ENSMUSG00000087030.1	NONMMUG003800.2	noncoding	7.318298437444525	-0.10733919510628881	0.30509730302163773	0.5926534600086234
QNCMUSG00004850	Pbld1	ENSMUSG00000112129.1	NA	protein_coding	155.4642401359042	0.04616317240241857	0.22820498096130026	0.8321518586094767
[truncated: 23,890 more rows]
