# Supplementary material for: Comprehensive Transcriptional Profiling and Mouse Phenotyping Reveals Dispensable Role for Adipose Tissue Selective Long Noncoding RNA Gm15551
Source: Noncoding RNA. 2022 May 6;8(3):32. doi: 10.3390/ncrna8030032 (PMC9149892; doi:10.3390/ncrna8030032)
Supplement: Supplementary file 1 [file ncrna-08-00032-s001.zip › Table S9_gm15551-iBAT_temperatureKo_lrt.csv]

gene_id	mgi_symbol	description	condition_genotype_wt_vs_ko	condition_temperature_warm_vs_cold	baseMean	stat	pvalue	padj
ENSMUSG00000000001.4	Gnai3	guanine nucleotide binding protein (G protein), alpha inhibiting 3	6.909392198112939e-7	0.030996794457134855	558.4040322415617	0.4188736514508946	0.9363166286277448	0.9869099016214121
ENSMUSG00000000028.15	Cdc45	cell division cycle 45	-3.610574553154898e-5	0.5537960523128097	85.30227099958013	14.294538107757461	0.0025304539040045494	0.01194107372313753
ENSMUSG00000000031.16	H19	H19, imprinted maternally expressed transcript	1.9652483135234603e-7	-0.18765196828175806	61.85830359465373	8.517936300240535	0.03643671104000429	0.11095908443527705
ENSMUSG00000000037.17	Scml2	Scm polycomb group protein like 2	1.6351562370443157e-6	0.1747014144025704	2.1484697010980573	4.021781683078018	0.259121687203579	NA
ENSMUSG00000000049.11	Apoh	apolipoprotein H	-4.7623921226496825e-7	-0.12662734650910193	1.3852693093208173	1.7762208676545015	0.6201231618101253	NA
ENSMUSG00000000056.7	Narf	nuclear prelamin A recognition factor	-7.841258149936943e-6	-0.08717568211354186	491.58381344587394	2.953762741112854	0.3988091281669051	0.6440674673586642
ENSMUSG00000000058.6	Cav2	caveolin 2	2.4171432256377397e-6	0.17671424759290633	1627.731134289459	3.827028293599426	0.28075790099737963	0.5152337817626162
ENSMUSG00000000078.7	Klf6	Kruppel-like factor 6	2.672953961802078e-6	-0.06323873922961963	614.4305609393457	3.0926317293462944	0.37756251982613287	0.623263564391128
ENSMUSG00000000085.16	Scmh1	sex comb on midleg homolog 1	7.129006400042499e-6	-0.08244234868830297	183.1266090501273	4.195549312481461	0.24110786131148437	0.4631578390433926
ENSMUSG00000000088.7	Cox5a	cytochrome c oxidase subunit 5A	-1.4797823967798485e-6	0.07243559015272033	10138.201414662164	1.0602891068216422	0.7866680470835653	0.9252943066001205
ENSMUSG00000000093.6	Tbx2	T-box 2	5.045898132646306e-6	-0.8586951014714964	216.9273008949164	26.395934583692878	7.879711299579978e-6	7.245745120339407e-5
ENSMUSG00000000120.6	Ngfr	nerve growth factor receptor (TNFR superfamily, member 16)	1.7203459213362995e-6	0.9130339127950804	27.796768035619284	15.321089757431295	0.0015618332563266102	0.007911747871104487
ENSMUSG00000000126.11	Wnt9a	wingless-type MMTV integration site family, member 9A	-1.8197165734467016e-7	0.005714070206704652	26.354961626539627	0.38997655463329295	0.9423052316637434	0.9887446357888864
ENSMUSG00000000127.15	Fer	fer (fms/fps related) protein kinase	-6.522536476379869e-6	0.2823648009616835	109.34515724037547	10.125421200014841	0.017529550319392382	0.061000305290633626
ENSMUSG00000000131.15	Xpo6	exportin 6	-2.0364029490437354e-6	0.18127970701712556	468.59183689992324	2.35704124969277	0.501681471255393	0.7377343742558764
ENSMUSG00000000134.17	Tfe3	transcription factor E3	2.5309271130160277e-6	0.16364941725252152	540.3090847219843	3.7032742765957494	0.2953391915248057	0.532775605467384
ENSMUSG00000000142.15	Axin2	axin 2	-3.659856495283112e-6	-0.01116310321871373	285.6339687489635	0.8168787324613334	0.8454257493848758	0.9530645322560362
ENSMUSG00000000148.17	Brat1	BRCA1-associated ATM activator 1	1.3974364810405403e-6	0.09951750308798617	191.06129149564305	1.9326325786674943	0.5865061118117062	0.8043200406902433
ENSMUSG00000000149.10	Gna12	guanine nucleotide binding protein, alpha 12	3.026701728388822e-7	-0.14083768995802182	1577.5773003737345	2.239115276143707	0.5242850303621306	0.7567535003717645
ENSMUSG00000000154.16	Slc22a18	solute carrier family 22 (organic cation transporter), member 18	-1.6642256196995382e-6	-0.09379254380127423	5.821597804755389	0.9625435462930199	0.8103142423083027	0.9357989463656252
ENSMUSG00000000167.14	Pih1d2	PIH1 domain containing 2	-3.0992348205095983e-6	-0.6291759443680836	8.731122650545494	5.479962076724007	0.13984203137392207	0.31558527319415847
ENSMUSG00000000168.9	Dlat	dihydrolipoamide S-acetyltransferase (E2 component of pyruvate dehydrogenase complex)	3.411777630684875e-7	0.1770379538233215	11526.07521336925	2.13249566484933	0.5453666944180698	0.7739178667477612
ENSMUSG00000000171.5	Sdhd	succinate dehydrogenase complex, subunit D, integral membrane protein	3.882233968061863e-6	-0.020088368306984447	10343.653539918507	0.4715563395371305	0.925094418155076	0.9845858382534499
ENSMUSG00000000184.12	Ccnd2	cyclin D2	-1.5468309225503655e-6	-0.4515652580564423	359.330907971006	8.491150150545366	0.036880227961938065	0.1119432623187042
ENSMUSG00000000194.13	Gpr107	G protein-coupled receptor 107	1.4466231548719583e-5	-0.09620093504917258	592.4458161543083	8.74035257897765	0.032949851132038674	0.10238810909313109
ENSMUSG00000000197.8	Nalcn	sodium leak channel, non-selective	5.397947636678459e-7	0.02611085501536526	0.94412656644382	0.9825911822364546	0.8054642738279001	NA
ENSMUSG00000000202.9	Btbd17	BTB (POZ) domain containing 17	4.853114125300744e-7	0.042653214601580634	1.6922460680726379	0.8507528315494923	0.8372930007316015	NA
ENSMUSG00000000204.16	Slfn4	schlafen 4	2.766527830967177e-7	-0.08127226531869207	1.7834924188544348	1.1296748404885832	0.7699157161372465	NA
ENSMUSG00000000216.8	Scnn1g	sodium channel, nonvoltage-gated 1 gamma	-6.736405332041786e-7	-0.061862742560989614	4.122187941343757	1.6260072625042596	0.6535073299339335	0.8501244944537474
ENSMUSG00000000223.13	Drp2	dystrophin related protein 2	4.01289411257797e-8	-0.025649054801421992	62.43005362088571	0.09314840655542866	0.9926467701205779	0.998955471092221
ENSMUSG00000000244.17	Tspan32	tetraspanin 32	-4.295625783704878e-7	0.07238782379784933	4.798120021108231	2.406801835141394	0.4923697191966403	0.7297481879025762
ENSMUSG00000000253.13	Gmpr	guanosine monophosphate reductase	1.5619793406761553e-6	-3.6599844957607908	20418.037352357394	118.3916241816591	1.7132033355937859e-25	2.3986228313906221e-23
ENSMUSG00000000266.11	Mid2	midline 2	-7.936608751982067e-7	-0.15962637946071564	150.66637939936	2.2660114857211227	0.5190634561537889	0.7523014185845744
ENSMUSG00000000275.16	Trim25	tripartite motif-containing 25	-2.1708210080439096e-7	-0.18520050213332648	530.5868515006014	7.495430573898858	0.057675976381636185	0.16049248693085202
ENSMUSG00000000276.11	Dgke	diacylglycerol kinase, epsilon	1.344195091303103e-6	0.14098974206532344	277.3626469193709	4.852549932407641	0.1829180899066317	0.38390243700060844
ENSMUSG00000000278.10	Scpep1	serine carboxypeptidase 1	-5.774891265324372e-6	-0.1180256215539147	1276.0832417840054	1.0961289691501293	0.7780086471580068	0.9209583405988383
ENSMUSG00000000282.12	Mnt	max binding protein	-2.454135230740189e-6	0.35861505287730716	194.33082903751412	13.95679936924401	0.0029645498614705814	0.013648249839562655
ENSMUSG00000000290.13	Itgb2	integrin beta 2	-1.1884138739888777e-6	0.18163311545346564	36.5103756425897	6.2789688777241395	0.09879908873762472	0.24250685417416976
ENSMUSG00000000295.13	Hddc2	HD domain containing 2	4.3449285316381546e-6	0.3515864333068269	127.77629211098034	6.405208182710197	0.09347676424285868	0.2325000149026174
ENSMUSG00000000296.8	Tpd52l1	tumor protein D52-like 1	5.566790279733046e-6	0.3575764265969345	43.880794386404006	3.299331836926868	0.347735651418682	0.592214895456125
ENSMUSG00000000301.16	Pemt	phosphatidylethanolamine N-methyltransferase	4.017655949275223e-6	0.6180097912203338	61.44569854537465	17.910897137332228	4.588584895487068e-4	0.0027375402876478002
ENSMUSG00000000303.12	Cdh1	cadherin 1	-6.94394484580764e-7	0.01325624380542552	3.1020558958244115	1.157133208799948	0.7633028085063254	NA
ENSMUSG00000000305.12	Cdh4	cadherin 4	-1.436497131857252e-6	0.002537103996912888	5.308064106525635	1.6168066409790356	0.6555850592428784	0.8513550840071934
ENSMUSG00000000317.11	Bcl6b	B cell CLL/lymphoma 6, member B	-4.286964095938831e-6	0.04302291792316698	199.92617794378273	2.254464512721711	0.5213003779852728	0.7542541763648906
ENSMUSG00000000318.16	Clec10a	C-type lectin domain family 10, member A	1.674347581237334e-6	0.01448947759384946	40.68233996707031	0.7092309266484165	0.8710306241338662	0.9648478804436095
ENSMUSG00000000320.10	Alox12	arachidonate 12-lipoxygenase	-2.305521870827711e-6	-0.667807312635345	53.842725468831304	11.914671673257544	0.007681249004787189	0.030689930872434615
ENSMUSG00000000325.16	NA	NA	-1.567190686549522e-6	-0.07139851314599811	65.90945462415445	0.29766750769880446	0.9604665606524702	0.9927756584596055
ENSMUSG00000000326.13	Comt	catechol-O-methyltransferase	-1.2979571991854845e-8	0.7064706632787011	3461.1442464098623	42.5119765982507	3.1240274960670635e-9	5.478408218103059e-8
ENSMUSG00000000339.14	Rtca	RNA 3'-terminal phosphate cyclase	1.7677806492338813e-6	-0.09369163871034236	435.1066549688016	3.6769401853360932	0.29852817668161097	0.5366829942393547
ENSMUSG00000000340.10	Dbt	dihydrolipoamide branched chain transacylase E2	1.7965227761846203e-6	-0.9462757917662636	3574.06996331897	35.966112968469645	7.612936227153826e-8	1.0464622790151826e-6
ENSMUSG00000000346.9	Dazap2	DAZ associated protein 2	1.9143010319001536e-5	-0.006413957998380804	1729.7299020166254	0.7353481384523661	0.8648598736786053	0.9622407044175246
ENSMUSG00000000355.13	Mcts1	malignant T cell amplified sequence 1	-6.575039735360397e-6	0.15556241922226716	434.39513234061786	5.99537378239873	0.11183551769034417	0.2665170106550535
ENSMUSG00000000359.3	Rem1	rad and gem related GTP binding protein 1	2.442961634767894e-6	0.15869624122732912	32.33385263478804	1.011005919301283	0.798588873368605	0.9304923090124436
ENSMUSG00000000365.9	Rnf17	ring finger protein 17	-4.186749206860319e-6	-0.270288994898014	3.4787409846512753	13.449546671209063	0.0037587431761388953	0.01668086407999677
ENSMUSG00000000374.8	Trappc10	trafficking protein particle complex 10	2.738656022989958e-6	-0.12198066026289238	799.2571273277584	1.874003195232632	0.598964898382322	0.8132161274354451
ENSMUSG00000000378.15	Ccm2	cerebral cavernous malformation 2	-1.0531026803301992e-5	0.3293735971174485	372.629198645782	16.168531313417986	0.0010472383031021697	0.005597988696037137
ENSMUSG00000000384.15	Tbrg4	transforming growth factor beta regulated gene 4	5.470720834227335e-7	-0.546886503673268	1759.1334355244303	49.58636975283528	9.785553955451342e-11	2.172468059086838e-9
ENSMUSG00000000385.8	Tmprss2	transmembrane protease, serine 2	-2.9055750114948e-7	0.02040607143633975	0.7533576379808391	1.9279329142651846	0.5874983861813676	NA
ENSMUSG00000000386.16	Mx1	MX dynamin-like GTPase 1	-1.487929802831846e-6	-0.1191522846278122	3.937254738111853	1.7334890488261152	0.6295142584251583	0.8349119205897001
ENSMUSG00000000392.17	Fap	fibroblast activation protein	-2.7385709081918435e-6	0.43737743276433233	36.693559546094434	8.032813213462433	0.045338400903882095	0.1318800875408704
ENSMUSG00000000399.10	Ndufa9	NADH:ubiquinone oxidoreductase subunit A9	-9.93969535152578e-6	0.17194359160892544	6488.514960561556	14.484540860825149	0.002314587812053557	0.011097365093913783
ENSMUSG00000000402.2	Egfl6	EGF-like-domain, multiple 6	4.38124292848977e-7	-0.01983805623571058	1.244602459754196	2.648004310285664	0.4491358535017909	NA
ENSMUSG00000000409.14	Lck	lymphocyte protein tyrosine kinase	-1.1296299134613267e-6	-0.008393839266575278	10.413103338792231	3.4029195411386013	0.33357311035598103	0.5769239658189068
ENSMUSG00000000416.16	Cttnbp2	cortactin binding protein 2	3.1157885635702895e-6	-0.005540860310631101	10.943404951483709	5.948569725181358	0.11413940675744559	0.2704851543428901
ENSMUSG00000000420.15	Galnt1	polypeptide N-acetylgalactosaminyltransferase 1	1.1237863713939027e-6	-0.21924400513586556	944.7369372409615	3.9826774053258305	0.26334074288699155	0.4926571807393384
ENSMUSG00000000439.9	Mkrn2	makorin, ring finger protein, 2	-8.424067694604523e-7	0.4632698323779015	632.9304150919882	11.476467468847517	0.009409672460098075	0.03621399325643154
ENSMUSG00000000440.12	Pparg	peroxisome proliferator activated receptor gamma	-2.365042756230776e-6	0.23837374809184148	2935.772064422815	5.6279049785480595	0.13118551129575423	0.30097947160110866
ENSMUSG00000000441.17	Raf1	v-raf-leukemia viral oncogene 1	-4.938588942831421e-6	0.1918216657436511	1270.6000768049014	8.396442366495819	0.03849105143540998	0.11591381508588945
ENSMUSG00000000486.13	Septin1	septin 1	2.9503147709603214e-5	-0.06869271681746722	67.22563615019648	0.3219805833007001	0.9558428821351296	0.9918348142219823
ENSMUSG00000000489.7	Pdgfb	platelet derived growth factor, B polypeptide	-5.642822821935757e-7	-1.682879331218944	1729.8053176851124	92.37368126765753	6.770980949977122e-20	4.980974587820034e-18
ENSMUSG00000000530.16	Acvrl1	activin A receptor, type II-like 1	-3.2513001877800695e-6	-0.8329078135496405	587.2342212510594	21.68287782901578	7.593106233605879e-5	5.604758389525156e-4
ENSMUSG00000000531.5	Tamalin	trafficking regulator and scaffold protein tamalin	-4.542713131436345e-6	-0.4249122470574961	129.77663197016102	11.737913973194651	0.008337065423730684	0.03282157117984549
ENSMUSG00000000532.11	Acvr1b	activin A receptor, type 1B	-2.008031904359084e-6	-0.042643328190693025	111.70654869171075	1.652013886913096	0.6476543573198084	0.8466175210774183
ENSMUSG00000000538.18	Tom1l2	target of myb1-like 2 (chicken)	-4.242847349128018e-6	-0.09763350135673636	1266.9757123829947	3.3097251216131838	0.34629138090426353	0.5909036791294209
ENSMUSG00000000552.10	Zfp385a	zinc finger protein 385A	1.4726359863770635e-5	-0.7265478797938961	350.2423365332165	60.81179818149829	3.9426938050020666e-13	1.2029720061272562e-11
ENSMUSG00000000555.8	Itga5	integrin alpha 5 (fibronectin receptor alpha)	2.328338004741773e-6	-0.5208986700704356	196.39778953519004	14.398035624462977	0.0024105054632635576	0.011468562715187345
ENSMUSG00000000560.9	Gabra2	gamma-aminobutyric acid (GABA) A receptor, subunit alpha 2	-1.0349490280897141e-6	0.4383044040984103	16.28603712326036	6.50687974761459	0.0893915782565881	0.22472157400993717
ENSMUSG00000000561.14	Wdr77	WD repeat domain 77	2.3625523419662857e-6	0.08633747067559311	528.697994745501	0.48007775093253713	0.9232459297341937	0.9839296035418639
ENSMUSG00000000562.5	Adora3	adenosine A3 receptor	2.9305898027645997e-7	0.07604656967394312	2.1073989486467175	0.6585301268058217	0.8829119516352018	NA
ENSMUSG00000000563.17	Atp5pb	ATP synthase peripheral stalk-membrane subunit b	4.564472680965746e-6	-0.12302529936428361	9516.782172033963	4.428396332483459	0.21876678765454952	0.43475391488903775
ENSMUSG00000000567.5	Sox9	SRY (sex determining region Y)-box 9	-9.615184125433167e-7	-0.24079714628240476	9.202932966760239	1.6582950387827111	0.6462452103295497	0.8457306721341259
ENSMUSG00000000568.15	Hnrnpd	heterogeneous nuclear ribonucleoprotein D	6.159153570878685e-6	0.059549168018780324	904.2981925730625	0.7312312832667374	0.8658345969600865	0.9627716926807188
ENSMUSG00000000579.14	Dynlt1c	dynein light chain Tctex-type 1C	5.9308568561754735e-6	0.05393243286783764	42.41969927257573	2.232383277912035	0.5255980729189712	0.7581351081794057
ENSMUSG00000000581.8	C1d	C1D nuclear receptor co-repressor	1.045032612233147e-5	-0.18276273719810318	349.7079342183827	8.318235847266664	0.03987281761192469	0.11906314604273449
ENSMUSG00000000594.7	Gm2a	GM2 ganglioside activator protein	-6.146209906266609e-6	0.6246650048678765	1072.151468223843	43.467871309523076	1.957776535843533e-9	3.5590532396627824e-8
ENSMUSG00000000600.15	Krit1	KRIT1, ankyrin repeat containing	-5.152203459178261e-6	0.07232006342629477	395.4069370149866	3.145462495785466	0.3697369007955171	0.6152005304495852
ENSMUSG00000000605.9	Clcn4	chloride channel, voltage-sensitive 4	4.2051909505979896e-5	-0.22380343461148258	1132.1974595196175	19.905669917746707	1.7755683561396395e-4	0.0011892608885393627
ENSMUSG00000000627.15	Sema4f	sema domain, immunoglobulin domain (Ig), TM domain, and short cytoplasmic domain	5.300375889581196e-6	0.20946302347644088	8.784896134283361	7.480481842059461	0.05806208345424175	0.16141166226566708
ENSMUSG00000000628.10	Hk2	hexokinase 2	3.864461352510757e-6	-0.23675226217700174	7529.0331601776725	6.585744952330742	0.08634158357974	0.21918061595669924
ENSMUSG00000000631.20	Myo18a	myosin XVIIIA	4.9614050145519015e-6	-0.7471062051467238	1415.056115222928	35.76774600821685	8.384709365857818e-8	1.1454319992479109e-6
ENSMUSG00000000632.13	Sez6	seizure related gene 6	-9.938335309152475e-7	0.20532393646050293	12.949988101159251	4.479805591794715	0.21409867109958375	0.4282469367423094
ENSMUSG00000000673.9	Haao	3-hydroxyanthranilate 3,4-dioxygenase	-4.3514389044381376e-7	0.028080408204934588	4.571812841355152	1.7220520472821192	0.632042300978312	0.8366668995260751
ENSMUSG00000000682.7	Cd52	CD52 antigen	2.6545438187770037e-6	0.23010726547696048	18.62025022589575	4.979228416866178	0.17332447569585616	0.36926449321981675
ENSMUSG00000000686.11	Abhd15	abhydrolase domain containing 15	1.9397500501063216e-6	-0.8291241364558048	654.8730498377995	18.288599557570365	3.834955863730223e-4	0.002349282595279478
ENSMUSG00000000690.5	Hoxb6	homeobox B6	2.4121828303883677e-6	-0.33312789911924345	61.41282813097413	7.753822186722232	0.05138310627898099	0.14609328444519895
ENSMUSG00000000693.10	Loxl3	lysyl oxidase-like 3	-2.6823036456228514e-6	-0.316520525559105	66.02761875426242	8.906252234079489	0.030563633559601837	0.09649304277654983
ENSMUSG00000000708.14	Kat2b	K(lysine) acetyltransferase 2B	9.872628731904212e-7	0.6896311113109277	557.6303341534494	30.03465705240623	1.3570842962581044e-6	1.4661070608174829e-5
ENSMUSG00000000711.3	Rab5b	RAB5B, member RAS oncogene family	-1.0863955006031168e-7	0.3086572721869085	1459.776030355115	6.394521225022402	0.09391644446643035	0.2333595809906537
ENSMUSG00000000724.10	Cryba1	crystallin, beta A1	-9.54614052701465e-7	-0.03491719964867314	1.1322653545225259	1.754916375542301	0.6247944242322663	NA
ENSMUSG00000000730.13	Dnmt3l	DNA (cytosine-5-)-methyltransferase 3-like	3.321815974755625e-7	-0.32224248384712495	4.78994437487221	7.811329555411618	0.050076209657818685	0.14324815881848577
ENSMUSG00000000731.15	Aire	autoimmune regulator (autoimmune polyendocrinopathy candidiasis ectodermal dystrophy)	-1.7057577552456809e-6	-0.21258728018590264	6.681786534575169	1.8793056190507826	0.597831020500589	0.8120745943432706
ENSMUSG00000000732.9	Icosl	icos ligand	5.386488026285636e-7	-0.052784129554919484	37.779671687898976	0.18817572772123015	0.9794751834021732	0.9973997688453944
ENSMUSG00000000738.18	Spg7	SPG7, paraplegin matrix AAA peptidase subunit	3.7601524522767345e-6	0.3395034909053506	1530.9788969848348	16.019481226032383	0.001123603055504457	0.005939973400308428
ENSMUSG00000000739.14	Sult5a1	sulfotransferase family 5A, member 1	-3.414802341169966e-6	-2.291288667022019	76.65591377961924	54.82730333402125	7.474047393564877e-12	1.9223249896248862e-10
ENSMUSG00000000740.12	Rpl13	ribosomal protein L13	2.260941125065389e-6	0.11642843944567592	2616.0360530070557	1.563930638677192	0.6675956718242627	0.8590370929840664
ENSMUSG00000000743.9	Chmp1a	charged multivesicular body protein 1A	2.8274501469275712e-5	0.10446780986762369	875.3539198491012	4.384651965261526	0.22281273291315015	0.439311535273982
ENSMUSG00000000751.13	Rpa1	replication protein A1	6.021668425741522e-7	-0.02164662030815289	491.75381306941813	0.6742939857492161	0.8792329523104228	0.967457199213382
ENSMUSG00000000753.15	Serpinf1	serine (or cysteine) peptidase inhibitor, clade F, member 1	2.0496825639262835e-6	0.4022723880885799	218.58377661276492	4.09348214071386	0.25154507387727565	0.4763907524362804
ENSMUSG00000000759.14	Tubgcp3	tubulin, gamma complex associated protein 3	1.8019761334684897e-6	0.20722966862072822	303.8587225159831	3.465915861104577	0.32520969914128034	0.5677322759003605
ENSMUSG00000000776.13	Polr3d	polymerase (RNA) III (DNA directed) polypeptide D	-3.95230695130754e-6	-0.023726240109625152	197.54805833707226	0.8739340426865567	0.8317131273370735	0.9461585236602015
ENSMUSG00000000782.16	Tcf7	transcription factor 7, T cell specific	2.0473520904098807e-6	0.06267273456465162	12.415166381059107	0.6960651739251489	0.8741290674888953	0.9659901683046125
ENSMUSG00000000787.12	Ddx3x	DEAD box helicase 3, X-linked	-2.169942313045367e-7	-0.2619654892793572	3557.522669090232	7.467593881287655	0.05839697621106631	0.16203748758666656
ENSMUSG00000000791.9	Il12rb1	interleukin 12 receptor, beta 1	-3.183654232533331e-7	0.028659927911599638	2.8243406390599732	0.6408279837069699	0.8870253713590874	NA
ENSMUSG00000000792.2	Slc5a5	solute carrier family 5 (sodium iodide symporter), member 5	-1.0581154148064555e-6	-0.026814387470964856	1.6163886481079839	1.5570331092899394	0.6691710270829925	NA
ENSMUSG00000000794.9	Kcnn3	potassium intermediate/small conductance calcium-activated channel, subfamily N, member 3	1.321119127124031e-6	-0.08248226072964213	3.9338272291195575	3.800700171702772	0.283804699549747	0.5182637413361899
ENSMUSG00000000804.14	Usp32	ubiquitin specific peptidase 32	-2.9081690828320966e-6	-0.14049382642251954	409.3381812643535	0.7561634675002438	0.8599207940180873	0.9600080319560165
ENSMUSG00000000805.18	Car4	carbonic anhydrase 4	-4.836488782105075e-6	0.3156807004117824	734.2913262261131	8.426769549253748	0.03796789968690464	0.11477637236015173
ENSMUSG00000000811.13	Txnrd3	thioredoxin reductase 3	-3.109991366947613e-6	0.4508678206795048	258.14738392497986	13.77170752126753	0.003232956362166031	0.014689179639770863
ENSMUSG00000000823.16	Zfp512b	zinc finger protein 512B	6.275841132369716e-6	0.5868572970754177	282.95108395884506	8.561187540774938	0.03573154646797946	0.10923320623887857
ENSMUSG00000000826.16	Dnajc5	DnaJ heat shock protein family (Hsp40) member C5	2.622029537157288e-6	0.038418547377737575	1372.5768946905212	0.2209235812333361	0.9741428640025844	0.9967071975693886
ENSMUSG00000000827.18	Tpd52l2	tumor protein D52-like 2	-1.0613238684306016e-6	0.13358327879756474	902.7104130653931	1.818124201249475	0.6109988711189469	0.8217023214563889
ENSMUSG00000000838.17	Fmr1	FMRP translational regulator 1	1.291262544437823e-6	0.14203743153069917	378.87240830542316	1.1135869017348625	0.7737952053658623	0.9187134229187398
ENSMUSG00000000861.15	Bcl11a	B cell CLL/lymphoma 11A (zinc finger protein)	-4.920886289007309e-7	-0.004036298796638558	1.3499679836969545	0.6420908999634847	0.8867325666617393	NA
ENSMUSG00000000869.12	Il4	interleukin 4	-2.688486666267705e-6	-0.0603060513144831	5.274735636774028	3.3108142448619873	0.3461403371206821	0.5907729446276211
ENSMUSG00000000876.11	Pxmp4	peroxisomal membrane protein 4	-6.242001917106075e-6	-0.6671849765903141	1119.2581427973016	108.00978235914283	2.9417912130376416e-23	3.2738741826632366e-21
ENSMUSG00000000881.12	Dlg3	discs large MAGUK scaffold protein 3	-8.718848414561409e-6	0.07952984476671603	136.2478347055158	0.9759857505886202	0.8070624195933372	0.934218606918251
ENSMUSG00000000884.17	Gnb1l	guanine nucleotide binding protein (G protein), beta polypeptide 1-like	-6.568608353237883e-7	0.06555576439477023	28.59946668150189	2.166600180056818	0.5385570201462437	0.7689025207012576
ENSMUSG00000000901.17	Mmp11	matrix metallopeptidase 11	-2.4788676761251535e-6	0.031029032170267055	51.923524544934715	2.0270767704729735	0.5668058822815348	0.790386901388733
ENSMUSG00000000902.13	Smarcb1	SWI/SNF related, matrix associated, actin dependent regulator of chromatin, subfamily b, member 1	-5.728415919930664e-6	0.23993495291674458	508.7877947714683	7.323411475136993	0.06227365726288292	0.1702888896286727
ENSMUSG00000000903.3	Vpreb3	pre-B lymphocyte gene 3	6.749705356668283e-7	0.024537242580175877	3.718144203333865	0.3416996597313613	0.9520042358591665	0.9901773858566547
ENSMUSG00000000915.15	Hip1r	huntingtin interacting protein 1 related	-4.10051076655595e-6	-1.2453061047399405	920.6445313252375	52.9262124333531	1.9009875921352524e-11	4.654872438231328e-10
ENSMUSG00000000916.15	Nsun5	NOL1/NOP2/Sun domain family, member 5	-1.1169830090678155e-7	-0.07312324335961769	363.05948460599427	0.6871561148862213	0.8762207220595973	0.9669539099542371
ENSMUSG00000000934.9	Top1mt	DNA topoisomerase 1, mitochondrial	-5.133562780168634e-6	0.44290859032377183	202.42039611463912	20.713540100336814	1.2072666544640976e-4	8.471849793108812e-4
ENSMUSG00000000942.10	Hoxa4	homeobox A4	-2.4713605263755896e-6	-0.22866150333099722	149.47798907860022	2.5510658343937394	0.46613298895853744	0.707072759301443
ENSMUSG00000000948.16	NA	NA	8.875000552493396e-7	0.16702101754839382	8.037805377617063	1.4566745604811047	0.6923052999823995	0.8740672288274951
ENSMUSG00000000957.11	Mmp14	matrix metallopeptidase 14 (membrane-inserted)	-1.3121754578288375e-7	-0.19921477048458902	151.61152443368078	1.6810362821966862	0.6411580615815567	0.8425664300293246
ENSMUSG00000000958.10	Slc7a7	solute carrier family 7 (cationic amino acid transporter, y+ system), member 7	5.866571578143287e-6	-0.5973618951476664	44.24340896454383	23.73597157658645	2.8359767746663164e-5	2.305027752105895e-4
ENSMUSG00000000959.7	Oxa1l	oxidase assembly 1-like	-2.4558345469780646e-5	-0.32045173670345983	1745.603817737317	19.059464206173487	2.657668151643876e-4	0.0016963730114325495
ENSMUSG00000000976.13	Heatr6	HEAT repeat containing 6	-2.115193341436472e-6	-0.01650936462968518	191.14119213297687	0.28855933372099685	0.9621656018546806	0.9929174076854013
ENSMUSG00000000982.5	Ccl3	chemokine (C-C motif) ligand 3	-1.2009775295894725e-7	-0.02763376074527922	0.8154627763730747	0.3532490518134992	0.9497214267104401	NA
ENSMUSG00000001014.6	Icam4	intercellular adhesion molecule 4, Landsteiner-Wiener blood group	1.7381789926058473e-6	-0.06684563584764953	3.5840353616613165	7.38943098084809	0.06046854985553908	0.1664227162400149
ENSMUSG00000001016.12	Ilf2	interleukin enhancer binding factor 2	-5.3791076760716405e-6	-0.27867460135206457	414.887823013199	9.66016797293588	0.02168709413398554	0.07258716816273818
ENSMUSG00000001017.15	Chtop	chromatin target of PRMT1	4.1194200840267173e-7	0.06622843040805629	947.3862948139921	1.558511806295769	0.6688331371352281	0.8596736576445321
ENSMUSG00000001018.15	Snapin	SNAP-associated protein	4.488264516523189e-6	0.3025306763914467	540.9667090130864	16.536369582834567	8.801278131829061e-4	0.00482929802928838
ENSMUSG00000001020.8	S100a4	S100 calcium binding protein A4	-1.209730968707525e-6	-0.12958648885588897	22.227487797075995	2.087754028565257	0.5543941769029336	0.7817444205012858
ENSMUSG00000001025.8	S100a6	S100 calcium binding protein A6 (calcyclin)	3.5216249148430267e-6	-0.19358949788111254	177.22512843023438	6.120660792373343	0.10588513009701342	0.25513834054326856
ENSMUSG00000001027.7	Scn4a	sodium channel, voltage-gated, type IV, alpha	-1.9020867841976311e-7	-0.11380701149475067	23.46140626325787	8.663631195165664	0.03411409097510688	0.10528973038556985
ENSMUSG00000001029.15	Icam2	intercellular adhesion molecule 2	-1.7840537940473897e-6	-0.47497937912529037	198.27957229699015	8.869221909251394	0.031081145449374147	0.09789545829945294
ENSMUSG00000001034.17	Mapk7	mitogen-activated protein kinase 7	-7.073284703243456e-7	0.07142249632133284	112.61414151540964	0.3313855927958116	0.9540215527286818	0.9911221876510615
ENSMUSG00000001036.17	Epn2	epsin 2	-6.851554474402823e-6	0.6384810835520516	573.8238552298551	61.15514529558587	3.3298180213718413e-13	1.0249817494510025e-11
ENSMUSG00000001039.12	B9d1	B9 protein domain 1	2.0223097920377138e-6	0.0674532256788685	20.065089577084485	0.6393459117810636	0.8873688546950971	0.9706563492302926
ENSMUSG00000001052.15	Sec24b	Sec24 related gene family, member B (S. cerevisiae)	-1.70790030697465e-5	0.25949245903291307	528.9246578495768	24.24349727462601	2.222014412187243e-5	1.8475283625470656e-4
ENSMUSG00000001053.15	N4bp3	NEDD4 binding protein 3	-9.25117820060199e-7	-0.22589578668958474	213.2936351822796	1.697852744210536	0.6374112852803117	0.8403141714444142
ENSMUSG00000001054.9	Rmnd5b	required for meiotic nuclear division 5 homolog B	-5.0509517608569525e-6	-0.38578355457744606	258.12310879203335	24.832156007007256	1.6739815287647452e-5	1.428809897781944e-4
ENSMUSG00000001056.3	Nhp2	NHP2 ribonucleoprotein	-9.616464704439443e-8	-0.10834909387586353	350.39715327641716	1.1519975325956295	0.7645387733062382	0.9145072098229022
ENSMUSG00000001062.18	Vps9d1	VPS9 domain containing 1	-1.6260489492358407e-5	0.024295324891930474	309.87747078466117	5.6881760201294185	0.12780693277996316	0.29529626829823535
ENSMUSG00000001065.15	Zfp276	zinc finger protein (C2H2 type) 276	-6.430668128100903e-7	0.21836937707729503	284.12646811413873	2.5941187449989798	0.4585215398758512	0.6998762487941491
ENSMUSG00000001082.12	Mfsd10	major facilitator superfamily domain containing 10	-4.7473904396628475e-6	0.01853262315799815	120.77575561412435	2.0519147573657506	0.5617018152634233	0.7870542616145701
ENSMUSG00000001089.14	Luzp1	leucine zipper protein 1	2.869227933955423e-6	-0.2133125530810056	675.0236565899679	4.803360496227441	0.18677546893086788	0.38950257250556125
ENSMUSG00000001095.5	Slc13a2	solute carrier family 13 (sodium-dependent dicarboxylate transporter), member 2	-1.7555447837101726e-7	-0.24359689036056054	4.623253814418476	4.285682442408742	0.23222222932397682	0.4524648050707659
ENSMUSG00000001098.15	Kctd10	potassium channel tetramerisation domain containing 10	3.808637953611972e-7	-0.6464438757316061	948.3149917549291	41.33241466073545	5.559244530429098e-9	9.334046836825879e-8
ENSMUSG00000001100.10	Poldip2	polymerase (DNA-directed), delta interacting protein 2	1.8491139224790936e-6	-0.14991229635767775	3574.9676467064587	4.000987179754588	0.26135755209987904	0.4898728425342792
ENSMUSG00000001105.15	Ift20	intraflagellar transport 20	-8.176166887953124e-6	0.6567332323722542	409.91355346592195	59.71392857828042	6.76645968168514e-13	1.99443983928244e-11
ENSMUSG00000001119.7	Col6a1	collagen, type VI, alpha 1	-2.412000929556584e-6	0.7336008797123537	801.7766753365578	39.5345374276786	1.337237316429163e-8	2.1086082698026067e-7
ENSMUSG00000001120.15	Pcbp3	poly(rC) binding protein 3	-8.878975264788965e-8	-0.3867512453335028	79.99181820757603	9.423498894465837	0.02415928599982813	0.07918243614178141
ENSMUSG00000001123.15	Lgals9	lectin, galactose binding, soluble 9	-1.0650829103999248e-5	-0.18321230450288004	409.85361903489866	2.8055825679693385	0.4225817512967071	0.6668280116580741
ENSMUSG00000001127.12	Araf	Araf proto-oncogene, serine/threonine kinase	-6.781624616431748e-5	0.06670071420045749	970.8019391523387	2.61633436059131	0.45463311603260104	0.6968661686553995
ENSMUSG00000001128.7	Cfp	complement factor properdin	-6.291243102371568e-7	0.25033535252310346	69.06238882226467	4.449429032269819	0.2168457019247752	0.43209608921180465
ENSMUSG00000001131.11	Timp1	tissue inhibitor of metalloproteinase 1	1.6004315357130951e-6	0.09748529003042497	4.223376355663932	3.8212086736667175	0.2814288254849821	0.5156866034065388
ENSMUSG00000001134.9	Uxt	ubiquitously expressed prefoldin like chaperone	3.5838501232790717e-6	0.3904097046321243	268.6052666389792	5.938987866633624	0.11461662412172235	0.27139378223911914
ENSMUSG00000001138.13	Cnnm3	cyclin M3	-1.8566228130676232e-7	0.42662546738989277	272.4481100166092	8.381011562588355	0.038759931458899805	0.116460915551741
ENSMUSG00000001143.13	Lman2l	lectin, mannose-binding 2-like	-3.703663372552741e-6	0.10726787766734248	697.2093447574895	2.1989815208764867	0.5321490076986305	0.7632715567296698
ENSMUSG00000001150.7	Mcm3ap	minichromosome maintenance complex component 3 associated protein	-2.009817580395199e-6	-0.034768049371448874	388.7465537761259	0.3847220602480377	0.9433801592392423	0.9887446357888864
ENSMUSG00000001151.10	Pcnt	pericentrin (kendrin)	2.602721101931442e-7	0.029277963456509366	244.8979581392949	0.6160603588070614	0.8927460793045682	0.9728143986486555
ENSMUSG00000001155.13	Ftcd	formiminotransferase cyclodeaminase	-6.154880784701625e-7	-0.03633935243832818	0.6421691246025767	1.2674334911990641	0.7368804540639371	NA
ENSMUSG00000001156.9	Mxd1	MAX dimerization protein 1	-3.458098125573153e-6	0.6835890412432483	150.43069349652842	29.65264045511873	1.6328671818618983e-6	1.7359587963444222e-5
ENSMUSG00000001157.13	Gmcl1	germ cell-less, spermatogenesis associated 1	-1.4852357635784062e-6	0.19550605928298828	152.446675212587	10.389360554542662	0.015530520770041726	0.05526242490032679
ENSMUSG00000001158.13	Snrnp27	small nuclear ribonucleoprotein 27 (U4/U6.U5)	1.7385419390030374e-6	-0.01919119905447623	395.99873538369155	0.22273659270908297	0.9738379687719769	0.9967071975693886
ENSMUSG00000001166.17	Oas1c	2'-5' oligoadenylate synthetase 1C	6.449916632062085e-7	-0.035253362488662385	9.986279137277805	4.2676105338594965	0.23397936170694134	0.4543205730336822
ENSMUSG00000001173.15	Ocrl	OCRL, inositol polyphosphate-5-phosphatase	-1.383976047544408e-6	0.12069029244625969	180.26056686115425	1.6397775908843073	0.6504045244498327	0.8483958988896753
ENSMUSG00000001175.16	Calm1	calmodulin 1	7.400503254755126e-7	-0.31906749289491093	4684.101960447625	9.717412695032635	0.021127468224238957	0.07104279989173205
ENSMUSG00000001211.15	Agpat3	1-acylglycerol-3-phosphate O-acyltransferase 3	2.3839223598662704e-6	-0.34386149948475286	10569.322588350284	30.36786148705852	1.1547909524446524e-6	1.2664766724820978e-5
ENSMUSG00000001225.12	Slc26a3	solute carrier family 26, member 3	8.866588050498659e-7	0.08214336890038652	1.6099621188990538	2.7363343795909856	0.4340879193563652	NA
ENSMUSG00000001227.12	Sema6b	sema domain, transmembrane domain (TM), and cytoplasmic domain, (semaphorin) 6B	7.152585441024818e-9	6.548213948897618e-4	401.27681977335135	0.08069562092265414	0.9940488029770477	0.9991543710541385
ENSMUSG00000001228.14	Uhrf1	ubiquitin-like, containing PHD and RING finger domains, 1	2.1372696245157265e-7	1.0816913229744882	61.77390944600429	30.659573030263147	1.0025606943552989e-6	1.1150196165728599e-5
ENSMUSG00000001229.9	Dpp9	dipeptidylpeptidase 9	-1.6008935456036929e-6	-0.23356573325651547	481.2322511891255	3.9371832175555994	0.2683275876450617	0.4991358886859441
ENSMUSG00000001240.13	Ramp2	receptor (calcitonin) activity modifying protein 2	1.8560407605138963e-6	0.2279926927517064	372.9467416373804	2.693274660175774	0.44137140556606036	0.6850826081387907
ENSMUSG00000001247.16	Lsr	lipolysis stimulated lipoprotein receptor	-9.132057203462735e-7	-0.3229115772773847	7.219681662211046	2.5536158992265285	0.46567936409593913	0.7068863723065139
ENSMUSG00000001248.15	Gramd1a	GRAM domain containing 1A	-8.311701070533318e-7	0.37200973995857095	948.1387011326237	8.850827224430475	0.03134139569976542	0.09851973357851963
ENSMUSG00000001249.14	Hpn	hepsin	-7.197676596725573e-7	0.30476192009061515	23.041975374041833	6.917035270874109	0.07458968271650107	0.19521961313438635
ENSMUSG00000001270.9	Ckb	creatine kinase, brain	6.315253730809621e-6	-4.87991264848319	7429.497698649009	753.1114952280282	6.380605659789524e-163	5.538684742980296e-159
ENSMUSG00000001280.13	Sp1	trans-acting transcription factor 1	2.4260792506716144e-6	0.2520476405004804	491.5933427573857	9.682329876898592	0.021468733104463886	0.07200901766356212
ENSMUSG00000001281.10	Itgb7	integrin beta 7	-5.3280083559939826e-8	-0.1646895933921399	27.23178044489443	1.882126614254588	0.5972283475378133	0.811622805605008
ENSMUSG00000001285.12	Myg1	melanocyte proliferating gene 1	-8.797977125002493e-6	-0.2752055607154976	253.543585085512	13.703686771086296	0.0033375302351365214	0.015101084809018802
ENSMUSG00000001288.15	Rarg	retinoic acid receptor, gamma	-1.6568907403464516e-6	-0.051170022751738146	343.66828153139335	0.7327065067783849	0.865485401054496	0.962506697053815
ENSMUSG00000001289.12	Pfdn5	prefoldin 5	-3.1613796144880615e-6	0.15524713505583324	688.8848820286795	3.434427196566844	0.3293668035453715	0.5723288035583219
ENSMUSG00000001300.16	Efnb2	ephrin B2	-5.431021200392002e-6	-0.33564473662849664	351.55708223721956	4.731686695388504	0.1925321848678673	0.3977807046877358
ENSMUSG00000001305.5	Rrp15	ribosomal RNA processing 15 homolog	-1.253813567256393e-6	-0.33254313175153954	131.70159066692761	6.418560200051985	0.092930217434799	0.2316461250250241
ENSMUSG00000001313.12	Rnd2	Rho family GTPase 2	2.947336479391867e-6	0.31836078149672564	34.74682391409698	2.814243066549622	0.4211606186295348	0.6657351816468501
ENSMUSG00000001323.17	Srr	serine racemase	1.0813230434979284e-7	0.5282335801928415	574.4916495213445	12.713606539420226	0.005298717263630235	0.022311673639069735
ENSMUSG00000001333.9	Sync	syncoilin	-8.85290556229672e-8	-0.09743105051792199	5.448930980854721	0.5265167063032976	0.9130283598666393	0.980635382648369
ENSMUSG00000001334.9	Fndc5	fibronectin type III domain containing 5	2.5357193082963415e-6	-2.8825426297582157	240.1008355109211	112.54835873484586	3.103506434204224e-24	3.7943644510013757e-22
ENSMUSG00000001348.15	Acp5	acid phosphatase 5, tartrate resistant	-2.1283976046657986e-5	-0.29661511497886206	3010.2756281341826	14.516466902482506	0.0022801523248730327	0.010950407887170324
ENSMUSG00000001349.5	Cnn1	calponin 1	-3.1576031135747035e-9	-1.4212178049157225	82.85998692924665	28.53473700403825	2.80464387375999e-6	2.840806434792718e-5
ENSMUSG00000001366.14	Fbxo9	f-box protein 9	-7.762615917343138e-6	-0.12881531361384493	977.1886368056211	3.139323283545309	0.3706390763475384	0.6162881912144061
ENSMUSG00000001376.17	Vps50	VPS50 EARP/GARPII complex subunit	1.3883110422086469e-5	-0.09574346157401228	264.5095115873035	8.139664451341787	0.04321174836825076	0.12726024824787133
ENSMUSG00000001380.7	Hars	histidyl-tRNA synthetase	-4.4644892578429735e-5	-0.0939433051207822	652.7171011300677	10.511281404022071	0.01468456384035849	0.052727758600302745
ENSMUSG00000001383.9	Zmat2	zinc finger, matrin type 2	2.3977465794678455e-6	0.13016628714627543	507.44956485359035	1.6514059865666866	0.6477908298020635	0.8467321635441668
ENSMUSG00000001403.13	Ube2c	ubiquitin-conjugating enzyme E2C	2.5246290060835457e-6	0.43066835497274714	11.057795874069745	3.3791273214590376	0.3367805601562656	0.5797473633734629
ENSMUSG00000001415.10	Smg5	Smg-5 homolog, nonsense mediated mRNA decay factor (C. elegans)	3.9372254357049815e-6	-0.7265882619630953	1249.8602068578302	64.41697378747727	6.684418219367373e-14	2.279925043348467e-12
ENSMUSG00000001416.13	Cct3	chaperonin containing Tcp1, subunit 3 (gamma)	-2.8250168778934357e-6	-0.17648285968247487	1653.9123079663184	2.873857260493736	0.41148556223071625	0.656534104284883
ENSMUSG00000001418.13	Glmp	glycosylated lysosomal membrane protein	-6.574477900415136e-6	-0.07440659090498943	1097.1989072210042	2.3321070533355623	0.5063979678027789	0.7413415548052589
ENSMUSG00000001419.17	Mef2d	myocyte enhancer factor 2D	-2.6680675784912436e-7	-0.46015930679318967	2245.0146434677413	16.8891744356973	7.448177473569782e-4	0.004182011937860447
ENSMUSG00000001420.13	Tmem79	transmembrane protein 79	4.024657281143277e-6	0.33876976979071804	1450.973709522691	6.641594123304827	0.08424255926088485	0.21498384114776156
ENSMUSG00000001424.14	Snd1	staphylococcal nuclease and tudor domain containing 1	-1.453704157651518e-6	0.2518663746838892	626.2778696114596	3.5177355893276854	0.3184691489275964	0.5601765850589667
ENSMUSG00000001435.15	Col18a1	collagen, type XVIII, alpha 1	4.603766436412493e-6	-0.08739208551268515	331.52442002416484	3.8266004661871307	0.28080717469889205	0.5152337817626162
ENSMUSG00000001436.15	Slc19a1	solute carrier family 19 (folate transporter), member 1	-5.2510631002956145e-6	0.30941231381938045	387.28926953854466	10.04475361653445	0.018189519038208774	0.06278096223108201
ENSMUSG00000001440.5	Kpnb1	karyopherin (importin) beta 1	1.7500652426426376e-6	0.21642115223044192	1743.4480386239877	3.27371749061831	0.35131746447063594	0.5959955481046012
ENSMUSG00000001441.13	Npepps	aminopeptidase puromycin sensitive	2.2379292161703213e-6	0.14429285549499243	1010.4839585632654	4.808161902812259	0.18639562786657923	0.38899080362924415
ENSMUSG00000001444.2	Tbx21	T-box 21	-2.4985671202808923e-7	1.1153054872528672	9.752619748402521	18.069876843651443	4.2549201052330106e-4	0.002566701457503485
ENSMUSG00000001445.10	Mrpl10	mitochondrial ribosomal protein L10	4.9261758055154566e-6	0.00843929325088889	1512.0996570780558	0.3989287154684291	0.9404637081631299	0.9884450721664109
ENSMUSG00000001467.5	Cyp51	cytochrome P450, family 51	-9.798355130585748e-7	-0.12237983112835475	672.839785368848	0.5398445926020656	0.9100544706238909	0.9792866939538643
ENSMUSG00000001472.17	Tcf25	transcription factor 25 (basic helix-loop-helix)	-6.771989502497992e-6	0.08635965422502428	3131.6178522406453	3.8969427989786425	0.27280963578668943	0.5051459137044279
ENSMUSG00000001473.7	Tubb6	tubulin, beta 6 class V	6.489966866115341e-6	-0.9773192725055161	289.9013039333377	113.41230103293671	2.022468745891499e-24	2.54435361575524e-22
ENSMUSG00000001482.15	Def8	differentially expressed in FDCP 8	2.313337375467607e-6	-0.412719351258377	567.8795879014918	16.81371011516225	7.719039852610036e-4	0.004315827654857487
ENSMUSG00000001493.9	Meox1	mesenchyme homeobox 1	1.4985463913182692e-6	-1.0978039438871179	96.73853701723995	29.002764333694813	2.236435774300999e-6	2.3028921398362776e-5
ENSMUSG00000001494.6	Sost	sclerostin	-3.298680315135766e-7	-0.05285878731807856	0.9977098228080615	0.6556245841270751	0.8835884439602872	NA
ENSMUSG00000001497.18	Pax9	paired box 9	-1.370022762343255e-8	0.020587545538258516	0.9647624411296105	0.3319675605989687	0.9539082752040349	NA
ENSMUSG00000001504.10	Irx2	Iroquois homeobox 2	-4.844769201467307e-7	-0.09589729595539988	4.938345253327677	1.0847136527333276	0.7807654913286439	0.9224137254138541
ENSMUSG00000001506.10	Col1a1	collagen, type I, alpha 1	-9.397865423020943e-7	0.38650848929588694	1056.7985625933657	5.092733057881361	0.16513135732630374	0.35661717807463106
ENSMUSG00000001507.16	Itga3	integrin alpha 3	7.939650320823764e-6	-0.0506039351004258	201.94375391941975	2.5082479793560424	0.4738023327653025	0.7128591991627018
ENSMUSG00000001508.15	Sgca	sarcoglycan, alpha (dystrophin-associated glycoprotein)	-4.434429803892385e-8	-0.14298281998392973	8.035426930094577	3.0015695295225697	0.39138324898803345	0.6367542484941663
ENSMUSG00000001517.14	Foxm1	forkhead box M1	1.0351502576696305	0.2382850723405095	10.630340720930283	9.734068820395166	0.020967317612008953	0.07064262185952452
ENSMUSG00000001518.12	Itfg2	integrin alpha FG-GAP repeat containing 2	5.845981168147176e-6	-0.15136915209011884	258.88647919789776	4.372541433224939	0.22394497917287573	0.4409059631912333
ENSMUSG00000001520.12	Nrip2	nuclear receptor interacting protein 2	2.007337313767669e-6	0.5329565261535163	51.572070550823355	5.736907198554462	0.12513592181425434	0.29009009729166374
ENSMUSG00000001521.12	Tulp3	tubby-like protein 3	3.1165246000965614e-6	-0.28410839840365293	149.51257934672995	4.617450876642408	0.20205015859374545	0.4115195686703443
ENSMUSG00000001524.14	Gtf2h4	general transcription factor II H, polypeptide 4	-6.830233765540422e-6	-0.396475948242105	198.89726597665694	5.087962932883869	0.16546822442633677	0.3571669581332379
ENSMUSG00000001525.10	Tubb5	tubulin, beta 5 class I	-1.1689152534797255e-6	-0.8032254918170755	1066.4583013417298	59.90430367188873	6.161567800214077e-13	1.8254433204695664e-11
ENSMUSG00000001542.7	Ell2	elongation factor for RNA polymerase II 2	-7.423498429637479e-7	-0.025524912946254613	743.7078600259782	0.16639501493185094	0.9828227649274275	0.9980542252005411
ENSMUSG00000001552.14	Jup	junction plakoglobin	-3.1173514716155484e-7	-0.7167604755751386	2022.2153695366824	26.08324260335263	9.162215946749572e-6	8.341123809728332e-5
ENSMUSG00000001555.10	Fkbp10	FK506 binding protein 10	1.4843164643686744e-6	-0.6365787129921353	80.10380014634694	16.946987613109485	7.247077914474763e-4	0.004084951937441441
ENSMUSG00000001558.5	Klhl10	kelch-like 10	1.5701750172276257e-7	0.13623667265739314	1.6103951476075373	2.138349911648028	0.5441933599235754	NA
ENSMUSG00000001569.10	Nom1	nucleolar protein with MIF4G domain 1	-1.2526801280305849e-6	-0.039365393709290784	310.42048651818186	0.13822308929775318	0.9868854888376212	0.9981434952672235
ENSMUSG00000001576.15	Ergic1	endoplasmic reticulum-golgi intermediate compartment (ERGIC) 1	2.9688719653179854e-6	-0.4499209693518298	2540.256151717435	14.462539649101018	0.0023386179684021717	0.011187860719049354
ENSMUSG00000001583.13	Tnk1	tyrosine kinase, non-receptor, 1	4.534657292562214e-7	0.07738726045539965	2.088979514938147	0.6881391016843565	0.8759901429695867	NA
ENSMUSG00000001588.12	Acap1	ArfGAP with coiled-coil, ankyrin repeat and PH domains 1	-5.63255662027117e-7	-0.008859634899041288	23.488943546732756	0.29619607339007814	0.96074230156349	0.9928146057147609
ENSMUSG00000001604.14	Tcea3	transcription elongation factor A (SII), 3	1.5950541877383962e-6	-0.07363589511576041	11.771889398878901	5.938665291874898	0.11463272282748549	0.2713948862686453
ENSMUSG00000001622.15	Csn3	casein kappa	1.8798859096507646e-7	-0.1888333830258814	4.062154708080432	3.4067333384466565	0.33306146796802893	0.5763835870607008
ENSMUSG00000001627.12	Ifrd1	interferon-related developmental regulator 1	1.8286691254871793e-6	-0.26223696449777406	909.2446284714232	10.855464474272765	0.0125336669407773	0.046189130069801465
ENSMUSG00000001630.13	Stk38l	serine/threonine kinase 38 like	4.9807868720724624e-6	0.4316601256041922	383.7012470525265	10.066841348210346	0.01800642149786588	0.06218609182901323
ENSMUSG00000001632.16	Brpf1	bromodomain and PHD finger containing, 1	-1.5049717223593776e-5	0.2800261476051088	565.0431246830569	13.757090998395086	0.0032551501926946446	0.014761123788771788
ENSMUSG00000001642.18	Akr1b3	aldo-keto reductase family 1, member B3 (aldose reductase)	2.0937340580066857e-6	-0.42622575538177726	1006.0236492894271	14.521293943424837	0.002274990266903458	0.01092864029433064
ENSMUSG00000001657.7	Hoxc8	homeobox C8	5.896175987099903e-6	0.09320819559190337	116.77933105093754	5.261972186680055	0.15358907854100037	0.3382544707028171
ENSMUSG00000001661.5	Hoxc6	homeobox C6	5.956824185558579e-6	0.13142892582646273	182.76629962112298	3.6071614129078	0.30712728417712315	0.5465379188557581
ENSMUSG00000001663.10	Gstt1	glutathione S-transferase, theta 1	7.776940643403182e-6	0.9416381856859011	111.03973098406799	32.32593069049352	4.4677564582884213e-7	5.338246378000364e-6
ENSMUSG00000001665.11	Gstt3	glutathione S-transferase, theta 3	3.273984577860188e-6	0.2574773685719052	68.2556076076668	2.1759254424653136	0.5367058619126389	0.7675879783067241
ENSMUSG00000001666.8	Ddt	D-dopachrome tautomerase	3.960102547752683e-6	-1.3501214868464204	3364.0792146396693	218.83241934084174	3.590136594901733e-47	2.397244670157269e-44
ENSMUSG00000001670.13	Tat	tyrosine aminotransferase	4.603278528340439e-8	-0.10436215531642802	1.007313488406193	6.189321205385255	0.10275397407428476	NA
ENSMUSG00000001674.11	Ddx18	DEAD box helicase 18	-6.784688263987927e-6	0.10239371370782614	240.2553809009761	2.873202526483709	0.4115908077798868	0.656534104284883
ENSMUSG00000001687.15	Ubl3	ubiquitin-like 3	-3.5174039699673687e-7	-0.14237751392940126	1509.1955961037575	1.23146006994034	0.7454691949756516	0.9036510748479464
ENSMUSG00000001700.10	Gramd3	GRAM domain containing 3	4.022071407317384e-6	-0.6498303502571016	172.74103455444387	28.337472659685915	3.08533936244932e-6	3.0842350971961245e-5
ENSMUSG00000001707.8	Eef1e1	eukaryotic translation elongation factor 1 epsilon 1	-2.9734467526939804e-6	-0.6977588197943079	167.90540451797406	16.2811748069324	9.929664572160357e-4	0.005362018868966594
ENSMUSG00000001729.14	Akt1	thymoma viral proto-oncogene 1	7.837136480277914e-7	-0.3966064525900604	1695.2700062942506	24.089012470106496	2.3933563918054437e-5	1.975580241067282e-4
ENSMUSG00000001739.14	Cldn15	claudin 15	-1.4900532221031058e-6	-0.15305130781186113	263.80462066894853	1.7289696974372077	0.6305124910387829	0.8359165602844071
ENSMUSG00000001741.12	Il16	interleukin 16	-1.7643179798819594e-6	0.4862445273554737	55.23243663201518	15.79986259973819	0.0012463069584628156	0.00650545252732199
ENSMUSG00000001750.16	Tcirg1	T cell, immune regulator 1, ATPase, H+ transporting, lysosomal V0 protein A3	1.1926496755540319e-6	0.06453770457582038	380.40552036521467	0.38303378260536647	0.9437245823850753	0.9887446357888864
ENSMUSG00000001751.9	Naglu	alpha-N-acetylglucosaminidase (Sanfilippo disease IIIB)	-8.708677616710363e-6	0.02803464984644058	161.23651200480572	2.1488275918359534	0.5420979380126592	0.7719293226572979
ENSMUSG00000001755.12	Coasy	Coenzyme A synthase	-2.453029483170736e-7	0.2928509295787797	1994.9425065130577	6.475125936274168	0.09064865419946962	0.2272893248926909
ENSMUSG00000001761.7	Smo	smoothened, frizzled class receptor	4.15084069723568e-6	0.6847808320031427	123.29960161687889	23.90166306849602	2.6189099512097184e-5	2.1466900690723288e-4
ENSMUSG00000001763.14	Tspan33	tetraspanin 33	1.4941881555626179e-6	0.03963690906739642	7.9792844886581005	0.6968683991610476	0.873940284975788	0.9659901683046125
ENSMUSG00000001767.5	Crnkl1	crooked neck pre-mRNA splicing factor 1	-5.596187504364602e-6	0.11577231497075172	171.22875550090484	2.872638829378502	0.41168143755233	0.656534104284883
ENSMUSG00000001768.16	Rin2	Ras and Rab interactor 2	1.391579887151367e-6	0.25788855039847	437.4249203589615	4.716564933377214	0.19376768517001927	0.3995200171262318
ENSMUSG00000001774.8	Chordc1	cysteine and histidine-rich domain (CHORD)-containing, zinc-binding protein 1	-1.2337673621548898e-6	0.3097059913787413	716.9335803171533	4.987453671211142	0.17271815677717692	0.3683246732403117
ENSMUSG00000001783.3	Rtcb	RNA 2',3'-cyclic phosphate and 5'-OH ligase	5.545899546922676e-6	0.24299092399767894	963.0210684273331	11.908602372207753	0.0077028988848109785	0.030756676066974104
ENSMUSG00000001785.13	Pwp1	PWP1 homolog, endonuclein	4.2008865876721245e-6	0.06041751699068544	157.2873870706709	0.21164111333052915	0.9756885006110683	0.9968470890798319
ENSMUSG00000001786.14	Fbxo7	F-box protein 7	3.7678112738862225e-6	0.5751286378854137	160.34950059008705	30.68576722648865	9.899130937787723e-7	1.1016590526341838e-5
ENSMUSG00000001794.13	Capns1	calpain, small subunit 1	1.6713235613886563e-5	0.12960045244298818	4199.8224748353405	4.807319434847557	0.18646222359268913	0.38908301247508126
ENSMUSG00000001802.16	Lrp3	low density lipoprotein receptor-related protein 3	-9.183424570655107e-6	-0.3036506345689866	400.9216123913726	4.371310565852582	0.22406035267123928	0.44103308194165364
ENSMUSG00000001827.12	Folr1	folate receptor 1 (adult)	2.5087921664800603e-7	0.0605692745017657	1.458734577252058	1.7134362203243256	0.6339507593989163	NA
ENSMUSG00000001829.17	Clpb	ClpB caseinolytic peptidase B	-8.000834655210404e-6	1.0447915547504245	1739.0931336017998	122.37638353668015	2.3746584859641464e-26	3.714094231966086e-24
ENSMUSG00000001833.17	Septin7	septin 7	7.757661867866e-7	-0.11545632533728445	1055.5025770116115	1.4849838135345692	0.6857403697387043	0.8696229772851458
ENSMUSG00000001844.10	Zdhhc4	zinc finger, DHHC domain containing 4	8.757768998469335e-6	0.5217629798631589	298.4343467813977	26.785661648686272	6.529032280574927e-6	6.111436201646185e-5
ENSMUSG00000001847.14	Rac1	Rac family small GTPase 1	1.2781242226633605e-5	-0.05387094338231085	2274.398925167355	0.41391569299474895	0.9373530718425578	0.9875227064906029
ENSMUSG00000001855.15	Nup214	nucleoporin 214	-1.7328167364304284e-6	0.04025899351790797	264.53350605313904	0.5196735133587254	0.9145484493302883	0.9809402749790406
ENSMUSG00000001864.13	Aif1l	allograft inflammatory factor 1-like	2.950883286373061e-7	-0.19252962555211475	36.421478539365516	3.000152428714756	0.3916016753586217	0.6368708839251552
ENSMUSG00000001865.2	Cpa3	carboxypeptidase A3, mast cell	-2.243092934149251e-6	-0.23979915600368745	6.129228866523147	3.1534924452923008	0.36855972352725996	0.6141247106398656
ENSMUSG00000001870.16	Ltbp1	latent transforming growth factor beta binding protein 1	3.903348472254349e-6	0.1514546761055501	104.7877077879522	2.2032506165701307	0.5313083849531018	0.7622939594851497
ENSMUSG00000001891.16	Ugp2	UDP-glucose pyrophosphorylase 2	1.3282374156396049e-6	0.5749488893017178	2363.6305814744287	7.463608297375913	0.058500920297340143	0.16216882065957153
ENSMUSG00000001901.15	Kcnh6	potassium voltage-gated channel, subfamily H (eag-related), member 6	1.690326271189814e-6	-10.205548640442268	69.44877591654175	125.36348827562969	5.396519537495926e-27	9.008555354852574e-25
ENSMUSG00000001909.16	Trmt1	tRNA methyltransferase 1	-9.203304479628067e-7	-7.034706878885939e-4	420.9435768311391	0.04474908145829204	0.9975158822958667	0.999289869939397
ENSMUSG00000001910.5	Nacc1	nucleus accumbens associated 1, BEN and BTB (POZ) domain containing	1.4334231734447124e-6	-0.33422680140253225	1189.0941906397213	7.192739051138176	0.06600176300071825	0.1778451974942526
ENSMUSG00000001911.16	Nfix	nuclear factor I/X	3.596939113092852e-6	-0.21164413787825181	1854.8517236634502	6.936050056369339	0.0739642490521856	0.1941007826332149
ENSMUSG00000001918.17	Slc1a5	solute carrier family 1 (neutral amino acid transporter), member 5	-1.7673940737852823e-6	0.9330373648072414	9710.174667199055	37.58312206039358	3.463309945592643e-8	5.134630569208699e-7
ENSMUSG00000001924.15	Uba1	ubiquitin-like modifier activating enzyme 1	2.164617455965381e-6	0.08536431827331832	3410.450822006466	0.6440407221055295	0.8862803019222829	0.9702195801546601
ENSMUSG00000001930.17	Vwf	Von Willebrand factor	-4.887927666930338e-7	-0.7926909284968378	474.27901988503373	17.99881082252216	4.4009811748526293e-4	0.002645617526891153
ENSMUSG00000001942.8	Siae	sialic acid acetylesterase	2.4882925273249846e-6	0.3884531224325884	227.49915991302333	6.327039425660018	0.09673898140862106	0.23866497885960924
ENSMUSG00000001943.8	Vsig2	V-set and immunoglobulin domain containing 2	-1.7854033661222838e-6	-0.2627788060396935	112.38877448069255	2.5130062615965585	0.4729451456685266	0.7120631926069977
ENSMUSG00000001946.14	Esam	endothelial cell-specific adhesion molecule	2.6056977696426385e-06	-0.09336920054737403	1100.1788804674932	1.8413976937748657	0.605968033473552	0.8176953897723863
ENSMUSG00000001948.10	Spa17	sperm autoantigenic protein 17	4.034946739402141e-6	0.16882796741310874	40.98242790305551	1.1665617999967424	0.7610348303437217	0.9123109276871275
ENSMUSG00000001962.8	Fam50a	family with sequence similarity 50, member A	4.064722318046164e-6	-0.011427074721344648	415.4273568273744	0.6806704786359319	0.8777407533162472	0.9671514630813769
ENSMUSG00000001964.14	Emd	emerin	-9.425511275892322e-7	0.09118352276725089	212.77138474591393	1.043266181142826	0.790784406200042	0.9273715263468609
ENSMUSG00000001983.7	Taco1	translational activator of mitochondrially encoded cytochrome c oxidase I	3.1595972965427166e-6	-0.19225805092378462	764.3417930642776	3.9057180100923006	0.2718265056275487	0.5038629045697067
ENSMUSG00000001985.9	Grik3	glutamate receptor, ionotropic, kainate 3	2.829565327557951e-6	0.239905927345152	11.066176670553904	3.5686531439710905	0.31196658866977056	0.5522393486473133
ENSMUSG00000001986.16	Gria3	glutamate receptor, ionotropic, AMPA3 (alpha 3)	1.4444419808913314e-6	0.04711143389806835	6.036686434228373	1.1123950448544946	0.7740827445693872	0.9187134229187398
ENSMUSG00000001988.9	Npas1	neuronal PAS domain protein 1	-1.99289548862152e-8	-0.13132676281147634	2.668710234123386	3.4767543488698465	0.32378954211006533	NA
ENSMUSG00000001995.9	Sipa1l2	signal-induced proliferation-associated 1 like 2	-1.533986737062152e-6	-1.0445596935932904	259.508206969408	44.75547626369459	1.0428757628361746e-9	1.9939830527091216e-8
ENSMUSG00000001998.15	Ap4e1	adaptor-related protein complex AP-4, epsilon 1	1.7059876262642477e-7	0.10749137373110208	99.3040999641547	4.458607968215972	0.21601221119165356	0.43088753122703216
ENSMUSG00000001999.15	Blvra	biliverdin reductase A	2.7957377544246954e-5	0.8743602266461655	362.0464804925171	75.1255358422699	3.4056553982019863e-16	1.555936404425913e-14
ENSMUSG00000002006.12	Pdzd4	PDZ domain containing 4	-5.864859509364159e-7	0.34614812649003013	19.48602898303201	3.937317391385534	0.2683127552476017	0.4991358886859441
ENSMUSG00000002007.5	Srpk3	serine/arginine-rich protein specific kinase 3	9.017775804675576e-7	0.11353662516643377	19.258827972384605	2.382639302868668	0.4968744925513895	0.7337465164500231
ENSMUSG00000002010.17	Idh3g	isocitrate dehydrogenase 3 (NAD+), gamma	-4.2635242027599785e-6	0.4145964366400012	12385.711683528067	19.168344307186146	2.52337632485134e-4	0.0016231321369301263
ENSMUSG00000002012.13	Pnck	pregnancy upregulated non-ubiquitously expressed CaM kinase	-7.853860795851343e-7	0.05649126073958259	5.306007289714807	0.7824195368265663	0.8536672608605926	0.9563678088188705
ENSMUSG00000002014.12	Ssr4	signal sequence receptor, delta	7.775888063109775e-7	0.02461228574481844	874.1408271081016	0.05553824947577368	0.9965764033544463	0.999289869939397
ENSMUSG00000002015.5	Bcap31	B cell receptor associated protein 31	-6.849891047242155e-6	-0.021624519316304987	3336.840968276428	0.7248009250249936	0.8673555939668225	0.9631368530375874
ENSMUSG00000002017.10	Fam98a	family with sequence similarity 98, member A	1.7951693483843714e-6	-0.012054414134268072	435.28166603940394	0.44311797407257814	0.9311981240566771	0.9854403191022446
ENSMUSG00000002020.15	Ltbp2	latent transforming growth factor beta binding protein 2	3.7787743201425312e-6	0.770990160119258	2128.2073395226903	31.075714865826626	8.194089510090757e-7	9.291808490181948e-6
ENSMUSG00000002028.13	Kmt2a	lysine (K)-specific methyltransferase 2A	4.2556117424782755e-6	0.43753160492385207	408.2658543445657	19.139969012743876	2.557709418719209e-4	0.001640011137680956
ENSMUSG00000002031.13	Ift46	intraflagellar transport 46	-6.850898598760309e-7	0.526431927846417	196.98152747908404	18.01386882847487	4.369622034613616e-4	0.0026294976825971227
ENSMUSG00000002032.17	Tmem25	transmembrane protein 25	-3.2801954770163963e-7	0.08572986798499936	45.19872641876964	0.38657828755351886	0.9430009359967815	0.9887446357888864
ENSMUSG00000002033.14	Cd3g	CD3 antigen, gamma polypeptide	-1.4488448221490979e-6	-0.08934077260694204	5.193756939571623	3.147594752626233	0.3694240008973737	0.614915635626012
ENSMUSG00000002043.17	Trappc6a	trafficking protein particle complex 6A	-2.9805255100817066e-6	0.6552242253676998	300.20062037754053	22.0641718551432	6.325600562164278e-5	4.7685085262585335e-4
ENSMUSG00000002052.6	Supt6	SPT6, histone chaperone and transcription elongation factor	-5.620697998459892e-6	-0.27897968021888264	1180.704369006301	17.801855267191712	4.8323574398493745e-4	0.0028584176324778533
ENSMUSG00000002055.9	Spag5	sperm associated antigen 5	-1.2387291405088944e-6	0.21112968575019203	8.903504816739098	5.817431583985169	0.12083841136654426	0.282466091252804
ENSMUSG00000002058.13	Unc119	unc-119 lipid binding chaperone	1.7158612647741104e-6	1.4704299221135133	147.4157515513864	101.76232259266385	6.494302587846336e-22	5.841843897803121e-20
ENSMUSG00000002059.18	Rab34	RAB34, member RAS oncogene family	1.1655741294524745e-8	0.04633727382050836	1148.4041206794332	0.38237107588551567	0.9438596524943097	0.9887446357888864
ENSMUSG00000002064.10	Sdf2	stromal cell derived factor 2	-9.657307127589771e-6	-0.14877841288365806	441.0513905086618	4.600534519017373	0.20349623272701184	0.4135430289562978
ENSMUSG00000002068.16	Ccne1	cyclin E1	2.183946199935805e-6	1.2839957792664656	34.456784542634374	22.31515138656455	5.6087005628375065e-5	4.289544073630923e-4
ENSMUSG00000002076.12	Hsf2bp	heat shock transcription factor 2 binding protein	7.664409706552798e-7	0.2021435963034837	1.1531026007009393	4.487071978800962	0.21344634016964126	NA
ENSMUSG00000002083.13	Bbc3	BCL2 binding component 3	-1.4394235421945556e-6	1.1076496963421378	150.36480420280841	63.572467077433686	1.0131317187203383e-13	3.376003794376928e-12
ENSMUSG00000002102.15	Psmc3	proteasome (prosome, macropain) 26S subunit, ATPase 3	6.49983953488814e-6	-0.0736481891967915	1504.4124265431649	5.003444905289058	0.17154506513493054	0.3665469385609266
ENSMUSG00000002103.16	Acp2	acid phosphatase 2, lysosomal	-7.129652863863523e-6	0.07355544969274588	535.9950617437313	7.166280603188682	0.06678251535202748	0.1793366201123819
ENSMUSG00000002104.11	Rapsn	receptor-associated protein of the synapse	5.20436732872445e-8	-0.03852457365272513	4.920351997226735	0.5458784151269072	0.9087025062679162	0.9786590701809735
ENSMUSG00000002105.15	Slc39a13	solute carrier family 39 (metal ion transporter), member 13	4.6963481957390397e-5	-0.024681243554965898	437.1339149275403	0.08382759522851302	0.9937048838103852	0.9991543710541385
ENSMUSG00000002107.18	Celf2	CUGBP, Elav-like family member 2	5.286767156101396e-6	-0.2722276945295528	1898.6187787605568	9.397030586191818	0.024452393280171448	0.08006752164033507
ENSMUSG00000002108.10	Nr1h3	nuclear receptor subfamily 1, group H, member 3	5.994470832146252e-6	-0.5286532923580338	1346.4465653868454	46.84707609576364	3.745918798176225e-10	7.742011458944935e-9
ENSMUSG00000002109.14	Ddb2	damage specific DNA binding protein 2	1.4707886892714452e-6	0.3433557839968496	94.3608705714404	6.020033423847963	0.11063961299885364	0.2642837536149007
ENSMUSG00000002111.8	Spi1	spleen focus forming virus (SFFV) proviral integration oncogene	-1.0458701667439126e-6	0.8626641382006948	25.595058682736198	12.7566632381168	0.0051935064977420885	0.021932489979883337
ENSMUSG00000002129.11	Sf3a1	splicing factor 3a, subunit 1	3.862686248812183e-6	-0.3009896138654823	413.7631898549551	12.131974165907252	0.006944478515238008	0.02817552968054383
ENSMUSG00000002147.18	Stat6	signal transducer and activator of transcription 6	-2.0264547766901348e-5	0.19615517441062127	856.3954522225146	16.725145523886425	8.049428756307081e-4	0.004471876244423911
ENSMUSG00000002204.9	Napsa	napsin A aspartic peptidase	1.123490435106397e-6	-0.07261093103854149	6.412189816917772	1.4929645603140358	0.6838950555708162	0.8682976495367076
ENSMUSG00000002205.16	Vrk3	vaccinia related kinase 3	-1.083705878750064e-5	0.15684678614731312	305.4834870153174	6.088207191563129	0.10739673305670262	0.258064315930438
ENSMUSG00000002210.11	Smg9	smg-9 homolog, nonsense mediated mRNA decay factor (C. elegans)	6.467215666642573e-7	-0.10666387112988618	194.2901168933705	1.083692207559153	0.781012236539553	0.9225169028822411
ENSMUSG00000002221.11	Paxip1	PAX interacting (with transcription-activation domain) protein 1	-7.12872365510343e-6	-0.006126102399853831	264.338327862446	8.713832832333424	0.03334782315200721	0.1034211428620931
ENSMUSG00000002222.14	Rmnd5a	required for meiotic nuclear division 5 homolog A	2.1331043934018794e-7	0.23868302677323214	1113.287438774915	6.422704455283622	0.09276120334253637	0.23134998581091426
ENSMUSG00000002227.15	Mov10	Mov10 RISC complex RNA helicase	1.7339450638718752e-5	0.44609979272611666	72.84255453728869	7.3146502333728165	0.06251709920776856	0.17081513367108433
ENSMUSG00000002228.7	Ppm1j	protein phosphatase 1J	-6.47211870406785e-7	-0.27084919527946355	22.900777826291094	2.7768162010186757	0.4273306165581334	0.6715140146692392
ENSMUSG00000002233.13	Rhoc	ras homolog family member C	-2.1824554044170382e-6	-0.34521857250276	543.3109401968657	6.96896622581761	0.07289352998202724	0.1920340779996927
ENSMUSG00000002249.21	Tead3	TEA domain family member 3	-2.4566669013058443e-6	0.6621729448699987	89.52283072174754	26.766432206814756	6.589902771839142e-6	6.159215169293082e-5
ENSMUSG00000002250.16	Ppard	peroxisome proliferator activator receptor delta	-4.101148864838345e-6	-0.3143763212074887	534.5715524963634	4.312189213778112	0.22966690015289665	0.4488626650404637
ENSMUSG00000002257.8	Def6	differentially expressed in FDCP 6	-1.1596436795401654e-6	-0.2422144482955677	44.603856191029124	5.291848804205074	0.15163218515717627	0.3349645459363452
ENSMUSG00000002265.17	Peg3	paternally expressed 3	-2.8583475580851257e-6	-0.09996281501635543	555.5128844542937	0.786779812414494	0.8526264444299497	0.955859983323541
ENSMUSG00000002266.17	Zim1	zinc finger, imprinted 1	2.0528782507511263e-6	0.541806411568455	32.71952686658225	6.993043164542868	0.07211984136535514	0.19051948010798025
ENSMUSG00000002274.13	Metrn	meteorin, glial cell differentiation regulator	8.038570617567355e-6	0.17098697016331316	39.02593474772482	6.191076173782719	0.10267511583005486	0.24969080906647742
ENSMUSG00000002279.19	Lmf1	lipase maturation factor 1	4.351357551304947e-6	-0.047879542188904986	668.7078251649541	1.5689336786185208	0.6664542311813564	0.8580771215914809
ENSMUSG00000002280.11	Ciao3	cytosolic iron-sulfur assembly component 3	-1.9694622605068788e-6	-0.1174689691411823	778.4469280160192	1.9992935689050455	0.5725533398394103	0.7939056739702227
ENSMUSG00000002289.16	Angptl4	angiopoietin-like 4	-8.31865217268433e-6	1.0003126712716524	2661.743474381333	40.344083970488015	9.007698668075601e-9	1.453370414279373e-7
ENSMUSG00000002297.16	Dbf4	DBF4 zinc finger	-4.421324244890534e-6	0.03773581070501866	21.969148920690685	5.4222594095564745	0.14336301355727551	0.3211930930917357
ENSMUSG00000002307.16	Daxx	Fas death domain-associated protein	-9.420888178360346e-6	0.12777385842837297	288.79310265805765	8.657968129948557	0.034201603856586174	0.10552231109902126
ENSMUSG00000002308.16	Cd320	CD320 antigen	2.6874446223818905e-6	-0.8093654226337792	351.1020360874575	73.51645356952014	7.534052766620142e-16	3.302997224275058e-14
ENSMUSG00000002319.16	Ipo4	importin 4	-5.350363201344688e-6	-0.08127240045159496	480.5684892420456	1.4939148202741421	0.683675497184985	0.8682596139581911
ENSMUSG00000002320.15	Tm9sf1	transmembrane 9 superfamily member 1	-9.996027988230467e-6	-0.17235600700283238	619.7878169542546	2.923043126074788	0.403643235494132	0.6487363646929851
ENSMUSG00000002324.8	Rec8	REC8 meiotic recombination protein	-9.745143074002826e-7	-3.678055567032676	5.441281578704964	25.388723769687104	1.2804502361370992e-5	1.121023527462238e-4
ENSMUSG00000002325.15	Irf9	interferon regulatory factor 9	-2.159835645684914e-6	0.07981074940083206	233.53864446021447	2.9221901218352855	0.40377816565713115	0.6488682267686096
ENSMUSG00000002326.6	Gmpr2	guanosine monophosphate reductase 2	1.2170311043155669e-5	0.40636383182797503	204.58719090485604	10.017311227343043	0.018419555395395765	0.0634739780110095
ENSMUSG00000002329.7	Mdp1	magnesium-dependent phosphatase 1	-4.453963817839718e-6	0.500626979412125	320.1619998466229	29.287219972930103	1.94883344548144e-6	2.0381745450001972e-5
ENSMUSG00000002332.16	Dhrs1	dehydrogenase/reductase (SDR family) member 1	-6.617346763892662e-5	-0.10867592067073746	717.1559216376335	1.0489609694456874	0.7894071455965987	0.9267010924871728
ENSMUSG00000002341.8	Ncan	neurocan	2.9212277008510245e-7	0.7462174615385605	43.691662310841764	8.64057389586597	0.03447177616034745	0.10613413405467219
ENSMUSG00000002342.17	Tmem161a	transmembrane protein 161A	-1.5346641978449729e-6	-0.10408906962739381	324.1484773564897	0.35850090604105844	0.9486752799256026	0.989911733042458
ENSMUSG00000002343.11	Armc6	armadillo repeat containing 6	-9.466876376070608e-7	-1.0260446004651909	169.8955752137119	43.56772396949114	1.8644776458306927e-9	3.4001256732422954e-8
ENSMUSG00000002345.18	Borcs8	BLOC-1 related complex subunit 8	1.338331128532098e-7	0.3464616882006105	295.5907865161169	11.671494062872995	0.0085975372689652	0.03366302312280217
ENSMUSG00000002346.16	Slc25a42	solute carrier family 25, member 42	1.536342943203517e-6	-0.7556114204812681	5466.570450773574	22.26253207445791	5.751968785424936e-5	4.381743312144024e-4
ENSMUSG00000002365.10	Snx9	sorting nexin 9	1.7378685996520979e-6	0.18094507809359853	929.0183774460066	2.3509222208402036	0.5028358105165655	0.7388975847584305
ENSMUSG00000002372.9	Ranbp3	RAN binding protein 3	-1.1418837062451923e-5	-0.1451894514005942	589.3926364712119	2.642504896894792	0.4500865687229511	0.6934640503726618
ENSMUSG00000002379.7	Ndufa11	NADH:ubiquinone oxidoreductase subunit A11	1.18910862503524e-6	-0.1819646307377498	2317.9564883374383	3.3944102215468206	0.3347171695022733	0.5782380307689962
ENSMUSG00000002384.2	Bmp8b	bone morphogenetic protein 8b	-1.7196916993090039e-6	-3.4947475981489164	158.78844998113402	302.8036746003823	2.460171306653987e-65	4.271103405481987e-62
ENSMUSG00000002393.14	Nr2f6	nuclear receptor subfamily 2, group F, member 6	8.142329257088922e-6	-0.004801631249526837	1197.6134899678257	2.390232810675286	0.4954553716332917	0.7328792422524252
ENSMUSG00000002395.14	Use1	unconventional SNARE in the ER 1 homolog (S. cerevisiae)	-1.8088597768086354e-6	-0.008486766772534621	783.4265557259182	1.041158957489671	0.7912940716932169	0.9275327121025794
ENSMUSG00000002396.8	Ocel1	occludin/ELL domain containing 1	4.82527979224562e-6	0.06490013546712199	388.783080627572	0.7222748752392931	0.8679525856066116	0.9633225013531569
ENSMUSG00000002409.18	Dyrk1b	dual-specificity tyrosine-(Y)-phosphorylation regulated kinase 1b	-5.251421640895553e-6	0.11636113402552616	480.61026694629913	2.8222069899074995	0.419857286116454	0.6647644636815101
ENSMUSG00000002413.15	Braf	Braf transforming gene	-3.370003160505804e-6	-0.2908911161795654	331.67088086224226	5.19741942567731	0.15789890754455269	0.3450606963643894
ENSMUSG00000002416.13	Ndufb2	NADH:ubiquinone oxidoreductase subunit B2	5.079337564639664e-7	-0.1922789193373875	2097.182132998594	3.0578365307535478	0.3827935979683081	0.628789824423105
ENSMUSG00000002428.12	Hltf	helicase-like transcription factor	1.3492232520264647e-6	0.47131792210803	115.15304852324256	11.655753983574073	0.008660431510175192	0.03385583234590216
ENSMUSG00000002455.14	Prpf6	pre-mRNA splicing factor 6	-9.552835242294952e-5	0.016932167415879103	742.8777568844984	0.6910026679944679	0.8753181446226806	0.9665799601009439
ENSMUSG00000002458.13	Rgs19	regulator of G-protein signaling 19	4.8959666599994325e-6	0.6444857662006822	98.96821937311213	19.3143321728125	2.353853929354346e-4	0.0015271023194140807
ENSMUSG00000002459.17	Rgs20	regulator of G-protein signaling 20	-2.0913007627877223e-7	-0.4068877996075427	2.1805238991453253	7.683956857149781	0.05301551767177904	NA
ENSMUSG00000002475.16	Abhd3	abhydrolase domain containing 3	2.038040998423622e-6	0.39972003968603953	26.416485783567985	8.206723582632108	0.04192707588067358	0.12417194888508598
ENSMUSG00000002477.5	Snrpd1	small nuclear ribonucleoprotein D1	-2.22303943233342e-7	-0.10738080979831986	153.1754226838385	0.8393407570064255	0.8400359251120737	0.9509561617025764
ENSMUSG00000002486.15	Tchp	trichoplein, keratin filament binding	-1.7819453135365073e-6	-0.09237558808397436	115.68735916302971	0.35803112072758836	0.9487690611326821	0.989911733042458
ENSMUSG00000002489.16	Tiam1	T cell lymphoma invasion and metastasis 1	9.611685518613293e-7	-0.050704697733714874	186.54295864833435	2.4119078151292683	0.49142183604758427	0.7293814222127135
ENSMUSG00000002496.10	Tsc2	TSC complex subunit 2	1.8342350835236854e-6	0.012949350563380733	1665.0854964118125	0.15098654238497033	0.9850844446122122	0.9980542252005411
ENSMUSG00000002500.15	Rpl3l	ribosomal protein L3-like	5.071012364873781e-7	-0.2032285838025619	22.599772332859697	10.113509242472432	0.017625503315446708	0.06127279997186029
ENSMUSG00000002504.15	Slc9a3r2	solute carrier family 9 (sodium/hydrogen exchanger), member 3 regulator 2	5.270469856684966e-7	-0.579390265095855	1885.283653142968	17.963692460473737	4.474989407942181e-4	0.0026826757980415814
ENSMUSG00000002524.17	Puf60	poly-U binding splicing factor 60	3.6531295564065274e-6	-0.2789833332032548	1164.3664773189926	16.131520540705452	0.0010657053165079712	0.0056771126111981865
ENSMUSG00000002546.17	Golga2	golgi autoantigen, golgin subfamily a, 2	-7.354439311049371e-6	-0.05190748841541316	1374.6015801286724	0.6682229552704939	0.8806515352860428	0.9676173320044472
ENSMUSG00000002550.16	Uck1	uridine-cytidine kinase 1	8.845175451384753e-6	0.14540373432250928	6663.962555197389	3.6866689099237817	0.2973464887381475	0.5351127180452968
ENSMUSG00000002565.16	Scin	scinderin	-2.812388912781322e-7	0.06994952716219476	2.479506682277427	1.933356730055678	0.5863533164034546	NA
ENSMUSG00000002578.18	Ikzf4	IKAROS family zinc finger 4	-1.3995135322161455e-6	0.16044209394129746	15.940810935734017	6.473227630767823	0.09072434077140591	0.22741341035697055
ENSMUSG00000002580.7	Mien1	migration and invasion enhancer 1	-3.509070056294157e-6	0.08745863063987086	431.3727105813861	1.414631899483254	0.7021085454329411	0.8797767201199055
ENSMUSG00000002588.13	Pon1	paraoxonase 1	2.4227901325259834e-6	1.14841493718016	84.64222441790905	26.637174997691517	7.01401614955057e-6	6.515266686588948e-5
ENSMUSG00000002602.16	Axl	AXL receptor tyrosine kinase	1.0776463667127299e-4	-0.03017472661881389	342.8673784068264	1.1416937689103577	0.7670197538022905	0.9151770137975503
ENSMUSG00000002603.15	Tgfb1	transforming growth factor, beta 1	7.346691002800986e-7	-0.2029619614054215	294.2014503978583	3.098535778950776	0.37668099629262036	0.6223409570456968
ENSMUSG00000002608.8	Ccdc97	coiled-coil domain containing 97	-1.923455037679278e-6	0.11149911878469604	536.2193704320247	1.701520338031571	0.6365958425952349	0.8398702863496165
ENSMUSG00000002617.14	Zfp40	zinc finger protein 40	4.825387859402472e-6	-2.0922312962103534e-4	64.7005541067843	1.0532465652207037	0.7883708118652287	0.9260423318533312
ENSMUSG00000002625.10	Akap8l	A kinase (PRKA) anchor protein 8-like	1.1783338405607538e-6	0.1413492324545837	650.7683614436112	3.000680687348705	0.3915202395769193	0.6368052007464565
ENSMUSG00000002635.11	Pdcd2l	programmed cell death 2-like	3.6751767195064574e-6	-0.185509210937843	151.36382342219838	4.61205527620217	0.20251035503030876	0.4122150631587749
ENSMUSG00000002658.9	Gtf2f1	general transcription factor IIF, polypeptide 1	-2.898636536913004e-6	-0.12127750664895019	419.72012305337836	3.2948572111230874	0.34835906683240875	0.59298575931733
ENSMUSG00000002660.8	Clpp	caseinolytic mitochondrial matrix peptidase proteolytic subunit	-3.5102742884791517e-6	-0.20867543982979878	1497.3634009961347	8.859614697335815	0.03121680453891024	0.09825144010152659
ENSMUSG00000002661.14	Alkbh7	alkB homolog 7	-1.201414038987795e-6	-0.43425310993626576	535.4746905549274	13.910579655014516	0.0030294306888675876	0.013910062467450458
ENSMUSG00000002664.2	Pspn	persephin	4.612358975439708e-8	-0.21434423189869772	5.904193885476649	4.281343206683175	0.23264302415306423	0.45297153926823497
ENSMUSG00000002668.8	Dennd1c	DENN/MADD domain containing 1C	8.326946217603202e-7	-0.19762062355098423	37.91749986419958	7.330095209289524	0.06208855961990145	0.16991164621076751
ENSMUSG00000002679.14	Med6	mediator complex subunit 6	-1.3724907402071737e-6	0.08223691736322679	96.41911110605844	0.5776685716242866	0.9015250658929964	0.9759453218977504
ENSMUSG00000002688.8	Prkd1	protein kinase D1	-4.539336859228524e-6	0.8879102444432939	317.5877586278136	83.82510945298012	4.637961814449912e-18	2.7669984556929525e-16
ENSMUSG00000002699.13	Lcp2	lymphocyte cytosolic protein 2	8.471957779461328e-8	0.036785568933141576	11.617092573706692	0.6132600380937845	0.8933901943511802	0.9728745588405412
ENSMUSG00000002718.14	Cse1l	chromosome segregation 1-like (S. cerevisiae)	8.235760750167112e-6	0.11438557533020675	418.435404559846	2.035914615875896	0.5649860529767206	0.7894979769582137
ENSMUSG00000002728.14	Naa20	N(alpha)-acetyltransferase 20, NatB catalytic subunit	-9.477185945594496e-6	-0.5769128165939719	1129.4055154778039	45.00183841567568	9.24438180347521e-10	1.779287278161121e-8
ENSMUSG00000002731.6	Prkra	protein kinase, interferon inducible double stranded RNA dependent activator	-4.9960341309126586e-6	0.30248525037486174	235.82652311206624	18.767637249330562	3.053709056738558e-4	0.001912534016379441
ENSMUSG00000002732.14	Fkbp7	FK506 binding protein 7	3.961297944983391e-6	0.9204597092916614	178.1417436041445	82.4155258312002	9.30716438238143e-18	5.246158468913117e-16
ENSMUSG00000002733.8	Plekha3	pleckstrin homology domain-containing, family A (phosphoinositide binding specific) member 3	-1.050928196787399e-6	-0.21115104966768783	342.92759954965317	4.078502661690209	0.25311108208248995	0.4786307314918884
ENSMUSG00000002741.9	Ykt6	YKT6 v-SNARE homolog (S. cerevisiae)	-9.348660416634788e-7	0.15506375693186675	1067.3790510640742	3.9484990611367436	0.2670792708480286	0.4975067833897666
ENSMUSG00000002748.7	Baz1b	bromodomain adjacent to zinc finger domain, 1B	-4.351479018234947e-6	-0.1570264129147679	1471.9416405412635	2.1678553551683706	0.5383075841470817	0.7688130604567733
ENSMUSG00000002763.16	Pex6	peroxisomal biogenesis factor 6	2.6954462770436037e-6	-0.5533376353297441	4268.387215965705	30.45297567553692	1.10813411277718e-6	1.2230334603893592e-5
ENSMUSG00000002767.13	Mrpl2	mitochondrial ribosomal protein L2	-3.574956210680521e-6	-0.009442839893878143	1420.6531725830396	0.3054549150714081	0.9589993145914852	0.9925460131430062
ENSMUSG00000002768.8	Mea1	male enhanced antigen 1	-9.76218748659563e-6	-0.13192913519794838	606.9450453937444	4.23298155514334	0.23738048090105227	0.45821242260653416
ENSMUSG00000002769.9	Gnmt	glycine N-methyltransferase	2.0531067509753457e-6	-3.03877600208295	173.75551143973343	129.4761703595381	7.013875340059526e-28	1.26841551852889e-25
ENSMUSG00000002771.12	Grin2d	glutamate receptor, ionotropic, NMDA2D (epsilon 4)	-1.9200526021765718e-7	0.27718932297211635	8.160067877809249	3.3791534161125867	0.3367770275624082	0.5797473633734629
ENSMUSG00000002778.14	Kdelr1	KDEL (Lys-Asp-Glu-Leu) endoplasmic reticulum protein retention receptor 1	-1.9573300900882766e-5	0.24686374930436136	855.0055187032121	20.015269871479404	1.6851006433328094e-4	0.001137000865483906
ENSMUSG00000002781.19	Tmem143	transmembrane protein 143	-1.9715649878124465e-6	0.6076279001611297	1862.9341463211906	19.541470560996515	2.112359508832528e-4	0.0013870148802133707
ENSMUSG00000002791.17	Pdxk-ps	pyridoxal (pyridoxine, vitamin B6) kinase, pseudogene	6.163583053242756e-8	-0.08206534025326066	2.501684598139963	1.0444114054071605	0.7905074248048818	NA
ENSMUSG00000002797.9	Ggct	gamma-glutamyl cyclotransferase	2.0048395418983523e-7	-0.25143782949296983	74.18138462611223	5.016949084477574	0.1705602478382529	0.36507168816667596
ENSMUSG00000002799.6	Jag2	jagged 2	-3.059073924340315e-6	-1.2459915870812182	877.4648783336568	25.134928957069434	1.4469283381940236e-5	1.2517409679774626e-4
ENSMUSG00000002803.14	Btbd6	BTB (POZ) domain containing 6	-1.6010036650680922e-6	0.21368647111857275	229.9745214802131	4.850560949240048	0.1830726081649872	0.3840431622663607
ENSMUSG00000002804.4	Nudt14	nudix (nucleoside diphosphate linked moiety X)-type motif 14	4.922861800324338e-7	-0.191718251716377	863.0295973517813	5.016295888003981	0.17060776099403235	0.3650833647993832
ENSMUSG00000002808.7	Epdr1	ependymin related protein 1 (zebrafish)	3.446422692861579e-6	-0.6012543972752894	49.89533582587306	18.8794340512963	2.895488980687175e-4	0.0018266200651784175
ENSMUSG00000002812.4	Flii	flightless I actin binding protein	-9.097387721311389e-6	0.41209349130384476	1626.5575266967771	19.564937765875015	2.088860026661069e-4	0.0013767919105111168
ENSMUSG00000002814.15	Top3a	topoisomerase (DNA) III alpha	-1.0371259330447476e-5	0.23394061940948221	76.54330380845876	2.7144565105331395	0.43777614965129197	0.6820383155989095
ENSMUSG00000002820.6	Atg4d	autophagy related 4D, cysteine peptidase	7.137489179134165e-6	-1.2153090396821746	1490.7006626847285	163.46681916262855	3.2727958360330197e-35	1.0330728819885318e-32
ENSMUSG00000002825.8	Qtrt1	queuine tRNA-ribosyltransferase catalytic subunit 1	-4.965275560809312e-7	-0.13941957454471696	79.53154968644037	0.634768149169048	0.8884288815726177	0.9712243443726603
ENSMUSG00000002831.14	Plin4	perilipin 4	8.912489480070699e-7	0.737731394835275	7756.3921265005165	15.855435930310307	0.0012140542284054686	0.006368123641498899
ENSMUSG00000002833.11	Hdgfl2	HDGF like 2	-6.185654212641429e-6	0.570979278388859	625.1937726967227	20.092164486539247	1.6243825544002847e-4	0.0011003084481835093
ENSMUSG00000002835.9	Chaf1a	chromatin assembly factor 1, subunit A (p150)	-4.1790489910888565e-7	0.43647926630545925	32.92385888618636	5.430343631884071	0.14286470992995617	0.320407470493989
ENSMUSG00000002844.9	Adprh	ADP-ribosylarginine hydrolase	4.041337205269252e-6	0.020712009524444287	393.5567406445499	0.26313632606820647	0.9668055749235444	0.9941377122776445
ENSMUSG00000002845.14	Tmem39a	transmembrane protein 39a	1.0285286057879921e-5	0.37273227681711774	167.14460848823913	6.6636002354390484	0.08342905962835503	0.2132840383165766
ENSMUSG00000002846.9	Timmdc1	translocase of inner mitochondrial membrane domain containing 1	9.678113017325846e-6	-0.4204996208739538	735.6009610339213	47.21164578868729	3.1333505587880115e-10	6.593708975893172e-9
ENSMUSG00000002847.7	Pla1a	phospholipase A1 member A	9.167501048730325e-6	-0.6080884365041066	137.92262345516934	24.44119680630706	2.020463201191832e-5	1.697013141552559e-4
ENSMUSG00000002870.8	Mcm2	minichromosome maintenance complex component 2	-1.2061648772231158e-6	-0.0854705821930466	55.14906817330649	1.059603179903263	0.7868338779720181	0.9253639720547491
ENSMUSG00000002871.14	Tpra1	transmembrane protein, adipocyte asscociated 1	-6.21274972953795e-8	-0.3836258752376251	378.94358836905207	9.667135773683839	0.02161820650184848	0.07241244126540448
ENSMUSG00000002881.14	Nab1	Ngfi-A binding protein 1	-3.485493624134229e-6	-0.009255340398721315	860.0248885802445	0.6701384284354219	0.8802041857125038	0.9676173320044472
ENSMUSG00000002885.14	Adgre5	adhesion G protein-coupled receptor E5	8.326571193353961e-8	-0.949554713713178	1189.1785866936848	181.40906337704425	4.376898496089749e-39	1.9996667050161613e-36
ENSMUSG00000002897.5	Il17ra	interleukin 17 receptor A	5.716402071984223e-6	-0.4238265794167029	75.31508700685097	9.085302660432944	0.028177979257628685	0.0901082884309618
ENSMUSG00000002900.17	Lamb1	laminin B1	-7.412377700942688e-6	-0.02840113245958681	1913.347454045905	2.8701140044198326	0.41208757678472124	0.656543627164823
ENSMUSG00000002908.17	Kcnn1	potassium intermediate/small conductance calcium-activated channel, subfamily N, member 1	1.475112324639284e-5	-0.26211521931821413	175.53426689677758	24.590507093127428	1.8804186763225194e-5	1.5886106393983094e-4
ENSMUSG00000002910.11	Arrdc2	arrestin domain containing 2	-1.0303428522603374e-5	0.04078837805678644	115.87941196251417	5.451780612839514	0.1415512853276468	0.3184078601416528
ENSMUSG00000002944.15	Cd36	CD36 molecule	-9.450580428649871e-7	-0.5303547453944922	31009.301521688732	19.45232750746311	2.204047968665607e-4	0.0014412232310359173
ENSMUSG00000002948.19	Map2k7	mitogen-activated protein kinase kinase 7	5.4826252145081164e-6	0.06634524760497927	709.4590689835252	0.5038159169958476	0.9180522751012674	0.9821904396759906
ENSMUSG00000002949.15	Timm44	translocase of inner mitochondrial membrane 44	2.604065749906312e-6	-0.18551562640455896	2411.0853077273346	4.596392147038188	0.20385180013015528	0.4141686485733909
ENSMUSG00000002957.11	Ap2a2	adaptor-related protein complex 2, alpha 2 subunit	-1.7090530200727524e-6	-0.14479364607865175	1882.407753795267	1.393240289067137	0.707120007387337	0.882425995417737
ENSMUSG00000002963.17	Pnkp	polynucleotide kinase 3'- phosphatase	-2.019889742299875e-6	-0.2719438707860988	364.9705430540022	5.355366706900895	0.14754980678334353	0.32858032267388754
ENSMUSG00000002968.9	Med25	mediator complex subunit 25	-1.3544650057487253e-5	0.16449227757993373	764.9276656217551	7.63235732088711	0.05425339899612342	0.15278073965477676
ENSMUSG00000002980.14	Bcam	basal cell adhesion molecule	-2.7346907585465306e-6	-0.09637525945239198	678.427508186932	0.6916735679490955	0.8751606408696001	0.9665795461630593
ENSMUSG00000002981.10	Clptm1	cleft lip and palate associated transmembrane protein 1	-1.8844820850509256e-6	-0.3097368151096675	2514.7431534750613	9.64770275009053	0.021810870414444863	0.07293114816355493
ENSMUSG00000002983.17	Relb	avian reticuloendotheliosis viral (v-rel) oncogene related B	-3.4808961639777654e-6	1.3224161519591113	115.63201460587352	71.44698003385497	2.091092325419333e-15	8.768950208117158e-14
ENSMUSG00000002984.17	Tomm40	translocase of outer mitochondrial membrane 40	1.946626694672956e-6	-0.562399467032991	2207.0546438864176	62.78661480834538	1.4917370098825674e-13	4.868053802363017e-12
ENSMUSG00000002985.16	Apoe	apolipoprotein E	9.163581305415324e-7	0.6958542442945032	9682.209939624752	14.47553840981459	0.0023243907299761663	0.011132068265687233
ENSMUSG00000002992.17	Apoc2	apolipoprotein C-II	5.369967309679015e-7	-1.5920358465486224	12.418006271137207	35.89911866785582	7.865309357010405e-8	1.0794437608463055e-6
ENSMUSG00000002996.17	Hbp1	high mobility group box transcription factor 1	-3.344910550108195e-6	0.4307035585361194	1009.2105650888454	15.392006632890627	0.0015105241934371264	0.0076971560088822865
ENSMUSG00000002997.15	Prkar2b	protein kinase, cAMP dependent regulatory, type II beta	-2.962286178654883e-7	-0.10497258794956957	16827.72973012571	0.4067254157906177	0.938849703972563	0.9879620977111434
ENSMUSG00000003031.14	Cdkn1b	cyclin-dependent kinase inhibitor 1B	-3.955802952924086e-7	0.5427107811903038	423.0971966331884	36.20475947720959	6.777869158519781e-8	9.406122019269537e-7
ENSMUSG00000003032.8	Klf4	Kruppel-like factor 4 (gut)	-2.511874396435691e-6	-1.4438906838821914	729.9554809815362	102.90489508854867	3.688115511373046e-22	3.4240306627244624e-20
ENSMUSG00000003033.15	Ap1m1	adaptor-related protein complex AP-1, mu subunit 1	-1.2150809071248075e-6	-0.44085812413276676	1140.953479173705	21.882862900515363	6.899618282252054e-5	5.14979677550206e-4
ENSMUSG00000003037.16	Rab8a	RAB8A, member RAS oncogene family	2.3631685616549478e-6	0.06886642849047758	623.9152949648143	0.2914474887067797	0.9616288692202452	0.9928146057147609
ENSMUSG00000003038.15	Hmgn2	high mobility group nucleosomal binding domain 2	1.6339562218290915e-5	0.14399553875758075	313.67499523556177	7.3375812729466645	0.06188187570221605	0.1694261542447836
ENSMUSG00000003039.9	Fam32a	family with sequence similarity 32, member A	-7.566269061192323e-6	-0.03917501663542336	797.4802166722686	0.4883473974714434	0.921443877678702	0.9831299740491262
ENSMUSG00000003053.17	Cyp2c29	cytochrome P450, family 2, subfamily c, polypeptide 29	-2.000753007539262e-7	-0.14252817924850983	1.011714354600767	8.358747085125117	0.03915112136787137	NA
ENSMUSG00000003062.13	Stard3nl	STARD3 N-terminal like	-1.4931727159749559e-6	0.06331751948192653	103.00618849419787	2.0532977976191376	0.5614185587397384	0.7867926701873263
ENSMUSG00000003068.17	Stk11	serine/threonine kinase 11	-2.329995463560077e-6	-0.22253989841450897	2735.2629519905477	3.8745790813732697	0.27532969523353323	0.5082942193693504
ENSMUSG00000003070.6	Efna2	ephrin A2	-7.038564481095659e-7	-0.03958101268382553	21.04911223005577	0.34466319323041716	0.9514208439993089	0.9901773858566547
ENSMUSG00000003072.15	Atp5d	ATP synthase, H+ transporting, mitochondrial F1 complex, delta subunit	-2.7448253845145607e-7	-0.10531763954012203	11055.28230538969	0.8296226138317593	0.8423693571574523	0.9516909751043717
ENSMUSG00000003099.11	Ppp5c	protein phosphatase 5, catalytic subunit	-4.24447216782892e-6	-0.6120728382617507	1356.9033754219017	46.28759380028342	4.926572562616019e-10	9.991848862100082e-9
ENSMUSG00000003119.14	Cdk12	cyclin-dependent kinase 12	1.42634424475433e-6	0.06981697745262	267.28132863002384	0.20718914399455457	0.9764204642844218	0.9969474102729622
ENSMUSG00000003123.15	Lipe	lipase, hormone sensitive	-3.1693876484053567e-6	0.32939529072563417	18008.732921602805	12.999817434057604	0.004637000263974531	0.019966012297336765
ENSMUSG00000003131.7	Pafah1b2	platelet-activating factor acetylhydrolase, isoform 1b, subunit 2	-1.987206741417528e-6	-0.20015637665702662	679.3904086469444	1.8135270490218431	0.6119957317800606	0.8220802824933926
ENSMUSG00000003134.10	Tbc1d8	TBC1 domain family, member 8	2.798773912661777e-6	-0.5490865863230704	155.9695231251142	14.768376645729717	0.0020256765199204744	0.009903624348729755
ENSMUSG00000003135.15	Cnot11	CCR4-NOT transcription complex, subunit 11	1.0043047066620275e-5	-0.2182028486321693	254.57910375320662	2.3383958871478114	0.5052052063635332	0.7405950846641307
ENSMUSG00000003153.10	Slc2a3	solute carrier family 2 (facilitated glucose transporter), member 3	1.591380748981592e-6	0.31905669320504315	45.1229195035717	6.753087193218562	0.0801983066380765	0.20669875319828476
ENSMUSG00000003154.15	Foxj2	forkhead box J2	-1.4775339795252813e-05	-0.022105310281281827	380.64631005332006	3.546858922680201	0.3147353362782866	0.5557343278123192
ENSMUSG00000003161.15	Sri	sorcin	-2.241590200061319e-6	0.022399200597831775	670.1467913946799	0.1816842345633063	0.9804904821516003	0.9974985151285587
ENSMUSG00000003166.20	Dgcr2	DiGeorge syndrome critical region gene 2	-5.435989705074548e-6	0.04060427072185851	823.477089979417	7.744901436801797	0.05158878630768518	0.14653229279247745
ENSMUSG00000003184.15	Irf3	interferon regulatory factor 3	7.717853855503527e-7	-0.09398388437435436	740.5527861410303	2.2494530544516067	0.522273456215757	0.7550795807444356
ENSMUSG00000003190.12	Bcl2l12	BCL2-like 12 (proline rich)	-3.5805127472053453e-7	-0.09896686054574047	100.15487424200084	0.8432579390675414	0.8390947442816845	0.9505104955940444
ENSMUSG00000003198.10	Zfp959	zinc finger protein 959	-2.422599571171326e-6	0.11585851214823768	44.56813233806314	1.883753952471011	0.5968808666910099	0.8113936955552417
ENSMUSG00000003199.16	Mpnd	MPN domain containing	-3.4464786951172957e-6	0.06835191405179657	991.282119091074	1.1768397015131313	0.7585642976773458	0.911397400886035
ENSMUSG00000003200.10	Sh3gl1	SH3-domain GRB2-like 1	-7.871012363300029e-7	-0.04588983383056665	320.66379358929964	0.24464389283500054	0.9700794404097487	0.9951643549566992
ENSMUSG00000003206.7	Ebi3	Epstein-Barr virus induced gene 3	-1.3718135932470727e-6	-0.03282471725333801	3.479720018594072	1.0138877483625208	0.7978915820056308	0.9302708759095958
ENSMUSG00000003208.9	Yju2	YJU2 splicing factor	4.9565794591674205e-6	-0.36679647963499046	106.5507154141449	14.461557980504821	0.0023396959116103763	0.011189934083048966
ENSMUSG00000003226.7	Ranbp2	RAN binding protein 2	-5.671173187052265e-7	0.05319091651372247	777.9223650124281	0.30974675858300316	0.9581850759886121	0.9924405171458875
ENSMUSG00000003227.4	Edar	ectodysplasin-A receptor	3.4565367055891744e-7	-0.09179902731857145	0.9567179896995252	6.697720100183325	0.08218269904521315	NA
ENSMUSG00000003228.9	Grk5	G protein-coupled receptor kinase 5	-8.533381338545715e-6	0.4178338837910803	515.625499085331	21.304200028446303	9.101997624665496e-5	6.584157531742403e-4
ENSMUSG00000003233.12	Dvl3	dishevelled segment polarity protein 3	-4.619576987064668e-6	0.037741576070524224	929.1704724158335	1.1246238956660477	0.7711333476249849	0.9172165274065529
ENSMUSG00000003234.16	Abcf3	ATP-binding cassette, sub-family F (GCN20), member 3	7.890486494320817e-6	0.03723704949310154	738.6888161037589	7.294437913520596	0.06308224760522778	0.17195335228047723
ENSMUSG00000003235.13	Eif2b5	eukaryotic translation initiation factor 2B, subunit 5 epsilon	2.52183443877317e-6	-0.26009414930002195	792.9135855750881	14.287462444768494	0.0025388670307624262	0.011967762834935237
ENSMUSG00000003269.17	Cyth2	cytohesin 2	-3.3024397743015316e-5	-0.10377724350996816	582.2055659922113	7.174611745455337	0.06653571525631945	0.17883984402615913
ENSMUSG00000003271.17	Sult2b1	sulfotransferase family, cytosolic, 2B, member 1	-6.006906410580557e-7	0.09521692788167256	3.4082924552523335	2.6184733315765953	0.45426013366135687	0.6966178058912478
ENSMUSG00000003273.14	Car11	carbonic anhydrase 11	2.2986164894600903e-7	0.7944394788092684	120.70049882873023	12.96923640507697	0.004703607986449786	0.020197709189402602
ENSMUSG00000003279.17	Dlgap1	DLG associated protein 1	-2.6804155615635715e-6	2.175099127366839	25.656975600256622	56.282829931612056	3.6558403177637696e-12	9.660432839679878e-11
ENSMUSG00000003282.9	Plag1	pleiomorphic adenoma gene 1	7.59423776386946e-7	1.0056164720550242	11.553491375963953	10.53155401648202	0.014548368710574763	0.052335708366802826
ENSMUSG00000003283.15	Hck	hemopoietic cell kinase	2.171515865663696e-6	0.07500970010608257	8.179930000025005	1.1278367799764197	0.7703587772527217	0.9169012596844202
ENSMUSG00000003299.10	Mrpl4	mitochondrial ribosomal protein L4	8.84792043789867e-7	0.00985292768381031	1669.0088328628935	0.1609338498946613	0.9836348970528628	0.9980542252005411
ENSMUSG00000003308.15	Keap1	kelch-like ECH-associated protein 1	1.9036035632263034e-7	-0.06470734823754809	1005.5002145677521	2.0241288759027043	0.567413800398697	0.7907899966863433
ENSMUSG00000003316.14	Glg1	golgi apparatus protein 1	1.768966959960284e-5	-0.044474824048496855	834.2744539069099	3.5359710663204567	0.3161266739844815	0.557119299137115
ENSMUSG00000003341.9	Atp8b3	ATPase, class I, type 8B, member 3	6.768589207443371e-7	-0.07282532540801707	2.1837216470765983	5.594658552459812	0.1330853414499851	NA
ENSMUSG00000003344.14	Btbd2	BTB (POZ) domain containing 2	-1.556369575427849e-5	0.4128005292194165	539.2663862865161	42.376766349954124	3.3374451439919924e-9	5.794138514484498e-8
ENSMUSG00000003345.16	Csnk1g2	casein kinase 1, gamma 2	1.3747980088369157e-6	0.01824723508880926	1314.9309107066904	0.09089315892981631	0.992907422688633	0.998955471092221
ENSMUSG00000003346.14	Abhd17a	abhydrolase domain containing 17A	-4.4783630870901604e-7	0.03855260027312381	1240.2841248652373	0.14612808468876892	0.9857780149790994	0.998140146165744
ENSMUSG00000003348.10	Mob3a	MOB kinase activator 3A	7.456385943686747e-7	0.035108150844733045	104.19855934431303	0.51631551387689	0.9152926188108667	0.981312613794569
ENSMUSG00000003352.14	Cacnb3	calcium channel, voltage-dependent, beta 3 subunit	4.156831539329383e-6	-1.159926676362263	39.78665897072251	30.58167587090317	1.0411334104519577e-6	1.154222039518291e-5
ENSMUSG00000003355.7	Fkbp11	FK506 binding protein 11	2.959908447451035e-6	0.009549682971357084	11.374555377253388	6.483754486060647	0.09030539334550829	0.22655952801609383
ENSMUSG00000003360.15	Ddx23	DEAD box helicase 23	-3.5449927148097516e-6	0.2648457856483557	885.2207445835386	6.870241435644488	0.0761506551382782	0.1982978136876628
ENSMUSG00000003363.15	Pld3	phospholipase D family, member 3	2.2782026310915418e-5	0.11760861706519146	384.48428840191343	8.152114401655126	0.042970374614897486	0.1266568206603116
ENSMUSG00000003378.9	Grik5	glutamate receptor, ionotropic, kainate 5 (gamma 2)	3.768239346092186e-7	2.233595261239503	179.8876763755168	104.66714830956224	1.540828081149825e-22	1.5113128930083993e-20
ENSMUSG00000003379.7	Cd79a	CD79A antigen (immunoglobulin-associated alpha)	-3.1864146514993518e-06	0.3081133592843943	11.324983847368856	7.095877960888018	0.06890379614260701	0.1838825207312658
ENSMUSG00000003380.11	Rabac1	Rab acceptor 1 (prenylated)	-1.7376763681048599e-6	0.40762145419588197	1823.3630410754097	10.012770124443108	0.018457896038260913	0.06355563925431332
ENSMUSG00000003382.18	Etv3	ets variant 3	-9.210870597816382e-6	-0.054753086653786885	605.899735221501	6.967857839044484	0.07292933936753264	0.19204099207640438
ENSMUSG00000003402.14	Prkcsh	protein kinase C substrate 80K-H	-1.455161240256705e-5	-0.41808016177564583	1182.2569642108058	36.498823346105354	5.873610349613463e-8	8.256821804019378e-7
ENSMUSG00000003410.8	Elavl3	ELAV like RNA binding protein 3	2.0649469069315554e-6	-2.403641080363768	58.94233713438702	115.38069392230985	7.622958393753444e-25	1.0259083773174694e-22
ENSMUSG00000003411.10	Rab3b	RAB3B, member RAS oncogene family	-7.440571820636376e-7	0.16441152146742455	3.557544709982253	2.6140366381661977	0.4550340552744248	0.6971272708806291
ENSMUSG00000003418.11	St8sia6	ST8 alpha-N-acetyl-neuraminide alpha-2,8-sialyltransferase 6	-4.085262985873234e-6	-0.705216448445009	38.188739953952236	10.312732534978295	0.016086565568889894	0.056914380444568466
ENSMUSG00000003420.8	Fcgrt	Fc fragment of IgG receptor and transporter	5.049541065272898e-6	-0.2974045094243305	3866.6629914416353	23.734548638943693	2.8379165288385864e-5	2.3054216673337844e-4
ENSMUSG00000003421.13	Nosip	nitric oxide synthase interacting protein	-2.021352804503633e-5	-0.021028850361120906	330.3970212394924	2.0107779905073357	0.5701727086330064	0.792739707320663
ENSMUSG00000003423.15	Pih1d1	PIH1 domain containing 1	-5.628015889249208e-6	0.11932801540664596	505.90089443923074	3.247943543168759	0.35495389794821	0.5999761096562042
ENSMUSG00000003429.11	Rps11	ribosomal protein S11	-3.4672425007448507e-6	7.726369653346228e-4	3321.9510079935785	0.7127132789752295	0.8702096618299111	0.9643164667851708
ENSMUSG00000003435.9	Supt5	suppressor of Ty 5, DSIF elongation factor subunit	-4.915056372227822e-6	-0.3294515583715206	1181.8924575773162	23.751685278302716	2.814643470191162e-5	2.290906014345465e-4
ENSMUSG00000003436.11	Dll3	delta like canonical Notch ligand 3	5.378504155342127e-8	-0.08208457517715012	1.437685246492576	1.5665767430524227	0.6669918360171347	NA
ENSMUSG00000003437.14	Paf1	Paf1, RNA polymerase II complex component	-2.4948174439310494e-6	-0.16966061608506053	650.4461250895575	1.4285270916962531	0.6988616571414389	0.8780530633689767
ENSMUSG00000003438.17	Timm50	translocase of inner mitochondrial membrane 50	-2.4622278092370735e-5	-0.059930210793179034	1683.0961256113885	0.42438682146405426	0.9351599300693425	0.9866964194000512
ENSMUSG00000003444.8	Med29	mediator complex subunit 29	-6.949573458273162e-6	-0.40777955525770276	235.71021983397034	19.756559690027444	1.9064592335793975e-4	0.0012676384049855197
ENSMUSG00000003452.15	Bicd1	BICD cargo adaptor 1	1.8107280718408483e-6	-0.01622169769410874	20.158016657335917	0.6424742037132205	0.8866436780120855	0.9704552569910218
ENSMUSG00000003458.12	Ncstn	nicastrin	1.8823286082883046e-6	0.021637099352528427	706.2114002509495	0.10717212918513042	0.9909630653969218	0.9986494980826524
ENSMUSG00000003464.13	Pex19	peroxisomal biogenesis factor 19	1.3530467879741936e-6	-0.35954485476091586	3719.263860183157	13.814545913158895	0.0031687700783508683	0.014439112160170452
ENSMUSG00000003469.9	Phyhip	phytanoyl-CoA hydroxylase interacting protein	1.192956529335362e-7	2.998284790376213	10.141016158879523	42.02611785540161	3.961249500917048e-9	6.822544899347309e-8
ENSMUSG00000003476.16	Crhr2	corticotropin releasing hormone receptor 2	1.2266379139953377e-7	-0.11992413536815373	3.2103652030805465	2.5195511550967495	0.47176811155120396	0.7116823047313238
ENSMUSG00000003477.5	Inmt	indolethylamine N-methyltransferase	2.4595134236601834e-6	-0.8945689225283168	99.89495104704703	17.834441803031723	4.758188511481233e-4	0.0028222381533251004
ENSMUSG00000003484.4	Cyp4f18	cytochrome P450, family 4, subfamily f, polypeptide 18	-1.3692192434481594e-6	0.028751113788922842	7.827512928189428	1.8735748077505718	0.5990565666592885	0.8132161274354451
ENSMUSG00000003500.13	Impdh1	inosine monophosphate dehydrogenase 1	-5.343915096808436e-7	1.8851835884120967	1828.8024282217157	89.68533290569269	2.559423180721154e-19	1.763259755575395e-17
ENSMUSG00000003518.13	Dusp3	dual specificity phosphatase 3 (vaccinia virus phosphatase VH1-related)	-3.5681883034697797e-6	-0.3531549676938218	2142.5320672313537	8.65532701535355	0.03424249272267185	0.10561092843458982
ENSMUSG00000003526.12	Prodh	proline dehydrogenase	-2.13190258237371e-6	-0.21789311143318169	640.3476548293679	2.2205738730714017	0.5279073369668784	0.76019423796981
ENSMUSG00000003527.9	Ess2	ess-2 splicing factor	-5.749571477758134e-6	-0.06050892519502519	212.7701985690984	2.3728254709207306	0.4987131978769189	0.7351753271920853
ENSMUSG00000003528.15	Slc25a1	solute carrier family 25 (mitochondrial carrier, citrate transporter), member 1	-2.0725970464452865e-7	2.5195071428172513	8484.794403972459	293.8244974555639	2.1591147178539e-63	3.4076718742419595e-60
ENSMUSG00000003531.15	Dgcr6	DiGeorge syndrome critical region gene 6	-9.058889868204116e-7	0.5739280288129829	895.930192929169	16.043359722430267	0.001111007231967375	0.00588593120359646
ENSMUSG00000003534.17	Ddr1	discoidin domain receptor family, member 1	7.90145976471227e-6	0.5799498133319458	124.88299917840314	14.296518034071369	0.002528104678368967	0.011933661565085053
ENSMUSG00000003541.6	Ier3	immediate early response 3	-4.4737661224450785e-6	-0.2129293491608765	69.73249622508645	12.789616522934665	0.005114382241293064	0.021661573576747715
ENSMUSG00000003545.3	Fosb	FBJ osteosarcoma oncogene B	-8.886022906218865e-7	2.128928438221068	22.90597846660448	25.700421235965948	1.1018987064120564e-5	9.80526060585326e-5
ENSMUSG00000003546.10	Klc4	kinesin light chain 4	-2.0591406346650653e-5	0.32794230034535343	523.9359139819281	29.189661301740074	2.0430541597433318e-6	2.127742247588721e-5
ENSMUSG00000003549.9	Ercc1	excision repair cross-complementing rodent repair deficiency, complementation group 1	-7.018578481474848e-7	-0.40862915003274874	393.5182645547832	9.09793625812253	0.028016714968469077	0.08979106305475201
ENSMUSG00000003559.8	As3mt	arsenite methyltransferase	-2.169977753118015e-6	-0.623206207275836	204.18513483925537	34.356921320050645	1.665583785433847e-7	2.1579253805161957e-6
ENSMUSG00000003573.15	Homer3	homer scaffolding protein 3	-5.136705463354652e-6	0.03222082029454541	121.3438358808812	1.6124873933588333	0.6565617133221614	0.8519375807109824
ENSMUSG00000003575.13	Crtc1	CREB regulated transcription coactivator 1	-7.0289657395948105e-6	-0.41325752047945874	171.05494927456124	10.913315440572575	0.012203966360523621	0.0450889678623219
ENSMUSG00000003581.14	Rnf215	ring finger protein 215	4.262896303983773e-7	0.07755832700837069	254.86778046842605	0.8834722117161959	0.8294144016526742	0.9451632926913544
ENSMUSG00000003585.13	Sec14l2	SEC14-like lipid binding 2	-2.7186509087210657e-6	-0.6492711760247386	19.47720146393522	21.164325761806907	9.731916838545159e-5	7.001898393451408e-4
ENSMUSG00000003604.14	Aven	apoptosis, caspase activation inhibitor	1.6698539561425024e-6	-0.33399944211012833	305.4026077256814	8.770033479579268	0.032509948038800515	0.10136587785589364
ENSMUSG00000003617.16	Cp	ceruloplasmin	-2.6855903818576496e-6	0.599786243668776	319.375664058619	21.06485626762131	1.0206111378279778e-4	7.318806263457878e-4
ENSMUSG00000003623.4	Crot	carnitine O-octanoyltransferase	2.0997017316306173e-6	0.3649244288977065	610.4434420028218	7.311741105338228	0.06259813675039101	0.17095583642025144
ENSMUSG00000003644.17	Rps6ka1	ribosomal protein S6 kinase polypeptide 1	2.719387785571002e-6	-0.4300797350984327	132.85488720218274	9.009178487973571	0.029169102111586756	0.09274812852733656
ENSMUSG00000003660.10	Snrnp200	small nuclear ribonucleoprotein 200 (U5)	-2.590077139183554e-5	-0.08620784887914729	1116.55232719255	1.6017757930052028	0.6589872376050286	0.8532125760150906
ENSMUSG00000003662.10	Ciao1	cytosolic iron-sulfur protein assembly 1	3.53839546648652e-6	-0.12506924261913893	698.4108370318148	6.308171147237999	0.09754263536876275	0.24023800434630302
ENSMUSG00000003665.7	Has1	hyaluronan synthase 1	6.771993297897927e-7	0.017248660391501965	1.791320674816268	8.449086258091427	0.03758737131583236	NA
ENSMUSG00000003680.16	Taf6l	TATA-box binding protein associated factor 6 like	1.0944512959100798e-6	-0.003175242241022931	153.63181018101182	4.375109530573496	0.22370443870446957	0.4405323004024837
ENSMUSG00000003721.14	Insig2	insulin induced gene 2	-2.007287381280717e-6	-0.14253656870894715	527.851735076758	1.6700282250410226	0.6436176340914406	0.8442010989318147
ENSMUSG00000003731.13	Kpna6	karyopherin (importin) alpha 6	2.0535495771603735e-6	-0.07361021523076422	1261.8327812322493	0.7753137518280084	0.8553620832931343	0.9571961536710137
ENSMUSG00000003746.16	Man1a	mannosidase 1, alpha	1.0267676106736455e-7	-0.27830420100796094	208.27318388470997	5.828577452135647	0.1202547667044517	0.2815567100142935
ENSMUSG00000003752.9	Itpkc	inositol 1,4,5-trisphosphate 3-kinase C	-1.5691652214337343e-6	0.48284449051940515	79.60693518063451	8.2200771639354	0.04167574104565095	0.1235329589027738
ENSMUSG00000003762.13	Coq8b	coenzyme Q8B	-2.448847379212768e-6	0.6642413715321818	278.64978756458765	27.385931873363262	4.886446500285326e-6	4.723474258989618e-5
ENSMUSG00000003778.14	Brd8	bromodomain containing 8	8.68809346596147e-7	0.2725147002527014	346.7845984367487	17.7162647426658	5.032686596252286e-4	0.0029637880596179085
ENSMUSG00000003779.16	Kif20a	kinesin family member 20A	7.410134761646263e-7	0.16939801402833152	18.13621952068641	1.2575984979878427	0.7392254936572887	0.9001679031622495
ENSMUSG00000003808.18	Farsa	phenylalanyl-tRNA synthetase, alpha subunit	-1.2392675731109057e-5	-0.07289655894905117	363.4718018779171	0.7199797126484384	0.8684947594964749	0.963754395629166
ENSMUSG00000003809.14	Gcdh	glutaryl-Coenzyme A dehydrogenase	3.096189755175014e-6	0.2966840189182673	1082.2101477201002	12.359690356005501	0.006247299786780378	0.025768441814752706
ENSMUSG00000003810.13	Mast2	microtubule associated serine/threonine kinase 2	2.4327295183143044e-6	-0.23222930024161426	570.6724108417038	5.740100793365059	0.12496274532038648	0.28976602397585544
ENSMUSG00000003812.13	Dnase2a	deoxyribonuclease II alpha	2.385912022806991e-6	-0.05234028859164287	112.16918036334839	0.6664990630302157	0.8810539602708491	0.9677935972326612
ENSMUSG00000003813.15	Rad23a	RAD23 homolog A, nucleotide excision repair protein	1.6025273215578947e-6	-0.09064780488942888	1190.9931192456322	0.8924507017237886	0.827249236008341	0.9447494809205964
ENSMUSG00000003814.8	Calr	calreticulin	-5.722314550849529e-6	-0.5481208847178206	4934.599674560794	32.739728155207274	3.654606430718332e-7	4.4400015565920896e-6
ENSMUSG00000003824.12	Syce2	synaptonemal complex central element protein 2	-4.568141501847124e-6	0.012212957773347157	18.60093247356354	4.826861032652545	0.1849231988236767	0.3866616469683068
ENSMUSG00000003847.16	Nfat5	nuclear factor of activated T cells 5	7.45205047483919e-6	0.1490042226873452	434.0770010683595	4.308690692029302	0.23000268054141526	0.44931659017435693
ENSMUSG00000003848.14	Nob1	NIN1/RPN12 binding protein 1 homolog	-3.567889577030197e-6	-0.30537067896906517	219.99821742413894	15.079887012279414	0.0017496370537211133	0.00872228183471196
ENSMUSG00000003849.8	Nqo1	NAD(P)H dehydrogenase, quinone 1	1.7533075592225084e-6	-1.2706897168139262	32.96604209260845	44.31771900128878	1.2919506158877735e-9	2.4274409786177092e-8
ENSMUSG00000003863.18	Ppfia3	protein tyrosine phosphatase, receptor type, f polypeptide (PTPRF), interacting protein (liprin), alpha 3	7.555774782986319e-7	-0.25659703395316436	8.699238050684427	11.927218504408216	0.00763668340917552	0.03054849324117424
ENSMUSG00000003865.16	Gys1	glycogen synthase 1, muscle	-2.116907070759691e-8	-0.1914055729703601	4103.538149194097	5.743239135732011	0.1247927872723283	0.28944924246291137
ENSMUSG00000003868.14	Ruvbl2	RuvB-like protein 2	-1.7432866748998315e-6	0.23566402323513236	653.8070156843903	4.167226057612794	0.24396373062969326	0.4669427525325024
ENSMUSG00000003872.9	Lin7b	lin-7 homolog B (C. elegans)	-6.74832546055558e-8	0.034235175619717576	2.3439141080780863	0.8968125954193411	0.8261969343283184	NA
ENSMUSG00000003873.11	Bax	BCL2-associated X protein	-2.6723678103408113e-6	-0.17071151190499934	299.4436751362673	1.9773281693498177	0.5771256378870605	0.7974105321776843
ENSMUSG00000003882.5	Il7r	interleukin 7 receptor	2.8820530652869793e-7	-0.016630646754783665	5.778952850514533	10.215344351703408	0.016821590338151615	0.05896217037364227
ENSMUSG00000003923.14	Tfam	transcription factor A, mitochondrial	-5.508695041821373e-7	-0.19865294925160418	727.3780326868521	1.506933409958208	0.6806710299641832	0.8674427044734827
ENSMUSG00000003929.11	Zfp81	zinc finger protein 81	-1.4794815052936604e-7	0.5247670616710799	43.60685786529052	12.212743414028736	0.006688812021694266	0.027291296241747153
ENSMUSG00000003934.5	Efnb3	ephrin B3	1.148694595155806e-7	0.6491132686116573	15.394492893875821	6.7113829398140865	0.08168865961496077	0.20973037852341528
ENSMUSG00000003948.17	Mmd	monocyte to macrophage differentiation-associated	-1.4188852098788063e-6	0.6936272098858677	2696.242955957082	20.63588229013112	1.2529105830689857e-4	8.73629667933665e-4
ENSMUSG00000003949.16	Hlf	hepatic leukemia factor	3.856492161926013e-6	0.28230570988585274	390.18781724433535	2.4693636168287583	0.4808532153231795	0.7186718897405062
ENSMUSG00000003955.8	Fam162a	family with sequence similarity 162, member A	3.490108644511698e-7	-0.7591877653505961	1575.5203593691094	32.594924939831685	3.9208101973460964e-7	4.73360124034253e-6
ENSMUSG00000003970.9	Rpl8	ribosomal protein L8	4.991021728427611e-6	0.013863122361405729	3515.7744122079275	0.9542281818153242	0.8123254180810058	0.9368094704019305
ENSMUSG00000003992.15	Ssbp2	single-stranded DNA binding protein 2	-6.120597826806832e-6	0.453109953286831	147.06586321407644	18.38665024550042	3.6603309440841764e-4	0.002252641103163608
ENSMUSG00000004018.9	Fancl	Fanconi anemia, complementation group L	1.8928916489342791e-6	0.29594785498960663	38.54316793957907	4.742604076876049	0.19164476500372996	0.3966553129744582
ENSMUSG00000004031.13	Brinp2	bone morphogenic protein/retinoic acid inducible neural-specific 2	9.899862548233314e-7	0.10267078881920133	1.6087696077104474	3.946741532305275	0.2672728084523242	NA
ENSMUSG00000004032.10	Gstm5	glutathione S-transferase, mu 5	-1.034748686996747e-5	0.8473052515694773	254.7794091193961	94.14879120301444	2.813446747251712e-20	2.1422916218875865e-18
ENSMUSG00000004035.12	Gstm7	glutathione S-transferase, mu 7	-1.5443667145543601e-6	-0.42924383159537427	130.34193740692396	5.150183627110891	0.1611245431042149	0.35080050073141145
ENSMUSG00000004040.16	Stat3	signal transducer and activator of transcription 3	7.049654102814e-6	0.26390741372163495	882.2885684745748	7.386068945023254	0.06055923559777491	0.16661947531108875
ENSMUSG00000004043.14	Stat5a	signal transducer and activator of transcription 5A	1.320643478260636e-6	0.2541515171756386	925.9871841374971	5.3457824875700055	0.1481590697147415	0.3294893906968406
ENSMUSG00000004044.9	Cavin1	caveolae associated 1	7.826755341780639e-7	0.13662143696693357	5328.916535716453	1.9022676156735656	0.5929370530983505	0.808385438891194
ENSMUSG00000004054.9	Map3k11	mitogen-activated protein kinase kinase kinase 11	-6.87278833669271e-6	0.07263417368301218	748.1894645938585	2.788365038991344	0.42541882196724123	0.6696007405415481
ENSMUSG00000004056.15	Akt2	thymoma viral proto-oncogene 2	9.427523731241196e-7	0.23542176773736675	6842.618238618438	4.816909201622877	0.18570547964394182	0.38797025657021345
ENSMUSG00000004069.17	Dnaja3	DnaJ heat shock protein family (Hsp40) member A3	1.035419386426433e-6	-0.7210101722026853	5640.955785595558	22.03545384243523	6.413242962668346e-5	4.822014338453233e-4
ENSMUSG00000004070.15	Hmox2	heme oxygenase 2	5.192768736809202e-6	-0.850864832133193	1261.3720720098797	84.43544560726349	3.43031113402688e-18	2.0606792940429296e-16
ENSMUSG00000004071.13	Cdip1	cell death inducing Trp53 target 1	7.46423590666843e-8	-0.09769272781577523	2061.850213604701	1.9948521587885182	0.5734758454446872	0.7944553265851592
ENSMUSG00000004085.14	Map3k20	mitogen-activated protein kinase kinase kinase 20	6.012862345920613e-6	-0.12324979825707874	394.1183124470192	5.084592171762893	0.1657066577548694	0.3575927017131495
ENSMUSG00000004096.9	Cwc15	CWC15 spliceosome-associated protein	-2.4447109997618878e-6	0.06996650294691803	731.0267647177131	0.8697580752694591	0.8327190576593574	0.9467475808791161
ENSMUSG00000004098.7	Col5a3	collagen, type V, alpha 3	-2.187156844858828e-6	0.3151002657375283	770.9923227897874	6.035007484534219	0.109919401228758	0.2629397210748427
ENSMUSG00000004099.16	Dnmt1	DNA methyltransferase (cytosine-5) 1	5.741970913469342e-6	-0.29244877055673396	248.880683805279	7.072786919153458	0.06961363782554152	0.18530548394499022
ENSMUSG00000004100.12	Ppan	peter pan homolog	3.892648157336043e-6	-0.019430404656450604	186.26856591598104	6.084412035092157	0.10757484435713754	0.25834927000750657
ENSMUSG00000004105.8	Angptl2	angiopoietin-like 2	2.8968462620708935e-6	0.14496253761358033	1334.5343519526868	0.8564342323037692	0.8359264203828772	0.9489195131717555
ENSMUSG00000004110.17	Cacna1e	calcium channel, voltage-dependent, R type, alpha 1E subunit	-1.5481430241091687e-7	-0.035603025784342976	4.171516681871446	0.658032251184153	0.8830279074951728	0.9683365764678746
ENSMUSG00000004113.18	Cacna1b	calcium channel, voltage-dependent, N type, alpha 1B subunit	-1.6376017973228829e-6	-0.06817162609493475	5.652619520955914	10.274201917676933	0.016373514238559362	0.057682747706093565
ENSMUSG00000004127.12	Trmt10a	tRNA methyltransferase 10A	-5.946996854640943e-6	0.3591890494879739	99.15424998639647	17.74695526055504	4.959921694784187e-4	0.0029249049097536776
ENSMUSG00000004151.17	Etv1	ets variant 1	6.365542092635594e-7	0.3548652541744064	25.67938424736309	2.8980137435990088	0.40761820184548947	0.6530857086717993
ENSMUSG00000004187.11	Kifc2	kinesin family member C2	-9.450020203118747e-6	0.6818449024335896	198.99729806667997	47.650135546057044	2.527667321228807e-10	5.371215711609953e-9
ENSMUSG00000004207.14	Psap	prosaposin	6.578565788354579e-6	-0.061905871454583955	27469.513867349582	1.295140305613188	0.7302873811945393	0.8951227919315446
ENSMUSG00000004221.16	Ikbkg	inhibitor of kappaB kinase gamma	8.912204382633061e-6	-0.010870431026362941	550.2111776923438	3.5148757668490305	0.3188379026295083	0.560484490436502
ENSMUSG00000004233.14	Wars2	tryptophanyl tRNA synthetase 2 (mitochondrial)	-1.7029486691242628e-6	-0.15473442033905022	152.48684446045417	1.9358579247212049	0.5858257716335715	0.8036302564947371
ENSMUSG00000004263.15	Atn1	atrophin 1	-1.4039481845571093e-6	-0.07727262823470596	992.8115619516416	1.430635386937837	0.6983695991666871	0.877843129631674
ENSMUSG00000004264.17	Phb2	prohibitin 2	5.553904705119345e-6	-0.296674910434659	5198.710223060243	37.05648673283409	4.476481673101892e-8	6.470957396063443e-7
ENSMUSG00000004266.15	Ptpn6	protein tyrosine phosphatase, non-receptor type 6	4.975559375477248e-7	0.12105759093006653	34.355858200508436	0.6135288853944587	0.8933283800797498	0.9728745588405412
ENSMUSG00000004267.16	Eno2	enolase 2, gamma neuronal	-8.387276665365054e-7	0.1941110665966398	20.0548330865051	6.352552403228458	0.09566241306995633	0.2364457792294294
ENSMUSG00000004268.11	Emg1	EMG1 N1-specific pseudouridine methyltransferase	-7.304787963354244e-7	-0.022569563247918506	704.3574895319279	0.9402456533535144	0.8157063251526678	0.9389032361582885
ENSMUSG00000004270.13	Lpcat3	lysophosphatidylcholine acyltransferase 3	-1.6249563820159624e-7	-0.015426744758058355	1058.2490744817912	0.760047223892542	0.8589973594846239	0.9598272424677922
ENSMUSG00000004285.12	Atp6v1f	ATPase, H+ transporting, lysosomal V1 subunit F	-1.2032783110220385e-5	-0.08690374533039086	1010.9914478750452	1.5075803188724706	0.6805219050640862	0.8674405869175917
ENSMUSG00000004317.14	Clcn5	chloride channel, voltage-sensitive 5	-2.6923766203447235e-6	-0.6389677991469588	69.66905154578002	10.624482684880803	0.013939805394980836	0.05046058412474193
ENSMUSG00000004319.15	Clcn3	chloride channel, voltage-sensitive 3	2.024129950638914e-6	-0.2769971438631649	594.7639826045576	5.259559550263191	0.15374814025331388	0.33843304969415267
ENSMUSG00000004328.15	Hif3a	hypoxia inducible factor 3, alpha subunit	6.15658986505785e-7	0.12332923608041335	9.812099494199618	6.74631895490036	0.08043838265867678	0.2071944749758587
ENSMUSG00000004347.17	Pde1c	phosphodiesterase 1C	6.027486409390858e-6	-2.093957201556277	31.03093880641582	76.2312270561132	1.9733079599249978e-16	9.184611123929728e-15
ENSMUSG00000004356.8	Utp20	UTP20 small subunit processome component	-1.5218001892862378e-6	0.03928482569472186	156.08538349471405	0.8783248698876491	0.8306551137788257	0.9456646857790845
ENSMUSG00000004359.16	Spic	Spi-C transcription factor (Spi-1/PU.1 related)	5.344398898709583e-7	-0.09305600589497746	3.8303810908804294	1.6873491289380098	0.6397500270488792	0.8414804318202584
ENSMUSG00000004360.9	9330159F19Rik	RIKEN cDNA 9330159F19 gene	-2.2261127930992593e-7	0.025560689899702844	19.687481577098993	0.06474010412053133	0.9957030566003066	0.9991735095834837
ENSMUSG00000004364.14	Cul3	cullin 3	-3.471433001186722e-6	-0.0409668395457596	1363.5406197690745	0.5005928987722825	0.9187611350826418	0.9823974083984776
ENSMUSG00000004371.15	Il11	interleukin 11	1.4313329448263112e-6	0.25951004420545604	3.5352075652227954	3.4772024830865575	0.3237309413972486	0.5661402649275197
ENSMUSG00000004383.18	Large1	LARGE xylosyl- and glucuronyltransferase 1	-9.041640290246505e-6	0.2217367130681845	158.72454556916347	10.368508120397564	0.0156799335756109	0.05572555308212504
ENSMUSG00000004393.10	Ddx56	DEAD box helicase 56	1.3699980403441e-5	-0.014529307679422312	257.96685080853763	5.606685586019836	0.13239507212604304	0.3030736876556214
ENSMUSG00000004394.12	Tmed4	transmembrane p24 trafficking protein 4	5.269872770265141e-7	0.16853552906611158	832.5784696245001	2.7691731479623343	0.42859973850529626	0.6725951423836616
ENSMUSG00000004415.15	Col26a1	collagen, type XXVI, alpha 1	-2.155137492299888e-6	-0.1370763485127505	19.03910995968983	0.9140752700360366	0.8220298623138531	0.9416349412131165
ENSMUSG00000004446.12	Bid	BH3 interacting domain death agonist	2.663137365011364e-7	0.10345303087800195	29.868234543114358	0.5079791028623646	0.9171349730793141	0.9819239540158544
ENSMUSG00000004451.14	Ralb	v-ral simian leukemia viral oncogene B	-1.0752808446290237e-5	-0.4401636290960319	552.7378055765884	29.084568189519473	2.1496425712832975e-6	2.221425278574365e-5
ENSMUSG00000004455.16	Ppp1cc	protein phosphatase 1 catalytic subunit gamma	-2.1165154327267632e-6	-0.2993768706305506	1139.580230303224	6.618223122898314	0.08511488049504254	0.21682750407548548
ENSMUSG00000004460.17	Dnajb11	DnaJ heat shock protein family (Hsp40) member B11	2.0291933452787205e-8	-0.333735751298874	648.538489459182	28.726810848807077	2.555840480584755e-6	2.603987475553517e-5
ENSMUSG00000004462.7	Tbccd1	TBCC domain containing 1	2.184860191513938e-6	0.17230344396362737	144.4670001361979	1.463287028698744	0.6907692113771966	0.8733846244788807
ENSMUSG00000004473.10	Clec11a	C-type lectin domain family 11, member a	-2.920555300700055e-6	0.6172403747021329	22.23387183653422	20.82235648000112	1.1460814032370461e-4	8.108035550773577e-4
ENSMUSG00000004500.9	Zfp324	zinc finger protein 324	-7.5382669202370606e-6	-0.03412926070693628	72.3587368719106	4.267634036589811	0.23397706862821332	0.4543205730336822
ENSMUSG00000004508.6	Gab2	growth factor receptor bound protein 2-associated protein 2	4.074406152517124e-6	-1.3419863737116688	371.10917517480755	90.52044715056627	1.693435748673675e-19	1.2199061424366669e-17
ENSMUSG00000004530.12	Coro1c	coronin, actin binding protein 1C	1.8618465199423582e-6	-0.854942875900801	413.6918797838119	31.64945287690938	6.203769892327263e-7	7.201698247561742e-6
ENSMUSG00000004535.12	Tax1bp1	Tax1 (human T cell leukemia virus type I) binding protein 1	-1.1361251390665283e-6	0.0037015364914334847	1771.7924492612476	0.047733142898692904	0.9972657497022763	0.999289869939397
ENSMUSG00000004552.16	Ctse	cathepsin E	1.774559758525714e-7	-0.019803145660598723	1.249041036343337	2.4890637801169646	0.4772707457334818	NA
ENSMUSG00000004558.15	Ndrg2	N-myc downstream regulated gene 2	7.624022673273745e-6	-0.40698467024236695	6977.230214629184	29.535149779765703	1.7284412368167504e-6	1.8241622074392463e-5
ENSMUSG00000004561.14	Mettl17	methyltransferase like 17	9.686505844018636e-6	-0.34625459733880914	333.84093012646974	20.20600679957218	1.5384662163837385e-4	0.00104824615316476
ENSMUSG00000004562.16	Arhgef40	Rho guanine nucleotide exchange factor (GEF) 40	-3.206776722568079e-6	0.905854440061653	621.1133041957648	40.538004626581625	8.194033507733534e-9	1.3344898285906368e-7
ENSMUSG00000004565.15	Pnpla6	patatin-like phospholipase domain containing 6	-8.766798947336368e-6	0.0420199008266239	425.6679950601671	5.325950494537324	0.14942733839441205	0.33143912885452964
ENSMUSG00000004567.16	Mcoln1	mucolipin 1	-5.2003715704165185e-6	-0.011345837147334288	587.5480010462102	0.9910532909848371	0.8034167840586609	0.9326421873115446
ENSMUSG00000004568.13	Arhgef18	rho/rac guanine nucleotide exchange factor (GEF) 18	-2.0165137464778043e-6	-0.42580965797667514	503.70125530222765	12.230094708850288	0.006635114224148663	0.027116812157590618
ENSMUSG00000004591.16	Pkn2	protein kinase N2	-9.187351404499707e-6	0.020694858851816107	596.9768690262606	1.1547060892445984	0.7638868722614739	0.9141053204667389
ENSMUSG00000004609.11	Cd33	CD33 antigen	1.2015814941628252e-6	0.020319750509905615	18.782893999032968	1.5116635779781262	0.6795810108299256	0.8666230298970427
ENSMUSG00000004610.4	Etfb	electron transferring flavoprotein, beta polypeptide	1.6700448618310216e-6	0.1049671013736193	13985.21144201463	2.1208731324730934	0.5477015423738119	0.7760259917695053
ENSMUSG00000004612.9	Nkg7	natural killer cell group 7 sequence	2.375933820571535e-7	0.07205348434901122	5.247342056116348	0.5934944194104048	0.8979200492414716	0.974646512463696
ENSMUSG00000004626.14	Stxbp2	syntaxin binding protein 2	-3.104891928827538e-8	-0.21532591612976817	1187.4362272242129	5.836397021141124	0.11984690639613331	0.28071534564803974
ENSMUSG00000004630.18	Pcp2	Purkinje cell protein 2 (L7)	-5.189778358431005e-7	-0.0828478479789846	1.9198955585717812	1.045690348987506	0.7901981103321193	NA
ENSMUSG00000004631.15	Sgce	sarcoglycan, epsilon	7.073760427176824e-6	0.6336473146574398	223.21604268412176	36.582846408957494	5.6381127431858e-8	7.964465039418118e-7
ENSMUSG00000004633.17	Chn2	chimerin 2	2.895629659865433e-6	0.001256577040056818	23.366165496735945	2.9682319687754415	0.3965491605363474	0.6417667033445784
ENSMUSG00000004637.15	Wwox	WW domain-containing oxidoreductase	1.89037587365714e-6	1.3885817242482679	118.28206105752463	87.62666079935613	7.083445851314209e-19	4.5706661387694276e-17
ENSMUSG00000004642.13	Slbp	stem-loop binding protein	1.268737914650923e-6	0.15732630061107786	416.55441020202727	3.3930593510304163	0.3348991071587038	0.5782380307689962
ENSMUSG00000004651.6	Tyr	tyrosinase	-2.2515816592084237e-7	-0.5849782635810884	4.771141034695284	7.231111229150727	0.06488513847882475	0.17559951506326993
ENSMUSG00000004655.5	Aqp1	aquaporin 1	-5.100390122717672e-6	1.8431144633719705	3583.348538299446	147.57472656551005	8.788502517076695e-32	2.2772715253577387e-29
ENSMUSG00000004661.15	Arid3b	AT rich interactive domain 3B (BRIGHT-like)	3.493243230764442e-6	0.3707217051478771	51.75230637170553	6.2178492346679235	0.10147925583979751	0.2475835605995335
ENSMUSG00000004665.10	Cnn2	calponin 2	-2.0903309102119906e-6	-0.9820828413566532	345.275878915251	32.2228789955721	4.696917812076299e-7	5.588978076453505e-6
ENSMUSG00000004667.18	Polr2e	polymerase (RNA) II (DNA directed) polypeptide E	-2.4537019464958857e-6	0.4438302620036615	688.6462169493096	26.700911000028754	6.8015907377321515e-6	6.326874272823253e-5
ENSMUSG00000004677.17	Myo9b	myosin IXb	8.117698776923843e-7	-0.1259593604310262	405.1931730761952	0.8352957254700186	0.8410074539576262	0.9514975828060181
ENSMUSG00000004698.11	Hdac9	histone deacetylase 9	8.548791524671745e-7	0.37208088417546303	13.147358140718051	3.0515134482928943	0.38375080793739935	0.629697713016944
ENSMUSG00000004707.14	Ly9	lymphocyte antigen 9	4.789428621233603e-7	0.19787871147515615	5.605109383506285	1.4610387667007672	0.6912913071863304	0.873599387397138
ENSMUSG00000004709.14	Cd244a	CD244 molecule A	-3.833071696642029e-7	-0.1706564635076996	2.855310129897763	2.813198138868138	0.42133187436317704	NA
ENSMUSG00000004730.15	Adgre1	adhesion G protein-coupled receptor E1	-1.4112093132989805e-6	0.07237439365816983	39.87719240557565	3.493246890215488	0.32163903327608584	0.5637531808890587
ENSMUSG00000004748.5	Mtfp1	mitochondrial fission process 1	8.37301051285005e-6	-0.3853503958727023	1011.3068938743671	23.3302966502022	3.446149294961559e-5	2.743172760652344e-4
ENSMUSG00000004768.14	Rab23	RAB23, member RAS oncogene family	-3.2438754557917293e-6	-0.8173217161494558	95.96356286156313	13.995092411389123	0.002911840457970887	0.013444803774157599
ENSMUSG00000004771.12	Rab11a	RAB11A, member RAS oncogene family	7.799023354273764e-7	-0.07833019366167379	958.9442807489286	0.9761327361603946	0.8070268585667891	0.934218606918251
ENSMUSG00000004788.11	Eif2b2	eukaryotic translation initiation factor 2B, subunit 2 beta	4.049436115497254e-6	-0.12204880727764783	277.37683576087136	2.375200779965496	0.4982676838877278	0.7347834850968984
ENSMUSG00000004789.10	Dlst	dihydrolipoamide S-succinyltransferase (E2 component of 2-oxo-glutarate complex)	-1.5917084489611256e-6	-0.06516963228064022	19359.006446664986	0.462887571279623	0.9269658346326926	0.9848237576131156
ENSMUSG00000004791.7	Pgf	placental growth factor	-5.828793139063634e-7	-1.5561980521757137	9.050891869546682	12.995663400452827	0.0046459929741397895	0.01999481507784851
ENSMUSG00000004798.14	Ulk2	unc-51 like kinase 2	-1.204942282221634e-6	0.36797796842567243	516.7697404654012	11.310840592249235	0.010158485174430142	0.03854052908944093
ENSMUSG00000004814.10	Ccl24	chemokine (C-C motif) ligand 24	-2.105023900299092e-6	0.007879486466695017	4.100894761566897	3.6429115362980724	0.3026944724676703	0.5414257919339814
ENSMUSG00000004815.12	Dgkq	diacylglycerol kinase, theta	3.0851186365365528e-6	0.05098523926603115	491.53041264769587	1.6953810537529819	0.6379611810109181	0.8406395153588391
ENSMUSG00000004837.2	Grap	GRB2-related adaptor protein	1.386371779135573e-6	0.09321900457960215	167.85573342664722	0.6075947667102639	0.8946915453467307	0.9734122904533803
ENSMUSG00000004842.18	Pou1f1	POU domain, class 1, transcription factor 1	7.377533682251782e-7	1.246700263502919e-4	0.787967492326207	3.148662970791669	0.36926732983794003	NA
ENSMUSG00000004843.7	Chmp2b	charged multivesicular body protein 2B	9.35665955237787e-6	0.2824709074703253	439.20520951231305	10.728925269745815	0.01328572800427695	0.048589324601274936
ENSMUSG00000004846.10	Plod3	procollagen-lysine, 2-oxoglutarate 5-dioxygenase 3	-9.636925809860257e-6	0.38358858013986596	654.0763252868923	18.04817051199663	4.299013989401249e-4	0.002590599856646827
ENSMUSG00000004849.14	Ap1s1	adaptor protein complex AP-1, sigma 1	-5.274575465017417e-6	-0.10097945153581354	928.2658270915624	1.621591321285024	0.65450410217185	0.8505978415187463
ENSMUSG00000004864.13	Mapk13	mitogen-activated protein kinase 13	8.023323029231196e-7	-0.24087143564479127	6.702805164877653	6.115743080628874	0.10611286753922824	0.2555806733280441
ENSMUSG00000004865.16	Srpk1	serine/arginine-rich protein specific kinase 1	1.1177304230197697e-7	0.22396698607762355	442.5413734821844	4.713694367360262	0.19400305297107326	0.3998678621192927
ENSMUSG00000004872.15	Pax3	paired box 3	4.7553448606726605e-7	-0.010936177722402969	0.9044691866857384	1.3351677440423657	0.7207995676863479	NA
ENSMUSG00000004880.11	Lbr	lamin B receptor	1.1246626571934784e-6	-0.2849822634618319	187.10346164886434	4.73538244559748	0.19223134768471123	0.39720643027306257
ENSMUSG00000004885.5	Crabp2	cellular retinoic acid binding protein II	-9.741770926399554e-8	0.023381304934626774	0.5335942900569876	0.9716523894041131	0.8081107828441381	NA
ENSMUSG00000004891.16	Nes	nestin	-9.473847787317882e-7	-1.0689710655082538	1016.5675954598643	29.87475663322482	1.4663586057943946e-6	1.576312802179349e-5
ENSMUSG00000004892.13	Bcan	brevican	-4.6845708148213264e-7	-0.14687067681539387	1.5811802077992125	4.981218015211482	0.1731776310350452	NA
ENSMUSG00000004895.9	Prcc	papillary renal cell carcinoma (translocation-associated)	1.3775485424444e-6	-0.46022443386380046	648.6034849918742	20.45209770573379	1.3678921846535272e-4	9.453036791083707e-4
ENSMUSG00000004896.16	Rrnad1	ribosomal RNA adenine dimethylase domain containing 1	-9.135091989224948e-7	0.36099144073016	286.7262087404134	7.259176619381378	0.06408004898754234	0.17390866507311592
ENSMUSG00000004897.16	Hdgf	heparin binding growth factor	2.322202720246554e-6	0.26061572032258634	2751.4433618032303	9.681466682345501	0.021477197608547306	0.0720234938539675
ENSMUSG00000004902.7	Slc25a18	solute carrier family 25 (mitochondrial carrier), member 18	-1.9150774623992942e-7	0.1621789176675577	6.984343663627863	2.780644836686747	0.42669604052317806	0.6709419399984506
ENSMUSG00000004929.12	Thop1	thimet oligopeptidase 1	2.3193864501369092e-7	-0.19514659749340732	189.07618060243826	5.8484870948989	0.11921889653178634	0.2794328692707362
ENSMUSG00000004931.11	Apba3	amyloid beta (A4) precursor protein-binding, family A, member 3	-1.36079475212721e-5	0.2888889176374083	1203.7176215315428	16.805643501997707	7.748565966895531e-4	0.0043268849710927405
ENSMUSG00000004933.17	Matk	megakaryocyte-associated tyrosine kinase	2.5948227016189046e-7	0.043395063133425754	8.872622284635924	0.6567214464493247	0.8833331237556438	0.9683365764678746
ENSMUSG00000004934.14	Pias4	protein inhibitor of activated STAT 4	-1.0120617528266779e-5	-0.10989217795770585	366.3015397239514	3.71203872990975	0.29428461670233347	0.5313098201507084
ENSMUSG00000004936.8	Map2k1	mitogen-activated protein kinase kinase 1	1.0480755982413744e-5	0.018010266573795713	750.5957250477777	1.3789915958808479	0.7104665221314974	0.8850752935365189
ENSMUSG00000004937.6	Sgta	small glutamine-rich tetratricopeptide repeat (TPR)-containing, alpha	-3.5554479905525866e-4	-0.1750831376093078	3429.7741366707837	23.071182819158338	3.9026609888311886e-5	3.0784973528610876e-4
ENSMUSG00000004939.7	Nmrk2	nicotinamide riboside kinase 2	1.232242953993765e-6	-0.035051279936540204	4.04304262656401	5.273677646211297	0.1528195567624467	0.3369444151578406
ENSMUSG00000004945.15	Tmem242	transmembrane protein 242	-3.2119931904246477e-6	0.1799249004084283	1805.343500481971	7.721537230664438	0.05213128139123931	0.14776345734421317
ENSMUSG00000004947.15	Dtx2	deltex 2, E3 ubiquitin ligase	-7.362270504425857e-6	0.5210979800491139	393.0993546891158	28.873809523401178	2.3804100146055517e-6	2.4381296910658988e-5
ENSMUSG00000004951.10	Hspb1	heat shock protein 1	3.6849010479741073e-7	0.7511219482555115	2370.1205727383194	14.635035435114219	0.0021566527665541906	0.010443974527237741
ENSMUSG00000004952.13	Rasa4	RAS p21 protein activator 4	1.1276328336227615e-5	-0.055043193708780525	161.16015356909676	1.8715470926967726	0.5994905904363305	0.8134872706397634
ENSMUSG00000004961.7	Syt5	synaptotagmin V	1.4954249738026817e-7	-0.15984387253110902	4.146821182343229	5.206644800977429	0.1572760712315992	0.3438878932810823
ENSMUSG00000004980.16	Hnrnpa2b1	heterogeneous nuclear ribonucleoprotein A2/B1	3.898194201061343e-6	-0.20887665019930327	7552.540823815558	14.355565708376048	0.002459028389209091	0.01165788964092273
ENSMUSG00000004988.9	Fxyd4	FXYD domain-containing ion transport regulator 4	-1.9737360496808983e-8	-0.026130511265484838	1.007349736017278	0.25648228553457386	0.967993808105515	NA
ENSMUSG00000004994.12	Ccdc130	coiled-coil domain containing 130	-4.0687897318695996e-5	-0.07680488633486705	99.81220437099562	1.428881679841794	0.6987788884191294	0.8780354601288134
ENSMUSG00000004996.9	Mri1	methylthioribose-1-phosphate isomerase 1	4.0172669647449965e-6	-0.0626909865142714	174.1161001476125	3.1280951346603842	0.37229397504846673	0.6177973332839257
ENSMUSG00000005034.15	Prkacb	protein kinase, cAMP dependent, catalytic, beta	3.272261641182853e-6	0.0903925747479499	810.5510293921794	0.4465986507292712	0.9304566697744605	0.9853189202448687
ENSMUSG00000005043.13	Sgsh	N-sulfoglucosamine sulfohydrolase (sulfamidase)	5.39877316061308e-6	0.4586257550005996	146.27751081621827	20.017580745051816	1.6832434034373453e-4	0.0011364801375849897
ENSMUSG00000005045.16	Chd5	chromodomain helicase DNA binding protein 5	-1.0635315996918455e-6	1.0121923966015463	6.3757460374486925	14.751247727306406	0.0020420495504113313	0.00996123131348444
ENSMUSG00000005054.7	Cstb	cystatin B	3.423686971924549e-6	0.11422363921809997	563.1587451095847	1.4876972945249065	0.6851126854820782	0.86933498996158165
ENSMUSG00000005057.13	Sh2b2	SH2B adaptor protein 2	2.7574316778489228e-6	0.19190959844655248	2473.6527265382515	1.3614521054933562	0.7145949167729766	0.8874214963463963
ENSMUSG00000005069.12	Pex5	peroxisomal biogenesis factor 5	-3.2559802478428103e-6	-0.30328051132490313	2356.7991397828196	9.460436317507146	0.023755997820152572	0.07822785610060626
ENSMUSG00000005078.16	Jkamp	JNK1/MAPK8-associated membrane protein	5.580692512376334e-6	-0.23144123110796952	407.59519597147465	9.064435791286485	0.028446332127097695	0.09078249486370277
ENSMUSG00000005087.17	Cd44	CD44 antigen	4.894438729187185e-6	-0.06623809205176216	31.021600803287768	4.469148017740494	0.21505877784524494	0.4296473466250054
ENSMUSG00000005102.13	Eif2ak4	eukaryotic translation initiation factor 2 alpha kinase 4	-1.03049883121267e-6	0.3686021550953456	137.86506643524984	8.896539258989122	0.03069855413795615	0.09684855504071538
ENSMUSG00000005103.12	Wdr1	WD repeat domain 1	2.3553951240381236e-5	-0.205644447990884	1355.284083466592	18.919236655744527	2.8411498504458754e-4	0.0017975656907285292
ENSMUSG00000005107.13	Slc2a9	solute carrier family 2 (facilitated glucose transporter), member 9	2.660303331238089e-6	-0.987070675961616	50.19022380630219	30.743952055108508	9.62385936291309e-7	1.0737777789173144e-5
ENSMUSG00000005124.10	Ccn4	cellular communication network factor 4	-3.1441370902302196e-7	-0.07334421814686523	1.5489949445015223	0.7155482334312211	0.8695408970998811	NA
ENSMUSG00000005125.13	Ndrg1	N-myc downstream regulated gene 1	-8.726555468137539e-7	0.25367781623931807	546.5263174838318	9.773670378562514	0.020591315308340286	0.0695903883722203
ENSMUSG00000005131.4	4930550C14Rik	RIKEN cDNA 4930550C14 gene	-5.6038911429221e-7	-0.11202848951055665	2.6012383644649875	0.9835102463278744	0.8052419033817906	NA
ENSMUSG00000005142.10	Man2b1	mannosidase 2, alpha B1	-1.3332392199730636e-5	0.18640344641697004	487.63167780805	12.745557031984504	0.005220445522920081	0.022024824963162947
ENSMUSG00000005148.8	Klf5	Kruppel-like factor 5	1.04042253649425e-6	0.12783342970362432	7.626104326852418	1.2753084058216473	0.7350045223157073	0.8969152675843816
ENSMUSG00000005150.16	Wdr83	WD repeat domain containing 83	3.576015326422828e-7	-0.624225508382646	389.17413098817696	35.877590411528416	7.948168512478362e-8	1.0890935559995015e-6
ENSMUSG00000005161.15	Prdx2	peroxiredoxin 2	4.960264490094356e-6	0.42530747531181273	2120.054487543833	18.10208248577672	4.190325444365335e-4	0.0025347818829138183
ENSMUSG00000005198.15	Polr2a	polymerase (RNA) II (DNA directed) polypeptide A	-4.678027116945408e-6	0.11114302992195864	742.7447790464128	2.481925055299712	0.4785664886863003	0.7164878242568868
ENSMUSG00000005204.12	Senp3	SUMO/sentrin specific peptidase 3	-2.796717137045746e-6	0.0607190514718643	769.5671033238417	1.3477842906702904	0.7178186948484564	0.8894476026881772
ENSMUSG00000005220.10	Corin	corin, serine peptidase	1.4131342363352561e-8	-0.3031003484019788	2.081250320815683	6.6053354608801556	0.08559962651702505	NA
ENSMUSG00000005225.15	Plekha8	pleckstrin homology domain containing, family A (phosphoinositide binding specific) member 8	-2.317125024111025e-6	-0.11065090473102338	232.48499662389762	2.754394323849084	0.4310625501867329	0.6748739231483335
ENSMUSG00000005233.16	Spc25	SPC25, NDC80 kinetochore complex component, homolog (S. cerevisiae)	-2.8126067847949015e-6	-0.046121413016405	5.868447246239513	4.492865018434529	0.21292759505723777	0.4267647169001045
ENSMUSG00000005237.14	Dnah2	dynein, axonemal, heavy chain 2	-1.1765024040915087e-7	5.591294273686765e-4	5.964747942509502	3.4730697730862374	0.3242717140388093	0.5666833164426556
ENSMUSG00000005251.15	Ripk4	receptor-interacting serine-threonine kinase 4	3.6429045987976414e-6	0.06610129149556611	29.13029399611852	2.8925698791078105	0.40848708012337726	0.6535873129012583
ENSMUSG00000005262.13	Ufd1	ubiquitin recognition factor in ER-associated degradation 1	5.7156902578771686e-6	-0.03739917253206413	1032.3722543091417	1.2459392893557037	0.7420085519021212	0.9020085120496166
ENSMUSG00000005267.13	Zfp287	zinc finger protein 287	1.9868575507302503e-6	-0.06947912717762161	22.539074078855787	1.9372055003663888	0.5855416770164591	0.8035848544255907
ENSMUSG00000005268.20	Prlr	prolactin receptor	2.683048205156616e-6	-1.9989337948692856	21.282169825187374	37.545970589905394	3.52658659333494e-8	5.22398206884709e-7
ENSMUSG00000005299.6	Letm1	leucine zipper-EF-hand containing transmembrane protein 1	1.0497984462505758e-6	-0.3338400704860979	8424.51405670767	6.217101245516744	0.10151248388591369	0.24759177195045626
ENSMUSG00000005312.15	Ubqln1	ubiquilin 1	1.287456618812454e-6	-0.047268044132296176	2446.6753604218025	0.26417695986779677	0.966618732738675	0.9941377122776445
ENSMUSG00000005320.9	Fgfr4	fibroblast growth factor receptor 4	3.5909232565913095e-7	0.029232331950848234	2.120948634772377	2.3320244718397305	0.5064136447523551	NA
ENSMUSG00000005338.13	Cadm3	cell adhesion molecule 3	-7.458013863330519e-7	0.11632254875149743	63.479563942284734	2.3404093681274105	0.5048237760041244	0.7405361702752516
ENSMUSG00000005354.16	Txn2	thioredoxin 2	1.2449384711376193e-5	-0.500286510334619	5271.896449039055	50.168693368166686	7.354864328962317e-11	1.6647692257511706e-9
ENSMUSG00000005360.14	Slc1a3	solute carrier family 1 (glial high affinity glutamate transporter), member 3	-1.7930833875097163e-6	1.0199486874241221	1001.5802254341835	37.388308575664325	3.808219101428912e-8	5.592201312386589e-7
ENSMUSG00000005362.14	Crbn	cereblon	-1.175211743416233e-6	0.24860224415355134	374.34360235636404	3.3978000120566776	0.3342610079811752	0.5777088816672342
ENSMUSG00000005364.11	Il5ra	interleukin 5 receptor, alpha	-2.3532779769313593e-7	-0.029351866683515738	1.656205639781946	0.4423363408051415	0.9313644056502886	NA
ENSMUSG00000005370.4	Msh6	mutS homolog 6	-4.541811183944919e-6	0.5405529944045482	156.22382319450477	30.093591795846663	1.3188917403589784e-6	1.4301861027090708e-5
ENSMUSG00000005371.15	Fbxo11	F-box protein 11	1.4110386740908776e-6	0.4343863850188951	693.6038444327447	15.241230055614551	0.001621685322795612	0.00817007512740993
ENSMUSG00000005373.13	Mlxipl	MLX interacting protein-like	4.4300601745001085e-6	0.6934511283255022	6196.457061479152	21.858565271900034	6.980386897399868e-5	5.205605538048071e-4
ENSMUSG00000005374.13	Tbl2	transducin (beta)-like 2	-5.152237633936689e-6	-0.9149625778208589	397.6203485562507	35.64468471508033	8.902270810995836e-8	1.2055563459414876e-6
ENSMUSG00000005378.17	Bud23	BUD23, rRNA methyltransferase and ribosome maturation factor	-1.76809402822016e-6	-0.12842785997863107	268.90426345700706	4.783985374508774	0.1883155967621089	0.39178508377564636
ENSMUSG00000005397.8	Nid1	nidogen 1	-2.408387440500732e-7	-0.3161883236973509	1369.669219566115	15.501174541643564	0.0014347914738278911	0.007369649342344976
ENSMUSG00000005410.6	Mcm5	minichromosome maintenance complex component 5	7.672586103426e-7	-0.3925172788497617	34.56162411446761	4.335850434908153	0.22740775929833706	0.4456011409907934
ENSMUSG00000005413.8	Hmox1	heme oxygenase 1	1.229902617679006e-6	0.08093644946148307	141.63719597148292	1.9773085619065967	0.5771297304946414	0.7974105321776843
ENSMUSG00000005417.17	Mprip	myosin phosphatase Rho interacting protein	1.254200304644458e-5	-0.591885614967401	5104.865130951004	122.35039151347584	2.4054695650833704e-26	3.7286925999475354e-24
ENSMUSG00000005442.13	Cic	capicua transcriptional repressor	-6.955013171155084e-6	-0.23984522693664026	1056.8896728436905	2.6335428061390473	0.45163938186158614	0.69459024962814
ENSMUSG00000005447.12	Pafah1b3	platelet-activating factor acetylhydrolase, isoform 1b, subunit 3	-4.589941404187332e-6	-0.49788219927803545	20.729304426992655	12.348317004832637	0.006280417859139931	0.025886594124531894
ENSMUSG00000005465.9	Il27ra	interleukin 27 receptor, alpha	-7.548261858332717e-7	-0.012782147293501928	14.136290195598018	1.4149162294434632	0.7020420392611284	0.8797767201199055
ENSMUSG00000005469.10	Prkaca	protein kinase, cAMP dependent, catalytic, alpha	-3.1073170996426343e-6	-0.40035430451851417	5660.1123276577555	13.337533214374844	0.003960721924838154	0.017445745604180073
ENSMUSG00000005470.8	Asf1b	anti-silencing function 1B histone chaperone	-2.499901228800022e-6	-0.09057410291261825	53.04830364830414	3.7772963975138936	0.28653800799488127	0.5213358160552436
ENSMUSG00000005481.18	Ddx39a	DEAD box helicase 39a	6.394128718879128e-6	-0.897847361022059	282.4920358114451	51.412464414840485	3.995885483576207e-11	9.425620635919365e-10
ENSMUSG00000005483.10	Dnajb1	DnaJ heat shock protein family (Hsp40) member B1	-1.989206576364624e-6	0.8683318962648705	465.2251049067046	15.24947778078581	0.0016154000124315386	0.008143135776952365
ENSMUSG00000005493.15	Msh4	mutS homolog 4	-8.772348486228659e-8	-0.071630702060566	3.4978630081789213	0.6920122207169044	0.8750811281404977	0.9665560885014313
ENSMUSG00000005501.14	Usp40	ubiquitin specific peptidase 40	1.0781307030932282e-5	-0.379528334025514	559.0631995577086	27.39113605437555	4.874180516614088e-6	4.7142422255675314e-5
ENSMUSG00000005505.12	Kbtbd4	kelch repeat and BTB (POZ) domain containing 4	-4.999227446087771e-7	-0.16614630597201827	244.11280540318623	4.384450950369541	0.22283148318775908	0.439311535273982
ENSMUSG00000005506.16	Celf1	CUGBP, Elav-like family member 1	2.8135250858480893e-6	-0.3602675321202681	1427.6786584588465	11.50361505107216	0.009292243831874191	0.03580174104863911
ENSMUSG00000005510.9	Ndufs3	NADH:ubiquinone oxidoreductase core subunit S3	3.0199568264609343e-6	0.3572691652488574	4839.226292615688	30.355953835939687	1.161472803875265e-6	1.2723902946986593e-5
ENSMUSG00000005514.14	Por	cytochrome p450 oxidoreductase	3.916005347890553e-6	-0.04298806281887412	4471.442373528981	3.5946242294311332	0.3086954481248955	0.5482514596506902
ENSMUSG00000005533.10	Igf1r	insulin-like growth factor I receptor	1.8972419885884438e-6	-0.17501775447596377	224.64418715655708	2.633392865197834	0.4516653980717978	0.69459024962814
ENSMUSG00000005534.10	Insr	insulin receptor	2.2181473694968104e-6	-0.3408511739570922	1550.1305925295042	9.817931278371134	0.020178908225398317	0.06847056443251245
ENSMUSG00000005540.10	Fcer2a	Fc receptor, IgE, low affinity II, alpha polypeptide	2.3106127327523003e-6	0.1252631914090413	3.7068807587867254	3.257039802971974	0.3536668001890043	0.598966863533441
ENSMUSG00000005566.14	Trim28	tripartite motif-containing 28	1.397776520708366e-7	0.442944945657139	571.9707674825323	5.988855032928711	0.11215371273817257	0.26709198996535166
ENSMUSG00000005575.16	Ube2m	ubiquitin-conjugating enzyme E2M	4.483123777773823e-6	-0.3337329403361438	2523.897395340165	15.787627299319496	0.0012535213500568243	0.006537213625213736
ENSMUSG00000005580.11	Adcy9	adenylate cyclase 9	-2.0127615363497492e-8	0.4084011923037428	208.11513140601102	4.783580546593669	0.18834790259785603	0.39178508377564636
ENSMUSG00000005583.16	Mef2c	myocyte enhancer factor 2C	2.896608882575416e-6	-0.1586582981263458	205.23784402957253	4.158729227174405	0.2448264908215298	0.46800624390581136
ENSMUSG00000005609.16	Ctr9	CTR9 homolog, Paf1/RNA polymerase II complex component	-8.799453803154997e-7	0.13229811081015833	501.52615172090225	2.666540858574649	0.44594330326189546	0.6895281161319707
ENSMUSG00000005610.17	Eif4g2	eukaryotic translation initiation factor 4, gamma 2	-1.231349056727e-6	-0.1178346903658284	8426.249472415215	1.1914559743138966	0.755054243028465	0.9091430017571178
ENSMUSG00000005611.15	Irag1	inositol 1,4,5-triphosphate receptor associated 1	1.0640471540930515e-5	0.3541209579571239	115.17647160358125	16.898926394006196	7.413871263992986e-4	0.004165443981041496
ENSMUSG00000005615.15	Pcyt1a	phosphate cytidylyltransferase 1, choline, alpha isoform	6.135451738893389e-7	-0.02928221814671735	1188.815500035662	0.14834689542331603	0.985462466563034	0.9980542252005411
ENSMUSG00000005621.11	Zfp592	zinc finger protein 592	6.537164675039299e-7	0.13362370069759122	501.39679128651585	3.094318185104669	0.3773105382593261	0.623036970492097
ENSMUSG00000005625.15	Psmd4	proteasome (prosome, macropain) 26S subunit, non-ATPase, 4	1.9128684365386753e-7	-0.15735071794394112	1934.5925674001983	6.413696429897243	0.09312895279190431	0.23194884508002092
ENSMUSG00000005628.12	Tmod4	tropomodulin 4	1.7523500524700414e-7	-0.10391115625426557	16.92310175348733	2.4137425387508955	0.4910815804205658	0.7291478717267288
ENSMUSG00000005656.9	Snx6	sorting nexin 6	5.972930968663887e-6	0.025772124492781188	419.68563763235517	0.5918318535625247	0.8982997116934467	0.9747007649320675
ENSMUSG00000005667.8	Mthfd2	methylenetetrahydrofolate dehydrogenase (NAD+ dependent), methenyltetrahydrofolate cyclohydrolase	-6.298612847859293e-7	-0.13871742229071027	64.19334281673795	1.97667216218764	0.5772625752208477	0.7974105321776843
ENSMUSG00000005672.12	Kit	KIT proto-oncogene receptor tyrosine kinase	4.28248523194399e-6	2.8100672989156346	124.10063510782547	133.3649397161052	1.0182461505148179e-28	2.1558257828155798e-26
ENSMUSG00000005674.9	Tomm40l	translocase of outer mitochondrial membrane 40-like	-2.258796327791536e-6	0.32015229441151455	1280.1294717169376	18.507518705849265	3.4559162290409416e-4	0.0021389718949155006
ENSMUSG00000005677.14	Nr1i3	nuclear receptor subfamily 1, group I, member 3	5.632345876501265e-7	-0.050886415578320084	18.010638269955848	0.35129136965440466	0.9501101096541925	0.9901773858566547
ENSMUSG00000005681.12	Apoa2	apolipoprotein A-II	-1.1152953749090043e-6	0.27922981954093606	14.40254547784431	4.754344851174494	0.1906946721241561	0.395159966907075
ENSMUSG00000005682.9	Pan2	PAN2 poly(A) specific ribonuclease subunit	-8.81386770168971e-7	-0.39359659792914076	685.7377065224186	11.821669704356623	0.00801969223931028	0.03180216467945769
ENSMUSG00000005683.8	Cs	citrate synthase	2.4185895367207863e-6	0.21038430171852393	29002.416815651097	3.4441579824578525	0.32807718939154473	0.5707162409846301
ENSMUSG00000005686.17	Ampd3	adenosine monophosphate deaminase 3	1.3838725729542186e-7	0.018244929012065328	778.9790597633829	0.017803009100902045	0.9993715936236518	0.9996913718756641
ENSMUSG00000005687.14	Bcas2	breast carcinoma amplified sequence 2	-2.9017413815222103e-5	0.03510808653970721	410.4195393552546	0.9437668029000008	0.8148550553189566	0.9384833896372831
ENSMUSG00000005696.11	Sh2d1a	SH2 domain containing 1A	2.4111754978363076e-07	0.08602248332586178	1.3174735256483388	1.4208704768864209	0.7006499504183367	NA
ENSMUSG00000005698.15	Ctcf	CCCTC-binding factor	8.380074421317415e-6	-0.005975246705201559	482.5556986743249	1.3963931965359393	0.7063804034455936	0.8821383801749613
ENSMUSG00000005699.16	Pard6a	par-6 family cell polarity regulator alpha	3.678011923607614e-6	0.3281827952907024	99.75224120840926	12.712657637914475	0.005301059528084902	0.022316123779602806
ENSMUSG00000005705.10	Agrp	agouti related neuropeptide	2.2115252606362578e-6	0.08617512107284477	3.2488707460103625	3.51199101956734	0.31921025261951597	0.5610036074208514
ENSMUSG00000005716.16	Pvalb	parvalbumin	1.0302880014187413e-7	-0.03012475190256139	247.3638716347988	5.142700246943463	0.16164122814880355	0.3515246872178568
ENSMUSG00000005718.8	Tfap4	transcription factor AP4	2.652475211984744e-6	1.6622737956657547	43.953120944547166	31.822178592699544	5.705088235821789e-7	6.7013556740258504e-6
ENSMUSG00000005732.14	Ranbp1	RAN binding protein 1	4.565591249134297e-6	-0.1255097008380611	433.41168106435197	7.080275194268353	0.0693826691688495	0.18483236449906337
ENSMUSG00000005763.15	Cd247	CD247 antigen	-5.474067354034145e-7	1.2596003082683103	23.800228816039397	18.262668003605867	3.882508443205792e-4	0.0023750609260921687
ENSMUSG00000005774.12	Rfx5	regulatory factor X, 5 (influences HLA class II expression)	-1.1123447975875102e-6	0.1295944254059502	89.40207321806899	5.933206844031616	0.11490546467876916	0.2718354447736403
ENSMUSG00000005779.12	Psmb4	proteasome (prosome, macropain) subunit, beta type 4	1.0153254378210329e-5	-0.18822783056626036	1904.1029735219633	6.548820760365345	0.08775689079477657	0.2216391302135752
ENSMUSG00000005802.12	Slc30a4	solute carrier family 30 (zinc transporter), member 4	-1.1941686060463974e-5	-0.15023339027437752	181.13101802952647	4.967997551546489	0.1741555756533953	0.3707105135996317
ENSMUSG00000005803.14	Sqor	sulfide quinone oxidoreductase	2.436781255292184e-6	1.5125809791164606	612.9553250385583	88.05694477041632	5.725980272140994e-19	3.737170808445105e-17
ENSMUSG00000005804.14	Bloc1s6	biogenesis of lysosomal organelles complex-1, subunit 6, pallidin	5.828009997139382e-7	0.023708022135437434	398.4329138868334	1.2408506704673812	0.7432242188524145	0.9027576900228621
ENSMUSG00000005813.12	Metap1	methionyl aminopeptidase 1	2.6153485636740564e-6	-0.3420308638187108	576.2610435187198	11.825284214264826	0.00800626778198649	0.03176117749676514
ENSMUSG00000005823.9	Gpr108	G protein-coupled receptor 108	-4.979951964881159e-6	-0.0945328232776011	949.582032863977	3.452992440848959	0.3269102148740495	0.5695320673681038
ENSMUSG00000005824.7	Tnfsf14	tumor necrosis factor (ligand) superfamily, member 14	5.668889310009207e-7	-0.033520207447107805	1.7868915474376537	3.0649427049624123	0.3817202687195948	NA
ENSMUSG00000005836.10	Gata6	GATA binding protein 6	1.1939935744231204e-6	-0.22311300409482304	18.22037855796838	3.209517622968235	0.3604359380662349	0.6062908943675908
ENSMUSG00000005846.12	Rsl1d1	ribosomal L1 domain containing 1	-6.40021260122909e-7	0.01581724449093001	535.2407179826146	0.6423485167576644	0.8866728260297406	0.9704552569910218
ENSMUSG00000005864.7	Cnga2	cyclic nucleotide gated channel alpha 2	4.1633801656000195e-7	-0.003930100095913749	1.753986856519253	3.241351107836742	0.35588924662344523	NA
ENSMUSG00000005871.15	Apc	APC, WNT signaling pathway regulator	-9.376754771699879e-6	-0.33238048393431974	468.71523947591646	11.587587407769888	0.008938095364670677	0.03471460260090551
ENSMUSG00000005873.6	Reep5	receptor accessory protein 5	4.017462785898155e-6	0.12112934108738113	3936.589223277841	1.6816188948044442	0.6410280384965431	0.8424593320468194
ENSMUSG00000005881.13	Ergic3	ERGIC and golgi 3	1.5076272913884734e-6	0.015172240614851989	760.6251641919969	0.2546610115030319	0.9683170626861898	0.9945543705433912
ENSMUSG00000005882.18	Uqcc1	ubiquinol-cytochrome c reductase complex assembly factor 1	-1.0456525582140866e-7	0.26757124945883887	2118.985565532732	4.032235047929277	0.2580042994610721	0.4852884770253167
ENSMUSG00000005886.14	Ncoa2	nuclear receptor coactivator 2	-5.448718568315395e-6	-0.016641416599416113	318.8767420140963	0.9722321794002653	0.8079705187752466	0.9345843278337701
ENSMUSG00000005893.14	Nr2c2	nuclear receptor subfamily 2, group C, member 2	7.878206456277789e-6	-0.1920199636147938	124.52804016516123	8.3410770903034	0.039464325960352084	0.11802586787212274
ENSMUSG00000005897.14	Nr2c1	nuclear receptor subfamily 2, group C, member 1	4.5702990228995254e-6	0.0017112719618741423	178.11560119136996	1.4941716289664555	0.6836161672322885	0.8682596139581911
ENSMUSG00000005899.14	Smpd4	sphingomyelin phosphodiesterase 4	-4.874112875173852e-6	0.20689026097293065	350.7767757954509	4.224670317774951	0.23820349622040046	0.45913743731346424
ENSMUSG00000005907.14	Pex1	peroxisomal biogenesis factor 1	1.902777061599741e-5	-0.20233481405368234	329.02709156857907	3.030624533307389	0.3869275342922156	0.6326472897765262
ENSMUSG00000005936.19	Kctd20	potassium channel tetramerisation domain containing 20	-1.3569777446266808e-5	0.10389976870612444	756.3445063448311	6.1780753153568355	0.1032606793183059	0.2506004256178762
ENSMUSG00000005947.11	Itgae	integrin alpha E, epithelial-associated	3.7578040549546264e-6	-0.4412841935938317	35.41229203487447	10.984222819724593	0.011811495388770448	0.04381610500949653
ENSMUSG00000005949.9	Ctns	cystinosis, nephropathic	-4.660409077222742e-6	0.029692600994717308	219.43321453257784	1.4136145093757762	0.7023465406581897	0.8797897406122657
ENSMUSG00000005950.14	P2rx5	purinergic receptor P2X, ligand-gated ion channel, 5	3.0128508437582835e-6	0.5052762969497505	1089.9282054652945	13.087456794437202	0.004451242052117557	0.01928575324851832
ENSMUSG00000005951.13	Shpk	sedoheptulokinase	-4.89681593519965e-9	3.602865990940399e-4	309.5636454293272	0.005432947256963416	0.9998936679222076	0.999924116391142
ENSMUSG00000005952.15	Trpv1	transient receptor potential cation channel, subfamily V, member 1	-1.747657033622592e-6	0.37597825352556685	18.569753410758377	15.079566725028357	0.001749900762976311	0.00872228183471196
ENSMUSG00000005958.15	Ephb3	Eph receptor B3	3.728686059611976e-6	0.6753165213414288	20.42370107197288	6.262676874584315	0.09950679936806686	0.24400247794195037
ENSMUSG00000005968.14	Tuft1	tuftelin 1	-2.654462023565505e-7	-0.14106757093369326	3.936053041960223	2.5252929394326173	0.4707374197101043	0.7107445156997992
ENSMUSG00000005973.6	Rcn1	reticulocalbin 1	-1.00672792547478e-6	0.31363024059417605	177.0516355754611	6.539856418108599	0.08810384851143852	0.22241833852073348
ENSMUSG00000005980.15	Dnase1	deoxyribonuclease I	1.909567991292791e-6	-0.1872863431928112	26.453573218226172	4.587779002807466	0.2045929708133701	0.4151886109048414
ENSMUSG00000005981.11	Trap1	TNF receptor-associated protein 1	-1.6864037604836887e-5	0.49941002883054403	3268.0751541852774	69.66019123696123	5.046839795604589e-15	2.0049928075856128e-13
ENSMUSG00000005982.14	Naa60	N(alpha)-acetyltransferase 60, NatF catalytic subunit	-1.400477506369371e-6	0.2629020152501532	764.7936454095062	7.7598201493506735	0.05124526366074629	0.14582347523589842
ENSMUSG00000005983.15	1700037C18Rik	RIKEN cDNA 1700037C18 gene	1.9021329775465027e-6	-0.49733610418143465	38.16915759938745	9.718813497778726	0.021113953207573664	0.07101873076818448
ENSMUSG00000005986.16	Ankrd13d	ankyrin repeat domain 13 family, member D	1.4977296976500543e-6	0.5296952612206193	11.479497280571765	7.263441846138278	0.06395854614190474	0.17373352157900024
ENSMUSG00000006005.18	Tpr	translocated promoter region, nuclear basket protein	-5.263044264412462e-6	0.0963384755338195	847.1359005264562	1.9118887199131223	0.590894363699157	0.8073026332246206
ENSMUSG00000006010.14	Odr4	odr4 GPCR localization factor homolog	-3.141600748398296e-6	0.34159426566496176	579.7944726294836	8.734988567395703	0.033029970340044956	0.10258198838524517
ENSMUSG00000006014.16	Prg4	proteoglycan 4 (megakaryocyte stimulating factor, articular superficial zone protein)	-3.5981434218722006e-6	0.15995528160125433	59.85200329310064	9.847797962523146	0.019905217012132038	0.06773313848444223
ENSMUSG00000006019.15	Dhx34	DEAH (Asp-Glu-Ala-His) box polypeptide 34	-5.9668996467263e-6	0.10976086753490108	287.39195802884996	2.531912914801268	0.4695513024686382	0.709846757415363
ENSMUSG00000006021.5	Kptn	kaptin	4.99428236029659e-7	0.1788488206893667	265.1295544933835	2.5173242022302134	0.4721683464023454	0.7118677221060149
ENSMUSG00000006024.13	Napa	N-ethylmaleimide sensitive fusion protein attachment protein alpha	-4.884300212033972e-5	0.28903055836652247	1735.96617241756	9.734021742507679	0.02096776858718564	0.07064262185952452
ENSMUSG00000006050.12	Sra1	steroid receptor RNA activator 1	-6.917511320259346e-7	0.21293775695003272	456.1918938647812	3.3985128444339523	0.3341651520755332	0.5776026687757201
ENSMUSG00000006057.15	Atp5g1	ATP synthase, H+ transporting, mitochondrial F0 complex, subunit C1 (subunit 9)	1.908056549442367e-6	-1.037494296492233	141.55219150693162	19.220601014658172	2.461343086399928e-4	0.0015885270380293364
ENSMUSG00000006058.10	Snf8	SNF8, ESCRT-II complex subunit, homolog (S. cerevisiae)	4.54754600104964e-6	-0.010528371345685196	550.7985825375729	1.2500164738792705	0.7410349557930205	0.9016184875006552
ENSMUSG00000006095.12	Tbcb	tubulin folding cofactor B	-3.1136501777114454e-6	-0.1271468911024305	412.33888518767003	1.6121495342308947	0.6566381427538024	0.8519464013413619
ENSMUSG00000006127.9	Inpp5k	inositol polyphosphate 5-phosphatase K	1.210473539799944e-6	0.7290157912012972	378.6307377767771	39.782248437435214	1.1849808636761272e-8	1.8804801439013934e-7
ENSMUSG00000006134.4	Crkl	v-crk avian sarcoma virus CT10 oncogene homolog-like	-1.7952319968045297e-6	-0.10639775908628132	434.51011503195457	0.9085658829574754	0.8233601876485301	0.9422005399447697
ENSMUSG00000006154.13	Eps8l1	EPS8-like 1	-6.767096602569266e-7	0.20373911313200985	60.8262139415901	4.709271110263103	0.194366252787581	0.4002448872529085
ENSMUSG00000006169.20	Clint1	clathrin interactor 1	2.3598062230000932e-6	0.16047381362717378	493.94543228366257	1.670586282412188	0.6434928140030288	0.8441649345554317
ENSMUSG00000006191.17	Cdkal1	CDK5 regulatory subunit associated protein 1-like 1	1.230797551031208e-6	0.026763722527620163	129.72658149133127	3.0998037435461185	0.37649190840295454	0.6222654247699633
ENSMUSG00000006205.13	Htra1	HtrA serine peptidase 1	1.5946441196425088e-6	1.1492746183093074	387.47290442148847	90.37649947768486	1.8183956165619798e-19	1.2991426460548367e-17
ENSMUSG00000006215.12	Zbtb17	zinc finger and BTB domain containing 17	-6.294559799632539e-7	-0.22225233347977238	249.4430506840162	5.949302779736371	0.11410297577125435	0.27043929192592153
ENSMUSG00000006218.4	Fam131c	family with sequence similarity 131, member C	5.700601092216732e-7	-3.940710591865095	308.17682261216964	123.84519192812863	1.146048877080931e-26	1.8511159509898788e-24
ENSMUSG00000006219.12	Fblim1	filamin binding LIM protein 1	-2.0415946343246475e-7	-0.9051627890237446	213.6209183770168	36.82939767595428	5.00012372002815e-8	7.162305932624481e-7
ENSMUSG00000006221.7	Hspb7	heat shock protein family, member 7 (cardiovascular)	1.490951937911013e-6	-0.16411030685067446	78.75695700257468	14.349546899795484	0.002465982912486789	0.011684478532664614
ENSMUSG00000006235.6	Epor	erythropoietin receptor	-8.757652778874169e-7	0.05166759185177688	46.34505245068152	0.9226127815313703	0.8199676782851882	0.9406276505027853
ENSMUSG00000006241.16	Ccdc159	coiled-coil domain containing 159	-2.2722652201429765e-6	0.0825893251616122	74.03452550190403	1.1706614456322342	0.760049162505539	0.9121135384846516
ENSMUSG00000006262.15	Mob1b	MOB kinase activator 1B	1.8135819519922501e-6	-1.185803663546508	1368.776748079091	44.057719092959786	1.4671709706820137e-9	2.7242305050278544e-8
ENSMUSG00000006273.14	Atp6v1b2	ATPase, H+ transporting, lysosomal V1 subunit B2	6.739094651057704e-7	0.21966515101524817	1519.510816090923	3.346648264642738	0.3412026684034926	0.5849730831728095
ENSMUSG00000006276.10	Eps15l1	epidermal growth factor receptor pathway substrate 15-like 1	2.1943598570557818e-5	0.33999543655486986	496.1017482133464	22.89943261753905	4.237979789856366e-5	3.324698017699791e-4
ENSMUSG00000006281.8	Tep1	telomerase associated protein 1	3.777825398318021e-6	0.087612385503124	668.3981496091781	0.891426628814429	0.8274962527602028	0.9447494809205964
ENSMUSG00000006288.8	Ttc5	tetratricopeptide repeat domain 5	1.16099218818842e-6	-0.12149041808914415	224.8380901390762	4.279489209164836	0.23282302794417406	0.45309276853926755
ENSMUSG00000006289.14	Osgep	O-sialoglycoprotein endopeptidase	1.0500897909570906e-6	0.32508968573557223	418.04612199457983	11.794916569652543	0.008119748137794312	0.03209629950369924
ENSMUSG00000006299.13	Aamp	angio-associated migratory protein	-5.4546249290734026e-6	0.12645874738146387	1728.5083667151987	3.604128912082956	0.30750594171122775	0.5470172589376715
ENSMUSG00000006301.17	Tmbim1	transmembrane BAX inhibitor motif containing 1	-2.1580533089612415e-6	0.03569959180543392	913.9241930680793	0.3049442319755826	0.9590959375308343	0.9925460131430062
ENSMUSG00000006304.14	Arpc2	actin related protein 2/3 complex, subunit 2	7.247169909881051e-6	0.05089961717284253	1242.438055781533	0.5347769282027173	0.9111872736838067	0.9797552068698324
ENSMUSG00000006307.16	Kmt2b	lysine (K)-specific methyltransferase 2B	-6.188855310955829e-6	0.2230816957205393	723.4240245185869	6.9168027762894155	0.07459736144604767	0.19521961313438635
ENSMUSG00000006310.10	Zbtb32	zinc finger and BTB domain containing 32	-1.1685265939832978e-6	0.22217832292605105	17.704197678000945	2.698941221563885	0.44040725265143127	0.6843202643230555
ENSMUSG00000006313.5	Upk1a	uroplakin 1A	4.221490189289896e-7	-0.09988267827779426	10.264795148119708	3.9372226210808776	0.2683232316608976	0.4991358886859441
ENSMUSG00000006315.9	Tmem147	transmembrane protein 147	2.1447962192418204e-6	-0.5502361305809761	1750.2058714576058	26.720049946629473	6.739064350186286e-6	6.27925708789037e-5
ENSMUSG00000006333.14	Rps9	ribosomal protein S9	8.395846256514922e-7	-0.08036446453414836	3386.2869416745184	0.5340731305753081	0.9113444012286283	0.9798631417433713
ENSMUSG00000006335.16	Tfpt	TCF3 (E2A) fusion partner	-4.7479581465869105e-6	-0.25660579046514326	213.33748776573447	2.8651271976668795	0.4128907284595323	0.6573856991650209
ENSMUSG00000006342.15	Susd2	sushi domain containing 2	-2.9738327394059893e-8	-0.5683494361775846	28.886871077047605	10.072815659455856	0.017957209205127687	0.062065520408166784
ENSMUSG00000006344.17	Ggt5	gamma-glutamyltransferase 5	1.1438186242784234e-5	0.3066764493266161	67.32304778742977	5.914535378371781	0.11584311306093686	0.2736261613402619
ENSMUSG00000006356.10	Crip2	cysteine rich protein 2	5.313664657428981e-6	-0.3535285205983723	790.1258634509614	11.679850892325248	0.008564328501930308	0.033548128863269876
ENSMUSG00000006360.11	Crip1	cysteine-rich protein 1 (intestinal)	4.215366524758252e-6	-0.5270972159205375	245.42103448521715	18.993708326884956	2.7421905536157304e-4	0.001742575776036702
ENSMUSG00000006362.16	Cbfa2t3	CBFA2/RUNX1 translocation partner 3	-8.933019923691171e-7	-0.34370765374883905	664.9436864368113	15.02979526628448	0.0017913630678614027	0.008906029272950118
ENSMUSG00000006369.14	Fbln1	fibulin 1	-3.7731559583498905e-6	-0.29920004918631543	34.60466151621133	3.3522613428508805	0.3404348236952797	0.5841938296109273
ENSMUSG00000006373.10	Pgrmc1	progesterone receptor membrane component 1	1.0958072392676246e-6	-0.06199682390219472	1580.8025365879255	1.0023105028012367	0.8006928831128095	0.931852034892791
ENSMUSG00000006378.15	Gcat	glycine C-acetyltransferase (2-amino-3-ketobutyrate-coenzyme A ligase)	-3.7908190990211844e-6	0.5517420786950719	243.9735507585732	14.276812314762367	0.0025515825848636785	0.012021173746490726
ENSMUSG00000006386.15	Tek	TEK receptor tyrosine kinase	-1.1524945705139652e-5	-0.18912888724312554	682.0504563435721	3.19317968251994	0.36278887436720675	0.6084213338378165
ENSMUSG00000006390.15	Elovl1	elongation of very long chain fatty acids (FEN1/Elo2, SUR4/Elo3, yeast)-like 1	-3.660992205806886e-6	-0.507202641003804	199.19723593908083	13.102825582764268	0.004419434378402704	0.01916707475479624
ENSMUSG00000006392.16	Med8	mediator complex subunit 8	-4.583581074575093e-6	-0.2973971606496315	369.0609677576812	15.498031890483333	0.0014369179988479158	0.007376207385570274
ENSMUSG00000006395.16	Hyi	hydroxypyruvate isomerase (putative)	-7.428268448164869e-7	0.7529878291141305	63.69784114030985	19.424444512473173	2.2335322701251605e-4	0.0014583058947590414
ENSMUSG00000006398.15	Cdc20	cell division cycle 20	1.0775432236438704e-7	-0.7176961026429352	14.968683563723546	6.8558415773071175	0.07663732753591379	0.19935580511702117
ENSMUSG00000006403.13	Adamts4	a disintegrin-like and metallopeptidase (reprolysin type) with thrombospondin type 1 motif, 4	-2.5819324466063544e-6	-1.6326724056876445	55.30350945697665	45.93681701597444	5.849659873700591e-10	1.1713488473738864e-8
ENSMUSG00000006411.12	Nectin4	nectin cell adhesion molecule 4	-1.4942692934335825e-6	-0.051513474164055516	2.694286871867658	2.372013218311082	0.4988656145909336	NA
ENSMUSG00000006412.10	Pfdn2	prefoldin 2	-4.729811603560974e-6	0.16252422469428934	505.35187409987617	3.0853746068058	0.37864848336202694	0.6242141977049184
ENSMUSG00000006418.17	Rnf114	ring finger protein 114	-9.3263141943281e-6	0.43186608111923636	411.1698852872837	40.238653327393905	9.483440294523665e-9	1.524161817781213e-7
ENSMUSG00000006423.15	C330007P06Rik	RIKEN cDNA C330007P06 gene	-1.7527157804831019e-6	0.10078803810121209	991.1688095142738	1.6025705752408328	0.6588070995545399	0.8532125760150906
ENSMUSG00000006435.16	Neurl1a	neuralized E3 ubiquitin protein ligase 1A	6.830735321003728e-7	0.7932607684306009	63.59510503726421	11.406525976664454	0.009718997463570255	0.03711501755937416
ENSMUSG00000006442.10	Srm	spermidine synthase	7.678549923975559e-6	0.15172701383177112	241.48503615787862	3.3226579482132195	0.3445015099808747	0.5885544887598864
ENSMUSG00000006445.3	Epha2	Eph receptor A2	-2.1971227893357174e-6	-0.377134508305864	165.24648439539683	16.097652784835333	0.0010828872709714714	0.00575804162674907
ENSMUSG00000006456.10	Rbm14	RNA binding motif protein 14	6.762160049060426e-6	0.35663444939131383	222.48988164848575	8.180713391546618	0.04242087809523187	0.12529242337722363
ENSMUSG00000006457.4	Actn3	actinin alpha 3	3.55264295489657e-7	-0.08569678617912406	181.07557465074413	11.249938102899279	0.010448363273175188	0.039502185275608545
ENSMUSG00000006462.6	A530013C23Rik	RIKEN cDNA A530013C23 gene	2.074579129599619e-6	2.647905778691375	19.055409446432062	47.38085515701711	2.8841083944725885e-10	6.091363240442653e-9
ENSMUSG00000006463.13	Zdhhc24	zinc finger, DHHC domain containing 24	9.392042531490165e-7	0.38249998649848926	96.08625532965748	11.069426690002388	0.011356322205479533	0.04237204165255323
ENSMUSG00000006464.9	Bbs1	Bardet-Biedl syndrome 1 (human)	7.381600452348655e-6	-0.140259065263431	71.75117483330897	6.455973631473626	0.09141505976555703	0.22888042292902158
ENSMUSG00000006471.18	Ndor1	NADPH dependent diflavin oxidoreductase 1	-5.3564124457191795e-6	0.21775371412482225	205.30798147257602	5.582722675574928	0.13377375764128716	0.30542427753950374
ENSMUSG00000006476.19	Nsmf	NMDA receptor synaptonuclear signaling and neuronal migration factor	1.8103990403943244e-5	0.07341931968317626	288.18726295631825	2.9422288189299195	0.4006183902672618	0.6458887050150451
ENSMUSG00000006494.11	Pdk1	pyruvate dehydrogenase kinase, isoenzyme 1	-6.122767435539082e-7	1.3587098192625309	1346.2793913295134	66.47690795552299	2.423203695760032e-14	8.691991603737586e-13
ENSMUSG00000006498.16	Ptbp1	polypyrimidine tract binding protein 1	3.0929918939184137e-6	-0.00914629919504805	1218.3728694087729	0.3640710131116407	0.9475603561160945	0.989911733042458
ENSMUSG00000006517.5	Mvd	mevalonate (diphospho) decarboxylase	5.295300983770641e-7	-0.12847083977873588	175.20831454039134	1.0712395624877615	0.7840211070010239	0.9240590929154633
ENSMUSG00000006519.11	Cyba	cytochrome b-245, alpha polypeptide	7.156462797341639e-7	-0.16823045661814595	90.43003579730784	1.19970355307737	0.7530754127545802	0.907989599335528
ENSMUSG00000006522.17	Itih3	inter-alpha trypsin inhibitor, heavy chain 3	1.1137494579935448e-6	-0.06807104623504295	4.332448196961086	6.508795959409795	0.08931625780529896	0.2245647431944671
ENSMUSG00000006526.13	Stimate	STIM activating enhancer	8.182920671547017e-6	-0.3768904250905653	1088.390149687602	20.767725272222066	1.1764033567272786e-4	8.29550717958663e-4
ENSMUSG00000006527.16	Sfmbt1	Scm-like with four mbt domains 1	2.592926528031301e-8	0.20730232806142485	287.86862974003196	2.0506815005883823	0.5619544797699991	0.7870542616145701
ENSMUSG00000006529.16	Itih1	inter-alpha trypsin inhibitor, heavy chain 1	3.4817377498288656e-7	0.04450629523265774	0.741960258112943	0.6885054833166677	0.8759041877236126	NA
ENSMUSG00000006538.12	Ihh	Indian hedgehog	-2.975345241755331e-7	-0.08299628729239773	5.546333591417562	0.46211019382199936	0.92713320053158	0.9848237576131156
ENSMUSG00000006542.13	Prkag3	protein kinase, AMP-activated, gamma 3 non-catalytic subunit	1.6444694700867807e-7	-0.121744604782348	4.468479378115371	1.3681940947281248	0.7130068508520345	0.8865366450026172
ENSMUSG00000006567.11	Atp7b	ATPase, Cu++ transporting, beta polypeptide	6.248649876455035e-7	0.15345900859270645	1.5642746122000817	2.947638005527864	0.3997690227837024	NA
ENSMUSG00000006574.15	Slc4a1	solute carrier family 4 (anion exchanger), member 1	-4.0896960645200493e-7	-0.10571644111623393	12.401299152537323	9.856248493891655	0.019828442442626024	0.06749835083263342
ENSMUSG00000006575.14	Rundc3a	RUN domain containing 3A	2.3225968727347885e-6	-1.4689821311940443	185.2686829163725	100.75235227733589	1.0708297880778385e-21	9.485038750418037e-20
ENSMUSG00000006576.16	Slc4a3	solute carrier family 4 (anion exchanger), member 3	1.3251491388654218e-6	-0.3664554601420559	123.13358204981532	13.256753199199864	0.004113014988107683	0.018004551994084086
ENSMUSG00000006585.3	Cdt1	chromatin licensing and DNA replication factor 1	-1.095767210469741e-6	-0.33271028734649877	19.507605949924653	3.59293397320171	0.3089074106520075	0.5484701939383824
ENSMUSG00000006586.15	Runx1t1	RUNX1 translocation partner 1	2.164316657232761e-6	-0.20040137925043547	15.127848142408645	4.7726383931822625	0.1892230635171853	0.3930958006128819
ENSMUSG00000006587.6	Snai3	snail family zinc finger 3	1.0524524714397174e-6	-0.23204889581077914	3.820785547290601	12.421828688170109	0.006069384234529067	0.02510616623675462
ENSMUSG00000006589.8	Aprt	adenine phosphoribosyl transferase	2.603574082532818e-6	-0.08116067700008367	141.80122507713907	1.8463694094235734	0.6048967884327354	0.8172203066626141
ENSMUSG00000006599.13	Gtf2h1	general transcription factor II H, polypeptide 1	-2.0135252835664566e-7	0.1331371704580266	463.74184574897816	1.1784940482891386	0.7581668127042819	0.9112803956908777
ENSMUSG00000006611.15	Hfe	homeostatic iron regulator	-3.980257482524494e-6	0.14013455435658134	364.0764229832964	2.695107059487327	0.44105943885454785	0.6846595956682587
ENSMUSG00000006638.15	Abhd1	abhydrolase domain containing 1	2.3431933367295773e-6	0.048553947551513855	49.64982592509309	1.1865653085320673	0.756228276262769	0.9100214253966821
ENSMUSG00000006641.12	Slc5a6	solute carrier family 5 (sodium-dependent vitamin transporter), member 6	-1.3333929141774031e-6	0.21853243455467902	407.460498064274	3.5752355669881695	0.3111346134212712	0.5512407412599948
ENSMUSG00000006642.3	Tcf23	transcription factor 23	-1.660827094512666e-6	-0.13756882677906332	13.115249483976353	1.5495625994319226	0.6708794412315662	0.8610287663981286
ENSMUSG00000006649.17	Nphs1	nephrosis 1, nephrin	1.8986127721421731e-7	-0.09814242696489889	3.5158785341610366	1.6358838174283932	0.6512810504257356	0.8488656393724621
ENSMUSG00000006651.8	Aplp1	amyloid beta (A4) precursor-like protein 1	2.6300525237216126e-6	-0.96129797051242	54.07103868220696	17.624485532886766	5.256681288788008e-4	0.003078989333827551
ENSMUSG00000006673.14	Qrich1	glutamine-rich 1	3.0761737714371327e-6	-0.2706702780211036	936.0560028526743	8.501677268051907	0.036705297701215646	0.11162036668257222
ENSMUSG00000006675.10	P4htm	prolyl 4-hydroxylase, transmembrane (endoplasmic reticulum)	-1.0758180144160629e-6	-0.08780944793939331	17.883988169310744	1.6637808433017938	0.6450159318267243	0.8450137030217146
ENSMUSG00000006676.16	Usp19	ubiquitin specific peptidase 19	2.2554554271771566e-6	-0.029223577083384977	1960.3825578164342	2.137046828332984	0.5444543717337957	0.7735716791611775
ENSMUSG00000006678.6	Pola1	polymerase (DNA directed), alpha 1	-1.0405403492960917e-5	-0.8935365753963356	58.57810442294222	22.997937892328807	4.042300547643071e-5	3.1812502179343315e-4
ENSMUSG00000006699.17	Cdc42	cell division cycle 42	1.3571513246388227e-6	0.09635301565871296	3268.13399227659	0.6028636362796362	0.8957764974419923	0.9737383865813304
ENSMUSG00000006705.13	Pknox1	Pbx/knotted 1 homeobox	6.179621822754316e-6	0.0023309036992808646	177.92633991897614	2.147930971592359	0.5422770231109016	0.7720576839616503
ENSMUSG00000006715.11	Gmnn	geminin	-1.389588609079675e-6	-0.1563309160888147	294.8134151454427	1.467493279115132	0.6897929270225017	0.8729767463214502
ENSMUSG00000006717.7	Acot13	acyl-CoA thioesterase 13	-5.012304486376446e-6	0.13085050290482708	1094.0382346029903	3.8419613242281514	0.2790429072358366	0.5130760339463418
ENSMUSG00000006720.16	Zfp184	zinc finger protein 184 (Kruppel-like)	8.669289723203784e-7	0.019946630044099023	2.9413394056046474	1.2343541402854612	0.744777106046922	NA
ENSMUSG00000006724.12	Cyp27b1	cytochrome P450, family 27, subfamily b, polypeptide 1	5.333040404386754e-7	0.06510820555887509	0.6814434787146958	1.9038316896530247	0.5926046611986877	NA
ENSMUSG00000006728.12	Cdk4	cyclin-dependent kinase 4	-7.168278894778284e-6	0.17367922226900837	568.1931935685428	6.394116771231552	0.09393312336615396	0.2333676237492557
ENSMUSG00000006731.10	B4galnt1	beta-1,4-N-acetyl-galactosaminyl transferase 1	-3.8079581038199255e-7	-0.14169504048210896	21.521853135610705	2.244239565657864	0.5232872011699613	0.7559318605018888
ENSMUSG00000006732.14	Mettl1	methyltransferase like 1	4.660950479849314e-6	-0.5769282231121804	121.43734049993603	22.75813611508522	4.535254223432061e-5	3.5380800021775295e-4
ENSMUSG00000006736.9	Tspan31	tetraspanin 31	-1.2379674107247505e-5	-0.30540776802603753	787.7994918009903	13.620396216024119	0.0034701522516246463	0.01559826011927003
ENSMUSG00000006740.14	Kif5b	kinesin family member 5B	5.5276281754032254e-6	-0.409491096686346	1359.225609751338	26.003240864635018	9.522517066949954e-6	8.63743044928517e-5
ENSMUSG00000006763.14	Saal1	serum amyloid A-like 1	-8.326182877310355e-7	0.18965983082641605	71.3505896314781	2.5513087657307807	0.46608975933086416	0.707072759301443
ENSMUSG00000006782.16	Cnp	2',3'-cyclic nucleotide 3' phosphodiesterase	-1.1353027253405077e-6	0.1696116724648485	181.69316982471915	2.514836746374897	0.4726157173525191	0.7118677221060149
ENSMUSG00000006784.14	Odad4	outer dynein arm complex subunit 4	2.773334113920357e-7	0.18740144648624799	340.3823082285093	1.8383902296561985	0.6066166365501432	0.8178711708113809
ENSMUSG00000006800.14	Sulf2	sulfatase 2	1.5577675306962958e-5	1.5649550700995125	424.7176111206557	315.3279849600904	4.7872948489197866e-68	1.0389028234012051e-64
ENSMUSG00000006818.5	Sod2	superoxide dismutase 2, mitochondrial	6.3923417539092025e-6	-0.010013057931432482	13616.540525121016	0.8855849619781679	0.8289050224922506	0.9450897310094488
ENSMUSG00000006850.8	Tmco6	transmembrane and coiled-coil domains 6	1.306315307502248e-6	0.4203223617234971	114.38622179924482	7.809719305583769	0.050112359766131646	0.14330434490196203
ENSMUSG00000006906.10	Stambp	STAM binding protein	2.0072255690503704e-6	0.5351919507568357	137.0823757472534	13.741050146565357	0.003279680467399544	0.01486257702806669
ENSMUSG00000006920.14	Ezh1	enhancer of zeste 1 polycomb repressive complex 2 subunit	-4.912241372324262e-6	0.24789265814145595	608.887102357607	7.301507900140194	0.06288400579274406	0.17154764685226737
ENSMUSG00000006930.15	Hap1	huntingtin-associated protein 1	-1.8153371700036367e-6	-0.9288923035039017	14.22998994279515	6.763141788390271	0.07984293576941844	0.2059357016628842
ENSMUSG00000006931.15	P3h4	prolyl 3-hydroxylase family member 4 (non-enzymatic)	-4.528608305021488e-6	-0.17433717942463386	95.23087822376579	1.3092438874967343	0.7269392028441455	0.8941421460632378
ENSMUSG00000006932.17	Ctnnb1	catenin (cadherin associated protein), beta 1	1.9290329166255983e-5	-0.22587971372912813	4606.379189501591	16.96101693530173	7.199096964879328e-4	0.004063183433266255
ENSMUSG00000006941.5	Eif1b	eukaryotic translation initiation factor 1B	1.1393949335504877e-5	0.09737960423179558	285.082927946934	2.6268520532528328	0.4528014701775721	0.695573761933269
ENSMUSG00000006958.14	Chrd	chordin	3.6050266272504236e-7	0.13671176224088777	17.096074520090383	1.9019333838104586	0.5930080989573863	0.808390036177595
ENSMUSG00000006998.16	Psmd2	proteasome (prosome, macropain) 26S subunit, non-ATPase, 2	7.891195823682873e-6	-0.1040703038481768	2899.6148549978443	3.956088998519334	0.26624493049277104	0.496496888705807
ENSMUSG00000007021.5	Syngr3	synaptogyrin 3	-3.919073733082246e-8	-0.18345776073139475	4.254152813710623	1.913887672470807	0.5904705461394665	0.8069872590354465
ENSMUSG00000007029.16	Vars	valyl-tRNA synthetase	-1.4986619164606501e-5	0.23560849871371034	494.2265649239638	26.76587232139383	6.591683534673432e-6	6.159215169293082e-5
ENSMUSG00000007030.8	Vwa7	von Willebrand factor A domain containing 7	1.8609359923750913e-6	0.026941183061105642	3.6313583761301538	2.196670213583431	0.5326045330688282	0.7637987195281617
ENSMUSG00000007033.4	Hspa1l	heat shock protein 1-like	9.156997897598486e-8	-0.06231941708242781	41.61277211928011	1.7456519914560147	0.6268324578260625	0.8330096678137071
ENSMUSG00000007035.15	Msh5	mutS homolog 5	-5.453431218874623e-7	-0.4487222630985793	10.76048489551374	7.456144036728787	0.05869607154117419	0.16257538258237478
ENSMUSG00000007036.15	Abhd16a	abhydrolase domain containing 16A	-8.441162433673052e-6	0.35350510149195064	765.2293236564345	17.945221571359866	4.5144101293473083e-4	0.002700712414045438
ENSMUSG00000007038.5	Neu1	neuraminidase 1	-7.775825434635708e-6	-0.20519088975586455	430.82500307877905	4.320853801897982	0.2288372320925267	0.4476947471668195
ENSMUSG00000007039.12	Ddah2	dimethylarginine dimethylaminohydrolase 2	-1.677376549502902e-6	-1.018914994355905	147.2916540861108	33.32593282160914	2.749077635610172e-7	3.4188206899590397e-6
ENSMUSG00000007041.9	Clic1	chloride intracellular channel 1	2.3079483810856812e-6	-0.6813484205295453	260.7087076139035	18.34701838950039	3.729940769572828e-4	0.0022906084789725456
ENSMUSG00000007050.17	Lsm2	LSM2 homolog, U6 small nuclear RNA and mRNA degradation associated	-1.876396461817423e-6	0.017893888211697944	109.78961858174269	0.5769795433433842	0.9016815580595595	0.9759453218977504
ENSMUSG00000007080.14	Pole	polymerase (DNA directed), epsilon	1.688474379254183e-6	0.09608652320639312	11.424481611257397	0.9785412674779508	0.8064441405502318	0.9338785066892921
ENSMUSG00000007097.14	Atp1a2	ATPase, Na+/K+ transporting, alpha 2 polypeptide	3.8144472323513104e-6	-0.8417526106232142	46967.859309718224	66.71518996831998	2.154776616200439e-14	7.793557673719964e-13
ENSMUSG00000007122.11	Casq1	calsequestrin 1	3.945655868717639e-7	-0.10866463226662772	59.20547259357867	6.697718895982035	0.0821827427150251	0.21074957108944617
ENSMUSG00000007207.10	Stx1a	syntaxin 1A (brain)	1.2489272027643249e-6	-0.46787553526226205	27.354773000707528	8.022026451532938	0.04555867197645778	0.13233368351119146
ENSMUSG00000007216.6	Zfp775	zinc finger protein 775	5.724954982228218e-6	0.13779707930418883	102.76537480306928	1.6240350258962621	0.6539524013680976	0.8501244944537474
ENSMUSG00000007338.10	Mrpl49	mitochondrial ribosomal protein L49	9.298704070956105e-6	0.5142637488838542	527.3700981644776	25.44407326194286	1.2467608849354455e-5	1.0948414629926288e-4
ENSMUSG00000007379.15	Dennd2c	DENN/MADD domain containing 2C	-1.2151542222758509e-6	0.11732343510226065	31.67867471399746	1.2899147634028054	0.7315292976978134	0.8954108582374491
ENSMUSG00000007411.16	Mark3	MAP/microtubule affinity regulating kinase 3	1.5233420938045644e-6	-0.25293326452961573	881.4104056721851	6.373848026290176	0.09477262168432489	0.23518403159827964
ENSMUSG00000007415.15	Gatad1	GATA zinc finger domain containing 1	2.0735245130089743e-6	-0.01635722919836192	1482.8127219163607	0.7908309293211175	0.8516588739089168	0.9556411882692032
ENSMUSG00000007458.14	M6pr	mannose-6-phosphate receptor, cation dependent	3.970304165334513e-6	-0.17910758097943014	1346.8175343822365	5.048683201814924	0.16826683390090716	0.3613657228294964
ENSMUSG00000007476.18	Lrrc8a	leucine rich repeat containing 8A VRAC subunit A	-6.373871812645107e-6	0.07353395479721171	533.4274123596439	2.373085599710379	0.4986643930767543	0.7351658057239752
ENSMUSG00000007480.5	Mc5r	melanocortin 5 receptor	3.4034034688762475e-7	2.672013558089406	60.69296369943818	113.74391459596589	1.715915799635965e-24	2.206667718331851e-22
ENSMUSG00000007564.15	Ppp2r1a	protein phosphatase 2, regulatory subunit A, alpha	8.520433347850501e-6	-0.10359565124811576	2313.4455795055314	6.084603463546557	0.10756585362181398	0.25834927000750657
ENSMUSG00000007570.16	Fance	Fanconi anemia, complementation group E	2.469614500978073e-5	-0.10838066737017217	185.78115542639463	0.8142590231039719	0.8460535111722621	0.9533546444772923
ENSMUSG00000007589.9	Tinf2	Terf1 (TRF1)-interacting nuclear factor 2	2.8987209491110976e-6	0.33055010407947893	210.33662253725697	5.403402686842298	0.14453172729213776	0.3234358491259092
ENSMUSG00000007591.15	Tssk4	testis-specific serine kinase 4	-1.4787165879018655e-8	0.08628448357839612	2.20232613687254	0.8621694376422582	0.834546237981672	NA
ENSMUSG00000007594.10	Hapln4	hyaluronan and proteoglycan link protein 4	1.253807140932387e-6	1.1603251808593298	62.08089779530714	8.963063850315763	0.029786025084594624	0.09434686763248445
ENSMUSG00000007603.9	Dus3l	dihydrouridine synthase 3-like (S. cerevisiae)	5.331398252366281e-6	-0.45544121697141904	539.712424006702	33.07104007638455	3.1114398097869866e-7	3.841942143507245e-6
ENSMUSG00000007610.15	Gtpbp3	GTP binding protein 3	2.64511669674289e-5	0.03299211093414437	293.48990825807005	7.453825376558228	0.058756820830692814	0.16271768486866453
ENSMUSG00000007613.15	Tgfbr1	transforming growth factor, beta receptor I	-5.3836594917033045e-6	0.18606659178415152	197.3733839045037	9.569160185648371	0.022606880928759003	0.07517296682708008
ENSMUSG00000007617.18	Homer1	homer scaffolding protein 1	1.080558705256731e-7	-0.3068721472938826	241.07063464911408	5.619871795529349	0.13164218331848257	0.30186764556758366
ENSMUSG00000007646.13	Rad51c	RAD51 paralog C	2.4666411151806713e-6	-0.10689234647141854	19.97049328475248	3.0233454028249582	0.3880397610096916	0.6338688644043334
ENSMUSG00000007655.16	Cav1	caveolin 1, caveolae protein	8.570346936038242e-7	0.1482054394885785	8713.52838947639	3.4040635841674884	0.33341955818409874	0.5767482731432454
ENSMUSG00000007656.13	Arpp19	cAMP-regulated phosphoprotein 19	1.7431093195291037e-6	-0.32092511551512337	874.008797982769	8.484043317104977	0.03699878314076377	0.1121984059575196
ENSMUSG00000007659.18	Bcl2l1	BCL2-like 1	6.480738695794882e-7	-0.565891088953204	893.2216959245193	26.125390265930662	8.977898332180678e-6	8.190504095900616e-5
ENSMUSG00000007670.10	Khsrp	KH-type splicing regulatory protein	-2.14374841096356e-7	0.26909690968739053	791.9154224069551	9.992299425564795	0.018631706710600084	0.06407786454095246
ENSMUSG00000007682.6	Dio2	deiodinase, iodothyronine, type II	1.598621943831636e-7	-0.7203421176135478	4914.220197913361	17.81333115876805	4.8061074035571675e-4	0.002845799134827967
ENSMUSG00000007721.6	Ccdc124	coiled-coil domain containing 124	-2.595486132179821e-6	0.015316970333180278	694.245956929121	0.9932797305384042	0.802878059231299	0.9326084561966133
ENSMUSG00000007739.10	Cct4	chaperonin containing Tcp1, subunit 4 (delta)	-1.731446302412841e-6	0.43204510325821366	1203.013257137488	27.834557960523966	3.934342837883056e-6	3.8633555434665005e-5
ENSMUSG00000007777.9	0610009B22Rik	RIKEN cDNA 0610009B22 gene	-1.1330506756677518e-5	-0.18841633409544317	307.6960496271046	3.3314360996137395	0.34329123619079543	0.5872959353082774
ENSMUSG00000007783.10	Cpt1c	carnitine palmitoyltransferase 1c	2.6338400452756724e-6	-0.07614655229987513	34.30415111597719	3.278782316769366	0.3506066855714822	0.5951976501105102
ENSMUSG00000007805.4	Twist2	twist basic helix-loop-helix transcription factor 2	-4.777352597823297e-7	0.2358001985361783	13.78740029661209	2.7474765961620307	0.4322193433522748	0.675895986707642
ENSMUSG00000007812.16	Zfp655	zinc finger protein 655	-1.8266189970276937e-5	-0.2381509437489545	503.0498701848672	16.58895484048665	8.58509903624776e-4	0.004725615230446968
ENSMUSG00000007815.13	Rhoa	ras homolog family member A	5.183124921064691e-6	-0.1635420821512126	3367.7236570212913	5.530389108738575	0.13683226826081726	0.31065058314058436
ENSMUSG00000007817.15	Zmiz1	zinc finger, MIZ-type containing 1	7.807444790448368e-6	-0.02614040683481208	1033.3934909376205	2.609189842372416	0.4558807261459227	0.6977234230894198
ENSMUSG00000007827.10	Ankrd26	ankyrin repeat domain 26	3.057207358740063e-6	-0.4603155900958456	63.146925436726406	12.350228041341097	0.006274841004886944	0.025869749391081033
ENSMUSG00000007833.15	Aldh16a1	aldehyde dehydrogenase 16 family, member A1	-5.49901095213638e-6	0.14155798879577625	401.23075414001914	3.5278259211870022	0.31717108415561	0.5585157918678919
ENSMUSG00000007836.6	Hnrnpa0	heterogeneous nuclear ribonucleoprotein A0	-9.091400919261965e-6	-0.14031756725346284	1128.5372235583493	2.6781072388661755	0.44396056966064845	0.6876383313042655
ENSMUSG00000007837.11	Prrg2	proline-rich Gla (G-carboxyglutamic acid) polypeptide 2	-8.035759884712711e-6	0.46178455846176264	287.60136315746274	20.843686994039928	1.1344547107515685e-4	8.045452709705057e-4
ENSMUSG00000007850.16	Hnrnph1	heterogeneous nuclear ribonucleoprotein H1	2.3056162829492224e-6	-0.13899295521300647	2258.2396560782045	2.5571058477662802	0.4650591157001964	0.706253613337221
ENSMUSG00000007867.9	Ift43	intraflagellar transport 43	-1.8172418106246228e-6	0.18686778136880602	87.84165524721342	2.4838346382340575	0.4782196113428558	0.7163072452261581
ENSMUSG00000007872.3	Id3	inhibitor of DNA binding 3	-2.5032021372612233e-6	-0.4414117134390135	748.0303824121108	15.171309980370438	0.0016759532000548661	0.00840202815655574
ENSMUSG00000007877.2	Tcap	titin-cap	2.90238047920696e-7	-0.0872568507518867	143.54448024479996	11.809592537047934	0.008064708814993922	0.031922346041292626
ENSMUSG00000007880.16	Arid1a	AT rich interactive domain 1A (SWI-like)	6.18783973680364e-6	-0.03184812517769	899.349937634229	0.8882606482129631	0.828259821184061	0.9449369057646207
ENSMUSG00000007888.15	Crlf1	cytokine receptor-like factor 1	2.7880365524693904e-6	-2.929590058673419	11.315796481659019	42.54847730116607	3.0687886693936325e-9	5.392433207423366e-8
ENSMUSG00000007891.16	Ctsd	cathepsin D	1.3736339298762338e-6	0.10742731528062825	21122.241381549517	1.2394919590109907	0.7435489159108613	0.9028362518623907
ENSMUSG00000007892.8	Rplp1	ribosomal protein, large, P1	1.471904430530629e-6	0.01415270708864007	3743.648220449704	0.10390871321959594	0.9913642727737217	0.9986494980826524
ENSMUSG00000007908.14	Hmgcll1	3-hydroxymethyl-3-methylglutaryl-Coenzyme A lyase-like 1	-7.339390650240148e-7	-0.08239965672589965	1.4841886282283159	1.1227944584868297	0.7715744548378713	NA
ENSMUSG00000007944.8	Ttc9b	tetratricopeptide repeat domain 9B	-6.268096762302712e-7	-0.042831146443426886	1.6643557556725508	0.986200834625123	0.8045908975934435	NA
ENSMUSG00000007946.11	Phox2a	paired-like homeobox 2a	3.6996965854800263e-7	-2.0933208934203056	6.911087953504091	12.36041229269317	0.006245203415148112	0.02576591646634657
ENSMUSG00000007950.9	Abhd8	abhydrolase domain containing 8	-8.741168949254133e-6	-1.3656293505441321	127.71903232071601	78.82049410374842	5.495605022013145e-17	2.718210791657271e-15
ENSMUSG00000007987.12	Ift22	intraflagellar transport 22	4.423952903500552e-6	0.3868714375569461	93.88990065356145	4.231139877055909	0.2375626268139526	0.4584620680432449
ENSMUSG00000007989.7	Fzd3	frizzled class receptor 3	-2.5261194834827955e-6	-0.11543592255256226	29.231768286960918	6.894962371739297	0.07532211187241737	0.19675453470728846
ENSMUSG00000008028.15	1700008O03Rik	RIKEN cDNA 1700008O03 gene	6.741701132645925e-7	0.19796531219658908	2.5530582703926408	3.270469187533479	0.3517739777610891	NA
ENSMUSG00000008035.12	Mid1ip1	Mid1 interacting protein 1 (gastrulation specific G12-like (zebrafish))	1.2030058733964756e-5	-0.008548338648145895	778.7851455965066	8.220170348921528	0.04167399233484079	0.1235329589027738
ENSMUSG00000008036.11	Ap2s1	adaptor-related protein complex 2, sigma 1 subunit	2.4904201064698367e-7	-0.21519013725916095	738.0784317997727	4.529071201331249	0.20971181442163958	0.42222043490363964
ENSMUSG00000008090.14	Fgfrl1	fibroblast growth factor receptor-like 1	-9.79046655245565e-6	0.6890195243646307	752.1623025061986	41.34990518219553	5.51195264227717e-9	9.263602112543461e-8
ENSMUSG00000008129.14	Brme1	break repair meiotic recombinase recruitment factor 1	-1.1606776838349665e-7	0.070506417811806	3.284041791891995	1.4967091393847198	0.6830300672937852	0.8682596139581911
ENSMUSG00000008136.14	Fhl2	four and a half LIM domains 2	-2.768068184980749e-6	-0.27816975884077544	4.725132879440426	4.1236499286624735	0.24841800995740004	0.4724268891302905
ENSMUSG00000008140.18	Emc10	ER membrane protein complex subunit 10	-6.290791526922482e-5	0.021506294959434173	1797.8187521257805	0.08326568279051116	0.993767028073593	0.9991543710541385
ENSMUSG00000008153.12	Clstn3	calsyntenin 3	-5.224310728026745e-7	-0.735901676011822	7894.657532133294	32.6268645337999	3.860476585555819e-7	4.664003757956477e-6
ENSMUSG00000008167.14	Fbxw9	F-box and WD-40 domain protein 9	-3.439075576132387e-7	0.3420892586719566	74.27186064020057	3.740746498804384	0.29085394313578783	0.5267915629227534
ENSMUSG00000008193.13	Spib	Spi-B transcription factor (Spi-1/PU.1 related)	-6.348172793740446e-8	-0.28806318558303345	3.8082360542384155	5.116671392404285	0.1634505471171962	0.35404428552734163
ENSMUSG00000008200.15	Fnbp4	formin binding protein 4	-5.344825927979018e-6	0.33914306632398994	443.39805142077563	10.093494935695531	0.01778788626248562	0.06163981904251754
ENSMUSG00000008206.16	Cers4	ceramide synthase 4	-9.739028776382777e-7	-0.0802355037381616	220.26077006605576	0.8778378002882903	0.8307724941613318	0.9457111842590572
ENSMUSG00000008226.14	Scrn3	secernin 3	1.0725941308311513e-6	-0.21411504726810124	424.5781259766212	2.4136621534773326	0.4910964843096964	0.7291478717267288
ENSMUSG00000008301.11	Phax	phosphorylated adaptor for RNA export	1.4432238010172323e-6	-0.43768708196071326	314.6446887161792	28.929429758107432	2.3172110418218203e-6	2.3790124717367606e-5
ENSMUSG00000008305.18	Tle1	transducin-like enhancer of split 1	-9.051626999148817e-6	0.036644647419812784	251.7319401443983	5.512352127515271	0.13790168718077603	0.31250635571667573
ENSMUSG00000008307.11	1700109H08Rik	RIKEN cDNA 1700109H08 gene	6.0451171605889e-7	0.4212706354320315	14.946286125361073	5.15761797193791	0.16061278397429968	0.3499496162873766
ENSMUSG00000008318.10	Relt	RELT tumor necrosis factor receptor	8.783605239953071e-7	-0.23612683547485705	10.144534844928481	4.894220001757475	0.17970877857345288	0.37892677510476314
ENSMUSG00000008333.12	Snrpb2	U2 small nuclear ribonucleoprotein B	1.7560285470297856e-6	0.20393003361850998	192.58083748292472	2.1832788282411286	0.5352494259051921	0.7662624955174437
ENSMUSG00000008348.9	Ubc	ubiquitin C	-3.932788487705156e-6	0.0361834112285919	14612.81631556554	3.35456295423063	0.34012041008288874	0.5838851418420875
ENSMUSG00000008373.16	Prpf31	pre-mRNA processing factor 31	-1.34774690897933e-6	-0.08960792280455723	288.3123458304939	0.6092009257097004	0.8943228391274354	0.9731785380458934
ENSMUSG00000008384.8	Sertad1	SERTA domain containing 1	4.4085870220087216e-7	-0.08991134185088392	139.96460799815736	3.7193298283750664	0.2934098909030812	0.5302820233154688
ENSMUSG00000008393.9	Carhsp1	calcium regulated heat stable protein 1	4.4895770289617435e-6	0.22396720019719707	3294.894150986868	3.4454178902705053	0.32791053994066754	0.5704835037488656
ENSMUSG00000008398.16	Elk3	ELK3, member of ETS oncogene family	2.3617710855113703e-6	-0.40095563824924363	557.5111639808772	8.505166838164826	0.03664749019082604	0.1115031681042641
ENSMUSG00000008429.8	Herpud2	HERPUD family member 2	-4.093659728634264e-6	0.5154555302184699	437.56342779454627	23.204441490004115	3.660821143914007e-5	2.904731073102883e-4
ENSMUSG00000008435.15	Rdh13	retinol dehydrogenase 13 (all-trans and 9-cis)	-4.480547443169126e-6	-0.5278291682877024	769.919361450007	13.894711097742345	0.0030520290068832704	0.014006417020486507
ENSMUSG00000008438.3	Adam21	a disintegrin and metallopeptidase domain 21	-4.7648118025629796e-7	-0.03350082144434633	2.369462941420157	0.3580795864296604	0.9487593879602912	NA
ENSMUSG00000008450.8	Nutf2	nuclear transport factor 2	-3.1277183303835322e-6	-0.20913740421171884	71.18335247058702	2.3967592790741605	0.49423816699650785	0.7318097072261298
ENSMUSG00000008475.13	Arpc5	actin related protein 2/3 complex, subunit 5	-9.01762369464411e-5	0.180219682493967	877.0552044013284	5.939984165328269	0.11456691557560537	0.2713130843415748
ENSMUSG00000008496.19	Pou2f2	POU domain, class 2, transcription factor 2	-3.746562596600335e-6	-0.05534279199450109	20.332492877595957	5.569290210012568	0.13455253536021944	0.306773956511786
ENSMUSG00000008540.11	Mgst1	microsomal glutathione S-transferase 1	-1.5229922063746658e-5	0.19989301080858018	4752.2833770407715	14.945106166558503	0.0018641654962630498	0.009215198513844763
ENSMUSG00000008575.17	Nfib	nuclear factor I/B	4.207375741950576e-6	-0.26210890588664065	1966.409826170858	12.440520266500272	0.006016852928494585	0.024912612375767824
ENSMUSG00000008601.12	Rab25	RAB25, member RAS oncogene family	-1.5321068778264003e-7	0.0032507923653102727	0.6333921003674816	1.4164532961947671	0.7016825598488636	NA
ENSMUSG00000008604.11	Ubqln4	ubiquilin 4	-2.7064997757661425e-6	0.09123789749805108	1530.9925429322332	2.3769833753208047	0.49793354068544	0.7345249553776807
ENSMUSG00000008658.16	Rbfox1	RNA binding protein, fox-1 homolog (C. elegans) 1	-3.92848447580306e-7	-0.12801121286440123	7.44950551934391	8.078924220267794	0.04440843231903562	0.12992497362500463
ENSMUSG00000008668.15	Rps18	ribosomal protein S18	1.2017654842810616e-6	0.14036256855890467	2117.8987197203546	1.1670881901911514	0.7609082553576757	0.9123109276871275
ENSMUSG00000008682.13	Rpl10	ribosomal protein L10	9.205578643214576e-6	-0.16152736701382436	737.90415204433	11.13247445432637	0.011030685277197506	0.04134363711084325
ENSMUSG00000008683.16	Rps15a	ribosomal protein S15A	1.3736322933089571e-5	0.48113157507545523	1065.7809104062899	14.143484539971155	0.0027162107654238586	0.012669568806696294
ENSMUSG00000008690.15	Ncaph2	non-SMC condensin II complex, subunit H2	2.625120141322374e-6	0.1144789363049642	1068.1422797849668	1.7200651129691096	0.6324821141897641	0.8368741699110157
ENSMUSG00000008730.17	Hipk1	homeodomain interacting protein kinase 1	8.508782413847207e-7	-0.18985156005894038	1927.785825110324	2.392351258416852	0.4950600217073672	0.7326509084648763
ENSMUSG00000008734.9	Gprc5b	G protein-coupled receptor, family C, group 5, member B	1.3751434611859707e-6	0.5789041596842859	1351.3594670510724	21.342353655439297	8.937337633773453e-5	6.489381792552946e-4
ENSMUSG00000008763.16	Man1a2	mannosidase, alpha, class 1A, member 2	5.548875595978384e-6	-0.08822294285598752	278.3372605503575	2.0128532370875405	0.5697432576063176	0.7925731326364809
ENSMUSG00000008822.15	Acyp1	acylphosphatase 1, erythrocyte (common) type	1.1608020397876096e-6	0.28160204095862285	157.19591074082393	6.482066795160506	0.09037243455516951	0.22669496262278543
ENSMUSG00000008845.9	Cd163	CD163 antigen	2.126590688475158e-6	0.1602302711408134	110.05280259569103	1.2210898274547048	0.7479506708272387	0.9047639072067788
ENSMUSG00000008855.17	Hdac5	histone deacetylase 5	-5.8265314197924745e-6	0.23697556899445485	1147.2613925392563	11.397451272803039	0.009759859759252287	0.03722875625568567
ENSMUSG00000008859.8	Rala	v-ral simian leukemia viral oncogene A (ras related)	3.689707677665122e-6	0.30911398627062175	1108.4615772909717	9.591987001407261	0.02237264264794815	0.07455114184472704
ENSMUSG00000008892.12	Vdac3	voltage-dependent anion channel 3	1.0831304718329437e-5	0.045903813792468856	1987.2019346225259	1.328657053085152	0.7223396845316042	0.8917399746251284
ENSMUSG00000008932.10	Slc1a7	solute carrier family 1 (glutamate transporter), member 7	1.240503989865859e-6	0.11970605090812149	1.615227207701564	2.650156149281308	0.4487642952299168	NA
ENSMUSG00000008958.14	Vps72	vacuolar protein sorting 72	6.407850065797301e-6	0.11296282592612189	340.71593071038785	1.3304203525505613	0.7219224493151484	0.89148585064195
ENSMUSG00000008976.16	Gabpa	GA repeat binding protein, alpha	7.920127170210247e-6	0.09721225060806461	850.3280689327876	2.0255038346141134	0.5671301984204734	0.7907085184998957
ENSMUSG00000008999.7	Bmp7	bone morphogenetic protein 7	8.336447104023064e-7	0.08558717515553461	3.952480340211804	1.2275847029145694	0.7463962460132769	0.9038912686269881
ENSMUSG00000009013.5	Dynll1	dynein light chain LC8-type 1	-1.443078676762638e-6	0.07003363116225551	585.6377178591961	1.5482923411418028	0.6711701594931552	0.8610287663981286
ENSMUSG00000009030.14	Pdcl	phosducin-like	7.155009012455788e-6	-0.21064194035088635	288.6772966144487	6.826910014212331	0.07762422130655776	0.2011994783671468
ENSMUSG00000009035.15	Tmem184b	transmembrane protein 184b	-2.0501594324318467e-6	0.16276908730079867	1620.11040335529	2.2179398507865073	0.528423429753073	0.7605520263493976
ENSMUSG00000009070.14	Rsph14	radial spoke head homolog 14 (Chlamydomonas)	-2.5585472844173076e-7	-0.02437981878486854	0.9496233860188154	2.8043459268680166	0.42278499970883765	NA
ENSMUSG00000009073.16	Nf2	neurofibromin 2	-2.0839331138831807e-7	0.11434865233395845	1613.9615810296111	1.6947087562004128	0.6381108003991243	0.8406618307580207
ENSMUSG00000009075.2	Cabp7	calcium binding protein 7	-6.256462927747276e-7	0.0016985266038290953	4.002788019762678	3.026133656174366	0.38761340493608576	0.6334107984841288
ENSMUSG00000009076.10	Zmat5	zinc finger, matrin type 5	-3.547586635874258e-6	0.09885835623317865	161.42636516784756	1.5924295582037473	0.6611075823475705	0.8548703066539678
ENSMUSG00000009079.16	Ewsr1	Ewing sarcoma breakpoint region 1	1.0759329554482634e-5	-0.004655449127339726	1482.75406608842	2.1917869228091718	0.5335679025652349	0.7649275273687071
ENSMUSG00000009090.17	Ap1b1	adaptor protein complex AP-1, beta 1 subunit	5.142197007091146e-6	-0.4422619967180888	1609.2136276220228	36.096137011984865	7.145970034056924e-8	9.877482942775659e-7
ENSMUSG00000009092.5	Derl3	Der1-like domain family, member 3	-1.9084971584723688e-6	-0.1301428219327383	5.374189600328757	2.3866150019293286	0.4961310993183634	0.7332991669731063
ENSMUSG00000009093.7	Gstt4	glutathione S-transferase, theta 4	-1.754810076429897e-9	-1.8889095384152483	4.715533733157871	18.952531774184564	2.7964750229985915e-4	0.001772418527179885
ENSMUSG00000009097.10	Tbx1	T-box 1	1.334962684471498e-7	-0.05019169094723144	2.245171882734611	6.992808560058705	0.07212734171103134	NA
ENSMUSG00000009108.15	Gnat2	guanine nucleotide binding protein, alpha transducing 2	6.745627906623789e-7	0.4428656666437288	2.233506546842816	8.75934990583773	0.03266762444496177	NA
ENSMUSG00000009112.4	Bcl2l13	BCL2-like 13 (apoptosis facilitator)	2.2943196376147144e-6	-0.12046070538305743	2301.779650076472	3.0256316239133128	0.38769014208606195	0.633476570047635
ENSMUSG00000009114.17	2610028H24Rik	RIKEN cDNA 2610028H24 gene	-1.6497559566156714e-8	0.011815450554346584	1.0206992208220353	0.6828349543441306	0.8772337212661151	NA
ENSMUSG00000009115.5	Spatc1l	spermatogenesis and centriole associated 1 like	1.3346126170936798e-6	-0.06110829718830955	1.8992310839643478	3.2547688129109886	0.3539877598739619	NA
ENSMUSG00000009145.6	Dqx1	DEAQ RNA-dependent ATPase	-8.158548056615714e-6	-0.8933756151844295	87.84064163927815	26.113183864399986	9.030894916124056e-6	8.234525558762066e-5
ENSMUSG00000009185.2	Ccl8	chemokine (C-C motif) ligand 8	8.030233452233633e-7	-0.10355316559907808	3.566571168451652	3.543196738826026	0.3152027129623081	0.5561319791292949
ENSMUSG00000009207.15	Lnpk	lunapark, ER junction formation factor	1.8319825096077087e-7	0.5681860912227382	43.391803344801204	9.493936694518439	0.023395951379905112	0.07733760698905802
ENSMUSG00000009210.10	Prr29	proline rich 29	-5.905752089381308e-7	-0.11298200621875655	3.542335988326001	1.4549582911532184	0.6927042534856862	0.8740878745144475
ENSMUSG00000009216.7	Fam163b	family with sequence similarity 163, member B	-8.575875644355443e-9	0.13190713540191623	14.87857901688975	1.3008323035648885	0.728935447024608	0.8948956283133561
ENSMUSG00000009246.14	Trpm5	transient receptor potential cation channel, subfamily M, member 5	-4.3118587936400565e-7	-0.03853500767090261	2.1100309407210993	1.7620781932807574	0.6232217048437595	NA
ENSMUSG00000009281.6	Rarres2	retinoic acid receptor responder (tazarotene induced) 2	2.2469200956512144e-6	-0.32005993224200757	430.71567916935476	9.591086421317215	0.02238183868629131	0.07456747292893944
ENSMUSG00000009291.13	Pttg1ip	pituitary tumor-transforming 1 interacting protein	1.0924070992442438e-5	0.12252218380069388	1981.7618005028858	2.641510459488188	0.4502586564420597	0.6936225894995064
ENSMUSG00000009292.18	Trpm2	transient receptor potential cation channel, subfamily M, member 2	-3.4823870388609705e-7	0.20556096238776245	10.477922718889031	2.0696831927960915	0.5580703661464123	0.7841034277441652
ENSMUSG00000009293.17	Ube2g2	ubiquitin-conjugating enzyme E2G 2	4.624896824657145e-6	-6.525883621801333e-4	628.3571650968838	1.0559782582241724	0.7877102976644934	0.9256821127664039
ENSMUSG00000009350.13	Mpo	myeloperoxidase	1.2538716118139008e-6	0.06875345030926094	1.650275194559306	3.3185026913241273	0.3450757059084889	NA
ENSMUSG00000009376.15	Met	met proto-oncogene	1.9842890426144657e-6	0.09147138700985667	418.75064863288054	0.8468540954812624	0.8382303942672734	0.9499932949528638
ENSMUSG00000009378.4	Slc16a12	solute carrier family 16 (monocarboxylic acid transporters), member 12	2.002635245016416e-6	-0.07835887241019139	6.0347412849860955	3.991353291743877	0.2623993332428977	0.49137254065688135
ENSMUSG00000009394.13	Syn2	synapsin II	-3.1471351798070853e-6	-0.2568484450280704	158.63600478040132	2.924925849883664	0.4033455559090075	0.6485015522750746
ENSMUSG00000009406.13	Elk1	ELK1, member of ETS oncogene family	-2.266044610229825e-6	0.049562135900684146	141.42722722631314	1.2400348918442887	0.7434191638176411	0.9028362518623907
ENSMUSG00000009418.16	Nav1	neuron navigator 1	-4.645947938409086e-7	-0.40232240284588455	461.122082273452	11.56893680165399	0.009015584055485446	0.03494306725127951
ENSMUSG00000009470.17	Tnpo1	transportin 1	8.976369687317681e-8	0.25065421501857177	699.8246564311717	6.0962452540948675	0.10702042845430035	0.25737382717760193
ENSMUSG00000009471.4	Myod1	myogenic differentiation 1	8.187971350020253e-8	-0.020394106482988845	1.137040584663845	1.746318712052382	0.626685653676175	NA
ENSMUSG00000009535.13	Rnmt	RNA (guanine-7-) methyltransferase	-1.1689422501411055e-5	0.13151325387929372	333.5861268941338	6.872075472413087	0.07608888479770061	0.1981666860145335
ENSMUSG00000009545.14	Kcnq1	potassium voltage-gated channel, subfamily Q, member 1	3.6707143866740813e-6	-0.054474409255139855	24.336469943093682	5.662024877072824	0.12926258297074528	0.29778764635816196
ENSMUSG00000009549.14	Srp14	signal recognition particle 14	-1.067590863298485e-6	0.14145713480461952	536.8792733601103	3.7448832969924695	0.2903625470676915	0.5261987661421912
ENSMUSG00000009551.2	6330409D20Rik	RIKEN cDNA 6330409D20 gene	-7.741769037156762e-7	-0.656307699364109	9.534940356356968	9.834552793756842	0.020026139643981724	0.0681089772833087
ENSMUSG00000009555.16	Cdk9	cyclin-dependent kinase 9 (CDC2-related kinase)	1.110544690123606e-6	0.08954391347294566	633.772187502091	0.4838805795465646	0.9224182353322988	0.9834917165743882
ENSMUSG00000009563.16	Tor2a	torsin family 2, member A	-9.802536470146113e-6	0.5602156439761281	266.88395166666004	42.462162551925815	3.2010204587901013e-9	5.586842864690503e-8
ENSMUSG00000009566.12	Fpgs	folylpolyglutamyl synthetase	1.4352828981426094e-5	-0.8616702670208217	126.57903226215693	59.42022410345612	7.818117503947647e-13	2.2850225250174257e-11
ENSMUSG00000009569.14	Mrtfb	myocardin related transcription factor B	-3.435032377943651e-6	-0.1766962467380575	260.5380051159747	1.7200380560783515	0.6324881045678495	0.8368741699110157
ENSMUSG00000009575.14	Cbx5	chromobox 5	-1.6300517990120321e-6	0.02367121742478134	501.3749408218966	0.39410616281736566	0.9414573146711657	0.9887446357888864
ENSMUSG00000009585.18	Apobec3	apolipoprotein B mRNA editing enzyme, catalytic polypeptide 3	-1.1763739386253223e-8	0.520146174698689	124.03874890093985	14.241381612905911	0.0025943405592519643	0.012192838778877465
ENSMUSG00000009614.16	Sardh	sarcosine dehydrogenase	-1.1364575593895776e-7	1.4195463691964911	265.60882971863293	36.515771345347986	5.825331081554823e-8	8.202236245488506e-7
ENSMUSG00000009621.18	Vav2	vav 2 oncogene	2.7571254996239233e-6	0.37993781084136685	310.9166524306322	6.935712094517072	0.0739753209260064	0.1941007826332149
ENSMUSG00000009628.14	Tex15	testis expressed gene 15	1.3859290520067738e-7	0.01583715289504629	0.9437364283118647	0.1498866618485053	0.9852423020822758	NA
ENSMUSG00000009630.10	Ppp2cb	protein phosphatase 2 (formerly 2A), catalytic subunit, beta isoform	1.4572309375401466e-5	-0.04865844709009581	600.3321308708637	2.7470329218841982	0.4322936221717991	0.6759479036768985
ENSMUSG00000009633.3	G0s2	G0/G1 switch gene 2	-1.9132404009326305e-6	0.36390955319337387	3813.307805391789	5.167162995272122	0.15995797613094437	0.34882934601297894
ENSMUSG00000009640.11	Dmap1	DNA methyltransferase 1-associated protein 1	1.3048574369427626e-5	0.04568982777684816	189.2126984960183	3.657548096948261	0.3008961306695226	0.5395040897416437
ENSMUSG00000009647.13	Mcu	mitochondrial calcium uniporter	-6.343399479983139e-6	-0.28150685235468387	288.56768533862146	10.887966255022917	0.012347369399857115	0.04557029765113082
ENSMUSG00000009654.4	Oit3	oncoprotein induced transcript 3	8.266986282402483e-7	-0.3916597408906654	3.650874769856655	9.831947265021753	0.02005001178573704	0.06813236535763961
ENSMUSG00000009681.10	Bcr	BCR activator of RhoGEF and GTPase	2.3200199330912395e-7	0.1194344053837395	432.06987949569265	1.3462232769099671	0.7181872504687957	0.8895988395304985
ENSMUSG00000009687.14	Fxyd5	FXYD domain-containing ion transport regulator 5	7.189521732972918e-7	-0.617612015307791	139.19793210101136	15.634099487955154	0.0013476494155768028	0.0069724821284739115
ENSMUSG00000009731.4	Kcnd1	potassium voltage-gated channel, Shal-related family, member 1	-1.004214947402669e-6	0.2454887339855752	9.30588937054133	5.601589981797758	0.1326871086502722	0.3035420863456813
ENSMUSG00000009733.9	Tfcp2	transcription factor CP2	-4.323299335047657e-6	0.029174135906838525	243.77959408252036	2.45555513769159	0.48337683678019827	0.7212766265787112
ENSMUSG00000009739.17	Pou6f1	POU domain, class 6, transcription factor 1	6.6074510547164615e-6	0.40788016230679364	373.9397087997978	12.303740058477445	0.006411902901025596	0.02635346739221245
ENSMUSG00000009741.15	Ubp1	upstream binding protein 1	-1.2026248624579108e-5	-0.046691363487666906	853.2092862029223	1.8162793539243864	0.6113987898214354	0.8219213754307328
ENSMUSG00000009772.15	Nuak2	NUAK family, SNF1-like kinase, 2	-2.306552469406849e-7	0.1299243422576972	14.851744131358451	0.7118079559739385	0.8704231469668295	0.9644148480752521
ENSMUSG00000009828.15	Cilk1	ciliogenesis associated kinase 1	-2.0190303095298068e-7	-0.1865545677292873	385.96754482832034	3.1105882246496606	0.3748869299005963	0.6203176936453914
ENSMUSG00000009863.14	Sdhb	succinate dehydrogenase complex, subunit B, iron sulfur (Ip)	2.945982673636733e-6	0.2711932676834867	10814.677301568647	24.54343275192562	1.9234941010839572e-5	1.6234215405405242e-4
ENSMUSG00000009876.13	Cox4i2	cytochrome c oxidase subunit 4I2	-2.005763269879166e-6	-0.21738236387677623	61.27090349089416	2.0450271725029268	0.5631139367810176	0.788277782329886
ENSMUSG00000009894.15	Snap47	synaptosomal-associated protein, 47	-2.6380608167565977e-6	-0.4837859761118833	368.11737143879907	13.236546292948816	0.004152008381625187	0.0181204166700339
ENSMUSG00000009905.5	Kdsr	3-ketodihydrosphingosine reductase	-1.20234236973751e-6	0.31967077256332943	387.20564666419733	5.367920063218804	0.14675538116907316	0.32718892673382294
ENSMUSG00000009907.17	Vps4b	vacuolar protein sorting 4B	-1.347857430181798e-6	0.15431054774896708	619.0604054810157	2.5188414128089107	0.4718956394573263	0.7116823047313238
ENSMUSG00000009927.9	Rps25	ribosomal protein S25	-9.255455775688956e-7	0.25958026466569833	1964.6687221589664	7.620842781225548	0.05453344372663194	0.1534200480534852
ENSMUSG00000009995.17	Taz	tafazzin	6.95690570787684e-7	0.43759183055084105	801.0520118359124	28.89120404027156	2.3604626975106167e-6	2.4191259085880645e-5
ENSMUSG00000010021.13	Kif19a	kinesin family member 19A	-2.4128686179109564e-7	-0.14782056796092674	29.24313628060391	0.7177402687572965	0.869023538083595	0.9639970212420225
ENSMUSG00000010025.19	Aldh3a2	aldehyde dehydrogenase family 3, subfamily A2	-2.2972727858128885e-6	-0.04993895499312716	455.35166057965216	3.1638893683818026	0.3670403394277548	0.6127692405813301
ENSMUSG00000010044.12	Zmynd10	zinc finger, MYND domain containing 10	-6.120425130085554e-7	0.18456181366080773	2.5096663762574	4.4175567087952174	0.21976298344884732	NA
ENSMUSG00000010045.2	Tmem115	transmembrane protein 115	-3.271071400403804e-6	0.18280062767170877	359.82363544359043	5.568870273771921	0.1345769513734095	0.306773956511786
ENSMUSG00000010047.12	Hyal2	hyaluronoglucosaminidase 2	-6.101106832191636e-7	-0.31925796600950046	370.7547003024811	7.099844244984638	0.06878257545946091	0.18365645840536773
ENSMUSG00000010048.10	Ifrd2	interferon-related developmental regulator 2	-7.079762436329673e-6	-0.6060069145956892	555.3483474672181	39.248375296512336	1.5376053941170497e-8	2.3984157454866215e-7
ENSMUSG00000010051.15	Hyal1	hyaluronoglucosaminidase 1	1.298575009870203e-7	0.08731189097724143	760.3977298024782	0.6239376108146075	0.8909311994892897	0.9720046621420182
ENSMUSG00000010054.4	Tusc2	tumor suppressor 2, mitochondrial calcium regulator	-1.1858090694442938e-5	0.22872034757811774	469.7120466733367	27.20147530134753	5.341670795623886e-6	5.115099099990418e-5
ENSMUSG00000010057.8	Nprl2	NPR2 like, GATOR1 complex subunit	-1.1333600976171412e-5	0.4604484199828241	241.54628248136257	28.237530211964156	3.238077111730076e-6	3.223409216556528e-5
ENSMUSG00000010064.15	Slc38a3	solute carrier family 38, member 3	5.265525821487388e-7	-0.2530938588497109	10.26026478482719	5.061994291370354	0.16731349702042544	0.3598079551308815
ENSMUSG00000010066.15	Cacna2d2	calcium channel, voltage-dependent, alpha 2/delta subunit 2	3.119798869533493e-6	0.19443299641983566	5.232859444705558	7.900316254010249	0.04811742426948082	0.13842031528458268
ENSMUSG00000010067.13	Rassf1	Ras association (RalGDS/AF-6) domain family member 1	1.3732444129157773e-7	-0.1781287034241809	214.0181217896963	3.91353317488813	0.27095363174938863	0.5025668804274718
ENSMUSG00000010080.15	Epn3	epsin 3	1.6771364221352421e-6	-3.5341402943483047	10.153857267127336	37.29437639121468	3.9865750942945546e-8	5.820936098574245e-7
ENSMUSG00000010095.13	Slc3a2	solute carrier family 3 (activators of dibasic and neutral amino acid transport), member 2	-2.2155424356754138e-7	-1.060137759824255	1580.4326886684885	71.43246685083543	2.106113528107714e-15	8.810659508789884e-14
ENSMUSG00000010097.15	Nxf1	nuclear RNA export factor 1	4.787724738192007e-7	-0.15817617033425918	994.466772694392	2.0135478160323714	0.5695995716716826	0.792500253549614
ENSMUSG00000010110.17	Stx5a	syntaxin 5A	-4.290695293565003e-6	0.4474833587387761	514.5875394480908	24.814528610309424	1.688244479061139e-5	1.4388616789877485e-4
ENSMUSG00000010122.14	Slc47a1	solute carrier family 47, member 1	2.329527467835814e-6	-1.041010154994744	43.778865001193125	25.42291672496077	1.2595325131050916e-5	1.1054976723972446e-4
ENSMUSG00000010142.12	Tnfrsf13b	tumor necrosis factor receptor superfamily, member 13b	4.253318574816464e-7	-0.15367423674138023	4.325137069855052	2.811847758582374	0.42155327690125277	0.6662345416734319
ENSMUSG00000010154.7	Spire2	spire type actin nucleation factor 2	-1.4614330349124285e-7	0.015790295264871183	3.2997977621713046	0.0821789219923943	0.9938866722356159	0.9991543710541385
ENSMUSG00000010175.13	Prox1	prospero homeobox 1	8.497633150998992e-7	0.06811511391565056	1.9798572434306878	0.8095088815988376	0.8471913085467646	NA
ENSMUSG00000010205.11	Raver1	ribonucleoprotein, PTB-binding 1	-1.1243671798463893e-5	-0.1904729487817891	513.0058953521055	4.589372332166505	0.20445567476640833	0.41510407784114317
ENSMUSG00000010277.7	2610507B11Rik	RIKEN cDNA 2610507B11 gene	-7.067011422084475e-7	0.33121810932624796	4374.683955779603	16.383381475802196	9.461450093631264e-4	0.005137949173460506
ENSMUSG00000010290.7	AI597479	expressed sequence AI597479	1.0596582986502246e-9	0.26330097090637095	215.13198477993166	4.783939069205616	0.1883192917283183	0.39178508377564636
ENSMUSG00000010307.7	Tmem86a	transmembrane protein 86A	-7.210151134113627e-8	-0.41684832350261214	213.12175199058785	8.070343454041478	0.04458007027773562	0.13022324372831562
ENSMUSG00000010311.15	Optc	opticin	4.971600557323305e-7	0.32829998388374204	3.360224715866678	7.915330179432232	0.04779437292848541	0.13774314685508088
ENSMUSG00000010342.16	Tex14	testis expressed gene 14	-8.214211983289369e-7	-0.014526099090035013	1.6228543326238907	5.357268117607973	0.14742921724973618	NA
ENSMUSG00000010358.13	Ifi35	interferon-induced protein 35	3.173625119415734e-6	0.8454430067670886	203.4716068405473	32.41168434034037	4.285593544609822e-7	5.138272757456568e-6
ENSMUSG00000010362.9	Rdm1	RAD52 motif 1	-0.46912418299161485	1.0329865158811042	162.54155484683116	132.55468277773906	1.5222781249915882e-28	3.0730547125556933e-26
ENSMUSG00000010376.15	Nedd8	neural precursor cell expressed, developmentally down-regulated gene 8	-1.438501996907152e-6	0.04235298048960728	689.4492476529143	0.24001140344333294	0.9708853806590394	0.9951904760950335
ENSMUSG00000010392.8	Gosr1	golgi SNAP receptor complex member 1	4.72201914559207e-6	-0.3282073926919178	893.2320469269204	12.185387308574661	0.006774345677849632	0.02757547838526318
ENSMUSG00000010406.12	Mrpl52	mitochondrial ribosomal protein L52	2.0196260273294507e-6	0.15988976110270303	341.13740619988977	1.2792062281090466	0.7340765856901634	0.8965391209403396
ENSMUSG00000010453.12	Kansl3	KAT8 regulatory NSL complex subunit 3	1.7084997374038139e-6	0.1534640542547645	1425.550536283742	2.8088419533876277	0.42204644171054595	0.6664851222358298
ENSMUSG00000010461.15	Eya4	EYA transcriptional coactivator and phosphatase 4	-1.1955270883876676e-7	-0.09232509457997448	2.2819672150820636	1.685981103133976	0.6400550019544934	NA
ENSMUSG00000010476.14	Ebf3	early B cell factor 3	4.044234593097664e-6	-0.16137581152861244	919.0502956501376	2.7092836143210945	0.43865194610545605	0.6827063614693585
ENSMUSG00000010492.10	Uckl1os	uridine-cytidine kinase 1-like 1, opposite strand	-3.6288782219387343e-7	-0.11406464143450648	6.800735744181201	0.5969867783142746	0.8971218339053176	0.9745397673038885
ENSMUSG00000010517.7	Faf1	Fas-associated factor 1	-1.9005700742483282e-6	0.12240555267887461	711.9858416980421	1.3662119281916603	0.71347359870562	0.886848653764464
ENSMUSG00000010529.6	Gm266	predicted gene 266	2.492549121219701e-6	0.1268542786452762	2.5833731889249973	5.725998794939855	0.12572916773578136	NA
ENSMUSG00000010538.14	Tsacc	TSSK6 activating co-chaperone	-2.1114903962645673e-6	0.6353841034648533	26.512662590965515	17.13597503368375	6.626597565758645e-4	0.0037744212709690233
ENSMUSG00000010554.14	Mettl16	methyltransferase like 16	-1.8197153963901259e-6	-0.12911022132486352	325.609640198905	0.9426233073328376	0.8151315158205419	0.938497014915111
ENSMUSG00000010607.8	Pigyl	phosphatidylinositol glycan anchor biosynthesis, class Y-like	6.5151521487536e-6	0.03866382217721792	251.41868068794713	1.2794111039148106	0.7340278227297395	0.8965391209403396
ENSMUSG00000010608.15	Rbm25	RNA binding motif protein 25	3.8136268212844616e-6	-0.053373404638079255	1330.56108308366	1.728662425316685	0.6305803957614211	0.835942749756722
ENSMUSG00000010609.15	Psen2	presenilin 2	-3.2531426469342373e-6	-0.03212717600753464	223.635119478057	0.2075923163598361	0.976354431266806	0.9969474102729622
ENSMUSG00000010651.4	Acaa1b	acetyl-Coenzyme A acyltransferase 1B	-4.5588453985676195e-7	-0.282949733529643	1080.190426492865	3.8891484394335407	0.2736855695123356	0.5062818510712476
ENSMUSG00000010660.3	Plcd1	phospholipase C, delta 1	6.405737786283107e-6	-0.41426576621943495	562.6821576081832	14.068540694451343	0.0028133261717034185	0.01304544756061513
ENSMUSG00000010663.5	Fads1	fatty acid desaturase 1	1.4547827363696668e-5	0.1751262421225638	226.61222935680902	5.131118886337049	0.16244393176301133	0.35247957747002123
ENSMUSG00000010721.15	Lmbr1	limb region 1	1.004635965394341e-6	-0.2663032217686521	131.78477866202982	6.527391745229494	0.08858847823992853	0.22312267093042207
ENSMUSG00000010751.15	Tnfrsf22	tumor necrosis factor receptor superfamily, member 22	-3.5303222602401683e-6	-0.22616132130479885	62.60986909277501	1.627706473030429	0.6531240073209794	0.8501189002173882
ENSMUSG00000010755.17	Cars	cysteinyl-tRNA synthetase	-4.92946705554436e-6	-0.017654928321076055	263.19576288066617	1.6032395651697584	0.6586554932952253	0.8532125760150906
ENSMUSG00000010797.6	Wnt2	wingless-type MMTV integration site family, member 2	-1.320186128288925e-6	0.06300009521474394	1.1699385773575004	6.452051400401885	0.09157277991457631	NA
ENSMUSG00000010803.13	Gabra1	gamma-aminobutyric acid (GABA) A receptor, subunit alpha 1	1.010342414259916e-6	0.019316304956836356	1.7615496573473675	5.303341340566092	0.15088572345806642	NA
ENSMUSG00000010830.8	Kdelr3	KDEL (Lys-Asp-Glu-Leu) endoplasmic reticulum protein retention receptor 3	-1.281348936387906e-6	0.031569953749368815	22.414985342418603	0.32712798017732325	0.9548482475221507	0.9912767102333349
ENSMUSG00000010911.12	Apip	APAF1 interacting protein	-4.9624855966484945e-6	0.2651150762544723	384.9183063709481	10.99883850611431	0.011732157873535902	0.043573397116623704
ENSMUSG00000010914.10	Pdhx	pyruvate dehydrogenase complex, component X	2.641027455715862e-6	-0.1513198517600213	2640.4399738035786	2.9569101603766796	0.3983166069060581	0.6435115031170737
ENSMUSG00000010936.11	Vac14	Vac14 homolog (S. cerevisiae)	-3.6504255695244884e-6	0.15703522148597732	410.96388996766115	2.4343486003910186	0.4872726709363114	0.7256425493331018
ENSMUSG00000011008.13	Mcoln2	mucolipin 2	-4.776613988832672e-7	-0.09458583357767322	1.4134860646832865	2.210130752168375	0.5299556865521153	NA
ENSMUSG00000011096.17	Akt1s1	AKT1 substrate 1 (proline-rich)	-3.892830334982918e-6	0.44142123663537564	912.2577614181887	18.493267024755	3.479415705490107e-4	0.0021519820471326595
ENSMUSG00000011114.18	Tbrg1	transforming growth factor beta regulated gene 1	-1.4674107314229087e-6	-0.43627430830378644	241.28532706674915	15.835180717841354	0.001225712491337261	0.006411447593282973
ENSMUSG00000011148.14	Adssl1	adenylosuccinate synthetase like 1	4.363301032180383e-6	-0.867224985145636	918.3707797388334	36.35590112400351	6.296970274296505e-8	8.802069318201419e-7
ENSMUSG00000011154.17	Cfap161	cilia and flagella associated protein 161	3.492747800044269e-7	-3.167537777327765	8.150117271096969	30.422502855925018	1.1246180791844173e-6	1.2386675537279058e-5
ENSMUSG00000011158.8	Brf1	BRF1, RNA polymerase III transcription initiation factor 90 kDa subunit	4.3023850214159155e-6	-0.49853394989867855	467.2420005705144	30.070399162105872	1.333791985194227e-6	1.4436385695110334e-5
ENSMUSG00000011171.11	Vipr2	vasoactive intestinal peptide receptor 2	9.848673098020864e-7	2.269341640101579	8.899394469592066	17.437004030357002	5.745509382774764e-4	0.003336046434593735
ENSMUSG00000011179.8	Odc1	ornithine decarboxylase, structural 1	0.22015970005878438	-1.2650836823139993	1706.4796617908319	177.83380384720274	2.5896986555739217e-38	1.1239939589854714e-35
ENSMUSG00000011254.16	Thg1l	tRNA-histidine guanylyltransferase 1-like (S. cerevisiae)	-6.459937781700328e-6	-0.4662180367298258	145.25226696165	8.5617127974173	0.035723065215268905	0.10922651201167374
ENSMUSG00000011256.16	Adam19	a disintegrin and metallopeptidase domain 19 (meltrin beta)	-1.840677198121018e-6	-0.10983849683086264	95.30469126398991	0.6458614824004769	0.8858577531786654	0.970062851831387
ENSMUSG00000011257.19	Pabpc4	poly(A) binding protein, cytoplasmic 4	1.3212314777959315e-6	-0.07522884882900466	2420.770664255327	2.5655364957806626	0.463563502674473	0.7052778871204562
ENSMUSG00000011263.16	Exoc3l2	exocyst complex component 3-like 2	1.7069375992016426e-6	-1.423721130031654	75.97212796515858	21.486703897473348	8.340767846769282e-5	6.086762109615868e-4
ENSMUSG00000011267.8	Zfp296	zinc finger protein 296	-9.862084697331291e-7	0.5154971827844681	12.768178264185144	8.371221643436058	0.03893146941930999	0.11679460837122585
ENSMUSG00000011305.11	Plin5	perilipin 5	-8.008417637832109e-7	-0.5643977235725052	4606.182509516507	29.802815236824074	1.5183451899249067e-6	1.6231521454609792e-5
ENSMUSG00000011306.7	Sugp1	SURP and G patch domain containing 1	1.6066457596777356e-7	-0.2212054038921133	284.9228763559113	11.307801426576589	0.010172760791392328	0.03857782876788165
ENSMUSG00000011382.8	Dhdh	dihydrodiol dehydrogenase (dimeric)	-8.538807255844472e-7	0.16018589265704408	3570.1466378838727	1.6299721430938234	0.6526130932342011	0.8498361769906215
ENSMUSG00000011427.16	Zfp790	zinc finger protein 790	2.2920179549693386e-7	0.179109018390291	125.29855888199174	3.4751010142344114	0.32400582297322056	0.5664147711849846
ENSMUSG00000011589.9	Fsd1	fibronectin type 3 and SPRY domain-containing protein	1.467459431250194e-7	0.022641713041984934	4.4143019541364925	0.917693027424491	0.8211561108432206	0.9411367351478268
ENSMUSG00000011658.16	Fuz	fuzzy planar cell polarity protein	-3.547410497541981e-6	0.08292311411151777	317.20651725923267	1.3020748269182718	0.728640447099405	0.8948956283133561
ENSMUSG00000011751.16	Sptbn4	spectrin beta, non-erythrocytic 4	-4.850151727462394e-7	-0.03497717439103705	1.9537929718547626	0.3021107859558967	0.9596310108298788	NA
ENSMUSG00000011752.7	Pgam1	phosphoglycerate mutase 1	1.1859426563818724e-6	-0.3936921765523584	15498.959808164902	19.483337901656228	2.17171140337741e-4	0.0014216848293376776
ENSMUSG00000011831.16	Evi5	ecotropic viral integration site 5	-7.695418498166013e-6	-0.3433819877450443	356.7633707530429	6.579513212950019	0.0865788954242844	0.2195903876495254
ENSMUSG00000011832.16	Evi5l	ecotropic viral integration site 5 like	-2.3558381735328268e-5	0.07836961444066186	417.2242704653391	12.544621267713325	0.005732403890861522	0.02391739099957868
ENSMUSG00000011837.4	Snapc2	small nuclear RNA activating complex, polypeptide 2	-5.370582654391789e-6	0.31094873808144885	138.3982843775347	12.42477642241036	0.006061069831311558	0.02507774865142992
ENSMUSG00000011877.13	Git1	GIT ArfGAP 1	-5.749980352324121e-6	-0.2957396716237347	954.9447041509343	13.333867054818114	0.003967511129482959	0.01746558558079269
ENSMUSG00000011884.13	Gltp	glycolipid transfer protein	-4.098326352950938e-8	0.17076862280647112	278.95068423085866	2.7181311368433114	0.43715488603898717	0.6817489670690619
ENSMUSG00000011958.17	Bnip2	BCL2/adenovirus E1B interacting protein 2	-3.1774472902511287e-7	-0.14676883944801158	1178.8032423365337	2.2715398612646425	0.5179950288129103	0.7514130761381129
ENSMUSG00000011960.12	Ccnt1	cyclin T1	-2.126621795957021e-6	-0.17488400256638537	437.2333193040953	2.967756911324898	0.39662318852291084	0.6417667033445784
ENSMUSG00000012017.4	Scarf2	scavenger receptor class F, member 2	3.0752174227499415e-6	-0.2038438050307664	106.81554463785577	4.583308820831007	0.20497862010260648	0.41565281035020013
ENSMUSG00000012076.8	Brms1l	breast cancer metastasis-suppressor 1-like	8.921686475579809e-6	0.11704626886785847	185.44410225870243	2.816165058189341	0.4208457693468506	0.6655538604519937
ENSMUSG00000012114.17	Med15	mediator complex subunit 15	-1.8926495637474231e-6	0.08272559526608941	445.888166291098	2.424612233797518	0.4890695080874527	0.7272578783645625
ENSMUSG00000012117.13	Dhdds	dehydrodolichyl diphosphate synthase	-1.5462569029254545e-5	0.008485301374122914	311.75403128078204	1.5467362225209627	0.6715263904307087	0.861135760384711
ENSMUSG00000012123.17	Crybg2	crystallin beta-gamma domain containing 2	-9.102904301130539e-7	-0.22132928428026483	9.415827085508235	3.35764889895259	0.33969925028430636	0.5834506019178712
ENSMUSG00000012126.16	Ubxn11	UBX domain protein 11	1.485853695186233e-7	0.07705723687262084	6.225131962492754	2.138401321146958	0.5441830642902162	0.7734633865824524
ENSMUSG00000012187.13	Mogat1	monoacylglycerol O-acyltransferase 1	-3.0173167612288476e-6	0.22036627514024537	116.52589267812674	4.977342845274677	0.1734637503270547	0.3694643809873631
ENSMUSG00000012296.16	Tjap1	tight junction associated protein 1	-3.4043774396608326e-6	0.2318307787585917	209.95513909400515	4.0182082998986175	0.25950466325310134	0.48731860018789536
ENSMUSG00000012396.12	Nanog	Nanog homeobox	1.1020744365955367e-7	0.0687291778331123	3.2932017923976087	0.36017875885910655	0.9483400160214933	0.989911733042458
ENSMUSG00000012405.16	Rpl15	ribosomal protein L15	4.762041876784575e-6	0.003130643923171642	1793.777610318517	0.6066972026967505	0.8948975049125445	0.9734679795383041
ENSMUSG00000012422.14	Tmem167	transmembrane protein 167	2.7454110790798503e-6	-0.23426511502617445	470.2479826807279	8.22564095780973	0.04157145613648059	0.12326593509571983
ENSMUSG00000012428.9	Steap4	STEAP family member 4	1.3819252094293063e-6	1.8537448233141822	1334.3395455931582	95.56138336390762	1.398511124693169e-20	1.1086553258355302e-18
ENSMUSG00000012429.9	Mplkip	M-phase specific PLK1 intereacting protein	-1.9170153329721115e-6	0.5039244251751173	125.36964290869952	29.85218057886607	1.482478439904888e-6	1.5897040268800962e-5
ENSMUSG00000012443.4	Kif11	kinesin family member 11	3.0889464144707278e-6	1.2897557933272337	6.185654963564565	9.333545311851026	0.025169710615288658	0.08210875896424699
ENSMUSG00000012483.4	Rpa3	replication protein A3	2.627661717615733e-6	0.44445418419836996	159.13170161167207	27.873095929063936	3.8617546630036765e-6	3.798522532827582e-5
ENSMUSG00000012519.14	Mlkl	mixed lineage kinase domain-like	-1.0675329493989558e-6	-0.5499820208695508	55.66006099847145	19.269944303802163	2.4041620297598365e-4	0.0015545123649408016
ENSMUSG00000012535.14	Tnpo3	transportin 3	-1.352376137281528e-5	-0.043429231122914545	781.3281457539848	1.840495742810333	0.6061625054825335	0.8177470866176287
ENSMUSG00000012609.19	Ttll5	tubulin tyrosine ligase-like family, member 5	-5.757812081427241e-7	0.3814214861044185	136.3000346452294	8.625330704379337	0.03471025215128074	0.1067690800138882
ENSMUSG00000012640.16	Zfp715	zinc finger protein 715	-4.0305159047400805e-6	-0.10871043823326448	272.6316850319346	1.5140583872753552	0.6790294836694959	0.8661105624852045
ENSMUSG00000012705.16	Retn	resistin	1.4199709313859326e-6	0.023320747296893162	900.5978433683058	0.6142329850129045	0.8931664663468669	0.9728745588405412
ENSMUSG00000012819.15	Cdh23	cadherin 23 (otocadherin)	-4.067502574971767e-6	2.7678293779883365	98.38087661355193	102.56469971678575	4.364872339006784e-22	4.023656564907641e-20
ENSMUSG00000012848.15	Rps5	ribosomal protein S5	1.2935959721259615e-7	0.16517488436261785	1985.0619192080674	2.345253606100897	0.5039069927658253	0.7397538729416111
ENSMUSG00000012889.8	Podnl1	podocan-like 1	-1.1600506690604538e-7	-0.12273536845699862	1.4710575528194343	5.590130696420658	0.13334609400610536	NA
ENSMUSG00000013033.16	Adgrl1	adhesion G protein-coupled receptor L1	5.480833102082593e-7	-0.5467864018835525	250.48800006827648	17.158192382557502	6.55721386155186e-4	0.0037398091278055797
ENSMUSG00000013076.17	Amotl1	angiomotin-like 1	7.111739736952216e-7	0.41383045028962445	924.4710241568092	10.46394555357827	0.015007480437098826	0.05368738262280501
ENSMUSG00000013089.15	Etv5	ets variant 5	-4.969633420029572e-7	-0.9049819623447939	50.453049206381124	25.529234211525647	1.1966443987153756e-5	1.057249028300134e-4
ENSMUSG00000013091.5	Tmem190	transmembrane protein 190	-4.0996697054869225e-7	-0.01018697263218476	2.364716703910764	0.32915721082041216	0.9544546818101931	NA
ENSMUSG00000013150.15	Gfod2	glucose-fructose oxidoreductase domain containing 2	-1.2651945054006655e-6	0.1564581637051543	162.31751078303654	4.451451014298129	0.2166618415798637	0.43195524020073656
ENSMUSG00000013155.10	Enkd1	enkurin domain containing 1	-1.0000149253711192e-6	0.2517034610263154	22.637609065280568	6.257631292612501	0.09972695952782425	0.2443577367561706
ENSMUSG00000013158.6	4933405L10Rik	RIKEN cDNA 4933405L10 gene	-6.221097733018366e-7	0.20541559637060292	1.7066275092157424	12.529924430742788	0.005771740968055262	NA
ENSMUSG00000013160.7	Atp6v0d1	ATPase, H+ transporting, lysosomal V0 subunit D1	-1.0256848011893457e-5	0.018665461163546653	817.7097998495652	2.312535515485564	0.5101236896532042	0.7442468060812836
ENSMUSG00000013236.17	Ptprs	protein tyrosine phosphatase, receptor type, S	1.4707464194708863e-6	0.07313189536101308	241.29740701394542	1.1329301171165298	0.7691311527287918	0.9161733812587726
ENSMUSG00000013275.9	Slc41a1	solute carrier family 41, member 1	2.9920967642253267e-6	0.12311486179700888	434.29970883233227	0.7531923436388865	0.8606268437293645	0.9602405291764458
ENSMUSG00000013338.16	Fer1l4	fer-1-like 4 (C. elegans)	4.880768281443736e-7	-0.11106755144985775	1.4112805766764247	6.432830837371718	0.09234946362802039	NA
ENSMUSG00000013367.5	Iglon5	IgLON family member 5	-2.8390762161232155e-6	0.011568505759431838	17.30590783478456	1.7265098708666358	0.6310562166377482	0.8361266104745438
ENSMUSG00000013415.9	Igf2bp1	insulin-like growth factor 2 mRNA binding protein 1	4.1730916932881716e-7	0.029030716077820363	1.374070872842105	0.7788862157980248	0.8545102177159541	NA
ENSMUSG00000013418.8	B4galnt2	beta-1,4-N-acetyl-galactosaminyl transferase 2	-2.6285893288198476e-7	-0.956826751295409	14.100641345051628	15.343782276642713	0.001545229582403267	0.007844073327515532
ENSMUSG00000013419.7	Zfp651	zinc finger protein 651	1.9011343236277625e-7	0.7148734592072855	174.18929664741225	31.72159663918174	5.990398072551479e-7	6.983261583961128e-6
ENSMUSG00000013465.19	Nelfb	negative elongation factor complex member B	-1.6981322796699508e-5	0.03446195354507483	571.5305142343003	15.073182245528187	0.0017551656742535082	0.008741087570486276
ENSMUSG00000013483.14	Card14	caspase recruitment domain family, member 14	2.0842156308176414e-6	2.5915691070038283	3.27278591567459	11.462983723779828	0.009468540356613602	0.036376040967286735
ENSMUSG00000013495.15	Tmem175	transmembrane protein 175	4.607412836885395e-6	0.10623882876724866	217.34331510370885	0.9780894946491969	0.8065534433096737	0.9338785066892921
ENSMUSG00000013523.13	Bcas1	breast carcinoma amplified sequence 1	2.200920065686289e-6	0.09498353934552535	13.914782075017749	4.047895902748863	0.25633846764613033	0.48305441570679597
ENSMUSG00000013539.14	Tango2	transport and golgi organization 2	8.034704315339106e-6	0.24425753728542127	225.97557227627573	14.71154104472933	0.0020805105071251555	0.010134608000617235
ENSMUSG00000013584.5	Aldh1a2	aldehyde dehydrogenase family 1, subfamily A2	6.582500816715577e-7	0.047329001804885334	1.4730282430156973	0.7406763606404922	0.8635972718949869	NA
ENSMUSG00000013593.12	Ndufs2	NADH:ubiquinone oxidoreductase core subunit S2	-4.290656170542665e-6	0.18873540048956156	15207.185072537462	6.659947778727485	0.08356355405457627	0.2135964166580534
ENSMUSG00000013622.15	Atraid	all-trans retinoic acid induced differentiation factor	-1.2211602200212877e-5	0.01729723023847843	998.9276267646743	1.129719555916381	0.7699049381453685	0.9165849567778284
ENSMUSG00000013629.16	Cad	carbamoyl-phosphate synthetase 2, aspartate transcarbamylase, and dihydroorotase	5.660010409026654e-7	-0.816624130740788	1018.5772258508082	22.48463796679667	5.170965708973836e-5	3.98460433526386e-4
ENSMUSG00000013646.17	Sh3bp5l	SH3 binding domain protein 5 like	-1.4672545290080932e-6	-0.0110991118739049	563.8062776507766	0.9144028992809012	0.8219507401560673	0.9416349412131165
ENSMUSG00000013662.6	Atad1	ATPase family, AAA domain containing 1	2.5370928423047975e-6	-0.23660416801771622	830.9297787876951	4.623840798543512	0.201506411989098	0.410845897656222
ENSMUSG00000013663.7	Pten	phosphatase and tensin homolog	4.559666435342642e-6	0.15754292703348058	1912.5382412240883	1.5067061291375978	0.6807234264009405	0.8674427044734827
ENSMUSG00000013698.12	Pea15a	phosphoprotein enriched in astrocytes 15A	-2.93781299578057e-6	-0.27521017262355013	675.5650811057357	4.941623426221241	0.17612201238005384	0.3740707434463072
ENSMUSG00000013701.13	Timm23	translocase of inner mitochondrial membrane 23	9.652737571459708e-6	-0.25054211888943634	4091.7663608503963	15.740213632641144	0.001281871981000152	0.006667039982667358
ENSMUSG00000013707.3	Tnfaip8l2	tumor necrosis factor, alpha-induced protein 8-like 2	-5.342933682688805e-7	0.2019289704662549	8.943699322852597	2.5235270807201857	0.4710542139650411	0.7110192953206969
ENSMUSG00000013736.16	Trnt1	tRNA nucleotidyl transferase, CCA-adding, 1	-4.238414934199368e-6	0.09423324692317131	366.8017824379171	1.6284122506004337	0.6529648288106518	0.8500391716393014
ENSMUSG00000013787.15	Ehmt2	euchromatic histone lysine N-methyltransferase 2	1.4450792251339283e-6	0.48554070614586325	1075.1740694959474	16.83425890317187	7.644329537883601e-4	0.0042783109318890135
ENSMUSG00000013822.7	Elof1	ELF1 homolog, elongation factor 1	-1.1408649759046638e-5	-0.6779659977898269	978.1867595309957	59.685183297959895	6.86281416305623e-13	2.0194121472003256e-11
ENSMUSG00000013833.15	Med16	mediator complex subunit 16	-9.793639675309704e-7	-0.6151990449941825	587.7157823387449	29.051962785780177	2.183826346973674e-6	2.254067134947084e-5
ENSMUSG00000013846.10	St3gal1	ST3 beta-galactoside alpha-2,3-sialyltransferase 1	1.721297117704402e-7	-0.07240389890931534	775.9262288399532	0.4241280175780844	0.9352143263556535	0.9866964194000512
ENSMUSG00000013858.14	Tmem259	transmembrane protein 259	1.186752057578309e-6	-0.39108345183042464	2987.9201187599588	21.897985329294812	6.849819991143129e-5	5.119230515119925e-4
ENSMUSG00000013878.18	Rnf170	ring finger protein 170	2.1947592468047364e-4	0.5590377334380492	209.72902316162126	32.487820780956895	4.130083418119775e-7	4.958670693082809e-6
ENSMUSG00000013921.15	Clip3	CAP-GLY domain containing linker protein 3	9.217123567928249e-6	0.5283727618042353	60.14559589588015	7.941557180611497	0.047235110967050076	0.13640198960395147
ENSMUSG00000013928.13	1700020L13Rik	RIKEN cDNA 1700020L13 gene	3.19434502951758e-7	0.09959422544883571	3.8055127228254824	1.0970406480243327	0.7777885306077497	0.9208392443999688
ENSMUSG00000013936.12	Myl2	myosin, light polypeptide 2, regulatory, cardiac, slow	7.947475456124219e-8	-0.021148444281324983	10.8704588308582	3.2680229953024096	NA	NA
ENSMUSG00000013973.12	Dedd	death effector domain-containing	-2.2643341622626646e-6	-0.12476414574830681	386.1094362572946	3.1106797659696497	0.37487333155408487	0.6203176936453914
ENSMUSG00000013997.10	Nit1	nitrilase 1	-4.025144587592429e-6	-0.38127217952371756	904.3817786147074	16.344110508403247	9.638700334715337e-4	0.005222767681366822
ENSMUSG00000014030.15	Pax5	paired box 5	-1.8044056445038912e-6	-0.3149310880545077	9.776626521549293	13.416160715230205	0.0038178523882676624	0.01691723719058573
ENSMUSG00000014039.18	Prdm15	PR domain containing 15	3.977837558645264e-6	-0.1285352086565816	93.95964164641201	2.9580668534285337	0.39813573160904003	0.6432791471814373
ENSMUSG00000014074.17	Rnf168	ring finger protein 168	5.6976960423091725e-6	0.13037191202628726	210.16963962840592	1.320198913574103	0.7243423243739777	0.8930510512770092
ENSMUSG00000014075.15	Dynlt2b	dynein light chain Tctex-type 2B	8.094516185450338e-6	0.4812724720141142	32.861989210657185	8.790432675083778	0.0322109459859656	0.10068675427842073
ENSMUSG00000014077.13	Chp1	calcineurin-like EF hand protein 1	1.6562895954301898e-6	0.17520029219523098	4734.144670062999	2.228997891059123	0.5262592986193749	0.7585841650058923
ENSMUSG00000014158.12	Trpv4	transient receptor potential cation channel, subfamily V, member 4	2.178068169390879e-6	-0.7242408443051195	62.426319164344235	14.643591614476946	0.002148001811712839	0.01041660878579514
ENSMUSG00000014164.15	Klhl3	kelch-like 3	7.331017399444412e-7	0.3409297422096764	14.715733798402715	2.830587093799636	0.4184894571792816	0.6633247024641201
ENSMUSG00000014177.10	Tvp23b	trans-golgi network vesicle protein 23B	-4.136615387536625e-6	-0.02742315320093013	314.92205890014844	0.315469831302039	0.9570932454584681	0.9923218307689813
ENSMUSG00000014195.16	Dnajc7	DnaJ heat shock protein family (Hsp40) member C7	-1.837577829919798e-6	-0.11764818929395213	2039.7968518076773	1.1801931324546615	0.7577586306485314	0.9109789894528879
ENSMUSG00000014198.15	Zfp385c	zinc finger protein 385C	2.649796430482587e-6	0.027941264928110856	4.010416946293207	9.251655986195331	0.02612551025187259	0.08476134324872073
ENSMUSG00000014226.10	Cacybp	calcyclin binding protein	-7.068658695332218e-6	0.711478931908533	714.9361463526956	33.00929211365474	3.2061701486292264e-7	3.942090648041926e-6
ENSMUSG00000014232.14	Cluap1	clusterin associated protein 1	-2.3073173891451617e-7	0.5287414576049151	87.7486846420483	19.6331069180181	2.0220625036998738e-4	0.0013368251000279326
ENSMUSG00000014243.5	Zswim7	zinc finger SWIM-type containing 7	-1.8288198381676136e-6	-0.17451492272540356	219.3356946211152	4.422043853282332	0.21935009374681735	0.4356637658778739
ENSMUSG00000014245.8	Pigl	phosphatidylinositol glycan anchor biosynthesis, class L	-4.6638246573410164e-6	0.41735869247928775	117.4388685211551	19.597700477358813	2.0564868138907302e-4	0.0013585489945189104
ENSMUSG00000014294.4	Ndufa2	NADH:ubiquinone oxidoreductase subunit A2	1.2455119339241282e-6	-0.12857412573401808	2449.762677362763	1.21212777401945	0.7500970643439624	0.9060324892895592
ENSMUSG00000014301.13	Pam16	presequence translocase-asssociated motor 16 homolog (S. cerevisiae)	-1.69158670406736e-6	-1.0925326699379878	248.21591524079378	16.556629174481003	8.717357498045036e-4	0.004790821257472614
ENSMUSG00000014303.13	Glis2	GLIS family zinc finger 2	-4.4260667922632163e-7	-0.004039690756692404	89.59328583556703	4.520973524217766	0.2104271089718593	0.42321884138791116
ENSMUSG00000014313.15	Cox6c	cytochrome c oxidase subunit 6C	-8.300187442981478e-7	0.13100155375622133	10848.180444412224	1.4484151537407683	0.6942262113448231	0.8751424088845102
ENSMUSG00000014329.14	Bicc1	BicC family RNA binding protein 1	3.709334778357723e-6	0.3095568586312011	50.53907040268372	2.5509900766716527	0.46614647069707477	0.707072759301443
ENSMUSG00000014349.7	Ube2z	ubiquitin-conjugating enzyme E2Z	4.34120508627068e-6	0.1794182159984277	472.2446301109292	8.041877999884491	0.045154096032621154	0.13141999349913427
ENSMUSG00000014353.15	Tmem87b	transmembrane protein 87B	1.7866821014044637e-6	0.2510534889784052	401.6795805037388	5.671670191228429	0.1287238703381211	0.29701955249071244
ENSMUSG00000014355.10	Anapc1	anaphase promoting complex subunit 1	-3.2856259801572023e-6	0.6833515871664402	728.9807575738552	38.1254663230589	2.658773301707652e-8	4.010335646476676e-7
ENSMUSG00000014361.5	Mertk	MER proto-oncogene tyrosine kinase	-6.582053701165133e-7	0.028622616258963025	180.26993569343057	1.9840516356888998	0.5757234373054926	0.7963816538751353
ENSMUSG00000014402.15	Tsg101	tumor susceptibility gene 101	-2.5952232636292514e-6	0.3001133479343147	644.1119843764596	12.196565494400716	0.006739265303851978	0.027458433452282136
ENSMUSG00000014418.16	Hps5	HPS5, biogenesis of lysosomal organelles complex 2 subunit 2	3.252012449076519e-6	0.16870786621239414	323.9787184742023	4.659198534900696	0.19852216761933383	0.40661110931616257
ENSMUSG00000014426.9	Map3k4	mitogen-activated protein kinase kinase kinase 4	5.417084874905774e-6	0.1240792523629637	312.8000205954781	5.307007421632704	0.15064833586453336	0.33355512803777115
ENSMUSG00000014444.17	Piezo1	piezo-type mechanosensitive ion channel component 1	1.8031417542180815e-7	-1.2296545359481703	2799.2885006828114	43.84507619341889	1.6279826871725945e-9	3.003550205313859e-8
ENSMUSG00000014453.4	Blk	B lymphoid kinase	3.7235389763544155e-7	-0.13798479823478668	2.4960971585515694	3.702422917340378	0.29544181047082	NA
ENSMUSG00000014470.4	Rnf166	ring finger protein 166	-3.845714141303675e-6	0.27769004141589804	320.99292425727793	12.94661654028576	0.004753484006142722	0.020356496258175583
ENSMUSG00000014496.8	Ankrd28	ankyrin repeat domain 28	4.819517094121235e-6	-0.21632561044717738	498.58800155025864	8.106814880782537	0.04385498226177699	0.128739659629136
ENSMUSG00000014498.9	Ankrd52	ankyrin repeat domain 52	-4.1535173717848437e-7	0.002618854531987573	985.8830910892378	0.14367393033498388	0.9861246569473847	0.998140146165744
ENSMUSG00000014503.15	Pkd2l2	polycystic kidney disease 2-like 2	-2.681150068567162e-6	0.066615364490179907	193.52853345219214	0.7542925386208594	0.8603654361952515	0.9601339807023052
ENSMUSG00000014504.16	Srp19	signal recognition particle 19	-2.5748738479617964e-6	-0.28605382951720565	427.35655400473	6.0689105101477026	0.10830528927843519	0.2599237112472924
ENSMUSG00000014542.3	Clec4f	C-type lectin domain family 4, member f	1.0036384949159352e-6	-0.16456498325439908	1.434255225543208	13.092452546498535	0.004440877928902572	NA
ENSMUSG00000014547.10	Wdfy2	WD repeat and FYVE domain containing 2	-5.115863651421714e-6	-0.16337087810885895	361.3690946055183	1.6758415665642872	0.6423180567154512	0.8435161711525678
ENSMUSG00000014550.14	Rbsn	rabenosyn, RAB effector	1.992053470866424e-6	-0.3752162209202065	384.4147795477348	14.899063833386435	0.0019049693158320756	0.009392835073036258
ENSMUSG00000014551.8	Mrps25	mitochondrial ribosomal protein S25	-1.6991935647399778e-7	-0.12708707465857602	834.1777289090686	4.683752269794468	0.19647403487236845	0.4033805250022692
ENSMUSG00000014554.13	Dguok	deoxyguanosine kinase	-9.178424858259943e-6	-0.01434498241602639	295.9595674964531	2.9773310247441316	0.39513350798163865	0.6404549371738614
ENSMUSG00000014592.21	Camta1	calmodulin binding transcription activator 1	-5.726767103458087e-6	0.6501752598723952	152.05265509906528	30.46392783616571	1.1022687412527635e-6	1.2173338178682715e-5
ENSMUSG00000014599.10	Csf1	colony stimulating factor 1 (macrophage)	2.2364997946019096e-6	-0.2693157137440548	159.01211097784807	3.482245306897539	0.3230721561733429	0.5653492220327931
ENSMUSG00000014601.13	Strip1	striatin interacting protein 1	-5.247466775363877e-6	-0.005515898230954155	681.9100795193806	2.1354296703277953	0.5447784195659933	0.7736094232548086
ENSMUSG00000014602.15	Kif1a	kinesin family member 1A	1.011732397529735e-6	0.11843104000585276	18.011222669760084	0.9737371502457961	0.8076064275660384	0.9343611279391641
ENSMUSG00000014606.14	Slc25a11	solute carrier family 25 (mitochondrial carrier oxoglutarate carrier), member 11	6.6850028604448364e-6	-0.13841227122648553	2694.558071029038	7.72255086036688	0.052107631182640675	0.1477246447421059
ENSMUSG00000014633.15	Cmc2	COX assembly mitochondrial protein 2	1.4533840916900544e-6	-0.8042778870295875	677.4740849961958	36.237821332165424	6.669633432576508e-8	9.2781655467116e-7
ENSMUSG00000014668.15	Chfr	checkpoint with forkhead and ring finger domains	-2.3654645476433214e-6	0.04117228943882484	271.3066249278033	0.512219473475966	0.9161987614371632	0.9817648567057448
ENSMUSG00000014686.8	Ceacam16	carcinoembryonic antigen-related cell adhesion molecule 16	-9.186531570984179e-7	-0.25723306190876427	1.4425517327669428	11.19961862661215	0.010694012123622669	NA
ENSMUSG00000014704.10	Hoxa2	homeobox A2	-1.7692353831191212e-7	-0.121102882386255	38.47788609470824	0.7556979771679266	0.8600314343463193	0.9600080840793705
ENSMUSG00000014725.16	Adam28	a disintegrin and metallopeptidase domain 28	6.420558522388463e-8	-0.004650574266398651	3.9430192210897426	3.0995044744727096	0.3765365302130935	0.6222799334630668
ENSMUSG00000014748.13	Tex261	testis expressed gene 261	5.815382249059551e-6	0.017202520112031286	1037.0720699484664	0.3735040454334069	0.9456598749644989	0.9895192369406753
ENSMUSG00000014763.8	Fam120b	family with sequence similarity 120, member B	-5.083189382170135e-6	0.2876257329660823	237.37901689232882	12.90272416354685	0.0048517627753703494	0.020736448435057765
ENSMUSG00000014767.17	Tbp	TATA box binding protein	-8.357903801755206e-6	0.3833964581801314	174.55258226980962	17.31399720233057	6.090515083908436e-4	0.0035082094350276827
ENSMUSG00000014769.10	Psmb1	proteasome (prosome, macropain) subunit, beta type 1	-1.1574380978058313e-5	0.08099228870126644	1515.8953166761296	0.6852824730852376	0.8766600789123691	0.9669539099542371
ENSMUSG00000014771.13	Pdcd2	programmed cell death 2	1.484179570657688e-6	-0.02014322615217566	149.17786849422805	2.5969307702426647	0.45802787658756494	0.6994260922956004
ENSMUSG00000014773.13	Dll1	delta like canonical Notch ligand 1	2.993488573013084e-6	-0.040778163240916494	94.41115403683082	1.2783220876682435	0.7342870344817021	0.8967330617358491
ENSMUSG00000014776.7	Nol3	nucleolar protein 3 (apoptosis repressor with CARD domain)	1.4291758141959694e-5	0.06162087317896953	1216.8476075079996	1.8328847364865055	0.6078051280632184	0.8189448838421058
ENSMUSG00000014778.10	Fhod1	formin homology 2 domain containing 1	-2.868292544030203e-7	0.07186634349661433	452.57266252181466	0.3633886941454989	0.9476972247786707	0.989911733042458
ENSMUSG00000014782.16	Plekhg4	pleckstrin homology domain containing, family G (with RhoGef domain) member 4	1.6529438281436083e-6	-0.2682632744161377	9.334502948524113	7.372431663862002	0.06092843478408855	0.16742300669302965
ENSMUSG00000014786.8	Slc9a5	solute carrier family 9 (sodium/hydrogen exchanger), member 5	-5.434215158386656e-7	-0.7149563718090031	53.82999139838773	10.278956163363404	0.016337837490072574	0.057580429692478674
ENSMUSG00000014791.10	Elmo3	engulfment and cell motility 3	2.734600946992244e-6	0.5140637750802912	51.277615255324484	6.0159434305276704	0.11083711377381185	0.2646291322756219
ENSMUSG00000014813.9	Stc1	stanniocalcin 1	-1.6472252175026264e-6	-1.9196133382040517	59.83076225139872	122.1541360368972	2.651387325114153e-26	4.073516402770514e-24
ENSMUSG00000014837.15	4931428F04Rik	RIKEN cDNA 4931428F04 gene	-9.94400716879591e-6	-0.3214790494544229	68.56750674131351	8.172679901407548	0.042574536518680234	0.1256607494901067
ENSMUSG00000014846.12	Tppp3	tubulin polymerization-promoting protein family member 3	1.4132662897101485e-6	0.49950928346187845	179.18655624254842	6.140080079137562	0.10499039437285759	0.25359043725015823
ENSMUSG00000014850.15	Msh3	mutS homolog 3	8.732127955989223e-7	0.40451189019871836	135.8559699084148	8.230269075154553	0.041484903017314306	0.12304559733925056
ENSMUSG00000014852.16	Adamts13	a disintegrin-like and metallopeptidase (reprolysin type) with thrombospondin type 1 motif, 13	2.8846793047173737e-7	0.027027947052369123	0.9887405864718296	0.43968545723287633	0.9319277329588334	NA
ENSMUSG00000014856.12	Tmem208	transmembrane protein 208	6.491022346609193e-6	-0.44875837603274965	399.59749468402777	24.012266578455325	2.4833108897623033e-5	2.0432587846996847e-4
ENSMUSG00000014859.9	E2f4	E2F transcription factor 4	-9.312035709201094e-6	-0.1493323024179577	437.43280823935964	2.500726215173046	0.4751598542958762	0.7136430572758442
ENSMUSG00000014867.9	Surf4	surfeit gene 4	-8.555521934430371e-6	-0.17872500841201922	1797.5661646786648	12.899661435244923	0.004858695039227702	0.02075075143321824
ENSMUSG00000014873.15	Surf2	surfeit gene 2	-5.765456984541638e-6	-0.18212977432807423	243.18058116736705	4.918850485328335	0.17783666847204604	0.37610213197017806
ENSMUSG00000014905.4	Dnajb9	DnaJ heat shock protein family (Hsp40) member B9	-1.7667161400003444e-6	-0.1597480437843229	665.8237204244807	3.386218481547104	0.33582177932324236	0.578863153081353
ENSMUSG00000014907.10	Naf1	nuclear assembly factor 1 ribonucleoprotein	3.2557161480585915e-6	0.24124813334121353	84.45537859637594	2.361452987106162	0.5008504685591346	0.7368868631063675
ENSMUSG00000014932.15	Yes1	YES proto-oncogene 1, Src family tyrosine kinase	-5.635385761351687e-6	-0.0600168418925283	304.8245599199037	0.48043658863574024	0.9231679002854204	0.983922764863109
ENSMUSG00000014956.15	Ppp1cb	protein phosphatase 1 catalytic subunit beta	-1.5191196800598342e-5	-0.17180999213155565	4481.897841527351	6.347156286964804	0.09588914880925857	0.23697245729217623
ENSMUSG00000014959.12	Gorasp2	golgi reassembly stacking protein 2	-7.40003663020732e-5	0.021677707743752685	895.2551331219486	0.7819473124175715	0.8537799452682298	0.9563678088188705
ENSMUSG00000014980.14	Tsen15	tRNA splicing endonuclease subunit 15	1.69097050390228e-5	-0.08379958908732513	104.81995347245214	12.500046696204038	0.005852535447686208	0.024383363379321003
ENSMUSG00000015002.18	Efr3a	EFR3 homolog A	3.0771373609037733e-6	-0.09412390159199659	654.8074747015766	3.475267173857219	0.323984081056215	0.5664147711849846
ENSMUSG00000015013.9	Trappc2l	trafficking protein particle complex 2-like	-2.8240690348364466e-6	-0.009021428576821961	394.9957122677403	0.5964932087360353	0.897234701838704	0.9745397673038885
ENSMUSG00000015016.8	Acsf3	acyl-CoA synthetase family member 3	-3.961722315559511e-7	0.3351989362905196	1980.0086424170233	10.526445357806978	0.014582571960345956	0.05242110407463123
ENSMUSG00000015023.7	Ddx19a	DEAD box helicase 19a	1.838554712208235e-6	0.14549287077875955	353.5861006028544	1.0339689993942045	0.79303323065313	0.9281279437352697
ENSMUSG00000015027.11	Galns	galactosamine (N-acetyl)-6-sulfate sulfatase	-1.2646385293797247e-6	0.07078741592430943	28.589009245511274	3.0959930690182063	0.37706042799168366	0.6227345622463548
ENSMUSG00000015053.14	Gata2	GATA binding protein 2	-3.72046252951723e-6	-0.5819346841022494	325.6408325237925	11.42041239156302	0.009656795168676652	0.03691140927419537
ENSMUSG00000015083.11	C8g	complement component 8, gamma polypeptide	4.0986306078633855e-6	0.8865908623337544	89.40126904465974	27.95879992010029	3.7050806249853436e-6	3.656845067104636e-5
ENSMUSG00000015085.8	Entpd2	ectonucleoside triphosphate diphosphohydrolase 2	7.91513147107935e-7	0.5874400771980909	103.9170988391696	14.127107211611502	0.0027371454349861025	0.012746668963732222
ENSMUSG00000015087.14	Rabl6	RAB, member RAS oncogene family-like 6	3.042090994202933e-6	0.19026550299657222	916.9896486346486	2.208596533032619	0.5302571077851707	0.7616276700801148
ENSMUSG00000015090.13	Ptgds	prostaglandin D2 synthase (brain)	2.1111409115623925e-6	-1.5487741382773321	241.91540903533445	86.24140794605685	1.4049639827889784e-18	8.869665347345256e-17
ENSMUSG00000015092.9	Edf1	endothelial differentiation-related factor 1	-1.0382861836509023e-6	-0.14163754784152324	3052.387340021154	2.7607618079291	0.4300000197018299	0.674000572593307
ENSMUSG00000015093.15	Clic3	chloride intracellular channel 3	2.0044028635344745e-6	0.8802245624272429	20.354067096972305	9.227400281287174	0.026415386662241514	0.08550441157893286
ENSMUSG00000015094.16	Npdc1	neural proliferation, differentiation and control 1	-1.8832348525955893e-6	-0.02856645352807446	369.26572548412173	0.7665917871333932	0.8574399940062675	0.9587180869416377
ENSMUSG00000015095.12	Fbxw5	F-box and WD-40 domain protein 5	3.799599924379038e-6	-0.10725982663365427	1433.66402439927	3.220999798228064	0.3587902110110881	0.6043157042129785
ENSMUSG00000015112.15	Slc25a13	solute carrier family 25 (mitochondrial carrier, adenine nucleotide translocator), member 13	1.0075015180729832e-7	0.04066345346731085	5.758771209134192	0.20394052392578033	0.9769506695255531	0.9969927447468332
ENSMUSG00000015120.15	Ube2i	ubiquitin-conjugating enzyme E2I	-1.227162109869897e-5	0.1665904744143713	716.8358614763567	11.831894549254969	0.007981774068878407	0.031687989849027674
ENSMUSG00000015126.9	Tsr3	TSR3 20S rRNA accumulation	2.4751519697727907e-6	-0.21436891841807376	117.95451559843845	3.382182701560822	0.3363671550428948	0.579389226331544
ENSMUSG00000015127.14	Unkl	unkempt family like zinc finger	4.355453251997278e-6	0.06136863692919341	164.42198410103086	0.5998268005121474	0.8964720222663245	0.9742478362135106
ENSMUSG00000015133.17	Lrrk1	leucine-rich repeat kinase 1	1.2905132107851013e-6	-0.0026974198276321156	121.36934499966264	0.8554971925016446	0.8361518576365172	0.9489956510268786
ENSMUSG00000015134.15	Aldh1a3	aldehyde dehydrogenase family 1, subfamily A3	7.643760840379654e-7	-0.020937077967175415	8.927045004916609	0.34574400771633407	0.9512076677573177	0.9901773858566547
ENSMUSG00000015143.15	Actn1	actinin, alpha 1	-1.812630328557163e-6	-0.7689465729435612	284.34478039029517	23.885550464470725	2.6392703811446488e-5	2.1582841774400494e-4
ENSMUSG00000015149.14	Sirt2	sirtuin 2	-9.905033945521393e-6	-0.015050901597063642	1277.8946927765078	1.243307085611292	0.7426373076696164	0.9024757452992959
ENSMUSG00000015165.16	Hnrnpl	heterogeneous nuclear ribonucleoprotein L	-3.643938477954857e-6	-0.15331374020169772	2405.6339330601163	1.735633402513315	0.6290409479598106	0.8346029726809531
ENSMUSG00000015176.11	Nolc1	nucleolar and coiled-body phosphoprotein 1	4.7841357529046114e-6	-0.19124498819703484	671.4800333198358	9.72196871724907	0.021083542576395047	0.0709363144706966
ENSMUSG00000015189.12	Casd1	CAS1 domain containing 1	4.878520229156477e-6	-0.1181519707356842	254.119441012508	3.7593239262197358	0.2886530237813162	0.5238115549145427
ENSMUSG00000015202.13	Cnksr3	Cnksr family member 3	2.5544278933202605e-6	0.14951205574511417	76.05134039802904	1.2934131756051954	0.7306977742756486	0.8952465814537428
ENSMUSG00000015214.14	Mtmr1	myotubularin related protein 1	3.2777406066213335e-6	-0.22484291849919696	649.3422862577722	4.248702997577254	0.23583080155447964	0.4566427108841536
ENSMUSG00000015217.11	Hmgb3	high mobility group box 3	3.1753836409540196e-6	0.29919904516259	476.5195176218046	13.884642540735342	0.003066454104499606	0.014058729541087632
ENSMUSG00000015222.18	Map2	microtubule-associated protein 2	1.3699263924937563e-6	-0.8196894070004918	45.56829304620413	13.363576135278208	0.003912824089001765	0.017276332403143347
ENSMUSG00000015224.10	Cyp2j9	cytochrome P450, family 2, subfamily j, polypeptide 9	1.6143845333897299e-6	1.1037405036354706	25.916726299142912	32.88994862601591	3.397496727661341e-7	4.156725911834288e-6
ENSMUSG00000015243.4	Abca1	ATP-binding cassette, sub-family A (ABC1), member 1	5.928801597854479e-6	0.15509736241813543	956.4155089613275	1.659069615233875	0.6460715591765097	0.8456188477963187
ENSMUSG00000015247.10	Nipsnap3b	nipsnap homolog 3B	2.5827974924610403e-6	0.678453794113498	108.32154921449468	25.02930759096472	1.522416271247711e-5	1.3084489547094807e-4
ENSMUSG00000015289.4	Lage3	L antigen family, member 3	-5.852891900594312e-6	0.27995017490333013	290.2257892898573	14.364836163351526	0.002448354721132661	0.01161680413052313
ENSMUSG00000015290.15	Ubl4a	ubiquitin-like 4A	9.121116043182785e-6	0.279063680492928	624.7911173948884	5.313316703549873	0.15024062061819676	0.33294812949420477
ENSMUSG00000015291.10	Gdi1	guanosine diphosphate (GDP) dissociation inhibitor 1	8.293411248366173e-6	0.5478241405517645	1306.5157017345064	31.35449093357741	7.15798608155287e-7	8.213469686836707e-6
ENSMUSG00000015305.6	Sash1	SAM and SH3 domain containing 1	-1.3493840019088355e-6	0.2758688631830984	728.565968466442	3.7111713563211026	NA	NA
ENSMUSG00000015312.9	Gadd45b	growth arrest and DNA-damage-inducible 45 beta	1.1432533403782483e-6	1.8147232906334478	73.03967444452451	41.07463265751102	6.305150653461728e-9	1.0454987630826079e-7
ENSMUSG00000015314.10	Slamf6	SLAM family member 6	1.16631377967615e-6	-0.037177758726346787	3.4600990632130584	7.223667951452967	0.06510029647384744	0.17596236137046012
ENSMUSG00000015316.11	Slamf1	signaling lymphocytic activation molecule family member 1	1.19793477589071e-6	-0.08123313335037681	2.171079010433198	3.8712929158883256	0.2757017632248781	NA
ENSMUSG00000015335.16	Zdhhc12	zinc finger, DHHC domain containing 12	-8.44488652200037e-7	-0.11454938790988893	67.77205080451118	0.735121011522466	0.8649136681317593	0.9622407044175246
ENSMUSG00000015337.5	Endog	endonuclease G	7.3601066198662695e-6	-0.5344668100752363	1050.3476774593516	29.545181493601376	1.7200673589472558e-6	1.818641255705439e-5
ENSMUSG00000015340.10	Cybb	cytochrome b-245, beta polypeptide	2.909205844332941e-6	0.3509673979484039	41.60896193738052	8.150465991303562	0.043002257558363836	0.1267077721437126
ENSMUSG00000015341.17	Golga7	golgi autoantigen, golgin subfamily a, 7	7.53142619228057e-7	0.17753831600424969	618.6180299357206	4.935549835497227	0.17657779373854646	0.37464149649670053
ENSMUSG00000015342.6	Xk	X-linked Kx blood group	2.96238624446419e-6	0.04602471403160743	39.258823300720834	6.95348578436311	0.07339520907627424	0.1929784530034958
ENSMUSG00000015354.8	Pcolce2	procollagen C-endopeptidase enhancer 2	-8.588146442585861e-7	-0.1773279129223108	47.324452696444396	2.2143582207929455	0.529125789495583	0.7611058068085178
ENSMUSG00000015355.13	Cd48	CD48 antigen	-2.3348217843339193e-7	0.06281785485206426	9.025865189087213	1.3989955393302154	0.7057701992739279	0.8820730278305855
ENSMUSG00000015357.10	Clpx	caseinolytic mitochondrial matrix peptidase chaperone subunit	1.8197979106622445e-7	-0.1795710388343398	2350.5886093695294	2.970489992055377	0.3961974531896666	0.6416402970919591
ENSMUSG00000015363.13	Trabd	TraB domain containing	-5.031629002421509e-6	-0.15551925608721595	883.1128057108473	4.116621383837867	0.24914337271570472	0.47337943564484714
ENSMUSG00000015377.10	Dennd6b	DENN/MADD domain containing 6B	-4.929674001945178e-7	-0.05992242352742211	151.08954720330044	0.6413806380756455	0.8868972522283903	0.970462592388007
ENSMUSG00000015396.4	Cd83	CD83 antigen	3.6592076099583865e-6	0.43738111692448645	16.985603697819343	3.558922368490002	0.31320011069746634	0.553882766814578
ENSMUSG00000015405.15	Ace2	angiotensin I converting enzyme (peptidyl-dipeptidase A) 2	-1.5019767751823748e-6	-0.2775299915744286	13.531619755587222	6.304726716053466	0.09769003353126555	0.24053278572348621
ENSMUSG00000015437.5	Gzmb	granzyme B	-8.702034533032082e-7	-0.09659336049489567	3.4087662794151674	3.0167836045259406	0.38904470630611115	0.6347937167462777
ENSMUSG00000015451.16	C4a	complement component 4A (Rodgers blood group)	-1.6618235289386416e-6	0.11666928087702746	20.451595480864633	2.152439245976794	0.5413770043679696	0.7715355584331244
ENSMUSG00000015452.14	Ager	advanced glycosylation end product-specific receptor	1.2392206780155017e-6	-0.026427556791877093	11.047591833176433	3.578300157567	0.3107479414896861	0.5508086465906324
ENSMUSG00000015461.15	Atf6b	activating transcription factor 6 beta	-1.7312291859155526e-5	0.04985871397934834	320.5841884732326	3.7595540297259618	0.2886258566976287	0.5238115549145427
ENSMUSG00000015467.14	Egfl8	EGF-like domain 8	-4.23701426553726e-6	0.13918926046586907	25.291531273669623	8.19410582654325	0.042165919260234885	0.12473036706030632
ENSMUSG00000015468.14	Notch4	notch 4	-6.661628364240304e-7	-0.3453639843574918	907.8331793777742	8.972878539710706	0.029653662920418457	0.0940477241434755
ENSMUSG00000015474.16	Ppt2	palmitoyl-protein thioesterase 2	-1.3233677057796618e-5	0.589341475447922	460.8357675051256	61.897468777814225	2.310817595876335e-13	7.36112005174478e-12
ENSMUSG00000015476.6	Prrt1	proline-rich transmembrane protein 1	2.8681405514143325e-6	-0.028191043016461945	19.678721129364483	2.0027553385148735	0.571835020643939	0.7935930941442947
ENSMUSG00000015478.13	Rnf5	ring finger protein 5	-2.8353189530179637e-6	-0.35954899195248596	1080.0802870008854	19.011756269403293	2.718729029831128e-4	0.0017308344219617974
ENSMUSG00000015484.3	Fam163a	family with sequence similarity 163, member A	-6.135284161984484e-7	-0.2419031432940275	1.2839454436272235	9.90097896454823	0.01942687828121603	NA
ENSMUSG00000015488.14	Cacfd1	calcium channel flower domain containing 1	-6.499553109337547e-4	0.09966220065552123	665.3180379402423	11.560467130663142	0.009050992020721273	0.035058664316458515
ENSMUSG00000015501.10	Hivep2	human immunodeficiency virus type I enhancer binding protein 2	6.506433425883272e-7	0.25124489722636845	371.47863810176227	4.247183755173523	0.23598014883536544	0.4567149939650682
ENSMUSG00000015522.18	Arnt	aryl hydrocarbon receptor nuclear translocator	7.088252409370148e-6	0.37099915788841914	554.852892527056	20.484883520988376	1.3466368926767682e-4	9.325473910554995e-4
ENSMUSG00000015533.9	Itga2	integrin alpha 2	1.7805996045927528e-6	0.2563824744911133	6.7725765846700225	3.2395127102597883	0.3561504628254414	0.6013622752644656
ENSMUSG00000015536.14	Mocs2	molybdenum cofactor synthesis 2	1.4555457737302162e-5	-0.13188039055226172	1397.2817810271695	10.172509306917561	0.017155249883629996	0.05990190933823418
ENSMUSG00000015542.17	Nat9	N-acetyltransferase 9 (GCN5-related, putative)	-2.7828416517257487e-6	0.16983683243985973	342.3784669599372	2.607657456351518	0.45614867710391627	0.6979267569228168
ENSMUSG00000015568.16	Lpl	lipoprotein lipase	1.9478422264237566e-5	-1.6885825725323689	125835.3995302459	502.17325957205924	1.613211534982029e-108	9.335655152941003e-105
ENSMUSG00000015575.15	Atp6v0e	ATPase, H+ transporting, lysosomal V0 subunit E	-3.097756866562237e-5	-0.5667202772605585	1932.5797561733937	137.37574542573265	1.3907803495459335e-29	3.095556108777814e-27
ENSMUSG00000015597.17	Zfp318	zinc finger protein 318	-1.0847593856873835e-6	0.8420954417661822	216.47418466682734	31.7761726802907	5.833864954300664e-7	6.834124795655454e-6
ENSMUSG00000015599.9	Ttbk1	tau tubulin kinase 1	1.8005677442737175e-6	-1.1436803543941125	8.687283302754869	11.600781879936832	0.008883672971846335	0.0345418693088968
ENSMUSG00000015605.6	Srf	serum response factor	6.4863143186695945e-6	0.13970240758601563	343.44643455174406	18.1493509227345	4.09728141912807e-4	0.002487164430681204
ENSMUSG00000015619.10	Gata3	GATA binding protein 3	-1.8485677068397147e-6	-2.0097596557374966	8.683725940121649	14.501891095777168	0.0022958103404727014	0.011016463051671246
ENSMUSG00000015627.5	Gata5	GATA binding protein 5	-3.918113790717407e-7	0.0683124872190945	1.0257028277465983	1.715986532184921	0.6333854919050029	NA
ENSMUSG00000015647.9	Lama5	laminin, alpha 5	5.042392179016715e-7	-0.17847022916849148	1124.3305246347124	3.8850537555873075	0.2741467491377485	0.5068182588583356
ENSMUSG00000015652.9	Steap1	six transmembrane epithelial antigen of the prostate 1	-1.6840680472574003e-6	-0.09934680245819397	5.993522860024865	1.7942706913060107	0.6161824905973883	0.8250087693833961
ENSMUSG00000015653.13	Steap2	six transmembrane epithelial antigen of prostate 2	3.3473609795559443e-7	0.013743137928494138	5.474131527523442	0.3420998889801723	0.951925544745025	0.9901773858566547
ENSMUSG00000015656.17	Hspa8	heat shock protein 8	-2.404060937598067e-6	0.1751847091690955	16316.486244706726	4.019538386087902	0.2593620516851011	0.48720889193951966
ENSMUSG00000015659.12	Serac1	serine active site containing 1	8.072293216270408e-6	0.8263782184641131	80.26969921688956	21.306048854996206	9.093949414737352e-5	6.581077773624642e-4
ENSMUSG00000015668.13	Pdzd11	PDZ domain containing 11	-1.1567572320048325e-5	0.22849983015542108	316.11993995360143	13.68926202580272	0.0033601335318622157	0.015180664957144558
ENSMUSG00000015671.11	Psma2	proteasome subunit alpha 2	-2.1896233705052806e-6	-0.11210731385751345	1374.0152698386562	4.046395024115611	0.2564976898318128	0.48323997755508435
ENSMUSG00000015672.4	Mrpl32	mitochondrial ribosomal protein L32	-7.810670246186032e-7	0.09034855964576478	381.7128424638737	1.1248045626933845	0.7710897882672658	0.9172165274065529
ENSMUSG00000015697.14	Setdb1	SET domain, bifurcated 1	4.963650641267172e-6	-0.07891215903720385	332.62605598941326	3.0178141532249185	0.3888867308473284	0.6347039417760536
ENSMUSG00000015702.13	Anxa9	annexin A9	-1.5208250489208889e-6	-0.10299538194472552	15.121750767726816	4.104776839502577	0.25037013265718383	0.47486377199556407
ENSMUSG00000015709.9	Arnt2	aryl hydrocarbon receptor nuclear translocator 2	6.808349846779224e-7	-0.12463041201856383	7.1837393362339075	3.6604799994735515	0.30053704601878367	0.5390560950050213
ENSMUSG00000015711.8	Prune1	prune exopolyphosphatase	8.711514771290058e-6	-0.006692130360302931	292.4408438723481	1.4976411863616192	0.6828148502230702	0.8682596139581911
ENSMUSG00000015714.11	Cers2	ceramide synthase 2	-2.3843033057948924e-6	0.3554272290649879	1797.4855461619811	14.270253845659084	0.002559444351078563	0.012047084453799827
ENSMUSG00000015733.13	Capza2	capping protein (actin filament) muscle Z-line, alpha 2	3.2661284069653354e-6	-0.18003046996825134	1494.5491321949473	4.992429940156313	0.17235230125279824	0.36790954162668515
ENSMUSG00000015745.9	Plekho1	pleckstrin homology domain containing, family O member 1	1.387319993696482e-7	-0.2259878784756006	221.5151407870676	3.248152694413818	0.3549242580259711	0.5999761096562042
ENSMUSG00000015747.5	Vps45	vacuolar protein sorting 45	9.391262442271116e-7	0.07098665399360374	174.6990038063667	0.565715010833344	0.9042342807621907	0.9768780479717277
ENSMUSG00000015748.13	Prpf3	pre-mRNA processing factor 3	-9.410679478467793e-7	0.17785617811311474	204.72843225197428	2.0651524225719413	0.5589947708324572	0.7849165493709389
ENSMUSG00000015749.12	Anp32e	acidic (leucine-rich) nuclear phosphoprotein 32 family, member E	1.3787346766465939e-6	0.061369887995502546	802.964034688674	0.6710408788549671	0.879993349535542	0.9676173320044472
ENSMUSG00000015750.15	Aph1a	aph1 homolog A, gamma secretase subunit	6.551243172423439e-6	0.09191579833344721	2215.978897084135	2.333104313438696	0.506208681021312	0.7413415548052589
ENSMUSG00000015755.16	Tab2	TGF-beta activated kinase 1/MAP3K7 binding protein 2	-4.76005798813138e-6	0.19531580725536477	791.3783828491224	5.023879613151877	0.17005688956694645	0.36421880826199815
ENSMUSG00000015757.10	Ppil4	peptidylprolyl isomerase (cyclophilin)-like 4	3.826767092091266e-6	0.16505223047985307	331.52765273884484	2.418832847668426	0.49013852260134316	0.7281614659320486
ENSMUSG00000015759.11	Cnih1	cornichon family AMPA receptor auxiliary protein 1	-4.080508690146149e-6	0.25107149071414764	801.1926332928513	11.151260333010157	0.01093545038261571	0.04107536869160349
ENSMUSG00000015766.14	Eps8	epidermal growth factor receptor pathway substrate 8	-2.075941017841545e-6	-0.609431168746679	196.50104119946906	15.265875394602006	0.0016029756646466845	0.008087550280131093
ENSMUSG00000015776.12	Med22	mediator complex subunit 22	9.641768542648764e-7	0.03819535414922516	619.2518835101743	0.17548156237256762	0.9814468452541598	0.9977104274773081
ENSMUSG00000015790.16	Surf1	surfeit gene 1	-3.7825283624545873e-6	0.13737722987058384	685.6761570227774	2.540359575681265	0.4680413389862621	0.7086362369175431
ENSMUSG00000015804.14	Med28	mediator complex subunit 28	3.6719122752489948e-6	-0.0573173197000769	490.45538904104393	0.745917498812247	0.8623541562509873	0.9608092996196502
ENSMUSG00000015806.12	Qdpr	quinoid dihydropteridine reductase	-1.955036492703307e-6	-0.11620139155982868	1801.951838888489	9.44656588223549	0.023906656962445982	0.0785918332749526
ENSMUSG00000015812.8	Gnrh1	gonadotropin releasing hormone 1	-7.959929300643852e-7	0.03932868548448111	19.97848790808455	2.1348961286966386	0.5448853617754447	0.7736094232548086
ENSMUSG00000015829.13	Tnr	tenascin R	-1.6569096688290017e-7	0.011834599797932397	1.418906882945105	0.2382501880738559	0.9711902497149123	NA
ENSMUSG00000015837.15	Sqstm1	sequestosome 1	3.4651906720772667e-6	0.5796647088847685	2746.553789506699	28.757213618793998	2.5185294681162094e-6	2.5704991238074962e-5
ENSMUSG00000015839.6	Nfe2l2	nuclear factor, erythroid derived 2, like 2	4.684708128638671e-6	-0.03997208799504549	794.2704311665107	1.0255893719114226	0.7950604116443084	0.9294353111949928
ENSMUSG00000015843.10	Rxrg	retinoid X receptor gamma	1.051240736993613e-6	-0.6313024602069375	453.8252131335029	30.298720928151795	1.1941307753713616e-06	1.3054977576336403e-5
ENSMUSG00000015846.15	Rxra	retinoid X receptor alpha	2.497401514710158e-8	0.34657068044846817	1227.929735330262	14.42149318117734	0.0023841128235081357	0.011367916157353677
ENSMUSG00000015850.11	Adamtsl4	ADAMTS-like 4	3.3306901726066497e-6	-0.017413859963407115	56.42477321960148	4.9153309200308115	0.1781030600889571	0.3764820682094709
ENSMUSG00000015852.13	Fcrls	Fc receptor-like S, scavenger receptor	-6.923664633980667e-8	0.18587868614468106	26.479718214774458	2.109308537877439	0.5500318794711392	0.778223626619728
ENSMUSG00000015869.16	Prpsap1	phosphoribosyl pyrophosphate synthetase-associated protein 1	-1.9567595461380283e-6	0.3879767554603601	304.6656881458351	19.574754529897263	2.0791071121740312e-4	0.0013708841084106858
ENSMUSG00000015880.13	Ncapg	non-SMC condensin I complex, subunit G	1.3320768703897604e-6	0.36961842121603034	4.097866902321084	5.497426804243901	0.13879260401028007	0.3138697926563075
ENSMUSG00000015882.18	Lcorl	ligand dependent nuclear receptor corepressor-like	-2.6732222431084892e-6	0.12272078253351755	128.6927818501544	4.064013998264102	0.2546342249179938	0.4808784720712647
ENSMUSG00000015889.8	Lta4h	leukotriene A4 hydrolase	7.085113910979302e-6	0.12524003100688752	336.71857619708317	2.17340846812408	0.5372050477998268	0.7681120766638769
ENSMUSG00000015932.8	Dstn	destrin	1.5333387231301444e-5	0.2550854911594595	881.2730201800412	7.916695017368198	0.04776511092211223	0.13771265481430467
ENSMUSG00000015937.15	Macroh2a1	macroH2A.1 histone	4.575613073366561e-6	0.13497865414858679	515.9696924358326	1.8864545592922468	0.5963045065835233	0.8113936955552417
ENSMUSG00000015942.9	Gtf2ird2	GTF2I repeat domain containing 2	-6.4844235397662625e-6	0.024096083246278353	69.82692834335586	2.9005285107697034	0.4072173503181402	0.6526078112132587
ENSMUSG00000015943.11	Bola1	bolA-like 1 (E. coli)	-1.3864036490763644e-6	-0.007131801312856509	212.49603626322397	0.09500647087554626	0.9924298585021314	0.9989506519990687
ENSMUSG00000015944.9	Castor2	cytosolic arginine sensor for mTORC1 subunit 2	-1.0995613152981552e-5	0.4594389181485667	214.57315074216675	39.77205311736958	1.1908914377975456e-8	1.8881339042559988e-7
ENSMUSG00000015947.10	Fcgr1	Fc receptor, IgG, high affinity I	3.030492767927959e-7	-0.007228446049455972	12.17136752492914	1.0235122287540435	0.795562944923043	0.9295954604400002
ENSMUSG00000015950.13	Ncf1	neutrophil cytosolic factor 1	-9.923565361317976e-7	-0.03233374062312119	20.38145970536512	0.5821309222562832	0.9005106265149053	0.9756618086548839
ENSMUSG00000015957.12	Wnt11	wingless-type MMTV integration site family, member 11	1.2851501392751045e-6	0.14726715135157542	116.21823739881538	0.6586968991651361	0.8828731067940956	0.9683365764678746
ENSMUSG00000015961.8	Adss	adenylosuccinate synthetase, non muscle	-3.431371549060202e-7	-0.20436624021802782	536.9085117626923	4.828308934754318	0.18480964089201662	0.3864707510872441
ENSMUSG00000015966.17	Il17rb	interleukin 17 receptor B	-3.2706170965786318e-6	1.5670157538520235	10.210845880352704	16.11907769694062	0.0010719861893524198	0.005705319507463937
ENSMUSG00000015968.18	Cacna1d	calcium channel, voltage-dependent, L type, alpha 1D subunit	-7.290859553384327e-7	0.1414026590838922	9.910188011735453	1.8802403418815459	0.5976312836949086	0.81201150614895
ENSMUSG00000015970.19	Chdh	choline dehydrogenase	-3.768971719396608e-6	1.1823471643512373	687.0493453729277	57.91534439426897	1.6386764138351462e-12	4.573804054757552e-11
ENSMUSG00000015971.5	Actr8	ARP8 actin-related protein 8	5.9023908866080305e-6	0.3823225399754396	460.72315460856896	17.290618491938318	6.158378606959849e-4	0.0035437723233486887
ENSMUSG00000015980.14	Lrrc27	leucine rich repeat containing 27	-1.2370153500425877e-6	0.8337910473363704	136.64394856039712	14.41027868289828	0.0023966945782257104	0.011415367509623197
ENSMUSG00000015981.12	Stk32c	serine/threonine kinase 32C	-3.693162155191201e-7	-0.14177716793568318	9.071110381296135	0.6805789691044879	0.8777621839234784	0.9671514630813769
ENSMUSG00000015994.10	Fnta	farnesyltransferase, CAAX box, alpha	-1.215653508670998e-5	0.09457029565596038	1226.1655735829745	6.034880422468262	0.10992549366748507	0.2629397210748427
ENSMUSG00000016018.4	Mtrex	Mtr4 exosome RNA helicase	-2.9485348200572585e-6	0.11408648462195357	421.70573264431164	1.6909086905531012	0.6389568899485905	0.8411381988472458
ENSMUSG00000016024.9	Lbp	lipopolysaccharide binding protein	-1.2885357014270095e-6	-0.1604623460204778	28.6990454093149	1.601170843017428	0.6591243680477912	0.8532141544329681
ENSMUSG00000016028.11	Celsr1	cadherin, EGF LAG seven-pass G-type receptor 1	7.240630090065422e-7	0.06253279760635337	6.521513114270142	4.557998109664382	0.20717496360394824	0.4185710244062828
ENSMUSG00000016087.13	Fli1	Friend leukemia integration 1	8.927054236669599e-7	-0.49222982187868536	412.7146261737455	13.62001422636456	0.003470772354169698	0.01559826011927003
ENSMUSG00000016128.14	Stard13	StAR-related lipid transfer (START) domain containing 13	-3.9837634969306465e-6	0.21616342435849617	297.85724327760727	6.452141268954676	0.0915691632076489	0.22915199921677143
ENSMUSG00000016150.15	Tenm1	teneurin transmembrane protein 1	-7.569842184614607e-7	-0.08717305998616376	3.6917940197433845	3.115613717683047	0.3741410239240406	0.6195595494415556
ENSMUSG00000016179.11	Camk1g	calcium/calmodulin-dependent protein kinase I gamma	-6.979686141416198e-7	-0.11011615617292576	1.6738826642710547	5.37040687201516	0.1465984870166561	NA
ENSMUSG00000016181.9	Utp25	UTP25 small subunit processome component	-9.444368744130456e-6	-0.0982474639562963	130.87105621578277	5.441049215533582	0.14220735209868632	0.3193870426630392
ENSMUSG00000016194.14	Hsd11b1	hydroxysteroid 11-beta dehydrogenase 1	-4.2111239836714655e-6	0.90238370398856	1307.928938527191	31.65874421334874	6.175869942093019e-7	7.176658504998454e-6
ENSMUSG00000016200.14	Syt14	synaptotagmin XIV	8.163350563376797e-7	-0.47030844835677243	16.845948582935254	6.495077228516138	0.089856848225186	0.22572778787982262
ENSMUSG00000016206.6	H2-M3	histocompatibility 2, M region locus 3	-3.37416118450947e-7	0.05451162567362008	43.98694300859415	0.15582372049706805	0.9843844336922022	0.9980542252005411
ENSMUSG00000016239.11	Lonrf3	LON peptidase N-terminal domain and ring finger 3	9.413087436118505e-7	0.4260131999921244	5.871123194502108	4.902471206352857	0.1790795766090714	0.3779020942640195
ENSMUSG00000016252.7	Atp5e	ATP synthase, H+ transporting, mitochondrial F1 complex, epsilon subunit	-1.7903455737742547e-6	-0.009723154913646798	5314.902904405109	0.13571243197696958	0.9872316374573433	0.9981434952672235
ENSMUSG00000016253.12	Nelfcd	negative elongation factor complex member C/D, Th1l	4.599821263782715e-6	-0.0605476691514286	567.7414638715671	1.1296233130595965	0.7699281360954646	0.9165849567778284
ENSMUSG00000016255.5	Tubb1	tubulin, beta 1 class VI	-1.0394221533373749e-6	-0.12401148885512636	3.814395837267071	0.8298488682873284	0.8423150568513768	0.9516909751043717
ENSMUSG00000016256.10	Ctsz	cathepsin Z	-7.552523049599922e-6	-1.8353313465395968	9597.435079733006	398.0717256862682	5.792028732829957e-86	2.0111082166132174e-82
ENSMUSG00000016257.15	Prelid3b	PRELI domain containing 3B	-3.4010284975934014e-8	-0.9685601535360262	3719.712434922341	90.56747810998212	1.654498813241743e-19	1.1968230790287458e-17
ENSMUSG00000016262.14	Sertad4	SERTA domain containing 4	2.5321194057533734e-6	0.44212106045959143	11.319129904021153	5.0647982367496525	0.16711332744632582	0.35955564230953807
ENSMUSG00000016308.12	Ube2a	ubiquitin-conjugating enzyme E2A	1.3493956591703533e-5	-0.10204521224567477	548.5234776267499	4.089902893641948	0.25191845600339385	0.47692978811917563
ENSMUSG00000016319.3	Slc25a5	solute carrier family 25 (mitochondrial carrier, adenine nucleotide translocator), member 5	5.4627540021560085e-6	-0.36670647338488543	7792.7046568983915	24.212122582014388	2.2557935548042713e-5	1.8711338702798354e-4
ENSMUSG00000016327.9	Atp1b4	ATPase, (Na+)/K+ transporting, beta 4 polypeptide	3.1175314405491727e-7	0.03423389947260912	0.8928982180249453	0.45923648134854744	0.9277512392345126	NA
ENSMUSG00000016344.14	Ppdpf	pancreatic progenitor cell differentiation and proliferation factor	9.680219799965017e-7	0.02894550692059259	956.9077799196148	0.27981373529274833	0.9637791601121193	0.993329360810062
ENSMUSG00000016346.17	Kcnq2	potassium voltage-gated channel, subfamily Q, member 2	-1.8023565673616366e-7	-0.12239497167106889	3.7758278179020928	5.212996146141549	0.15684861748890067	0.3432991487928397
ENSMUSG00000016349.10	Eef1a2	eukaryotic translation elongation factor 1 alpha 2	1.8741496575989464e-7	-0.07283814632445836	66.17951220690787	8.331630141851065	0.0396327770363476	0.11846843011846259
ENSMUSG00000016356.18	Col20a1	collagen, type XX, alpha 1	4.15577465951839e-6	0.4724827019585318	53.46957581477162	5.555517658653287	0.13535549845058234	0.3080229136978057
ENSMUSG00000016382.15	Pls3	plastin 3 (T-isoform)	2.4493450472673516e-6	-0.5024605331318508	826.7355371462353	19.35461796139103	2.3091025140757642e-4	0.001500873408718433
ENSMUSG00000016386.15	Mpped2	metallophosphoesterase domain containing 2	4.7593991916308887e-7	0.030670369612423382	13.334881910028662	0.14139152905390517	0.9864447728971177	0.9981434952672235
ENSMUSG00000016409.4	Nkap	NFKB activating protein	4.860931617771487e-6	0.13514525905497254	165.39199315135843	1.2161532252528389	0.74913276526552	0.9055452559235119
ENSMUSG00000016427.7	Ndufa1	NADH:ubiquinone oxidoreductase subunit A1	-5.673196672725856e-6	0.11584291706931354	3653.4022512848314	3.1489850002241724	0.36922011033790625	0.6148470341185605
ENSMUSG00000016477.18	E2f3	E2F transcription factor 3	-5.204000583797005e-6	0.8821795685994703	72.35441025295181	41.94159385671581	4.128275300554871e-9	7.054027646090933e-8
ENSMUSG00000016481.15	Cr1l	complement component (3b/4b) receptor 1-like	-4.698380689383739e-6	0.08041620942903488	600.0620187630927	3.6411709199170446	0.3029089720061497	0.541642049953524
ENSMUSG00000016487.15	Ppfibp1	PTPRF interacting protein, binding protein 1 (liprin beta 1)	-8.800631113945338e-6	-0.3499690296937699	840.6030583525675	5.632680256626799	0.1309147592344883	0.3004774107707498
ENSMUSG00000016493.13	Cd46	CD46 antigen, complement regulatory protein	1.404124652955945e-6	0.35297756722543605	48.51971983935344	4.557834015350579	0.2071892738750741	0.4185710244062828
ENSMUSG00000016494.9	Cd34	CD34 antigen	3.096201968818321e-5	-0.48377692435547676	420.8909040938725	18.957735778615444	2.789555817037977e-4	0.0017687903045871555
ENSMUSG00000016495.12	Plgrkt	plasminogen receptor, C-terminal lysine transmembrane protein	-5.419382456169551e-6	0.6867570648291876	502.6580348909581	50.741919098881226	5.55232530740878e-11	1.275051847379945e-9
ENSMUSG00000016496.7	Cd274	CD274 antigen	-2.142317831632931e-6	0.5938002542852859	604.2964564542286	33.9644214436899	2.015748663118655e-7	2.565646080674705e-6
ENSMUSG00000016503.18	Gtf3a	general transcription factor III A	3.7845354911585582e-6	0.7081114689606114	320.6319794647657	76.81250820157405	1.4810825922351903e-16	6.968312976638249e-15
ENSMUSG00000016510.11	Mtif3	mitochondrial translational initiation factor 3	-3.2188352490435933e-6	0.019612267397678355	384.7220014480354	0.33793343263843667	0.9527432414689782	0.9905722490803047
ENSMUSG00000016520.7	Lnx2	ligand of numb-protein X 2	-1.045972710890071e-5	-0.15975627191195474	285.99286630761685	2.8974561416690676	0.4077071277958921	0.6530857086717993
ENSMUSG00000016528.10	Mapkapk2	MAP kinase-activated protein kinase 2	7.0546226735430326e-6	-0.5480767590518059	4241.246926642857	26.785357987148956	6.5299891446654415e-6	6.111436201646185e-5
ENSMUSG00000016534.15	Lamp2	lysosomal-associated membrane protein 2	1.6394954072448063e-7	-0.23102241178451982	2219.081445526806	3.889859846855643	0.2736055159828144	0.5061876985270292
ENSMUSG00000016541.10	Atxn10	ataxin 10	1.5889034550313733e-6	0.234214671837946	446.3191050930833	7.358516646403189	0.0613074026684429	0.16819813807314116
ENSMUSG00000016552.13	Foxred2	FAD-dependent oxidoreductase domain containing 2	-1.1378214219729802e-6	1.2678875264067127	25.05985689811233	29.797250859623617	1.5224419466467555e-6	1.6261275158717547e-5
ENSMUSG00000016554.9	Eif3d	eukaryotic translation initiation factor 3, subunit D	-8.27514582336266e-6	0.14755004790414644	838.2390737903286	5.933737254017018	0.11487893456430355	0.27183267455992755
ENSMUSG00000016559.14	H3f3b	H3.3 histone B	2.807996446909911e-6	-0.44533772009927	1828.3707345461642	40.08021808469945	1.0245963078773165e-8	1.6394485254431422e-7
ENSMUSG00000016619.10	Nup50	nucleoporin 50	5.483207638059798e-6	-0.25548323992441946	465.8998922149182	7.2825406520838385	0.06341721377309256	0.1726357944785192
ENSMUSG00000016624.15	Phf21b	PHD finger protein 21B	1.4297319749507356e-6	-0.25916896918523114	46.56954134055499	3.509236042005824	0.3195662113201153	0.5610632563149777
ENSMUSG00000016637.7	Ift27	intraflagellar transport 27	-2.3821679705243716e-7	0.6625157729734021	75.05908078019823	25.381366718916297	1.2849960377540346e-5	1.1244363009802316e-4
ENSMUSG00000016664.16	Pacsin2	protein kinase C and casein kinase substrate in neurons 2	5.11164733384688e-7	-0.8103615624651394	1246.0854191024068	24.854254593016663	1.656270372840657e-5	1.4143880935999336e-4
ENSMUSG00000016756.17	Cmah	cytidine monophospho-N-acetylneuraminic acid hydroxylase	5.137616770405717e-6	-0.9036201392846085	59.92342278661533	45.13872318742786	8.645413047366522e-10	1.678892795473492e-8
ENSMUSG00000016757.11	Ttll12	tubulin tyrosine ligase-like family, member 12	6.672147392533668e-6	0.06839738011100888	198.68994962060475	1.4943584198789495	0.6835730149174528	0.8682596139581911
ENSMUSG00000016758.4	Bik	BCL2-interacting killer	1.8758523665885396e-6	-0.25315021968147183	23.6429973097492	3.12662240776703	0.3725115073778822	0.6180934850980014
ENSMUSG00000016763.15	Scube1	signal peptide, CUB domain, EGF-like 1	3.6146182220228073e-7	4.6055157890376365e-4	4.285733747849678	4.382056940592065	0.2230549035820467	0.4396015019197719
ENSMUSG00000016831.12	Tox4	TOX high mobility group box family member 4	1.0950724453526997e-5	0.08516031580444174	506.98551686839255	0.9029806767871094	0.8247084441285734	0.9431991632751094
ENSMUSG00000016833.14	Mrps18c	mitochondrial ribosomal protein S18C	1.536691557443341e-6	-0.05011558965292536	405.56279127832136	0.38456754587025443	0.9434117008841939	0.9887446357888864
ENSMUSG00000016918.15	Sulf1	sulfatase 1	4.830257192506283e-6	0.04870610449704529	108.5473806620724	1.7489300449261407	0.6261108698719464	0.8323055751796984
ENSMUSG00000016921.14	Srsf6	serine and arginine-rich splicing factor 6	1.4578584567963346e-5	-0.40231197684977243	1529.625049623253	39.15124606828354	1.612217917131537e-8	2.510288364064629e-7
ENSMUSG00000016933.17	Plcg1	phospholipase C, gamma 1	-5.383239680666746e-6	-0.16909964524071408	1240.4810863857097	3.44929042052118	0.32739878220622887	0.5699138915774492
ENSMUSG00000016940.18	Kctd2	potassium channel tetramerisation domain containing 2	-2.1206194298133724e-6	-0.6376168511121861	989.7834963240679	68.23543799488422	1.0186811122356448e-14	3.853011500985409e-13
ENSMUSG00000016942.6	Tmprss6	transmembrane serine protease 6	-1.2983349827633772e-6	0.02042040662276703	9.020967106636245	4.789155328583249	0.18790348169397472	0.39124398485117473
ENSMUSG00000016946.6	Kctd5	potassium channel tetramerisation domain containing 5	-5.374621945311021e-6	-0.04557592688568264	141.60512897423067	1.230087501503732	0.7457974973695977	0.9037671413698428
ENSMUSG00000016984.7	Etaa1	Ewing tumor-associated antigen 1	-8.475783698878717e-7	-0.0225705982844546	45.522164982720355	2.552424672727952	0.4658912247133125	0.7069725068809787
ENSMUSG00000016995.17	Matn4	matrilin 4	-1.4948986231547946e-7	1.0915635831436241	7.934592168582086	19.946184041950815	1.7415766954713183e-4	0.0011678452302077078
ENSMUSG00000017002.14	Slpi	secretory leukocyte peptidase inhibitor	2.1448948098711783e-7	0.014737708116219678	1.0281110111362846	0.11881974179816268	0.9894870758182803	NA
ENSMUSG00000017007.9	Rbpjl	recombination signal binding protein for immunoglobulin kappa J region-like	-1.042468825864089e-6	-0.036984058760281796	1.2930676373089292	2.1513541296308105	0.541593534654546	NA
ENSMUSG00000017009.3	Sdc4	syndecan 4	1.8343974710346748e-6	-0.13628358414255823	2897.8853523122025	4.8969243622640874	0.1795023278514549	0.3786101219571265
ENSMUSG00000017057.9	Il13ra1	interleukin 13 receptor, alpha 1	-1.132814666195288e-6	-0.12247122447392218	20.65946279885478	1.770714081436168	0.621328520397989	0.8291225551598377
ENSMUSG00000017119.19	Nbr1	NBR1, autophagy cargo receptor	2.8481343652167184e-6	-0.10900472429931744	1655.4364230237	2.1661181556875704	0.5386528333528723	0.7689025207012576
ENSMUSG00000017132.17	Cyth1	cytohesin 1	9.761173049912799e-6	-0.32403071954598384	1531.4601766667477	33.09106208350144	3.0813270846765835e-7	3.8101794527827753e-6
ENSMUSG00000017144.8	Rnd3	Rho family GTPase 3	1.2463756011340549e-5	0.11408607307286875	97.4515800112429	6.883771433300353	0.0756961015410051	0.19743990667869438
ENSMUSG00000017146.12	Brca1	breast cancer 1, early onset	5.048315140384087e-7	-0.06435510398049725	3.2680702184198696	3.150278901625626	0.3690304365721785	0.614669810649866
ENSMUSG00000017167.6	Cntnap1	contactin associated protein-like 1	-1.6988749683478864e-6	-0.3636214811791498	1124.134431938259	6.496095739486776	0.08981660560205167	0.22565934730205772
ENSMUSG00000017176.17	Nt5c3b	5'-nucleotidase, cytosolic IIIB	1.0682701417907614e-6	-0.4764546976811483	138.67699178080568	27.251394459723144	5.214455912401788e-6	5.0154110302053984e-5
ENSMUSG00000017188.3	Coa3	cytochrome C oxidase assembly factor 3	8.904165786537142e-7	-0.32671896015254553	1145.347288323794	8.20777745833206	0.04190718671803728	0.1241554041999736
ENSMUSG00000017195.15	Zpbp2	zona pellucida binding protein 2	-1.8023096489609844e-6	-0.016973264132182555	16.650626220858275	1.4071692159177047	0.7038550909172957	0.8804513828652417
ENSMUSG00000017210.14	Med24	mediator complex subunit 24	-4.8114578495120605e-6	-0.2675314248080891	592.9079367679265	3.9446749104266416	0.26750054562592895	0.4980243402264614
ENSMUSG00000017221.14	Psmd3	proteasome (prosome, macropain) 26S subunit, non-ATPase, 3	1.1970276234361935e-5	-0.1842365198663761	2244.1166449019365	16.29159950306655	9.880873288812678e-4	0.005338992877904666
ENSMUSG00000017264.16	Exosc10	exosome component 10	9.314009037231656e-6	-0.12480267325585985	417.8437963376379	5.658952684830467	0.1294346215811646	0.29805063315233765
ENSMUSG00000017286.15	Glod4	glyoxalase domain containing 4	1.7678958031762906e-6	0.8417431889825928	327.3622997145482	45.336278825195336	7.84866883015034e-10	1.5414110809981907e-8
ENSMUSG00000017288.15	Vps53	VPS53 GARP complex subunit	-1.1426220414837151e-5	-0.16663681100675803	271.35039956850574	7.970073220547164	0.046634267976752415	0.13497753828182915
ENSMUSG00000017291.13	Taok1	TAO kinase 1	-4.51570889794686e-6	-0.2541791462450188	928.6215354439873	5.294107683223331	0.15148519187636886	0.3348102375767842
ENSMUSG00000017299.13	Dnttip1	deoxynucleotidyltransferase, terminal, interacting protein 1	1.1440352019595416e-5	0.3789644789337776	239.66845549906583	6.520795560126118	0.08884597643489306	0.2236738684579725
ENSMUSG00000017300.9	Tnnc2	troponin C2, fast	3.333911846200618e-7	-0.0734298000858622	333.2076327299599	10.880109717143938	0.012392150803841859	0.045716134744049834
ENSMUSG00000017307.16	Acot8	acyl-CoA thioesterase 8	-7.839953070031589e-6	-1.477592038715146	573.9591942593	290.2495362660382	1.2821193769628872e-62	1.7122211156502067e-59
ENSMUSG00000017309.11	Cd300lg	CD300 molecule like family member G	-1.5064113037163242e-6	-0.6395366813605263	2773.4864965558368	24.090569619483034	2.3915652696413444e-5	1.975259973655727e-4
ENSMUSG00000017314.12	Mpp2	membrane protein, palmitoylated 2 (MAGUK p55 subfamily member 2)	-6.33026054308441e-6	0.12052542919164726	238.21500252405193	3.4088343394548133	0.3327799011361697	0.5761260334687915
ENSMUSG00000017344.4	Vtn	vitronectin	-1.1758214567251028e-5	0.3013498485123712	117.14651427770696	24.813392819590405	1.68916763129636e-5	1.4389420631470123e-4
ENSMUSG00000017376.15	Nlk	nemo like kinase	-3.6037099558055547e-6	-0.2738217923748556	262.6121566184646	2.622168472751582	0.4536163752845797	0.6962617246844737
ENSMUSG00000017386.10	Traf4	TNF receptor associated factor 4	1.719068010364059e-6	-0.9635236976938975	1992.661130891955	60.63885687281339	4.2928704798728614e-13	1.302946230787985e-11
ENSMUSG00000017390.15	Aldoc	aldolase C, fructose-bisphosphate	-8.282664678533295e-7	1.239923285572432	8.07102077557276	15.872536888596798	0.001204297213922213	0.006322287248534485
ENSMUSG00000017400.10	Stac2	SH3 and cysteine rich domain 2	6.308527547564489e-7	-0.046576703173189175	2.7206135372300784	1.2597608242518845	0.7387097070574009	NA
ENSMUSG00000017404.12	Rpl19	ribosomal protein L19	1.1393981120602138e-7	-0.019569027142756594	3983.8328620567095	0.027427979343542574	0.9988017738789158	0.9995502418902386
ENSMUSG00000017405.14	Nek8	NIMA (never in mitosis gene a)-related expressed kinase 8	-1.6017561629616345e-6	-0.3924403744676197	172.7926315769328	12.754837881074195	0.005197924590939986	0.021940473820400947
ENSMUSG00000017412.15	Cacnb4	calcium channel, voltage-dependent, beta 4 subunit	-2.260771672619499e-6	0.06370954264010359	14.139378392481435	2.3888169565230157	0.4957197376500973	0.7330656188537767
ENSMUSG00000017417.14	Plxdc1	plexin domain containing 1	-1.0959197103893843e-7	0.3631583423055592	9.46054189481487	5.49300492925363	0.13905759920241592	0.31418258455923254
ENSMUSG00000017418.14	Arl5b	ADP-ribosylation factor-like 5B	-2.7786087661805914e-6	-0.2588490110082679	216.08407543470358	6.720923892232179	0.08134536404763813	0.2091892853252919
ENSMUSG00000017421.18	Zfp207	zinc finger protein 207	8.264246613694583e-6	0.09979136862849397	1046.3558032456199	2.020655846705921	0.568130594254752	0.7912554443765529
ENSMUSG00000017428.16	Psmd11	proteasome (prosome, macropain) 26S subunit, non-ATPase, 11	9.209548118658806e-6	0.10686788552437773	1255.4347841391134	1.345759516725309	0.7182967585952873	0.8895988395304985
ENSMUSG00000017446.14	C1qtnf1	C1q and tumor necrosis factor related protein 1	-8.840727738461516e-6	0.12628030900841414	125.22665575577464	7.19799286370332	0.06584778548561299	0.17756809627457704
ENSMUSG00000017453.4	Pipox	pipecolic acid oxidase	5.895751035208605e-7	0.04162907594150177	1.0926693482342933	1.2035219145399267	0.7521597355859613	NA
ENSMUSG00000017466.9	Timp2	tissue inhibitor of metalloproteinase 2	-2.862108961063297e-6	0.07726175263693782	350.62071846852	2.005359900594584	0.5712949826806006	0.7933332422266763
ENSMUSG00000017478.15	Zc3h18	zinc finger CCCH-type containing 18	-7.248057074547238e-6	0.11446978149998681	457.15528787272075	1.103696239784199	0.7761818723745271	0.9197524732983526
ENSMUSG00000017485.11	Top2b	topoisomerase (DNA) II beta	2.0997393373778197e-6	0.3003645308188605	643.9136942966244	5.520360672252679	0.13742588280308066	0.31163149834695447
ENSMUSG00000017491.9	Rarb	retinoic acid receptor, beta	-2.9591095113713567e-6	-0.23801391276288414	118.88519911297266	1.6765344797901491	0.6421632568148071	0.8435123892409596
ENSMUSG00000017493.12	Igfbp4	insulin-like growth factor binding protein 4	1.2308292383491836e-5	0.09361821500934381	804.5492072999842	4.229454954289736	0.23772938152379783	0.4586092239391483
ENSMUSG00000017499.15	Cdc6	cell division cycle 6	-6.301236560492209e-7	-0.0852481695978405	15.835621821890582	0.3963762365438299	0.9409900581700649	0.9887446357888864
ENSMUSG00000017548.15	Suz12	SUZ12 polycomb repressive complex 2 subunit	1.8447160158536267e-6	0.04714682136764881	445.9939684112328	0.1297087354366795	0.9880481301211553	0.9984003537589803
ENSMUSG00000017550.14	Atad5	ATPase family, AAA domain containing 5	2.210862425181451e-6	0.23049934471043446	19.80036693124716	6.154341471021695	0.10433792253850778	0.2524966090313679
ENSMUSG00000017561.16	Crlf3	cytokine receptor-like factor 3	4.278486459135227e-6	-0.26946378926699055	203.54770851446605	8.357604960173745	0.0391712922356938	0.11734299391247435
ENSMUSG00000017607.9	Tns4	tensin 4	-8.969675248239042e-7	-0.01425413340215799	2.973503286704812	0.906281122474411	0.8239117710505652	NA
ENSMUSG00000017615.12	Tnfaip1	tumor necrosis factor, alpha-induced protein 1 (endothelial)	-4.899760062939794e-6	-0.3922241259274707	982.6245896454226	18.78889840830061	3.022970920049669e-4	0.0018946497524542348
ENSMUSG00000017631.19	Abr	active BCR-related gene	-1.9374045349635627e-6	-0.11321185721767604	235.0064059698168	2.5433827446383077	0.46750184209655776	0.7081958658233792
ENSMUSG00000017639.13	Rab11fip4	RAB11 family interacting protein 4 (class II)	4.123688048917732e-6	0.1856756935549385	23.321582860302676	3.047561321319691	0.38435012869968593	0.6301541773874065
ENSMUSG00000017652.16	Cd40	CD40 antigen	-2.0686522259412273e-6	-3.0805999700286657	46.81970921794227	60.996798428591944	3.5996451652281165e-13	1.1041243765640519e-11
ENSMUSG00000017664.16	Slc35c2	solute carrier family 35, member C2	-5.8643733452979696e-6	-0.48200311610785346	272.578109297644	28.391275033644405	3.0061139081067964e-6	3.0184582740683685e-5
ENSMUSG00000017667.9	Zfp334	zinc finger protein 334	5.0431986193124e-7	-0.017530571675592407	41.07693810332263	0.22335954855162754	0.9737329825657918	0.9967071975693886
ENSMUSG00000017670.16	Elmo2	engulfment and cell motility 2	-1.9332516584916252e-5	0.06844651640271572	424.9778583697171	9.710816562704963	0.02119122230697238	0.07122382596936443
ENSMUSG00000017677.11	Wsb1	WD repeat and SOCS box-containing 1	-3.5893469734321877e-6	-0.34085632131250293	217.76735958762342	8.81870398998879	0.03180100141929241	0.09964980365339032
ENSMUSG00000017679.16	Ttpal	tocopherol (alpha) transfer protein-like	1.1141605924417212e-5	0.6589646488411647	164.15752757805828	17.376756606651554	5.911991451101032e-4	0.003421269452752167
ENSMUSG00000017686.17	Rhot1	ras homolog family member T1	6.820452619696266e-6	-0.09669747857604617	888.3899180868117	2.6349145906573597	0.4514014200818687	0.6945256320405003
ENSMUSG00000017692.8	Rhbdl3	rhomboid like 3	6.7974704527721e-6	0.34953315818364095	26.451489135329197	4.899040090234607	0.17934096811335795	0.37831574087679315
ENSMUSG00000017697.3	Ada	adenosine deaminase	5.100793617920006e-6	0.029004616163451246	13.696082543235852	7.920301299454962	0.047687876449396205	0.13757215404419532
ENSMUSG00000017707.9	Serinc3	serine incorporator 3	2.5742937281926655e-6	0.2829992399808786	3265.6166971234898	10.41937626143482	0.015317907746556418	0.05460661116796016
ENSMUSG00000017713.9	Tha1	threonine aldolase 1	-2.0391744857215048e-6	0.24090463513583008	184.10176151213503	7.325614543902134	0.06221258700969113	0.17022422743502721
ENSMUSG00000017715.11	Pgs1	phosphatidylglycerophosphate synthase 1	-9.310083630101557e-7	-0.6218806290061192	513.8109629526203	51.57067378530485	3.6974386628399535e-11	8.769294074530661e-10
ENSMUSG00000017716.15	Birc5	baculoviral IAP repeat-containing 5	-1.0634096515388932e-6	0.1566655315859196	7.707468726361837	3.08382806787543	0.3788802536587163	0.62442947444171
ENSMUSG00000017718.15	Afmid	arylformamidase	-3.972142579264922e-6	0.1932039752215613	33.16833497358889	4.701071665020493	0.1950411963128766	0.4012454330119506
ENSMUSG00000017721.15	Pigt	phosphatidylinositol glycan anchor biosynthesis, class T	4.308911140569459e-6	-0.029994968833743033	550.6544079816186	0.6521095594935957	0.8844061505468102	0.969005312058231
ENSMUSG00000017724.14	Etv4	ets variant 4	2.38680306315196e-7	-2.103702316749423	3.936527202438185	10.20652418339526	0.01688976825924728	0.05915337235198548
ENSMUSG00000017734.15	Dbndd2	dysbindin (dystrobrevin binding protein 1) domain containing 2	7.497533458124675e-6	0.24547362081604815	193.53466918807302	3.5241309679286417	0.31764587503980246	0.5592384176621042
ENSMUSG00000017737.2	Mmp9	matrix metallopeptidase 9	-1.0063964481589746e-6	0.10755955742236009	15.20684590690694	6.188248241892197	0.1028022155045443	0.24989488425852613
ENSMUSG00000017740.17	Slc12a5	solute carrier family 12, member 5	6.542677126629222e-7	-0.025265998731814617	64.91778931942905	0.701838039484187	0.8727715386605878	0.9656609956463237
ENSMUSG00000017747.13	Ghdc	GH3 domain containing	-1.0433511091852083e-5	-0.7985070419539636	481.14281952536805	66.81241033587054	2.053989662699729e-14	7.475747281788259e-13
ENSMUSG00000017754.13	Pltp	phospholipid transfer protein	-1.1406251534872584e-5	0.6389811948654607	774.6567974305952	48.795278904235175	1.4421497917227217e-10	3.1572714418787104e-9
ENSMUSG00000017756.9	Slc12a7	solute carrier family 12, member 7	4.122684741705573e-6	0.22091412848864644	1467.3933783314314	1.8712397033205264	0.5995564037189136	0.8135129914000828
ENSMUSG00000017760.16	Ctsa	cathepsin A	-8.126620374653524e-6	-0.02651903297844581	1025.4312291581973	0.4456878183649451	0.9306508508360773	0.9853189202448687
ENSMUSG00000017764.2	Zswim1	zinc finger SWIM-type containing 1	6.633213735293479e-6	0.14855788981167387	106.49494068957912	1.6264905986082283	0.6533982820240656	0.8501244944537474
ENSMUSG00000017765.17	Slc12a4	solute carrier family 12, member 4	-7.41822442967025e-7	-0.42957322718224833	375.46694293824305	10.98107671618041	0.011828642248131413	0.04386096925882304
ENSMUSG00000017774.19	Myo1c	myosin IC	5.34297250423569e-6	-0.9327429696773932	5541.190719491677	52.29376471728011	2.5929676926722246e-11	6.268160865669515e-10
ENSMUSG00000017776.15	Crk	v-crk avian sarcoma virus CT10 oncogene homolog	8.43529080658565e-7	-0.12785751771702095	1563.3188267348035	1.225218481760436	0.7469624487920633	0.9043876890633247
ENSMUSG00000017778.14	Cox7c	cytochrome c oxidase subunit 7C	-1.4433759248634734e-5	0.07000533677490607	8263.611545557385	4.3311241427721825	0.22785737827426397	0.4462233438851672
ENSMUSG00000017781.17	Pitpna	phosphatidylinositol transfer protein, alpha	-6.852050367879681e-6	-0.3441619947308065	1323.6703488064898	31.229152314925557	7.606570428630374e-7	8.682292518833131e-6
ENSMUSG00000017801.15	Mlx	MAX-like protein X	-1.841979611606828e-6	-0.06090245371271862	497.88381940958664	0.18393043727027703	0.9801408118054854	0.9974985151285587
ENSMUSG00000017802.14	Retreg3	reticulophagy regulator family member 3	-1.2702603039313673e-7	0.25248555541412016	1195.9121472469171	7.353761876408356	0.061437419410200714	0.16847497052290233
ENSMUSG00000017817.11	Jph2	junctophilin 2	1.9050489086407958e-6	-0.8379612977713596	97.95257574197032	14.906451042339881	0.0018983634261272107	0.009365583245522734
ENSMUSG00000017830.15	Dhx58	DEXH (Asp-Glu-X-His) box polypeptide 58	8.00299011871618e-6	-0.888547777093834	158.9708839791877	67.92523849579894	1.1869588789399084e-14	4.416243917681514e-13
ENSMUSG00000017831.8	Rab5a	RAB5A, member RAS oncogene family	8.747770622177238e-7	0.026867803810365944	785.1934398283402	0.06326074054675246	0.9958476592246376	0.9991735095834837
ENSMUSG00000017832.2	Hspb9	heat shock protein, alpha-crystallin-related, B9	-1.70463497206959e-6	-0.2308109703695147	1.9881422709598453	6.908169547218115	0.07488303721311909	NA
ENSMUSG00000017837.12	Nkiras2	NFKB inhibitor interacting Ras-like protein 2	-2.5572129008353393e-6	-0.09872850513407157	770.3747760376671	0.582691163296488	0.9003831498105287	0.9756618086548839
ENSMUSG00000017843.14	Ppp2r5c	protein phosphatase 2, regulatory subunit B', gamma	3.759401877676182e-6	-0.32339680516728064	859.8724118086204	11.81640076232273	0.008039301160994803	0.03185082324418776
ENSMUSG00000017858.12	Ift52	intraflagellar transport 52	-1.861258821807864e-7	0.3271888332244523	326.5625457101385	7.818714696528275	0.04991073798513732	0.14285144809752034
ENSMUSG00000017861.11	Mybl2	myeloblastosis oncogene-like 2	-2.8795430821758444e-6	0.22388787560140153	13.654858052357426	7.617288228050228	0.0546201772368682	0.15363916024129437
ENSMUSG00000017868.16	Sgk2	serum/glucocorticoid regulated kinase 2	-3.7315970149666255e-6	-7.460900510539854	649.396927899705	904.2674284596501	1.0504873114227028e-195	1.8237510213609545e-191
ENSMUSG00000017897.18	Eya2	EYA transcriptional coactivator and phosphatase 2	-4.3401466109230433e-7	-6.413263557412369e-4	18.48462637259196	3.5007818866044715	0.32066072689358005	0.5622655165740272
ENSMUSG00000017929.13	B4galt5	UDP-Gal:betaGlcNAc beta 1,4-galactosyltransferase, polypeptide 5	4.0506871041529486e-6	-1.6377870794421712	217.36924074427847	98.28119558214755	3.639470213400099e-21	3.097296194845055e-19
ENSMUSG00000017969.13	Ptgis	prostaglandin I2 (prostacyclin) synthase	6.021541109731538e-7	0.3913552238310746	18.76534154030811	4.71314713128487	0.19404795299574612	0.3999129287700793
ENSMUSG00000017978.18	Cadps2	Ca2+-dependent activator protein for secretion 2	5.140278203603445e-6	0.36340497806954086	22.719671975788494	7.027880331183724	0.07101442067348868	0.1882261614217461
ENSMUSG00000017999.16	Ddx27	DEAD box helicase 27	-2.50776794388068e-5	0.2750754068362843	385.23133017339256	7.238572253247867	0.06467015886380088	0.17509959888247772
ENSMUSG00000018001.18	Cyth3	cytohesin 3	5.3285527848475624e-5	0.11675248948163755	340.8042670031813	3.6799803714407915	0.2981584542620796	0.5362404355582683
ENSMUSG00000018008.8	Cyth4	cytohesin 4	1.1908711085995722e-6	0.3976431559525167	64.0480706869506	4.188701054567673	0.24179556123628507	0.4640005237783956
ENSMUSG00000018012.11	Rac3	Rac family small GTPase 3	8.492254423549218e-7	0.5838316205652179	20.7301781330694	6.898578659921313	0.07520164119915983	0.19650446912381303
ENSMUSG00000018040.9	Rrp7a	ribosomal RNA processing 7 homolog A	-2.750807820632813e-6	0.3777907749630902	386.73442049043956	10.759028084467673	0.013102885101092787	0.04798126729383503
ENSMUSG00000018042.18	Cyb5r3	cytochrome b5 reductase 3	-1.0250661802473224e-5	0.6318785301314537	1609.1687668983388	44.52951741532894	1.1647857066413204e-9	2.2086595968130297e-8
ENSMUSG00000018068.13	Ints2	integrator complex subunit 2	-6.83494688069482e-6	-0.01967802042472973	176.382270590945	2.438040852149669	0.4865926153560242	0.7249581909147144
ENSMUSG00000018076.12	Med13l	mediator complex subunit 13-like	-3.884728516996644e-6	-0.07977556254576808	514.6718015521109	0.5879907247969243	0.8991760349258106	0.9750527884039348
ENSMUSG00000018102.5	H2bc4	H2B clustered histone 4	-1.1395356423031541e-5	-0.1634320932287544	1070.2431947230386	3.1632200361903813	0.3671379916831301	0.6128733340010405
ENSMUSG00000018126.15	Baiap2l2	BAI1-associated protein 2-like 2	-7.514393674608271e-8	-0.08460629491103115	9.579909694069165	1.086268822200708	0.780389836044514	0.9222209477618137
ENSMUSG00000018143.10	Mafk	v-maf musculoaponeurotic fibrosarcoma oncogene family, protein K (avian)	-1.8860820249718528e-6	-0.1529847196214278	322.1643304369175	5.815379975578168	0.12094613610023111	0.2826417914707379
ENSMUSG00000018160.15	Med1	mediator complex subunit 1	-2.024425405811155e-6	-0.3257265515267119	575.762167184248	12.563762969663571	0.0056815670911721265	0.02372809388256899
ENSMUSG00000018166.8	Erbb3	erb-b2 receptor tyrosine kinase 3	-2.0365317284038516e-6	0.05382572962485285	77.9591916877722	0.8906322034577272	0.8276878655958413	0.9447494809205964
ENSMUSG00000018167.10	Stard3	START domain containing 3	8.682808914343768e-7	-0.1645614205530283	238.92539880277374	2.213781027484515	0.5292390420170296	0.7611058068085178
ENSMUSG00000018168.8	Ikzf3	IKAROS family zinc finger 3	-1.5364652174626873e-6	0.015618193404664185	5.082434250644805	4.527981154583173	0.20980797048354002	0.4223160783263465
ENSMUSG00000018169.12	Mfng	MFNG O-fucosylpeptide 3-beta-N-acetylglucosaminyltransferase	1.2325634659117532e-6	0.5083249764180932	203.29108147342941	12.73917579988182	0.005235986205700825	0.022079659100600443
ENSMUSG00000018171.9	Vmp1	vacuole membrane protein 1	1.0572439864882331e-5	-0.2061831978047968	802.9428401723999	8.776411100096652	0.032416177279678327	0.10114616350691866
ENSMUSG00000018189.12	Uchl5	ubiquitin carboxyl-terminal esterase L5	-2.9401688464459896e-6	0.40209101780549694	244.7742638028276	27.812843450070886	3.9758410791133e-6	3.897491641698814e-5
ENSMUSG00000018196.18	Glrx2	glutaredoxin 2 (thioltransferase)	-8.31408578487859e-6	0.27928941979753935	484.1612761987687	13.834167708084863	0.0031397931860360326	0.014332940696666806
ENSMUSG00000018199.9	Ro60	Ro60, Y RNA binding protein	7.626513946316208e-6	-0.038930140320326795	211.28692679263443	2.894418827319356	0.4081918016276624	0.6533853833724734
ENSMUSG00000018209.15	Stk4	serine/threonine kinase 4	1.385116115872202e-6	0.032007385043982775	281.81031126779413	0.11879600775273502	0.9894901512468631	0.9985200253311317
ENSMUSG00000018217.12	Pmp22	peripheral myelin protein 22	1.2556360210818738e-6	0.05345258783983578	842.7261084842912	0.11917552582090707	0.9894409413401124	0.9985200253311317
ENSMUSG00000018238.6	Gdf9	growth differentiation factor 9	1.0696781933425586e-6	0.6273500740679188	5.621814476549412	6.1595372964290505	0.10410117540279257	0.25202907630287014
ENSMUSG00000018239.9	Zcchc10	zinc finger, CCHC domain containing 10	4.646983294676738e-6	0.042703694369613084	56.62316595091428	0.5976437940961148	0.8969715604385404	0.9744883141910826
ENSMUSG00000018263.11	Tbx5	T-box 5	-8.185891991550554e-8	-0.7193734751937068	165.9812292150107	15.239740247963681	0.0016228232392289023	0.008173436105672461
ENSMUSG00000018286.6	Psmb6	proteasome (prosome, macropain) subunit, beta type 6	-1.6937679606005093e-6	0.024224572738266163	1411.07104444614	0.38179567157541783	0.9439768703788802	0.9887446357888864
ENSMUSG00000018287.12	Spag7	sperm associated antigen 7	-4.2070531039903896e-7	-0.3206426073157592	556.9539855333494	16.162160423257433	0.001050394343762693	0.0056110449852504966
ENSMUSG00000018293.4	Pfn1	profilin 1	2.8586890265133173e-6	-0.333540158455165	2101.1974137014013	16.445293087796244	9.188564276442395e-4	0.005010133932264962
ENSMUSG00000018322.10	Tomm34	translocase of outer mitochondrial membrane 34	4.855235867040525e-6	0.3551342201716815	190.83745275969116	13.79345909380234	0.0032002058633606644	0.0145594271472234
ENSMUSG00000018326.9	Ywhab	tyrosine 3-monooxygenase/tryptophan 5-monooxygenase activation protein, beta polypeptide	4.786775965762339e-6	-0.21355750172208024	4701.584158736449	6.0592052735572395	0.10876502123788985	0.26070268310244454
ENSMUSG00000018334.18	Ksr1	kinase suppressor of ras 1	2.123558791329873e-6	-0.06224040615875489	251.39470572396644	0.6396510769993142	0.8872981416522028	0.9706563492302926
ENSMUSG00000018339.11	Gpx3	glutathione peroxidase 3	-1.2497068590449808e-7	1.1243092817864493	18697.59429588054	48.731252743428	1.4881249318824662e-10	3.249727917284465e-9
ENSMUSG00000018340.13	Anxa6	annexin A6	1.8290207895586846e-6	-0.08177626213885372	5037.196537848518	0.7192455456381595	0.8686681368676565	0.9638851798644629
ENSMUSG00000018341.12	Il12rb2	interleukin 12 receptor, beta 2	1.2055998976413983e-9	-0.06194608105765018	2.596281994539726	0.5245577833464381	0.9134639821602379	NA
ENSMUSG00000018347.16	Zkscan6	zinc finger with KRAB and SCAN domains 6	3.096553647015188e-6	-0.043277924153347636	69.30375933014459	0.8295600184669922	0.842384379611133	0.9516909751043717
ENSMUSG00000018362.14	Kpna2	karyopherin (importin) alpha 2	3.1119958637605174e-6	0.27718327758185557	198.3651797223852	8.611669307239225	0.03492535103923671	0.10724071796819748
ENSMUSG00000018363.16	Smurf2	SMAD specific E3 ubiquitin protein ligase 2	1.0433597204388836e-6	0.10163473185387793	421.32687952792173	3.0392728055429927	0.3856096282724302	0.6311462955065203
ENSMUSG00000018372.13	Cep95	centrosomal protein 95	-5.68729490847024e-6	0.023013984345015417	128.68684451479282	3.7596644159728783	0.2886128248012834	0.5238115549145427
ENSMUSG00000018377.10	Vezf1	vascular endothelial zinc finger 1	2.9531328218041126e-6	0.11579237956508097	541.5163472184298	2.0953451359866335	0.5528550479215817	0.7806611845650872
ENSMUSG00000018378.13	2210416O15Rik	RIKEN cDNA 2210416O15 gene	2.4370570262097924e-6	0.054079773569349246	467.8502554735071	0.27917793390261636	0.9638957678646313	0.993329360810062
ENSMUSG00000018379.17	Srsf1	serine and arginine-rich splicing factor 1	4.180588731396111e-6	0.28153162708496543	1773.8518146356669	10.761132060011647	0.013090198747237353	0.04795403131827771
ENSMUSG00000018381.15	Abi3	ABI family member 3	-4.0962131587787e-6	-1.3223267333041253	1643.3556778572724	122.93564231127823	1.7994260241440374e-26	2.866039927079324e-24
ENSMUSG00000018387.12	Shroom1	shroom family member 1	0.49132646203358565	0.4650545656577861	73.07769991351158	9.728005500220377	0.02102547868266139	0.0708095703995508
ENSMUSG00000018395.19	Kif3a	kinesin family member 3A	-2.7104602039687236e-7	0.14622041842797842	135.86803074114147	1.493580025641137	0.6837528478417786	0.8682596139581911
ENSMUSG00000018398.18	Septin8	septin 8	4.007857038492258e-6	-0.1629782535722377	536.2620053253755	9.58033300930532	0.02249193137525966	0.07483373334723706
ENSMUSG00000018401.17	Mtmr4	myotubularin related protein 4	-2.314216764004388e-6	0.09601458298343296	301.35847594748304	1.298167591639583	0.729568245756127	0.8949185944687891
ENSMUSG00000018405.7	Mrm1	mitochondrial rRNA methyltransferase 1	-2.393232014366771e-6	-0.06995363087202602	262.10785023909364	2.8710876392691205	0.41193091988377817	0.656543627164823
ENSMUSG00000018411.17	Mapt	microtubule-associated protein tau	-2.9471531084220474e-6	0.38748540963557127	788.7292318041008	17.379144187385634	5.905303494459322e-4	0.003418538645125318
ENSMUSG00000018412.16	Kansl1	KAT8 regulatory NSL complex subunit 1	-6.501950836177408e-6	0.16971570222815646	507.24086825787634	6.427403407390074	0.09256992455717171	0.23103888157519523
ENSMUSG00000018415.14	Gid4	GID complex subunit 4, VID24 homolog	-1.9631210921315457e-6	0.6242227307375826	1425.276368504753	17.829921118119415	4.7684098464001175e-4	0.002827334813639086
ENSMUSG00000018417.14	Myo1b	myosin IB	1.999184431849884e-6	0.22880353172233486	443.5648864857399	9.017027315294655	0.029065353620067905	0.0924521077680467
ENSMUSG00000018425.18	Dhx40	DEAH (Asp-Glu-Ala-His) box polypeptide 40	-8.949847171542394e-6	0.2337254685945538	465.8330099915309	10.585187181657375	0.014194019612934249	0.051263235801986995
ENSMUSG00000018427.8	Ypel2	yippee like 2	1.5243917684959064e-6	-0.12600417613759463	301.30755095470863	2.8189368840435804	0.4203920487612278	0.6651865073408382
ENSMUSG00000018428.15	Akap1	A kinase (PRKA) anchor protein 1	-6.908886383224544e-6	0.22482909048125355	4906.373625293095	9.532924937946575	0.02298366174350345	0.07625059268659724
ENSMUSG00000018433.14	Nol11	nucleolar protein 11	-1.8581437806658897e-6	-0.363958487850592	238.70155115719552	7.1431158134853945	0.06747341156671705	0.18080041645466502
ENSMUSG00000018442.13	Derl2	Der1-like domain family, member 2	1.1234848775423558e-6	0.20661339033008064	504.5131941083014	4.635683606763678	0.2005022486839493	0.4095034346358443
ENSMUSG00000018446.8	C1qbp	complement component 1, q subcomponent binding protein	1.4046313399823518e-4	-0.3845379177670718	1531.2428818900246	36.95918367235262	4.6937891073539905e-8	6.768178795080783e-7
ENSMUSG00000018449.12	Rpain	RPA interacting protein	-3.2157226755216877e-7	0.40089308100438403	92.07431413560556	6.625989976376559	0.08482402231794255	0.21618171630384622
ENSMUSG00000018451.7	6330403K07Rik	RIKEN cDNA 6330403K07 gene	2.836882100395609e-7	0.1744263366854467	1.5560627237138867	6.312198132796766	0.09737057849191835	NA
ENSMUSG00000018459.15	Slc13a3	solute carrier family 13 (sodium-dependent dicarboxylate transporter), member 3	1.3522582751362636e-6	2.313004433090274	5.855069226136941	12.72824195711911	0.005262720643195282	0.02218162007441449
ENSMUSG00000018470.8	Kcnab3	potassium voltage-gated channel, shaker-related subfamily, beta member 3	3.469259824651572e-7	0.5339028247899834	30.940112659626244	8.348618018888956	0.03933036332988958	0.11768604580665513
ENSMUSG00000018474.18	Chd3	chromodomain helicase DNA binding protein 3	-2.3771945735021876e-6	-0.3640772003032247	2185.4099754579975	27.263284104431193	5.184604475292102e-6	4.992230632032512e-5
ENSMUSG00000018476.7	Kdm6b	KDM1 lysine (K)-specific demethylase 6B	-7.021979217285293e-6	-0.08142821921335328	1133.615835600211	4.621429728509639	0.20171142065785766	0.4110707799085652
ENSMUSG00000018481.9	Appbp2	amyloid beta precursor protein (cytoplasmic tail) binding protein 2	-1.8297984674022555e-7	-0.05301644340844098	587.8597441463455	0.7628031617479678	0.8583417403622202	0.9593556270152903
ENSMUSG00000018486.2	Wnt9b	wingless-type MMTV integration site family, member 9B	8.496664215810851e-7	-0.19278276608184114	4.59203521461235	11.653186600837827	0.008670733257836691	0.03388847368061747
ENSMUSG00000018500.2	Adora2b	adenosine A2b receptor	6.55456603180336e-7	0.18434847001251464	1.2997921747118248	3.4415342529583413	0.3284244722959224	NA
ENSMUSG00000018501.17	Ncor1	nuclear receptor co-repressor 1	-2.7295091268737755e-7	-0.06806346294019625	1505.2310175508842	1.4259546435012567	0.6994622551619073	0.8783571351175652
ENSMUSG00000018507.16	Trpv2	transient receptor potential cation channel, subfamily V, member 2	-1.047990228563845e-6	-0.04033622229357298	54.102123234837684	3.3048145439645396	0.3469731118010778	0.5915207200158729
ENSMUSG00000018509.8	Cenpv	centromere protein V	-3.430989919069336e-7	0.5053835707986992	234.20282698857906	13.523831141205335	0.00363045559884907	0.016219335988579185
ENSMUSG00000018537.16	Pcgf2	polycomb group ring finger 2	-2.626001305181492e-6	0.06119315971223438	205.06040610355774	1.2993926260377293	0.7292773082989091	0.8948956283133561
ENSMUSG00000018541.10	Cwc25	CWC25 spliceosome-associated protein	4.5529478545197444e-5	0.18186986334624214	192.6523411353321	2.3913531019844925	0.495246269760599	0.7327399428424884
ENSMUSG00000018543.8	1700001P01Rik	RIKEN cDNA 1700001P01 gene	-1.9534072534271843e-7	-0.005772464610136715	0.7515335715324799	0.21873722124315265	0.9745092504709918	NA
ENSMUSG00000018547.8	Pip4k2b	phosphatidylinositol-5-phosphate 4-kinase, type II, beta	2.547464144576088e-6	0.1578113101265345	265.42233882597066	3.3075700219348505	0.34659042759281233	0.5912222648634794
ENSMUSG00000018548.15	Trim37	tripartite motif-containing 37	-8.175872421389812e-6	0.0323627209286135	181.6540601628255	4.841215623513847	0.18380025417414056	0.3850556549676909
ENSMUSG00000018554.13	Ybx2	Y box protein 2	-1.9458363056653435e-6	0.2683674167210743	1010.0603179980964	3.8726998658468688	0.2755424092652749	0.5086328301174309
ENSMUSG00000018559.16	Ctdnep1	CTD nuclear envelope phosphatase 1	-1.2139945382621027e-6	-0.37657935988444824	1285.8190351609712	8.236191468283693	0.0413744012282144	0.12276550670364555
ENSMUSG00000018565.17	Elp5	elongator acetyltransferase complex subunit 5	5.689611077453052e-7	-0.18290634671923905	565.9452013065588	6.966970540030417	0.07295801817667467	0.19208737542694101
ENSMUSG00000018566.14	Slc2a4	solute carrier family 2 (facilitated glucose transporter), member 4	6.16842594609395e-6	0.10914510203416516	9294.795806023325	1.1127663926325795	0.7739931538908693	0.9187134229187398
ENSMUSG00000018567.14	Gabarap	gamma-aminobutyric acid receptor associated protein	-3.6675739313213463e-6	-0.35526376109680435	3441.89614695932	19.362750655867842	2.3001715606735465e-4	0.0014956284069233498
ENSMUSG00000018569.12	Cldn7	claudin 7	2.271770389817037e-6	0.2832388959290374	2.4724760536422963	7.367661754976872	0.061058084041514187	NA
ENSMUSG00000018570.17	2810408A11Rik	RIKEN cDNA 2810408A11 gene	-2.3686810213648297e-6	-1.6045791792544126	41.175563989401034	31.63128706516109	6.258681986516281e-7	7.258315161516978e-6
ENSMUSG00000018572.10	Phf23	PHD finger protein 23	-3.0484093688067675e-6	0.05432314579058792	395.687428818106	0.6659006562568095	0.8811936116942459	0.9678245266416021
ENSMUSG00000018574.14	Acadvl	acyl-Coenzyme A dehydrogenase, very long chain	6.145109563543384e-6	-6.788887117204435e-5	38439.4250598437	0.6700048366868145	0.8802353922877596	0.9676173320044472
ENSMUSG00000018583.5	G3bp1	GTPase activating protein (SH3 domain) binding protein 1	3.276032289126673e-5	-0.2283795737104625	1062.6132561031523	21.56170122346674	8.046650116369462e-5	5.886973985262968e-4
ENSMUSG00000018585.9	Atox1	antioxidant 1 copper chaperone	-1.8315539633752146e-6	-0.3323086490860964	1386.9419029224284	11.156687630235012	0.010908087999576398	0.04099032808671988
ENSMUSG00000018593.13	Sparc	secreted acidic cysteine rich glycoprotein	2.9518711409345916e-6	-0.1265846813129952	11931.891720980397	4.444707198029107	0.21727562343296924	0.4326324232618166
ENSMUSG00000018599.5	Mief2	mitochondrial elongation factor 2	5.982862818787998e-6	0.13898398757918512	777.1988144667939	1.6018878980488012	0.6589618272745306	0.8532125760150906
ENSMUSG00000018604.18	Tbx3	T-box 3	4.857379329321228e-6	-2.1311531184720227	693.945667114558	103.27413713381574	3.0717631498548693e-22	2.898308698077738e-20
ENSMUSG00000018648.15	Dusp14	dual specificity phosphatase 14	4.1996179052549627e-7	0.628841122212281	25.314038769178755	7.759410927821563	0.05125465677353457	0.14582630223620677
ENSMUSG00000018651.14	Tada2a	transcriptional adaptor 2A	2.313273484060145e-6	-0.11003670902260979	106.44046007503113	2.257948808049747	0.5206246289925456	0.7536533130942703
ENSMUSG00000018654.17	Ikzf1	IKAROS family zinc finger 1	3.575946257346889e-7	-0.07553141663958474	23.03344024475551	5.512939644475466	0.13786672852874807	0.31247889503736404
ENSMUSG00000018659.12	Pnpo	pyridoxine 5'-phosphate oxidase	9.639089129228073e-6	0.10183741156236642	480.5156863293701	0.5928316783704304	0.8980714183472451	0.9747007649320675
ENSMUSG00000018661.17	Cog1	component of oligomeric golgi complex 1	-1.7373695050261105e-6	0.10960713844759762	347.4618630774302	2.302551618032652	0.5120322609520681	0.7458169378629798
ENSMUSG00000018666.13	Cbx1	chromobox 1	1.4956939791006074e-6	-0.11656620221987456	514.2873831852155	2.2270949900419055	0.5266312397823065	0.7588682730628008
ENSMUSG00000018669.14	Cdk5rap3	CDK5 regulatory subunit associated protein 3	6.2331427845658424e-6	0.5101111681860541	363.98246450438353	16.03829301166789	0.0011136681313985456	0.005898228318856055
ENSMUSG00000018672.15	Copz2	coatomer protein complex, subunit zeta 2	-1.2055007989535022e-5	0.7501783210482414	326.2576271503876	81.53739769983136	1.4362471125288458e-17	7.865831583789682e-16
ENSMUSG00000018677.9	Slc25a39	solute carrier family 25, member 39	4.423703467360626e-6	-0.6253389426824971	7353.817092584153	70.11251958108605	4.03798340137523e-15	1.6227645794276705e-13
ENSMUSG00000018678.13	Sp2	Sp2 transcription factor	6.192149611503613e-7	-0.033139281146364497	250.20442706757245	0.7513520677931353	0.8610639898346273	0.9605430782958917
ENSMUSG00000018697.14	Aatf	apoptosis antagonizing transcription factor	-5.8475660232562095e-6	-0.19672810582063743	134.42293776802742	3.7073020046279623	0.29485413971603724	0.532235790013127
ENSMUSG00000018698.15	Lhx1	LIM homeobox protein 1	2.1835456466815246e-8	0.046340561346233	1.7519504980991307	0.9071484961944449	0.8237023785840907	NA
ENSMUSG00000018707.13	Dync1h1	dynein cytoplasmic 1 heavy chain 1	1.3033941625392784e-6	0.2411432355160991	2789.939783659241	9.088554715500862	0.028136381007674773	0.0900416056542381
ENSMUSG00000018727.19	Cpsf4l	cleavage and polyadenylation specific factor 4-like	4.5235141321688076e-7	-0.15093749899438957	13.566911220607306	1.0342255965899056	0.792971159287905	0.9281178653271299
ENSMUSG00000018733.10	Pex12	peroxisomal biogenesis factor 12	-1.4491455722821593e-6	0.39996092487977936	111.26492768046708	16.609695896688308	8.501290134007658e-4	0.004686913242823339
ENSMUSG00000018736.14	Ndel1	nudE neurodevelopment protein 1 like 1	-1.1080845869723753e-5	-0.07825009624807784	720.8129529896955	5.3120423382438275	0.15032288789448844	0.3330469189300937
ENSMUSG00000018740.14	Slc25a35	solute carrier family 25, member 35	-2.922779995967647e-6	0.29662076922838726	1984.9890861807498	8.69574373326634	0.033621972029106176	0.10401123599381902
ENSMUSG00000018750.14	Zbtb4	zinc finger and BTB domain containing 4	-1.6692944945182548e-6	0.048662463062042305	658.3778529896904	0.6948110373161285	0.874423761736818	0.966134470025641
ENSMUSG00000018752.19	Tnfsfm13	tumor necrosis factor (ligand) superfamily, membrane-bound member 13	-2.642928794926343e-6	0.11016610819529729	80.21893540913962	1.9487131176272783	0.5831194273879586	0.8017610140406464
ENSMUSG00000018761.14	Mpdu1	mannose-P-dolichol utilization defect 1	1.2592422619188998e-5	-0.5149218136987572	1252.4375584510246	107.38535841983145	4.008367444557806e-23	4.32231473322783e-21
ENSMUSG00000018765.5	Fxr2	fragile X mental retardation, autosomal homolog 2	-6.824426609142567e-6	0.1670518337566705	1022.5434964977688	5.92001410255105	0.11556722648321689	0.2730488049775624
ENSMUSG00000018770.9	Atp5g3	ATP synthase, H+ transporting, mitochondrial F0 complex, subunit C3 (subunit 9)	-5.598654087926707e-7	0.058220318072007594	3151.4494407470456	0.34671022621250813	0.9510169093737095	0.9901773858566547
ENSMUSG00000018774.13	Cd68	CD68 antigen	1.373404840452549e-5	0.3552688434523306	43.822904487954375	3.4771243824155107	0.3237411536354768	0.5661402649275197
ENSMUSG00000018776.10	Slc35g3	solute carrier family 35, member G3	4.735125471206601e-7	0.006288669848925611	1.381740349094061	0.9765426147357346	0.8069276940559349	NA
ENSMUSG00000018796.13	Acsl1	acyl-CoA synthetase long-chain family member 1	9.103398548398253e-7	-0.46136230024957503	37323.50781538785	11.056696117476804	0.011423215563359353	0.042603318022659875
ENSMUSG00000018800.14	Abca5	ATP-binding cassette, sub-family A (ABC1), member 5	4.565754763477688e-6	-0.33906397927945686	72.22046318938517	7.861158037244763	0.04897001602729283	0.14063994181138642
ENSMUSG00000018809.2	Smyd4	SET and MYND domain containing 4	8.942924164564738e-6	-1.84489859188148	577.2761032385733	188.01786254381813	1.635954505555928e-40	8.60660793059287e-38
ENSMUSG00000018819.10	Lsp1	lymphocyte specific 1	1.0604693313895685e-6	0.21032884106327487	76.04161413728247	1.751817620692833	0.6254756559700039	0.8321089988181971
ENSMUSG00000018820.13	Zfyve27	zinc finger, FYVE domain containing 27	4.611366712127396e-6	0.21575315357355662	486.3472838733414	4.3679109500386915	0.22437929516684446	0.4414106451435226
ENSMUSG00000018821.3	Avpi1	arginine vasopressin-induced 1	-3.5182343533687258e-6	-1.2035465100532667	245.41620781746684	97.17083397233773	6.305679425397042e-21	5.237937823173112e-19
ENSMUSG00000018822.7	Sfrp5	secreted frizzled-related sequence protein 5	1.1545752521158865e-6	0.1537352007979383	55.23263627268938	0.99173326560296	0.8032522531738298	0.9326421873115446
ENSMUSG00000018830.10	Myh11	myosin, heavy polypeptide 11, smooth muscle	2.841130043870972e-6	-0.3157556999515278	707.1389590150891	9.93428732857032	0.01913305603851316	0.06556663028838518
ENSMUSG00000018841.17	Rad51d	RAD51 paralog D	-6.223000695263387e-6	0.6631906055592502	180.41191224650606	37.195644059418754	4.1830440776086605e-8	6.082230170130984e-7
ENSMUSG00000018844.6	Fndc8	fibronectin type III domain containing 8	-1.52410707661605e-6	-1.049705364773028	5.220610868868082	20.54746462287271	1.3069737782872066e-4	9.077234667738012e-4
ENSMUSG00000018845.14	Unc45b	unc-45 myosin chaperone B	-1.4145374456401858e-6	-0.12156407082892168	464.15590083078973	0.5835501258989098	0.9001876526412678	0.9756208270461576
ENSMUSG00000018846.8	Pank3	pantothenate kinase 3	1.798560165938657e-6	-0.0012940920732761548	1488.963443673946	0.5963853467352749	0.8972593648732741	0.9745397673038885
ENSMUSG00000018848.4	Rars	arginyl-tRNA synthetase	-3.5991956556135816e-6	-0.14744681878485602	326.63553202473986	4.407912890265919	0.22065279908043528	0.4366525982942479
ENSMUSG00000018849.6	Wwc1	WW, C2 and coiled-coil domain containing 1	3.1896629656399935e-6	0.07910662228645238	5.277239034489002	23.72679165070504	2.8485141624576076e-5	2.3119707514925912e-4
ENSMUSG00000018858.15	Mrpl58	mitochondrial ribosomal protein L58	4.289498783230485e-6	-0.14025132364654325	714.4635363999519	4.1819870022635826	0.24247152677169004	0.4648866014669587
ENSMUSG00000018861.8	Fdxr	ferredoxin reductase	1.691398894739965e-5	0.7365161684893039	227.28294936750316	43.24405744408227	2.18419375608876e-9	3.941765883519435e-8
ENSMUSG00000018865.9	Sult4a1	sulfotransferase family 4A, member 1	2.6222330777279127e-6	-4.359845213327121	15.067990523386989	106.10111772567393	7.573069146149279e-23	8.016832527213271e-21
ENSMUSG00000018868.4	Pnpla5	patatin-like phospholipase domain containing 5	-1.016048904983777e-6	0.13660324190911244	2.22854589116928	6.916846113344782	0.0745959300708196	NA
ENSMUSG00000018882.12	Mrpl45	mitochondrial ribosomal protein L45	-1.3198976149210022e-5	-0.051344593373215806	878.0802072350667	1.771193664699723	0.6212234888028015	0.8290461210781335
ENSMUSG00000018893.15	Mb	myoglobin	-4.5104319143756116e-7	-2.984753992502159	375.38589281059177	14.992959025312928	0.0018226758605453428	0.00903067226453416
ENSMUSG00000018899.16	Irf1	interferon regulatory factor 1	3.338046310254679e-6	0.5422128980770876	405.5073193913243	13.96707228374322	0.0029503173637928726	0.013600759360809364
ENSMUSG00000018900.7	Slc22a5	solute carrier family 22 (organic cation transporter), member 5	3.296273908536957e-6	-0.58878691796882	1516.0296704689088	50.72283225013496	5.6045520663520403e-11	1.2853451575156905e-9
ENSMUSG00000018906.14	P4ha2	procollagen-proline, 2-oxoglutarate 4-dioxygenase (proline 4-hydroxylase), alpha II polypeptide	1.8749259662885073e-6	0.19762360756809103	209.22055822732636	1.0569302827583726	0.7874801124519202	0.9255902551616885
ENSMUSG00000018909.15	Arrb1	arrestin, beta 1	-3.789723434016997e-7	0.23655271503943714	664.3021069233592	2.6521573684750877	0.44841896781658674	0.6918902157357126
ENSMUSG00000018920.11	Cxcl16	chemokine (C-X-C motif) ligand 16	-1.9707378097279228e-7	0.18934797245102925	34.610508401149126	1.783259565064327	0.6185846001981719	0.8269865427414493
ENSMUSG00000018921.11	Pelp1	proline, glutamic acid and leucine rich protein 1	-1.5049048875935529e-6	-0.12876560395059414	163.58402892902726	1.0740476317019159	0.7833424912480145	0.9235727667610716
ENSMUSG00000018923.13	Med11	mediator complex subunit 11	-1.2996168055703696e-6	-0.0702465970699277	91.61805801454373	1.0978157561043531	0.7776013948079773	0.9208392443999688
ENSMUSG00000018925.3	Heatr9	HEAT repeat containing 9	3.397879654515558e-8	0.023788747814141843	0.9611413765250826	3.1084446241647967	0.375205479771185	NA
ENSMUSG00000018927.3	Ccl6	chemokine (C-C motif) ligand 6	-4.468826932568348e-7	0.12165550344740388	50.107838151015656	1.2756026898527466	0.7349344497899057	0.8969152675843816
ENSMUSG00000018930.3	Ccl4	chemokine (C-C motif) ligand 4	7.15414989350383e-7	-0.010494574926282856	1.5026739384183072	1.1570249391163259	0.7633288605576236	NA
ENSMUSG00000018931.3	Natd1	N-acetyltransferase domain containing 1	-3.5176223988103066e-6	0.5485506833321646	281.72776594296624	19.49158105089421	2.1631954542659796e-4	0.0014177137139113503
ENSMUSG00000018932.9	Map2k3	mitogen-activated protein kinase kinase 3	3.930996497639858e-6	-0.7085446464931149	899.8090010050462	57.183625338251915	2.3480875809182254e-12	6.409614542817816e-11
ENSMUSG00000018965.11	Ywhah	tyrosine 3-monooxygenase/tryptophan 5-monooxygenase activation protein, eta polypeptide	-2.857635126419098e-6	-0.015382203960673649	633.066233324454	1.4020350863754913	0.7050577650219945	0.8814153649569921
ENSMUSG00000018974.7	Sart3	squamous cell carcinoma antigen recognized by T cells 3	-7.850104957126007e-5	0.22034103399690944	390.3396015916005	8.768612656705614	0.032530874641960694	0.10139470640198917
ENSMUSG00000018983.9	E2f2	E2F transcription factor 2	3.041227173920216e-7	-1.889712778127503	380.2914832492682	61.77920143697975	2.449314845913299e-13	7.731373643618324e-12
ENSMUSG00000018986.10	Slfn3	schlafen 3	-4.859927434790542e-6	-0.32349753912659274	23.64004799506669	3.5685113190474738	0.31198453611732324	0.5522393486473133
ENSMUSG00000018995.12	Nars2	asparaginyl-tRNA synthetase 2 (mitochondrial)(putative)	-8.939114263665388e-7	0.03591962509440436	232.01522618646084	0.897397173023819	0.8260558853335424	0.9442425747481978
ENSMUSG00000018999.14	Slc35b4	solute carrier family 35, member B4	-1.1901044038408903e-6	-0.1689287152491325	226.22207688611542	2.2411356653484518	0.523891440222163	0.7564274948655344
ENSMUSG00000019027.8	Dnah1	dynein, axonemal, heavy chain 1	-5.29854367597104e-7	-0.17996915797527688	1.8544805072893553	4.4863479457131135	0.21351125677319568	NA
ENSMUSG00000019039.14	Dalrd3	DALR anticodon binding domain containing 3	-8.200898183357843e-7	0.28602306204133476	612.0317289738156	5.271144197528969	0.1529857974533174	0.3372252957830172
ENSMUSG00000019054.13	Fis1	fission, mitochondrial 1	3.675809071335168e-6	-0.17718204656941094	876.6004470339916	4.201114623374565	0.24055031397436807	0.4623775466019712
ENSMUSG00000019055.15	Plod1	procollagen-lysine, 2-oxoglutarate 5-dioxygenase 1	-5.333060682210586e-6	-0.055174942135430255	1403.3201649820826	0.4925816596787058	0.9205181398517241	0.9830297979926053
ENSMUSG00000019066.13	Rab3d	RAB3D, member RAS oncogene family	8.281663988344586e-7	0.7887102082258052	609.4440675095408	32.57668425531725	3.955688012455205e-7	4.77239052009971e-6
ENSMUSG00000019080.8	Mfsd3	major facilitator superfamily domain containing 3	-5.982144976590434e-7	-0.304895284241506	153.85857544373957	2.353890700802623	0.5022755606064704	0.7383578329965227
ENSMUSG00000019082.18	Slc25a22	solute carrier family 25 (mitochondrial carrier, glutamate), member 22	3.3328414634161285e-6	-0.6332878421269815	3033.8867305713093	23.71198548424087	2.8688520368292205e-5	2.3241316010915583e-4
ENSMUSG00000019087.13	Atp6ap1	ATPase, H+ transporting, lysosomal accessory protein 1	6.5527204641550245e-6	-0.1865672519594637	1246.3744929495394	9.909987942684438	0.019346973029448065	0.06618380271216706
ENSMUSG00000019088.14	Dnase1l1	deoxyribonuclease 1-like 1	-1.5582502958357386e-6	0.18745254228827768	98.32561786741793	7.988610699126241	0.04624767557314344	0.13397395221514152
ENSMUSG00000019122.8	Ccl9	chemokine (C-C motif) ligand 9	-1.9644873161455822e-6	0.191540553707628	37.770905569176804	2.967869616411292	0.39660562468559113	0.6417667033445784
ENSMUSG00000019124.10	Scrn1	secernin 1	-7.687232512360292e-7	0.19628357474868796	13.863487607274616	1.904727913616341	0.592414254206729	0.808224786664715
ENSMUSG00000019132.11	BC005537	cDNA sequence BC005537	4.95887007902725e-7	-0.41034492475268125	2623.5314021362096	10.342839096274673	0.015865801746841296	0.05629392686019043
ENSMUSG00000019139.10	Isyna1	myo-inositol 1-phosphate synthase A1	1.2356886375395609e-6	0.5112171907522268	361.7736686750242	9.9448351818329	0.01904092417689299	0.06527833424862543
ENSMUSG00000019143.15	Hars2	histidyl-tRNA synthetase 2	1.8374711936566447e-6	0.39332343983946844	513.2902189060006	11.002873696751436	0.011710346557321696	0.043515266819705044
ENSMUSG00000019146.2	Cacng2	calcium channel, voltage-dependent, gamma subunit 2	-3.959895839379816e-7	0.027142822388962717	8.060532836775153	0.4554905514397518	0.92855529233061	0.9851702055777672
ENSMUSG00000019158.9	Tmem160	transmembrane protein 160	-2.871972183057662e-7	-0.06928366490579586	336.6034971254501	0.5108282355268159	0.9165061363187608	0.9817648567057448
ENSMUSG00000019173.11	Rab5c	RAB5C, member RAS oncogene family	-1.3344286563540207e-6	-0.13145455788014038	2259.2721279627085	2.5746623244845637	0.4619488936704212	0.7034995388607178
ENSMUSG00000019178.17	Styxl1	serine/threonine/tyrosine interacting-like 1	-1.1543433075346766e-6	0.05672170053613207	6.200603314694847	1.7806788381819558	0.6191484358063588	0.827513757948327
ENSMUSG00000019179.10	Mdh2	malate dehydrogenase 2, NAD (mitochondrial)	2.8641771205152677e-7	-0.17465257138166526	14862.682734862998	6.877804903290382	0.07589622911631941	0.1977836135827711
ENSMUSG00000019188.16	H13	histocompatibility 13	-2.74423197884832e-6	-0.8752896746224268	1603.8488996193846	134.0402651728285	7.282633758279498e-29	1.5804225584686294e-26
ENSMUSG00000019189.13	Rnf145	ring finger protein 145	-1.7913414401995774e-6	-0.08619538958900426	385.14100224417416	0.5554545860732958	0.9065498825885532	0.9775143872311791
ENSMUSG00000019194.15	Scn1b	sodium channel, voltage-gated, type I, beta	2.1475800369016035e-6	0.7381845647042382	426.1561566487895	9.81389095969854	0.02021621545811409	0.06855839618866126
ENSMUSG00000019210.10	Atp6v1e1	ATPase, H+ transporting, lysosomal V1 subunit E1	4.177108993141638e-6	-0.6805406416792381	2489.9099215848246	46.07004286428369	5.480297591761332e-10	1.1011972973445425e-8
ENSMUSG00000019214.14	Chtf18	CTF18, chromosome transmission fidelity factor 18	1.418399474568495e-6	-0.10322979055563057	20.167167397506255	1.393498519522808	0.7070594197049098	0.882425995417737
ENSMUSG00000019230.14	Lhx9	LIM homeobox protein 9	-7.960762536013449e-7	-0.07121955440865166	0.8668996650576372	2.47116772603232	0.4805242627068879	NA
ENSMUSG00000019232.14	Etnppl	ethanolamine phosphate phospholyase	1.4582858464710382e-7	0.008477574673763715	1.2138855275189822	0.0795800256509196	0.9941698440550414	NA
ENSMUSG00000019235.9	Rps6kl1	ribosomal protein S6 kinase-like 1	1.3134498910323118e-6	-0.1425297001062761	239.85787152315123	1.8543229688497433	0.6031855898391103	0.8161924657996558
ENSMUSG00000019254.16	Ppp1r12c	protein phosphatase 1, regulatory subunit 12C	5.584672762102975e-6	-0.1134891506793306	908.6470998188613	3.196605494876991	0.36229440468081153	0.6079187711296726
ENSMUSG00000019256.17	Ahr	aryl-hydrocarbon receptor	4.229979797180433e-6	-0.67096884455303	216.20336838148106	17.926299524878857	4.5551517767730536e-4	0.0027222716005699476
ENSMUSG00000019261.3	Map1s	microtubule-associated protein 1S	-6.589481173036315e-6	-0.230143150164889	183.55596187846828	7.970006753272401	0.04663565977406992	0.13497753828182915
ENSMUSG00000019278.5	Dpep1	dipeptidase 1	-4.492838780374476e-6	-0.6857188857180037	608.3190509926058	30.055875542915118	1.3432081842068922e-6	1.4520197562899039e-5
ENSMUSG00000019295.8	Tmem129	transmembrane protein 129	-1.0786553724451237e-6	0.6971219965771023	325.0770725047104	33.54281916404662	2.474126038780464e-7	3.0923903642381306e-6
ENSMUSG00000019297.9	Nop9	NOP9 nucleolar protein	-1.2026432059712993e-5	-0.12397565671544075	213.87019513884272	3.556406678484734	0.31351971503258746	0.554264681872062
ENSMUSG00000019301.5	Hsd17b1	hydroxysteroid (17-beta) dehydrogenase 1	-1.0780478979777715e-6	0.07248291914670776	2.9347467701131786	2.2259271123125615	0.5268596098275	NA
ENSMUSG00000019302.16	Atp6v0a1	ATPase, H+ transporting, lysosomal V0 subunit A1	-2.3440116913938158e-6	-0.30016098636501243	937.8667541680745	16.143774099934774	0.0010595557085288658	0.0056478190530456366
ENSMUSG00000019303.14	Psmc3ip	proteasome (prosome, macropain) 26S subunit, ATPase 3, interacting protein	8.535759709243001e-7	-0.6674789628002112	30.118895719051192	14.369922233113527	0.0024425183284633584	0.011595450013796107
ENSMUSG00000019312.10	Grb7	growth factor receptor bound protein 7	2.2909695423499224e-7	0.08262336670007178	11.206614289074617	1.0664271068521458	0.7851842615061444	0.9246139838573
ENSMUSG00000019320.14	Noxo1	NADPH oxidase organizer 1	9.190873151402534e-7	1.075778165029091	18.87741082272515	13.337957929198879	0.003959936157361686	0.017445745604180073
ENSMUSG00000019326.14	Aoc3	amine oxidase, copper containing 3	-3.549099281574588e-6	1.5156585364759636	2937.634772794262	50.9414390922405	5.034660060643648e-11	1.1701035249375419e-9
ENSMUSG00000019338.13	Zfp687	zinc finger protein 687	-6.715160069906003e-7	0.4467826767409088	156.3294835826838	7.58580246448733	0.055394325010719045	0.15518813563193373
ENSMUSG00000019362.8	D8Ertd738e	DNA segment, Chr 8, ERATO Doi 738, expressed	1.8129026843132125e-6	-0.23531491770645874	1680.6856434704289	5.4709777581739445	0.14038481025391955	0.3165221676387399
ENSMUSG00000019368.13	Sec14l4	SEC14-like lipid binding 4	5.153202472985753e-6	0.7901361275062514	208.68462482160268	18.51302116254226	3.4468855761175083e-4	0.002134809483539
ENSMUSG00000019370.10	Calm3	calmodulin 3	6.247490980245591e-6	0.004822326451997282	1318.70606968117	0.4972824766103372	0.9194880328098958	0.9827155711408889
ENSMUSG00000019373.11	Cops3	COP9 signalosome subunit 3	4.2957377998707725e-6	-0.06557532146465947	891.9181345054517	0.5703812167960507	0.9031781543666842	0.9765155817623182
ENSMUSG00000019428.16	Fkbp8	FK506 binding protein 8	-1.3411127344821726e-6	-0.058281185447714566	1902.2371764018337	0.3415319038604139	0.952037210177829	0.9901773858566547
ENSMUSG00000019432.15	Ddx39b	DEAD box helicase 39b	5.198033325328176e-6	-0.19504724770357307	1280.4525111345206	6.554542853525078	0.08753610971146328	0.22127155297897222
ENSMUSG00000019433.9	Gipc1	GIPC PDZ domain containing family, member 1	7.0768928172770345e-6	-0.6741667502171524	527.1192612383242	63.30149515245117	1.1577295438286705e-13	3.821167796655807e-12
ENSMUSG00000019437.17	Tlcd1	TLC domain containing 1	1.2913077434135383e-6	0.40124077683577974	1326.191205914885	9.214278981046647	0.026573508877084918	0.08583119769582721
ENSMUSG00000019461.12	Plscr3	phospholipid scramblase 3	-1.1787291081234954e-5	-0.29393474533410796	331.74365205971964	9.234050735229857	0.026335595856154123	0.08530079844378577
ENSMUSG00000019464.6	Ptger1	prostaglandin E receptor 1 (subtype EP1)	2.667288315491978e-7	-1.2716620559182712	356.0270631885954	63.07754626744841	1.2926789721534096e-13	4.242381783658855e-12
ENSMUSG00000019467.15	Arhgef25	Rho guanine nucleotide exchange factor (GEF) 25	2.773356853321981e-7	-0.67970326148334	230.55016071940278	18.252986965282616	3.9004112063933765e-4	0.0023851722069107226
ENSMUSG00000019470.12	Xab2	XPA binding protein 2	-7.094340864978404e-6	0.17371918313781817	435.66577989468186	7.08252759232991	0.06931334126678936	0.18470436189297468
ENSMUSG00000019471.10	Cdc37	cell division cycle 37	-1.5894487382012817e-6	-0.04076884143021159	1735.8819517977029	0.2141188290140974	0.9752784836781179	0.9968470890798319
ENSMUSG00000019478.16	Rab4a	RAB4A, member RAS oncogene family	-1.2784434443285107e-6	0.7089735360920041	86.033199552787	21.104624969145647	1.0013824868339271e-4	7.189826862664933e-4
ENSMUSG00000019487.11	Trip10	thyroid hormone receptor interactor 10	-6.880537718261742e-6	0.39236290612818364	641.730290239884	27.9654820039666	3.693135089448873e-6	3.647128457788503e-5
ENSMUSG00000019494.14	Cops6	COP9 signalosome subunit 6	-3.3556230932272356e-6	-0.07013898305632411	1497.0372699077684	3.1737266002446063	0.36560771239277906	0.6113180674998591
ENSMUSG00000019505.7	Ubb	ubiquitin B	-3.2849263525018475e-6	0.23287107107246613	6520.642937601165	5.429944373903254	0.14288928125389613	0.32042118468727604
ENSMUSG00000019518.11	Ap4m1	adaptor-related protein complex AP-4, mu 1	-7.925029249582061e-7	0.31799072079493945	426.5863341691481	16.011985637832936	0.0011275861177678706	0.005957401883922094
ENSMUSG00000019528.18	Gyg	glycogenin	-9.842651631061735e-6	0.0241652911715753	1829.2851292004161	3.393436009074975	0.33484836946501007	0.5782380307689962
ENSMUSG00000019539.11	Rcn3	reticulocalbin 3, EF-hand calcium binding domain	3.823408553363759e-6	1.065107976555118	112.90699079213435	18.472708996796996	3.5135939267893194e-4	0.0021723470143514734
ENSMUSG00000019558.14	Slc6a8	solute carrier family 6 (neurotransmitter transporter, creatine), member 8	3.832105647448522e-6	0.2657772844894681	378.5664240672897	3.3164875029756615	0.34535447585551365	0.589721555554989
ENSMUSG00000019564.12	Arid3a	AT rich interactive domain 3A (BRIGHT-like)	-1.0558438649954467e-6	-0.08383940524827924	67.00271321001335	0.42263501691402894	0.9355279434971248	0.9867634782237916
ENSMUSG00000019577.6	Pdk4	pyruvate dehydrogenase kinase, isoenzyme 4	-3.2237640988371785e-6	-0.050331688921188805	27448.34624923569	5.3102030280729196	0.15044170051560354	0.33322510368096364
ENSMUSG00000019578.11	Ubxn6	UBX domain protein 6	-3.8611672844514784e-5	0.07461973612469537	929.4994316908834	8.757726258603412	0.03269165286327181	0.10178618819212013
ENSMUSG00000019579.13	Mydgf	myeloid derived growth factor	-5.790476728050301e-6	-0.35441741270692273	467.5019269417054	11.538619405192634	0.009142962619773048	0.035320643979056494
ENSMUSG00000019590.16	Cyb561	cytochrome b-561	4.317969612473581e-6	-1.205460405351505	117.08118558412777	62.3834544691434	1.819203531786755e-13	5.8814138762290235e-12
ENSMUSG00000019647.16	Sema6a	sema domain, transmembrane domain (TM), and cytoplasmic domain, (semaphorin) 6A	-1.949405031859547e-7	0.0314946561098369	347.9358231508169	0.10402350013694672	0.9913502552148323	0.9986494980826524
ENSMUSG00000019659.8	Ccdc12	coiled-coil domain containing 12	1.619776262903336e-6	-0.23032549727801363	354.04687831311753	5.03237991686558	0.16944142447436317	0.3635734235940451
ENSMUSG00000019689.4	Fmc1	formation of mitochondrial complex V assembly factor 1	-6.2738529834215e-6	0.1923585278269322	938.617149680751	6.423367643208451	0.09273418415408895	0.2313259656203409
ENSMUSG00000019699.16	Akt3	thymoma viral proto-oncogene 3	-3.714419069260266e-8	-0.7822740393210983	173.17118722581841	44.28992801391112	1.3096347965545254e-9	2.4580075354576343e-8
ENSMUSG00000019710.13	Mrpl24	mitochondrial ribosomal protein L24	5.407527041685734e-6	-0.03107999159337827	1166.115963560632	0.6674253142306554	0.8808377579055517	0.9676173320044472
ENSMUSG00000019715.14	Gle1	GLE1 RNA export mediator (yeast)	-2.3627917526995105e-5	2.6447915642171594e-4	467.05377837541744	0.1067062254837765	0.9910206827091788	0.9986494980826524
ENSMUSG00000019718.8	L3hypdh	L-3-hydroxyproline dehydratase (trans-)	6.801384623467149e-7	-0.2928496320089664	805.022739620805	11.400383058229238	0.009746639783281484	0.03719749687349964
ENSMUSG00000019726.12	Lyst	lysosomal trafficking regulator	4.362427682984689e-6	-0.038303565433069175	192.6294227253555	2.055153464496243	0.5610386627385567	0.7865624088315821
ENSMUSG00000019731.13	Slc35e1	solute carrier family 35, member E1	-6.437594928071215e-5	-0.14907035155513285	735.2091660690606	1.0031057982257607	0.800500445257456	0.931841252783211
ENSMUSG00000019732.14	Calr3	calreticulin 3	-1.8382500486059702e-6	0.8495515080403343	67.30189588457262	36.414124006435316	6.120945245901584e-8	8.583661584337431e-7
ENSMUSG00000019734.16	Tmc4	transmembrane channel-like gene family 4	3.372822071625135e-6	0.4256767546666419	86.71129319995124	10.500209098718528	0.014759478774058012	0.052963892310132515
ENSMUSG00000019737.14	Syne4	spectrin repeat containing, nuclear envelope family member 4	-1.2412669515603653e-7	-0.7795534142779532	26.554935560621107	24.599969152249287	1.8718771887866053e-5	1.582164550853177e-4
ENSMUSG00000019738.15	Polr2i	polymerase (RNA) II (DNA directed) polypeptide I	6.150780858933549e-7	-0.07432961884881499	284.0906972927746	0.555842853945336	0.9064624277001404	0.9775143872311791
ENSMUSG00000019756.10	Prl8a1	prolactin family 8, subfamily a, member 1	8.925666435940287e-7	-0.039170931693111394	11.453622111387215	1.6391750906870044	0.6505401095827477	0.8483958988896753
ENSMUSG00000019761.10	Krt10	keratin 10	3.2452728466335273e-6	-0.026818495318719614	43.71853424298393	1.524233858540839	0.6766885687346247	0.8644878365045482
ENSMUSG00000019763.11	Rmnd1	required for meiotic nuclear division 1 homolog	-1.4850802535522978e-5	0.0449998434488388	1305.7298799507253	9.583282708622164	0.02246167976942014	0.07476173743805657
ENSMUSG00000019767.12	Ccdc170	coiled-coil domain containing 170	7.194680308891339e-7	1.0892912391979537	15.174569877458815	10.784721637915467	0.012948786254649514	0.04750715937594468
ENSMUSG00000019768.16	Esr1	estrogen receptor 1 (alpha)	-1.1842444439648992e-8	1.241923754848	285.3645932784879	58.35897711805558	1.31753552236517e-12	3.7253638768374127e-11
ENSMUSG00000019772.5	Vip	vasoactive intestinal polypeptide	-2.548903704505825e-7	0.021663396376876077	0.8412828785397357	0.4926083833749715	0.9205122907933978	NA
ENSMUSG00000019773.7	Fbxo5	F-box protein 5	1.6571993369900501e-6	0.43467080751400483	22.018772681219353	20.539320870819054	1.3120686107607148e-4	9.104245863875608e-4
ENSMUSG00000019774.8	Mtrf1l	mitochondrial translational release factor 1-like	3.6180230157198815e-6	0.29047049067563796	117.91098126707061	5.250203147997013	0.15436646645896235	0.33923496508785383
ENSMUSG00000019775.17	Rgs17	regulator of G-protein signaling 17	2.7599433859124476e-7	-0.030401587396218784	1.9868517985568284	1.1063167461075238	0.7755494189754586	NA
ENSMUSG00000019777.16	Hdac2	histone deacetylase 2	-2.085488446102839e-6	-0.010258920556000332	738.402113395935	0.5297447984337396	0.9123096654365235	0.9803545494951401
ENSMUSG00000019779.15	Frk	fyn-related kinase	4.7511701425384875e-6	1.921095896750241	17.102659451596047	20.857413997445164	1.1270346779300738e-4	8.002637645621273e-4
ENSMUSG00000019782.10	Rwdd1	RWD domain containing 1	3.4731045379285803e-6	0.040658322749219135	638.7995993247853	0.8292067150646005	0.8424691681663283	0.9517248326741037
ENSMUSG00000019787.9	Trdn	triadin	3.8824230651653847e-7	-0.05558705721331823	46.15251274091448	8.03260890337745	0.045342563362217356	0.1318800875408704
ENSMUSG00000019789.9	Hey2	hairy/enhancer-of-split related with YRPW motif 2	3.9378050124392245e-6	0.35416690277374485	22.44910826523563	11.478747549113223	0.009399753752164201	0.036191866243362764
ENSMUSG00000019790.17	Stxbp5	syntaxin binding protein 5 (tomosyn)	1.7339396697870014e-6	0.08230739217801224	244.33363594503186	1.0002895483688121	0.8011818946731054	0.9321838092531228
ENSMUSG00000019791.12	Hint3	histidine triad nucleotide binding protein 3	5.192135120692373e-7	0.5899456606343899	335.19894223288304	30.57456490681531	1.04472750652433e-6	1.1567292245388325e-5
ENSMUSG00000019792.8	Trmt11	tRNA methyltransferase 11	1.6822665765720647e-7	-0.170396660620884	94.60318935839717	1.292982412296709	0.7308001429108792	0.8953059579147897
ENSMUSG00000019794.13	Katna1	katanin p60 (ATPase-containing) subunit A1	-1.5867219466162693e-5	0.010550137832559264	365.62187187612676	5.197860714803056	0.1578690617467627	0.3450541081437174
ENSMUSG00000019795.17	Pcmt1	protein-L-isoaspartate (D-aspartate) O-methyltransferase 1	-1.4566803607191632e-5	0.021404086246388024	677.1106861428516	3.4243321994449047	0.33070939495747576	0.5737191913475633
ENSMUSG00000019796.12	Lrp11	low density lipoprotein receptor-related protein 11	1.4054196657452719e-6	0.03441024657716716	48.07386938316884	0.15580559500754987	0.9843870740892724	0.9980542252005411
ENSMUSG00000019797.11	Mtres1	mitochondrial transcription rescue factor 1	4.2331381015820635e-6	-0.279358702298569	1001.7024378583687	18.15067756526986	4.0946998904178134e-4	0.002486466764517092
ENSMUSG00000019802.13	Sec63	SEC63-like (S. cerevisiae)	9.38805560765339e-6	-0.09062430220607749	886.0413755847103	6.948983178970792	0.07354175157642921	0.19324327972126343
ENSMUSG00000019804.12	Snx3	sorting nexin 3	-4.1469878949542866e-6	0.023445190463729594	1598.091895836536	0.301245969867864	0.9597939769156272	0.9925460131430062
ENSMUSG00000019806.13	Aig1	androgen-induced 1	-9.400838292930881e-7	-1.0249078276189887	401.7380464023035	70.75761971888906	2.937767555750985e-15	1.2028910975328503e-13
ENSMUSG00000019808.8	Adat2	adenosine deaminase, tRNA-specific 2	1.6356827868790045e-6	-1.5204070878594427	72.55832586334562	105.6102866822533	9.657532215498285e-23	9.747931208910798e-21
ENSMUSG00000019809.16	Pex3	peroxisomal biogenesis factor 3	1.1781995295291312e-6	0.08453788254791354	704.4947721868941	0.6731459634250427	0.8795013653761252	0.9675573920724231
ENSMUSG00000019810.15	Fuca2	fucosidase, alpha-L- 2, plasma	4.783789607481877e-6	0.571023440277415	148.7328010861924	10.649938844205508	0.01377752045695383	0.05007149521732791
ENSMUSG00000019813.16	Cep57l1	centrosomal protein 57-like 1	-4.37444945394374e-7	0.3347685326066788	32.16178004627238	5.382822859007618	0.14581752644335663	0.32580927626552314
ENSMUSG00000019814.5	Ltv1	LTV1 ribosome biogenesis factor	1.2874507554029172e-6	-0.23579701769097428	204.37175487121223	5.602302536863135	0.13264623430643832	0.3034885706107111
ENSMUSG00000019817.18	Plagl1	pleiomorphic adenoma gene-like 1	-3.4264038646288423e-6	-0.1879928315993502	17.05753294019117	1.5865680822077053	0.6624392375086303	0.8556102697208858
ENSMUSG00000019818.15	Cd164	CD164 antigen	2.636088975714764e-6	0.33440745113133624	2197.577867868591	5.496656298744085	0.13883874457589743	0.3139122392342828
ENSMUSG00000019820.11	Utrn	utrophin	-1.6327865172050001e-6	0.2938691837226062	770.7740957570857	16.756809838734256	7.929722338965832e-4	0.004416770752177295
ENSMUSG00000019822.12	Smpd2	sphingomyelin phosphodiesterase 2, neutral	-3.7001907111291023e-6	0.0060456959869969315	172.94682061803957	2.479516367456341	0.4790043109737253	0.7170196450090399
ENSMUSG00000019823.17	Mical1	microtubule associated monooxygenase, calponin and LIM domain containing 1	2.86152525149545e-7	-0.1757893608714324	92.5285659989024	2.830945092903761	0.41843110582348864	0.6632927710191368
ENSMUSG00000019826.11	Zbtb24	zinc finger and BTB domain containing 24	4.624088953478865e-6	0.36848770654700475	116.1292043679783	7.818835809770405	0.04990802875694037	0.14285144809752034
ENSMUSG00000019831.14	Wasf1	WASP family, member 1	1.0474098513976522e-7	0.05074670486371098	2.2105584777379574	0.2045521049457335	0.9768511084453534	NA
ENSMUSG00000019832.5	Rab32	RAB32, member RAS oncogene family	7.364395326147893e-7	0.33274831488643114	25.150950324770978	3.44689662094207	0.32771504156384357	0.5702005248135787
ENSMUSG00000019837.8	Gtf3c6	general transcription factor IIIC, polypeptide 6, alpha	-1.1312218555013874e-6	0.07611189368390174	313.0997962546178	0.42831333854380205	0.9343334748124887	0.9866964194000512
ENSMUSG00000019838.11	Slc16a10	solute carrier family 16 (monocarboxylic acid transporters), member 10	3.2778433974115313e-6	-0.3050968626156723	416.07343231584406	6.910132374821615	0.07481799407188747	0.19562935291800398
ENSMUSG00000019841.15	Rev3l	REV3 like, DNA directed polymerase zeta catalytic subunit	6.640136790040044e-6	0.5802392557128915	91.76188200364827	11.61265993904533	0.008834960135178243	0.034383264493797236
ENSMUSG00000019842.6	Traf3ip2	TRAF3 interacting protein 2	3.7935908397684047e-7	-0.16481520244220083	38.07828074071455	2.539768479648643	0.4681468803124201	0.7087110210240604
ENSMUSG00000019843.14	Fyn	Fyn proto-oncogene	1.168877455944087e-6	-0.2618748391573099	269.70660363757463	2.7079898249963605	0.43887121449183036	0.6829370476420302
ENSMUSG00000019845.8	Tube1	tubulin, epsilon 1	0.9726185121663266	0.19563207342020872	10.579325144002022	9.50533443070222	0.02327467870872767	0.07702472303892892
ENSMUSG00000019846.11	Lama4	laminin, alpha 4	-4.8587139877494196e-8	0.5763671376697125	735.551056310608	7.754806332901353	0.051360464349597436	0.14605553178924835
ENSMUSG00000019848.14	Popdc3	popeye domain containing 3	2.9701546582488002e-8	-0.020282834480996572	2.478712697267947	2.1284759923293564	0.5461733923291328	NA
ENSMUSG00000019849.11	Prep	prolyl endopeptidase	-1.6484551319988633e-7	-0.14937852781798402	382.9487302117829	1.1835100535466836	0.7569619380260502	0.9106518055623488
ENSMUSG00000019850.11	Tnfaip3	tumor necrosis factor, alpha-induced protein 3	4.228556223066823e-6	1.193631774045233	41.58711775890087	51.51882066353561	3.7927159147818494e-11	8.958549795445944e-10
ENSMUSG00000019851.8	Perp	PERP, TP53 apoptosis effector	-5.799958156759062e-8	-0.40286173926220686	10.177415111509491	3.722821551858857	0.2929918075613639	0.5297487241608774
ENSMUSG00000019853.6	Hebp2	heme binding protein 2	1.5909684347228108e-6	-0.851520085210495	160.88251464370822	27.681231805969503	4.23687240843561e-6	4.1323787574635185e-5
ENSMUSG00000019854.17	Reps1	RalBP1 associated Eps domain containing protein	-1.4939367365721482e-6	0.12260014291936193	210.50859663393308	4.834817504996494	0.1842999827381505	0.38568370302760735
ENSMUSG00000019856.14	Fam184a	family with sequence similarity 184, member A	3.7945837608701275e-7	0.09866293320871125	10.408647374590593	1.3805067967947053	0.710110340414614	0.8848816591785633
ENSMUSG00000019857.7	Asf1a	anti-silencing function 1A histone chaperone	1.613892879780459e-5	0.2273116916301009	155.77719608208488	8.313094831056759	0.03996532658171618	0.11923664457555844
ENSMUSG00000019861.15	Gopc	golgi associated PDZ and coiled-coil motif containing	9.499873926623043e-6	0.030247285142103827	373.62798783063727	0.8509746832775704	0.8372396500249227	0.9493382250723456
ENSMUSG00000019863.7	Qrsl1	glutaminyl-tRNA synthase (glutamine-hydrolyzing)-like 1	1.5521138418238402e-6	-0.3814383431716131	272.70747430721104	11.008109917634954	0.011682102917083569	0.043466135607262715
ENSMUSG00000019864.14	Rtn4ip1	reticulon 4 interacting protein 1	2.4721956747701194e-6	-0.4705279350234369	1402.8029032704135	29.34396637125542	1.8960362208591822e-6	1.98807011412698e-5
ENSMUSG00000019865.9	Nmbr	neuromedin B receptor	-5.043211552453646e-8	0.07613534253447406	0.7480553126646122	2.0742853214229555	0.5571325097158856	NA
ENSMUSG00000019866.15	Crybg1	crystallin beta-gamma domain containing 1	-2.5580144065765057e-6	-0.3303350862397714	152.22852105604022	11.069726109103755	0.01135475355171495	0.04237204165255323
ENSMUSG00000019867.4	Gje1	gap junction protein, epsilon 1	-5.019055987170482e-7	-0.03274424791707334	0.7328070875245909	1.1178904603816093	0.7727571050422156	NA
ENSMUSG00000019868.16	Vta1	vesicle (multivesicular body) trafficking 1	2.66181333882399e-6	-0.01666448342729177	308.49505533259	0.6370839953113148	0.8878927969127314	0.9708828397809366
ENSMUSG00000019872.13	Smpdl3a	sphingomyelin phosphodiesterase, acid-like 3A	-7.047436032440472e-7	-0.18091212256158543	1295.184962898068	2.4205664614221405	0.4898176652183063	0.7279182994080544
ENSMUSG00000019873.8	Reep3	receptor accessory protein 3	7.0693039794599875e-6	-0.449696664747707	1145.2843279749063	23.831756766196662	2.708395453643129e-5	2.2096077758786823e-4
ENSMUSG00000019874.11	Fabp7	fatty acid binding protein 7, brain	-1.522636673407302e-6	0.07828494374955236	2.7319473036082016	5.261505948866031	0.15361980482870993	NA
ENSMUSG00000019876.15	Pkib	protein kinase inhibitor beta, cAMP dependent, testis specific	9.547913321994047e-7	-0.09683086393332588	9.41757209248801	3.8202628897007997	0.28153799799211493	0.5156975293459704
ENSMUSG00000019877.10	Serinc1	serine incorporator 1	1.1018007575161987e-6	-0.2706225339561898	3248.521925135272	5.005480019196938	0.1713963098855176	0.36636436049279375
ENSMUSG00000019878.8	Hsf2	heat shock factor 2	1.573631018492073e-5	0.06049825537057016	132.6974800833392	1.1940955260504893	0.7544207940524008	0.9087281902132609
ENSMUSG00000019880.10	Rspo3	R-spondin 3	1.0621941893138492e-6	0.029138289400924947	2.3868538243524333	3.3737703146412272	0.33750645856909445	NA
ENSMUSG00000019883.11	Echdc1	enoyl Coenzyme A hydratase domain containing 1	-6.219970016455444e-7	0.7380338276313508	4103.70469638299	13.97252487043312	0.0029427906636589106	0.013573270114713694
ENSMUSG00000019888.16	Mgat4c	MGAT4 family, member C	4.853219512306707e-7	-0.026291245837131855	1.2676038596713508	1.1751112234113208	0.7589796467367264	NA
ENSMUSG00000019889.10	Ptprk	protein tyrosine phosphatase, receptor type, K	2.160298837404057e-6	-0.6219985457067709	124.47452654297688	15.493065436854607	0.0014402850087002078	0.007391305952126606
ENSMUSG00000019890.4	Nts	neurotensin	-1.3371758880768965e-6	-0.005321243911292464	4.257527466780373	1.0755462211422184	0.782980359386522	0.92357082827337
ENSMUSG00000019891.15	Dcbld1	discoidin, CUB and LCCL domain containing 1	-3.1304191362119294e-6	-0.46471177254201634	94.77633520178455	4.2149577612010205	0.23916858998171378	0.46058856247060825
ENSMUSG00000019894.14	Slc6a15	solute carrier family 6 (neurotransmitter transporter), member 15	-3.24236050793932e-7	-0.018232764074633385	1.086625951829968	0.2849223542650563	0.9628387794057319	NA
ENSMUSG00000019897.8	Ccdc59	coiled-coil domain containing 59	4.2814026604953035e-6	-0.004897351741303842	278.4442549801119	2.4069782083357154	0.4923369533614751	0.7297481879025762
ENSMUSG00000019899.17	Lama2	laminin, alpha 2	-4.25738387242689e-6	0.45475227592553746	132.49451533562308	13.24520540274807	0.004135254235572084	0.018061060707786725
ENSMUSG00000019906.15	Lin7a	lin-7 homolog A (C. elegans)	7.271083206092561e-7	0.10785635406353021	6.394991060320335	0.5257795131195593	0.9131923409524901	0.980635382648369
ENSMUSG00000019907.10	Ppp1r12a	protein phosphatase 1, regulatory subunit 12A	-1.2628941730048282e-5	-0.06767514364334581	589.9086207083915	0.3003718303784808	0.9599585338796277	0.9925460131430062
ENSMUSG00000019916.14	P4ha1	procollagen-proline, 2-oxoglutarate 4-dioxygenase (proline 4-hydroxylase), alpha 1 polypeptide	-1.7809940416512278e-6	0.6238206473517707	749.5644498722334	12.288801846612756	0.006456570737747797	0.026505680912281747
ENSMUSG00000019917.10	Septin10	septin 10	3.357749741739925e-6	0.3825868453059091	269.51380083586656	10.43256448586547	0.015225398623088877	0.054321443792734486
ENSMUSG00000019920.18	Lims1	LIM and senescent cell antigen-like domains 1	4.316329833186717e-6	0.1589830973932477	471.13448199744766	1.7912454393136557	0.6168418769871051	0.8256103481900495
ENSMUSG00000019923.14	Zwint	ZW10 interactor	5.762499957457526e-6	0.04385656716347019	1028.906637188051	1.9117027216957467	0.5909338092862438	0.8073026332246206
ENSMUSG00000019927.6	Ube2d1	ubiquitin-conjugating enzyme E2D 1	1.403421553855376e-6	0.06554278837559017	135.3050462265908	1.5931778160244505	0.6609376916775842	0.8547142841873028
ENSMUSG00000019929.16	Dcn	decorin	1.9268247540363027e-6	0.25037925293744573	1099.400039512145	4.01132419934072	0.2602439145307348	0.48828429700292736
ENSMUSG00000019933.7	Mrln	myoregulin	-3.2142607563347785e-8	-0.0663743159085918	0.8877062327334933	3.285128102647036	0.34971790543465386	NA
ENSMUSG00000019935.16	Slc17a8	solute carrier family 17 (sodium-dependent inorganic phosphate cotransporter), member 8	7.416591338136759e-7	-0.06714673301547423	3.0862072563242746	1.060441222476804	0.7866312717742799	NA
ENSMUSG00000019942.13	Cdk1	cyclin-dependent kinase 1	7.108988081135441e-7	0.1047732242346954	5.210226713501587	1.3837954665726215	0.7093375214914527	0.8842398729527615
ENSMUSG00000019943.10	Atp2b1	ATPase, Ca++ transporting, plasma membrane 1	4.372625157343514e-6	-0.5576751608824063	383.5165787062142	18.401625271433176	3.63436632213388e-4	0.0022390430702117206
ENSMUSG00000019944.14	Rhobtb1	Rho-related BTB domain containing 1	-2.8157232031244647e-6	-0.6139311658192245	209.23496569349996	14.275866860286385	0.002552714441376365	0.012023243466287322
ENSMUSG00000019945.10	Cabcoco1	ciliary associated calcium binding coiled-coil 1	2.0726590995020454e-6	-1.396510660035295	96.93530923752999	43.32798894263195	2.0963726793546426e-9	3.787213952786259e-8
ENSMUSG00000019947.10	Arid5b	AT rich interactive domain 5B (MRF1-like)	4.516428395298783e-6	-0.35060605123716	447.1384822170319	9.304588997434735	0.025503700093043136	0.08307124527491969
ENSMUSG00000019948.4	Actr6	ARP6 actin-related protein 6	-5.008024045136148e-6	0.09936014644195405	172.22784858128523	2.324699143987999	0.5078057273773127	0.7424638060466165
ENSMUSG00000019951.10	Uhrf1bp1l	UHRF1 (ICBP90) binding protein 1-like	6.9775922308437455e-6	-0.7392122764634372	837.261394738309	65.93248453679607	3.16866209513657e-14	1.1135858832725908e-12
ENSMUSG00000019952.15	Poc1b	POC1 centriolar protein B	6.8348880090311424e-6	0.32644900036566654	92.3357467969211	9.618630198194637	0.02210225409193282	0.07370672940646288
ENSMUSG00000019960.8	Dusp6	dual specificity phosphatase 6	4.603443719761257e-6	-0.9609136961860147	1136.8771290043696	78.27684492437967	7.187889494461433e-17	3.5350977199247863e-15
ENSMUSG00000019961.17	Tmpo	thymopoietin	-1.8766051165745406e-6	-0.021821900211676154	337.09800453382235	9.425231574737126	0.024140219118977166	0.0791498289187087
ENSMUSG00000019966.18	Kitl	kit ligand	-2.409492764367502e-6	-0.603993378328064	902.5376639043724	13.012503768847921	0.004609643198360771	0.019887677824736914
ENSMUSG00000019969.14	Psen1	presenilin 1	4.153062032947617e-6	-0.013238092553306248	383.6598114848237	0.5070186331527395	0.9173467649422031	0.9819764573608627
ENSMUSG00000019970.15	Sgk1	serum/glucocorticoid regulated kinase 1	1.299144296607562e-6	-1.1909736342433732	2227.3326159830367	61.391952904176776	2.963544587236211e-13	9.220447594804276e-12
ENSMUSG00000019971.10	Cep290	centrosomal protein 290	2.809483706706259e-6	-0.25949681273360137	78.37537841383065	4.4270271022023735	0.2188923937890323	0.43490396527482145
ENSMUSG00000019975.12	Ikbip	IKBKB interacting protein	4.058594318121942e-6	-0.09097065012185786	166.84689662458922	1.8121836310709796	0.6122872369418232	0.8220802824933926
ENSMUSG00000019977.16	Hbs1l	Hbs1-like (S. cerevisiae)	1.4086044557696695e-6	0.3430607228892957	823.0687790800176	17.545654077721423	5.456970285936296e-4	0.0031834160327332
ENSMUSG00000019978.16	Epb41l2	erythrocyte membrane protein band 4.1 like 2	3.4390246692975233e-6	-0.008196227094549438	1690.7542166587625	0.7289093802371269	0.8663840159266398	0.9630515545899099
ENSMUSG00000019979.12	Apaf1	apoptotic peptidase activating factor 1	3.2276344476317967e-6	-0.028478089719342944	64.47900758339946	2.189899946159869	0.5339405058282797	0.7650814331639704
ENSMUSG00000019982.15	Myb	myeloblastosis oncogene	8.955803811435962e-8	0.08020202695034026	1.1422898201827065	2.113408075299219	0.5492049846963926	NA
ENSMUSG00000019984.16	Med23	mediator complex subunit 23	3.97326944479165e-6	0.3018694391768822	225.9294824938266	14.29771722835784	0.0025266828596747885	0.011933009011646898
ENSMUSG00000019986.17	Ahi1	Abelson helper integration site 1	7.030991278229742e-6	0.27510417385646274	44.42658637763879	2.686179288318513	0.44258109130745626	0.6865001471421726
ENSMUSG00000019987.9	Arg1	arginase, liver	7.710127536116889e-7	0.018451537712647948	2.594719489184335	2.7752301667349357	0.42759372113775734	NA
ENSMUSG00000019988.7	Nedd1	neural precursor cell expressed, developmentally down-regulated gene 1	5.088405914020776e-6	0.2647131716728799	101.27725655915975	7.47909479378643	0.05809803610412534	0.16145990152132542
ENSMUSG00000019989.8	Enpp3	ectonucleotide pyrophosphatase/phosphodiesterase 3	-1.7510626253116299e-6	0.1617793234189074	33.548826866472766	4.7544473504224385	0.1906863970016927	0.395159966907075
ENSMUSG00000019990.15	Pde7b	phosphodiesterase 7B	2.1817845170461757e-6	-1.9373632688052318	787.867342503265	47.743783551877954	2.4143154295449114e-10	5.136633599550148e-9
ENSMUSG00000019992.8	Mtfr2	mitochondrial fission regulator 2	-9.151487535250475e-7	0.021643469624350552	1.9983509540763251	1.195527398246412	0.7540772250397801	NA
ENSMUSG00000019996.17	Map7	microtubule-associated protein 7	-5.878446993943776e-7	-0.18795691125546124	95.3459859254426	4.716255356303094	0.19379305567955835	0.3995200171262318
ENSMUSG00000019997.11	Ccn2	cellular communication network factor 2	-1.400450471776085e-6	-1.0479832608779907	94.45210347424882	27.586908835877068	4.434398794609072e-6	4.312918625950033e-5
ENSMUSG00000019998.6	Stx7	syntaxin 7	-3.4036815749654985e-6	0.019682116035172843	458.3097884660195	2.1249976755839555	0.5468721410490089	0.7752937482240604
ENSMUSG00000020000.7	Moxd1	monooxygenase, DBH-like 1	2.6155728398313813e-6	0.18519091154622264	9.556069037712565	7.280905485468054	0.06346338624136613	0.1726399010555245
ENSMUSG00000020003.16	Pex7	peroxisomal biogenesis factor 7	1.7410304103090301e-6	-0.22404155385887772	732.0237963067506	2.854391682858676	0.41462416885525805	0.6590030390456958
ENSMUSG00000020009.13	Ifngr1	interferon gamma receptor 1	-5.39335399228178e-6	0.5430807672385467	1105.2904054904557	42.99619061608203	2.46558940559581e-9	4.417450739994722e-8
ENSMUSG00000020010.7	Vnn3	vanin 3	1.3033346957984637e-7	1.6616646084120403	18.621107047763935	40.051305774963055	1.0391580550881388e-8	1.65968932791032e-7
ENSMUSG00000020014.17	Cfap54	cilia and flagella associated protein 54	-4.365751438270808e-6	-0.9059478014361538	56.63618580147438	8.74191872576705	0.03292649435155569	0.10235216981868546
ENSMUSG00000020015.10	Cdk17	cyclin-dependent kinase 17	-4.1956449928112965e-6	-0.6414469473341291	608.8806398689555	29.83585810647665	1.4942430985044112e-6	1.601330520563894e-5
[truncated: 20,662 more rows]
